# Supplementary material for: Single-plant-omics reveals the cascade of transcriptional changes during the vegetative-to-reproductive transition
Source: Plant Cell. 2024 Aug 9;36(10):4594–606. doi: 10.1093/plcell/koae226 (PMC11449079; doi:10.1093/plcell/koae226)
Supplement: koae226_Supplementary_Data [file koae226_supplementary_data.zip]

Archive with 19 entries (19 files):
- 36604_3_supp_1478226_sfn4gr.pdf
- Supplementary Data Set S1  processed gene expression values.xlsx
- Supplementary Data Set S10  AUC values.xlsx
- Supplementary Data Set S11  GO size thresholds.xlsx
- Supplementary Data Set S12  statistics for decreasing GO terms.xlsx
- Supplementary Data Set S13  statistics for increasing GO terms.xlsx
- Supplementary Data Set S14  dynGENIE3 link list  resubmission.xlsx
- Supplementary Data Set S15  variant calling  resubmission.vcf
- Supplementary Data Set S16  statistics for variant linear models.xlsx
- Supplementary Data Set S2  physiology.xlsx
- Supplementary Data Set S3  differential gene expression.xlsx
- Supplementary Data Set S4  gprofiler results.xlsx
- Supplementary Data Set S5  hyperparameters.xlsx
- Supplementary Data Set S6  predictions  resubmission.xlsx
- Supplementary Data Set S7  coefficients.xlsx
- Supplementary Data Set S8  GCV values with different hyperparameters  resubmission.xlsx
- Supplementary Data Set S9  values for filtering out genes based on smoothing.xlsx
- Supplementary Material Singleplantomics Redmond et al 2023 The Plant Cell  Revised Jul 24  Final.pdf
- tpc.00965.2023-s22.pdf
