# Supplementary material for: Single-plant-omics reveals the cascade of transcriptional changes during the vegetative-to-reproductive transition
Source: Plant Cell. 2024 Aug 9;36(10):4594–606. doi: 10.1093/plcell/koae226 (PMC11449079; doi:10.1093/plcell/koae226)
Supplement: koae226_Supplementary_Data [file koae226_supplementary_data.zip › Supplementary Data Set S1 processed gene expression values.xlsx]

## Sheet: TPM unfiltered
	P002	P004	P007	P008	P009	P010	P016	P017	P020	P023	P024	P035	P037	P038	P039	P049	P050	P051	P052	P053	P054	P059	P064	P068	P077	P079	P080	P085	P092	P094	P095	P097	P098	P100	P109	P110	P111	P112	P114	P122	P127	P130	P138	P140	P142	P143	P144	P152	P154
AT1G01010	1.6045	0.55419	1.51781	0.935339	1.15432	0.849195	0.964136	0.689656	1.38829	0.744044	1.0972	0.914818	0.799352	0.793995	1.14874	1.60888	0.967802	0.742724	1.82422	0.535533	0.53106	0.572233	0.696766	0.888135	0.936714	1.24862	0.947619	0.772779	1.31002	0.849717	1.21518	0.667036	0.690593	0.870604	1.06874	0.675473	1.15077	0.757196	1.42369	1.11977	1.01211	0.840787	0.848702	1.12794	0.918748	0.80665	1.24361	0.792862	0.778105
AT1G01020	5.25056	5.02476	4.51465	6.8222	6.08448	5.2973	6.05336	5.8561	7.16687	6.83147	7.29076	5.8236	4.73383	4.82065	5.42204	7.17626	6.88182	4.80281	5.64293	5.42396	6.36967	6.04332	5.91967	6.54958	4.80874	5.11538	4.89468	5.3827	5.91729	6.26163	5.01961	5.50014	5.69653	5.90762	5.75501	4.84243	5.42749	5.89177	5.94578	5.69745	6.20801	5.379	5.39922	5.721	6.14781	5.64218	5.83154	5.47809	4.43755
AT1G01030	1.24444	1.51676	3.07069	2.72723	5.06898	1.04346	1.11837	1.05134	2.60458	1.9668	4.5438	2.67204	1.49331	3.75846	3.51698	2.99315	4.05441	2.01062	2.32435	1.02457	2.42518	2.16995	1.70629	2.90166	1.40788	2.6842	1.39226	2.44908	2.68073	1.97429	2.47465	1.31906	2.253	3.02563	2.07248	2.78469	3.51346	1.21304	3.43039	1.12149	3.81176	1.20215	1.17064	1.61963	2.17037	3.69001	3.31605	1.05716	2.49683
AT1G01040	7.85556	7.89357	9.44942	8.57083	8.9543	7.10814	7.56797	6.8191	7.39684	9.08614	9.71568	7.59168	7.29874	8.03993	8.16845	7.58146	9.17747	7.74039	8.59499	7.77508	8.85015	8.22566	6.9692	7.83421	7.50449	6.91718	6.69024	8.43957	8.4867	8.4179	9.29665	7.43962	10.8372	8.37109	7.23365	9.32806	8.03937	7.34732	9.70852	7.5394	9.27896	8.00843	7.2869	8.71648	8.30941	9.27035	8.40406	7.00038	7.7428
AT1G01050	39.7698	37.68	51.3797	37.2766	45.7332	46.9696	46.1764	42.8003	47.5889	43.2014	45.6362	44.7823	57.5162	45.0018	50.9394	54.1338	51.8649	42.0757	40.6629	37.873	38.8086	38.0808	39.7439	48.2377	45.0168	56.0621	51.6344	41.9987	42.5338	39.4949	45.052	45.4063	43.0283	38.8675	49.2215	50.6152	50.5861	45.2423	37.5589	50.0312	59.9705	49.0883	37.5969	36.8747	39.763	51.9365	54.6598	49.165	52.7028
AT1G01060	12.855	17.097	20.0306	21.8784	19.1028	9.95648	9.86767	10.9744	13.4245	19.2688	18.4898	19.788	16.6136	19.1665	20.7785	17.8477	21.5813	16.0248	16.1868	11.0809	17.2599	11.4677	13.2645	20.9183	14.1236	21.4783	15.0001	12.2817	24.043	18.879	14.75	16.3657	19.4955	16.1918	15.9788	22.0715	18.9728	14.4593	19.0089	13.4185	21.2251	13.3037	10.7601	14.9684	20.0729	20.1411	21.8499	14.3579	16.7719
AT1G01070	2.55238	2.73265	2.5604	1.63812	1.08895	1.42767	0.747608	2.00422	4.1825	2.90382	1.46071	4.48957	1.74592	1.71503	2.09651	2.43612	5.44591	1.78064	1.45955	0.868969	1.43522	1.67075	2.58037	2.41846	3.60853	2.0833	2.45213	1.1333	3.60252	1.01163	1.93224	1.56227	0.795455	2.36029	3.04996	5.51805	2.42868	3.71255	2.33114	3.93445	0.835696	2.16362	0.732196	3.00146	2.19545	1.45746	3.03221	3.0006	2.20572
AT1G01073	0	0	0	0	0	0	0	0	0	0	0	0	0	0	0	0	0	0	0	0	0	0	0	0	0	0	0	0	0	0	0	0	0	0	0	0	0	0	0	0	0	0	0	0	0	0	0	0	0
AT1G01080	38.8018	40.8389	61.6901	58.908	64.8051	53.6708	58.1699	37.4467	55.1833	53.6403	68.7385	49.4179	53.0817	57.2852	67.0499	63.0579	56.3881	47.641	56.6094	41.6167	51.3211	48.277	43.0874	62.6673	38.4953	63.3445	50.5392	55.9638	52.7998	52.9636	58.1521	42.8302	56.2525	53.0156	59.506	53.0409	66.7038	45.0056	55.3824	43.4403	69.136	50.4182	48.1823	51.1558	58.0214	67.1846	59.7413	47.3269	63.3098
AT1G01090	114.512	115.933	147.136	130.149	142.681	129.952	144.067	114.332	117.877	114.16	134.132	133.1	130.088	119.707	141.354	131.936	130.247	122.546	142.016	128.871	144.027	136.323	116.156	136.737	115.717	112.409	127.387	149.046	117.616	131.064	141.538	114.917	153.14	133.695	126.511	126.883	138.619	125.585	131.151	112.989	148.394	122.225	124.77	133.238	132.123	136.677	128.668	117.965	131.518
AT1G01100	132.972	126.629	225.005	270.694	292.955	184.622	230.787	146.871	258.766	183.37	251.087	139.669	184.343	220.273	242.874	246.557	141.458	120.497	210.699	169.808	199.044	144.463	136.01	270.472	91.9552	245.581	148.96	163.858	167.663	214.767	138.83	150.32	364.598	161.11	213.911	135.703	221.444	153.551	221.115	125.744	297.296	172.396	140.612	118.174	187.712	284.536	216.336	134.944	195.646
AT1G01110	1.9569	1.8055	0.991545	0.845894	0.688338	0.865919	1.0732	0.875205	1.27885	1.21563	0.676671	0.797957	0.750796	0.865111	0.802937	0.890934	1.20208	2.40483	1.0509	0.904614	1.19696	1.54763	0.98936	0.695806	1.12453	0.559639	1.56657	1.51285	0.798363	1.26034	1.52729	0.9113	0.861396	1.38402	1.36419	0.601579	0.549118	1.05647	1.48327	0.587915	1.0963	1.04043	1.89882	1.253	1.38512	0.702525	0.573239	1.21139	0.800668
AT1G01115	0	0	0	0	0	0	0	0	0	0	0	0	0	0	0	0	0	0	0	0	0	0	0	0	0	0	0	0	0	0	0	0	0	0	0	0	0	0	0	0	0	0	0	0	0	0	0	0	0
AT1G01120	185.043	170.834	96.2412	73.6137	62.567	144.264	140.082	127.626	66.6563	101.021	59.0971	82.0039	149.869	57.44	63.0508	100.743	58.7306	128.176	126.433	183.977	116.064	99.547	132.658	83.6274	152.417	80.4003	163.573	104.182	77.872	135.842	112.572	132.289	79.3602	108.397	95.6467	53.8869	55.1401	154.369	83.1915	157.716	97.7453	138.277	143.438	97.0987	72.6915	80.3115	92.5397	143.06	91.3746
AT1G01130	9.67658	14.2406	2.13126	2.39567	3.36157	13.5354	7.48886	10.0471	4.54794	3.18304	1.97597	1.92339	13.1702	2.44896	1.9569	4.49802	2.22602	8.79788	5.3383	15.1633	3.15821	1.04931	10.7499	2.39106	10.0386	5.50228	11.0109	3.75846	3.72072	8.40843	3.13399	14.0117	1.90854	3.70765	6.23764	1.29697	1.40134	12.2854	3.32424	13.0523	7.09308	14.8171	8.22392	3.31302	2.96366	1.73779	5.90958	12.6156	3.70017
AT1G01140	132.959	115.237	55.312	49.2428	45.0221	79.7525	86.673	110.52	49.2721	60.4041	46.9017	78.8801	96.2768	43.2387	53.2093	65.903	61.4685	104.451	70.2753	138.015	54.6338	57.8378	101.136	51.2094	142.563	55.9877	94.3737	51.8777	64.2069	73.6945	64.7	110.862	60.3364	67.691	57.7135	51.888	42.0694	129.169	57.3239	150.318	45.7454	126.264	76.314	60.6887	48.0991	45.3858	56.2135	119.044	61.3672
AT1G01150	0	0.025162	0.025459	0	0	0	0.055043	0	0	0	0.025265	0	0	0	0	0	0	0	0	0	0	0	0.024943	0	0	0	0	0	0	0	0	0	0	0	0	0	0	0	0	0	0	0.025645	0	0	0.029833	0	0.024894	0	0.023167
AT1G01160	18.4339	17.8858	17.4401	20.2533	16.7427	18.9195	17.5915	16.4262	18.6311	18.5417	19.0952	17.5239	15.6002	17.8649	17.0862	17.0548	21.6587	22.4159	19.5671	19.3706	17.6565	18.6217	18.0753	18.9999	17.0476	17.2816	15.99	17.9058	20.1844	18.5914	19.198	20.024	12.4483	19.6625	18.5045	17.2314	18.6758	19.105	20.3138	17.3521	17.6952	16.1642	17.8249	17.9353	20.1354	16.4518	17.9909	17.6777	16.5159
AT1G01170	149.802	162.001	118.184	156.045	124.172	176.634	154.267	189.691	207.08	167.416	149.695	149.934	127.024	158.533	128.326	165.139	170.885	141.776	139.877	141.575	120.167	146.523	176.566	150.138	162.58	178.764	126.933	131.958	165.67	140.921	136.316	171.25	154.37	159.495	160.692	142.15	157.924	159.251	171.602	159.858	137.099	141.678	170.553	141.024	164.143	136.081	132.476	169.41	131.353
AT1G01180	13.2354	13.9445	13.5985	13.4636	9.96285	8.62983	7.08812	14.4484	12.0235	13.3144	10.8111	15.5404	12.3769	13.2352	11.1968	12.5064	12.3106	12.595	11.25	10.9105	15.4733	16.1061	12.523	14.833	14.5943	13.8017	12.9706	11.0222	15.4724	11.1829	10.1173	14.3934	10.3112	12.8148	11.8989	14.9127	11.6523	10.9436	14.5691	12.373	11.6741	11.0256	10.7798	12.2132	12.766	14.1429	13.7957	10.8048	13.5584
AT1G01190	3.16463	1.91508	3.33526	4.49131	4.13029	3.73595	3.46614	3.82959	2.89242	2.42583	3.83052	3.22227	4.1798	1.8989	4.79496	3.07461	4.0096	2.72234	3.55548	5.42299	4.3279	3.90055	2.7091	5.67181	2.21064	2.50883	2.16935	4.76915	3.93962	2.36262	2.03111	4.33158	2.92096	2.59015	4.40488	2.29228	4.11888	2.53099	2.04817	3.37617	5.68775	3.92949	3.67094	1.97227	2.82504	4.93348	3.38432	2.87044	4.32529
AT1G01200	0.439468	0.540751	0.80437	0.944651	0.677628	1.11945	0.764575	0.785786	1.2656	0.814002	1.02156	0.90016	1.09719	0.648168	0.909721	0.958357	0.504836	0.785265	0.568622	0.662118	1.03483	0.93747	0.660767	1.1804	0.672538	0.975477	0.931755	0.843406	0.962287	0.569198	0.395826	0.766419	0.568216	0.61108	1.12402	0.475525	1.01851	0.311102	0.845396	0.745074	1.42469	0.815146	0.971606	0.619914	0.904558	1.13269	0.817279	0.507918	1.08595
AT1G01210	7.35727	7.55363	14.9009	19.6932	21.4398	9.81839	9.22978	7.50018	17.5242	14.4952	22.6739	11.3518	8.0719	14.834	18.3387	15.4972	10.5225	5.56791	12.3647	10.0556	10.7294	9.79905	8.02614	20.0044	6.41474	21.3657	7.84053	10.0314	14.803	10.1568	9.39667	8.77057	16.0661	12.7611	14.0627	11.6488	19.6688	10.8256	13.0012	9.81052	22.928	8.12682	6.29185	9.14069	14.9427	20.8439	23.0287	8.72955	13.5056
AT1G01220	6.37179	6.47398	10.969	8.10782	8.59606	6.8209	8.16405	5.26328	7.45733	8.17649	9.70141	8.31579	7.90696	9.10884	9.75388	9.45455	9.38663	7.93757	9.29681	6.02112	8.88403	8.19817	7.32696	8.68647	6.40134	9.14963	7.93883	9.25303	8.74915	6.63292	10.2356	6.46185	10.5517	8.41704	8.08233	9.47249	9.68709	6.85369	9.08213	7.07998	10.3476	6.79936	6.63292	8.17088	8.53212	10.202	9.08616	6.88488	9.38393
AT1G01225	2.23304	2.82627	2.34194	2.23274	2.25931	2.22364	2.59588	2.17401	2.83227	2.80253	2.11253	2.48503	2.42084	2.5977	2.81542	2.85517	3.86627	2.49012	2.11056	2.43744	2.59253	3.24934	2.17234	2.23264	1.83194	2.46669	2.56226	3.09223	2.41611	2.66675	2.71702	2.45294	1.86531	2.80881	2.73353	2.47076	2.68472	2.75682	2.59473	2.28738	1.97086	1.8464	3.24111	2.81178	2.36949	2.20065	2.16963	2.08992	2.35675
AT1G01230	28.47	26.3466	25.3108	25.4693	20.9777	26.5347	22.6593	26.6142	28.1864	26.6802	24.4294	29.1902	25.9026	24.4321	23.3762	24.9151	28.75	26.0901	28.101	26.2931	27.5341	25.8376	25.9986	25.768	25.2858	26.3965	29.372	27.6377	27.7139	25.9567	26.3888	26.8411	39.8316	30.3791	28.9643	29.0599	25.8957	26.4119	27.5273	27.8566	25.1808	24.8506	28.9816	25.4215	27.9374	26.297	26.8679	24.789	25.1122
AT1G01240	21.5507	15.3006	17.6818	19.2319	14.3864	13.4961	11.5628	21.5043	23.7435	23.3141	16.1253	27.6493	9.25695	27.0761	13.111	13.0903	29.4424	17.6558	25.4534	12.0024	24.7623	36.1247	13.9239	15.2135	21.0672	13.2138	12.6725	26.1364	24.2708	13.8478	31.5346	14.0547	23.7002	24.5607	15.6405	24.5207	15.6223	12.0116	29.7884	13.616	19.3334	11.1855	19.7101	30.0395	27.1438	16.2116	13.4262	13.0342	14.0132
AT1G01250	3.45181	4.60147	4.01661	5.37644	6.91479	2.9521	2.87543	2.45239	5.31172	5.32241	6.3123	3.84088	4.34484	8.53189	4.28695	4.01963	3.76258	2.36508	3.06921	3.9216	4.28315	4.02829	6.21042	4.10746	3.64159	5.58256	4.69297	4.01309	2.82562	3.09048	4.25344	1.7828	5.43819	4.49778	3.62065	4.88331	5.20932	2.74065	4.00087	4.11057	2.9634	5.15336	4.66573	5.64862	4.58733	5.70213	4.34757	5.17875	2.94665
AT1G01260	9.10579	6.43982	4.7082	5.28445	4.18351	4.29314	4.4863	6.92555	5.70912	4.95516	4.61915	4.94332	3.95864	5.52604	4.74489	4.10316	6.34194	7.738	5.78431	6.51469	6.49911	7.77475	4.44164	4.25524	7.47485	4.09671	5.60587	5.6973	5.64705	5.69486	6.81276	6.0021	6.6155	7.1321	4.81079	5.09798	4.3624	5.74209	6.72353	4.94569	5.58698	3.93437	7.16032	4.79664	6.69552	4.33639	3.78718	5.15875	5.00532
AT1G01270	0	0	0	0	0	0	0	0	0	0	0	0	0	0	0	0	0	0	0	0	0	0	0	0	0	0	0	0	0	0	0	0	0	0	0	0	0	0	0	0	0	0	0	0	0	0	0	0	0
AT1G01280	0	0	0	0	0	0	0	0	0	0	0	0	0	0	0	0	0	0	0	0	0	0	0	0	0	0	0	0	0	0	0	0	0	0	0	0	0	0	0	0	0	0	0	0	0	0	0	0	0
AT1G01290	11.4598	10.5341	9.86613	12.5997	9.66458	10.4788	8.97886	10.9896	14.3836	11.4964	12.4344	10.0392	9.13981	11.5686	10.807	10.9563	11.1888	9.55711	9.75852	9.57405	10.9476	11.2373	10.631	10.0601	11.9748	12.0987	9.22871	10.2925	11.4022	10.5589	12.5358	9.14302	13.6793	9.95915	10.951	12.2709	11.856	8.91872	11.6168	11.6666	10.4102	8.42605	10.3453	10.6113	11.4949	12.2681	10.2575	10.0471	9.54197
AT1G01300	21.7817	17.8283	13.0627	12.4316	13.9395	19.1424	23.5379	19.9629	11.6384	9.32908	11.4527	12.9789	19.1149	10.9923	15.6213	13.5683	11.3236	20.8014	13.3718	24.6875	11.9348	11.0834	18.5474	13.7823	17.8221	13.2222	18.5334	13.5591	13.8458	21.8118	10.9942	20.1125	11.1232	11.2249	13.3986	11.6467	14.6425	21.2111	11.4003	14.6714	17.3802	21.9445	15.3879	8.87199	10.8715	15.6302	13.2338	18.5173	13.1834
AT1G01305	0	0	0	0	0	0	0	0	0	0	0	0	0	0	0	0	0	0	0	0	0	0	0	0	0	0	0	0	0	0	0	0	0	0	0	0	0	0	0	0	0	0	0	0	0	0	0	0	0
AT1G01310	0	0	0	0	0	0.0289	0	0	0	0	0	0.024492	0	0	0	0	0	0.169427	0.040894	0	0	0	0	0	0.050171	0	0	0	0.015138	0	0	0	0	0.041019	0	0	0	0	0	0	0	0	0	0.024966	0	0	0.063292	0	0
AT1G01320	56.4462	58.7983	103.868	81.9862	104.431	65.4097	68.2506	38.9399	55.0152	74.0931	114.948	59.247	68.9817	77.6344	102.951	79.5722	71.4866	61.8832	65.991	54.5896	71.4307	52.5663	53.2572	83.4212	54.8446	81.5513	67.5394	69.7652	71.9407	73.8572	78.304	56.9299	84.9179	60.4126	74.9292	73.3815	92.8308	62.0953	79.8272	57.4054	99.7734	68.6766	54.2331	63.2233	68.3635	108.399	94.7524	51.9097	80.4885
AT1G01340	1.4251	1.11608	0.863023	0.84938	0.713449	1.24597	0.923715	1.53835	0.539432	1.12839	0.934775	0.977622	1.35566	0.757438	0.772202	0.959873	1.33181	0.899397	0.917186	1.17424	0.873871	0.599383	0.945615	1.047	1.22977	0.857543	1.2316	0.52758	1.49281	1.83832	0.93692	1.94583	0.666073	1.26171	0.781014	1.07946	1.09344	1.40287	1.16894	0.77563	0.846752	1.34331	1.15638	0.714013	0.830143	0.970047	1.21454	1.19727	1.34369
AT1G01350	6.90857	6.69523	8.3185	10.1246	7.79427	6.88007	6.19326	5.63723	10.0649	9.19243	9.54372	8.99617	5.92249	9.44707	9.04782	8.30514	9.4398	7.53646	8.49387	6.98871	8.34998	8.08458	7.43074	8.93102	7.41581	9.40997	7.73897	7.92723	10.4433	7.94804	9.50483	7.71118	7.16104	9.01572	8.64467	8.70064	8.93056	6.02034	10.4809	7.77937	8.92012	6.71203	6.28482	8.21614	9.59188	8.37705	8.08445	7.31218	7.96558
AT1G01355	1.25536	0.948448	0.585699	0.334579	0.117768	0.525957	0.229505	0.739867	0.347873	0.482107	0.633828	0.560456	0.301428	0.508648	0.477394	0.576559	1.50471	0.936748	0.540975	0.404235	0.256603	0.665036	0.725473	0.299075	1.31614	0.473223	0.549871	0.550383	0.747199	0.410062	0.345892	0.923368	0.246083	0.408125	0.352514	1.52825	0.623593	0.77265	0.353768	0.807704	0.254227	0.769236	0.663465	0.412112	0.748146	0.432863	0.778506	1.09261	0.440423
AT1G01360	8.08038	7.76396	6.81684	7.4448	6.54702	4.34276	5.15806	7.20382	7.2914	7.80495	7.88591	8.79066	5.04446	8.46935	7.026	5.6426	9.03195	7.28117	7.49315	5.20547	7.72958	8.49922	5.68455	6.88666	7.26362	7.40137	5.85735	7.43587	9.62992	6.76534	5.73536	7.02345	7.51364	7.19666	6.66425	9.84666	7.69249	5.12552	9.64288	5.4906	7.15188	5.09007	5.803	5.95474	7.9672	7.92781	7.85751	5.52343	6.78953
AT1G01370	1.16609	1.06409	1.07037	1.17406	1.82049	1.70068	1.57239	0.943788	1.35583	1.16894	1.33937	1.02416	1.4729	1.51197	1.35564	1.06718	1.15132	1.09876	1.2318	1.43014	1.30289	1.23762	1.17541	1.30781	0.916103	1.54587	1.06189	1.70511	1.18138	1.33872	1.14431	1.0916	1.01696	0.814545	1.20842	0.855641	1.47465	0.857901	1.58507	1.59022	1.25642	1.26949	0.990798	1.1021	1.47636	1.4219	1.18461	1.17431	1.09116
AT1G01380	0.1564	0.427121	0.359286	0.677233	0.555585	0.58321	0.618297	0.395819	0.562211	0.716625	0.78481	0.430533	0.608158	0.547627	0.367826	0.518742	0.768939	0	0.458641	0.311953	0.691873	0.199454	0.627863	0.335084	0.293275	0.499802	0.248926	0.743618	0.639547	0.332709	0.140589	0.261558	0.574851	0.645443	0.694932	0.383486	0.542396	0.173751	1.3225	0.674055	0.68897	0.225363	0.512914	0.669359	0.378969	0.294301	0.419746	0	0.53109
AT1G01390	4.13363	3.31113	2.74055	2.49596	3.00698	1.5384	1.67947	2.49387	1.8668	3.23138	2.40896	3.57401	2.68202	2.9398	2.10747	2.51934	3.27573	2.65851	1.90846	3.09038	2.60399	3.09219	2.44847	3.16518	3.71201	2.83537	2.32886	2.49033	4.21038	1.87828	2.04804	4.71798	2.19165	2.73809	2.95597	3.58769	2.9886	3.38979	2.06983	3.20972	2.85665	3.13454	2.15251	1.99112	2.57427	2.28984	2.60208	2.30644	3.11458
AT1G01400	0	0	0	0	0	0	0	0	0	0	0	0	0	0	0	0	0	0	0	0	0	0	0	0	0	0	0	0	0	0	0	0	0	0	0	0	0	0	0	0	0	0	0	0	0	0	0	0	0
AT1G01410	0	0	0	0	0	0	0	0	0	0	0	0	0	0	0	0	0	0	0	0	0	0	0	0	0	0	0	0	0	0	0	0	0	0	0	0	0	0	0	0	0	0	0	0	0	0	0	0	0
AT1G01420	1.93486	1.45669	4.06825	4.13335	4.66202	0.96126	0.827815	1.29223	4.53759	3.88924	4.61218	5.52489	1.75447	4.03969	3.94452	3.48793	5.61046	1.16435	3.75415	0.545267	2.73291	3.00341	1.50208	4.31571	1.96974	3.62541	1.65704	2.4596	6.0236	0.76038	3.48565	1.79982	3.40736	3.59124	3.43536	5.50938	4.69747	1.03692	3.01167	1.59007	4.0246	1.34526	1.68861	3.09789	3.57677	4.82821	4.8582	1.81676	4.03157
AT1G01430	38.0982	34.7465	47.6237	43.5936	34.1922	31.2312	26.8834	31.7805	42.0469	46.0372	40.2356	50.3131	31.4895	42.0297	38.0732	39.294	52.2002	39.1005	49.2067	28.6511	48.5384	49.8359	32.0095	43.3303	40.4822	39.7721	40.944	45.6693	48.2621	33.2569	50.1608	39.4045	34.8888	44.4983	38.6456	46.3916	39.716	33.3808	50.3404	32.781	44.1787	28.3117	29.5162	42.8583	47.2225	43.7411	43.1992	33.3167	43.9294
AT1G01440	9.41819	7.69652	7.10408	6.5618	6.32597	7.5458	7.9013	7.41497	5.47553	6.55685	5.93891	6.13709	7.24212	5.60109	5.9776	6.32833	6.32848	8.87965	7.84003	7.25404	6.79587	7.06158	5.88295	5.88445	8.22099	4.92766	7.96866	7.41039	5.96525	7.46254	7.73369	8.08635	5.88291	7.90845	6.98978	5.77751	5.29343	8.03971	7.48379	7.57592	6.40308	7.25113	8.05221	7.01669	6.83856	5.94402	6.0398	7.01905	7.18658
AT1G01448	4.09751	4.05582	3.45126	4.27899	2.81956	5.30717	4.81899	3.97456	3.02994	3.79278	3.37988	3.47749	3.94884	4.08613	3.65712	3.82426	3.85643	5.09576	4.54542	2.54108	4.16057	5.25656	4.31416	3.94871	5.28944	2.9758	4.33962	5.40784	3.02952	5.78644	5.73578	4.14779	4.17668	3.71855	3.95325	3.85657	2.93194	3.82802	3.97126	3.48223	3.61952	4.01908	4.7512	4.92831	4.52127	3.38237	3.83289	5.2446	3.43472
AT1G01450	0	0	0	0	0	0	0	0	0	0	0	0	0	0.019583	0	0	0	0	0	0	0	0	0	0	0	0	0	0	0	0	0	0	0	0	0.018418	0	0	0	0	0	0	0	0	0	0	0	0	0	0
AT1G01453	0	0	0	0	0	0	0	0	0	0	0	0	0	0	0	0	0	0	0	0	0	0	0	0	0	0	0	0	0	0	0	0	0	0	0	0	0	0	0	0	0	0	0	0	0	0	0	0	0
AT1G01460	0	0	0	0	0	0	0	0	0	0	0	0	0	0	0	0	0	0	0	0	0	0	0	0	0	0	0	0	0	0	0	0	0	0	0	0	0	0	0	0	0	0	0	0	0	0	0	0	0
AT1G01470	81.7465	86.2141	57.6352	57.3993	57.0551	58.3199	56.07	69.527	68.6428	78.3862	77.1677	79.6947	59.5328	70.3966	56.535	49.0038	59.9961	63.3233	55.8596	71.9665	61.241	57.9181	78.8592	49.3275	74.9749	56.7715	57.5326	56.5899	62.8304	47.0857	60.4431	52.9121	59.3326	59.6652	52.3647	65.7685	51.7768	70.8836	63.82	78.8501	38.5792	75.4173	70.2108	79.1948	53.1358	51.1827	61.4552	75.1441	49.3946
AT1G01471	0	0	0	0	0	0	0	0	0	0	0	0	0	0	0	0	0	0	0	0	0	0	0	0	0	0	0	0	0	0	0	0	0	0	0	0	0	0	0	0	0	0	0	0	0	0	0	0	0
AT1G01480	0.033049	0.028098	0.031959	0.016778	0.047395	0.014179	0	0	0	0	0	0.356709	0.022774	0.015383	0.018346	0.014429	0	0.0246	0.017857	0.015385	0.025719	0.02217	0.027953	0.015094	0.036265	0	0	0	0	0	0	0	0	0	0.025511	0	0	0	0	0.055137	0	0.015961	0.014172	0.010919	0	0	0.046933	0.035708	0
AT1G01490	86.4964	83.409	69.2022	75.8678	61.7923	76.6407	66.715	88.4198	78.8931	86.2989	56.1102	83.3729	75.5155	69.0094	59.7461	79.7053	83.8973	87.593	76.0551	76.1088	68.0486	81.3108	79.3195	68.9254	90.195	80.9425	72.1011	61.5618	104.931	88.282	73.1004	113.646	64.3463	94.4483	81.4972	82.1337	67.0291	91.3937	95.3527	92.4715	61.5451	84.6144	83.5133	80.0966	89.7882	66.6365	75.1815	80.2983	73.17
AT1G01500	10.1503	9.60707	14.4373	12.5255	16.3623	10.2362	11.1741	9.38339	13.7279	11.4733	17.3973	13.1688	11.897	12.6641	17.2426	12.3288	13.0887	11.5999	12.4491	9.20954	12.3089	11.8609	9.98282	13.3661	9.75735	14.2772	10.6424	11.5097	15.1605	9.98656	12.1897	9.66552	14.1813	12.1605	13.0087	15.1729	16.9699	9.40515	11.1988	10.7934	12.7247	10.5654	11.0903	12.466	11.7409	14.7999	14.6256	10.3376	14.6545
AT1G01510	13.4754	13.1751	14.4356	13.6014	14.9032	13.4131	15.3064	11.7815	14.0693	13.2173	14.9127	11.7941	12.2416	13.4982	16.1659	13.8474	14.0842	15.0963	15.0791	12.2549	14.8229	15.1644	13.4334	12.9279	14.0528	12.2267	14.0606	14.6283	12.6097	15.075	15.5338	12.6209	15.1476	14.0652	13.4421	12.2295	12.7641	12.43	15.811	13.4554	14.2487	13.852	14.7681	14.0105	15.0989	14.7353	13.4671	13.1477	12.9383
AT1G01520	1.73814	2.42043	5.43068	5.57171	4.87163	1.70934	1.03198	1.00158	4.50841	6.63907	5.42554	4.76336	1.89975	6.00903	3.53474	4.24534	7.6983	1.00275	3.24047	0.87022	5.04165	2.28185	1.68037	5.24469	1.94132	6.37767	2.48351	3.67679	5.04105	1.70657	4.38688	1.32996	5.50584	3.44812	3.191	5.54334	5.23138	0.69354	6.93211	1.3761	3.75752	1.32496	0.917647	4.6926	6.91989	4.63041	5.2644	2.07696	3.70626
AT1G01530	0	0	0	0	0	0	0	0	0	0	0	0	0	0	0	0	0	0	0	0	0	0	0	0	0	0	0	0	0	0	0	0	0	0	0	0.049401	0	0	0	0	0	0	0	0	0	0	0	0	0
AT1G01540	79.3816	76.6575	57.9472	53.7692	45.2758	79.16	73.0319	76.7701	45.7983	62.2044	45.2797	47.3454	75.6345	51.9483	48.8061	57.1556	50.3917	84.2841	63.5699	76.2967	59.6294	68.2283	72.8192	48.0206	81.6937	52.1889	70.3852	64.1972	43.5235	83.2558	75.7658	74.7106	68.9852	62.8393	58.8559	46.8036	43.1569	81.3694	60.9229	73.8316	51.3185	77.9738	81.296	70.0509	60.7461	52.7403	56.5495	77.5895	55.7517
AT1G01550	142.191	122.707	84.7682	64.2433	67.0423	109.272	103.832	110.088	69.032	79.3302	66.6256	71.5587	107.084	67.7887	69.8283	83.7564	75.8143	111.241	81.6003	117.485	84.251	77.9881	96.8221	71.0747	127.507	79.7457	123.556	78.3928	66.08	112.662	83.5648	116.474	57.927	90.627	83.84	68.1325	59.8744	122.845	75.0176	119.805	71.1601	106.681	102.62	70.3149	63.516	69.6329	85.4588	109.024	80.9215
AT1G01560	5.65739	0.60549	0.022135	0.085008	0.147396	0.927756	0.287259	0.679159	0.675886	0.139844	0.080657	0.250134	0.459083	0.234078	0.285076	0.039968	0.056069	1.44588	0.167154	0.61134	0.14246	0.061421	0.631136	0.030698	0.731316	0.162814	0.734926	0.105459	0.362314	0.563466	0.208958	0.439613	0.184262	0.886824	0.140485	0.503497	0.073606	0.759646	0.036151	0.944355	0.025561	0.627228	0.314275	0.215277	0.103772	0.088601	0.347552	1.05575	0.181058
AT1G01570	1.53293	1.10419	0.658504	0.837775	0.974696	1.77294	1.31675	0.869877	0.707962	1.06233	0.990274	0.711682	1.22197	1.49703	1.02845	0.954886	0.96621	1.69555	1.12944	1.20938	1.18809	0.802877	1.03775	0.753175	1.10817	0.698241	1.33401	1.22	0.633866	0.981858	1.53498	0.513078	1.35559	1.13015	0.811735	0.880921	0.812503	1.20524	0.943992	1.01149	0.81707	1.44012	1.91204	1.41127	1.41511	0.977373	0.917722	1.49714	0.598011
AT1G01580	1.88196	1.6431	2.20326	1.4811	1.83643	1.03442	1.13335	0.851158	1.1599	1.24131	1.84828	1.99475	1.32005	1.67735	1.77764	1.96985	1.98854	1.33208	1.43725	1.34647	1.3479	1.48253	1.14865	1.1669	1.60548	1.57763	1.13197	1.48654	1.98586	1.15148	2.27598	1.37814	1.60308	1.93259	1.35768	2.1354	1.52598	1.67608	1.34127	1.78289	1.66048	1.58847	1.31843	1.62298	1.58906	1.31544	1.55408	1.41154	1.46586
AT1G01590	0.15763	0.125877	0.165656	0.160591	0.056634	0.067768	0	0.097117	0.083829	0.137868	0.0253	0.174419	0.145375	0.085927	0.082219	0.011507	0.175451	0.110142	0.111955	0.068923	0	0.035358	0.050114	0.108416	0.124746	0.024682	0.053711	0.040461	0.053562	0.117531	0.098748	0.128894	0.030596	0.047943	0.06844	0.213757	0.052867	0.107717	0.020706	0.13173	0.080076	0.101529	0.022597	0.185844	0.097126	0.063455	0.124808	0.056847	0.103877
AT1G01600	0.076825	0.159555	0.161523	0.130491	0.386565	0.154163	0.363234	0.142074	0.179833	0.145626	0.308361	0.160634	0.124037	0.083789	0.208451	0.168306	0.149658	0.21476	0.155931	0.134405	0.140012	0.275809	0.244342	0.10572	0.102875	0.168436	0.198978	0.246572	0.110253	0.448842	0.216631	0.137112	0.164134	0.10906	0.077821	0.091175	0.103089	0.120032	0.181671	0.057078	0.292763	0.148453	0.253373	0.143049	0.050995	0.136096	0.328587	0.193965	0.078768
AT1G01610	33.7623	30.5686	34.5794	34.6777	35.5544	34.3682	35.0139	26.9308	28.3691	30.0509	35.3676	30.65	30.9794	28.5844	37.262	31.6748	27.9274	30.8704	44.5783	35.1723	41.239	31.9973	27.5581	33.8458	30.5136	26.4862	35.9819	38.2959	27.8686	39.5238	35.6589	26.4447	44.7047	36.9703	31.9818	27.2682	30.9992	29.9421	36.434	26.8186	41.5097	30.0161	31.6033	34.4897	30.6986	34.622	34.94	27.7647	30.4861
AT1G01620	242.172	193.281	108.402	131.997	98.0067	218.947	193.487	215.806	111.235	161.351	80.4537	115.532	144.425	100.007	98.5809	121.138	119.842	224.187	204.63	260.625	208.258	230.497	155.758	110.126	219.496	81.5008	185.312	203.662	93.7534	238.212	215.172	229.523	104.756	172.818	143.273	84.433	83.4591	214.519	181.505	144.304	150.645	173.688	270.523	196.917	156.262	104.027	88.3989	168.136	123.665
AT1G01630	40.7396	37.6214	47.7869	47.4055	43.1132	41.723	45.604	37.5864	53.2318	44.9783	46.316	46.5274	45.834	39.91	46.1566	48.021	43.4954	42.9329	49.0718	43.0352	49.1907	47.4465	33.8922	49.9447	38.3113	47.214	53.503	43.7197	46.8771	48.0349	41.0162	45.7986	39.4948	49.4619	49.8276	42.1946	47.9993	48.8392	47.212	39.2747	55.0399	38.5456	37.1934	39.9781	46.4825	49.4753	48.8649	39.8752	50.8173
AT1G01640	1.00171	0.835452	0.422478	0.701245	0.575669	0.754546	0.760272	0.890967	0.632145	0.572779	0.55886	0.744747	0.526905	1.21505	0.406973	0.699047	0.614997	1.04476	0.711712	0.572085	0.792499	1.12353	0.688036	0.628774	0.848609	0.379321	1.08125	0.531412	1.00369	0.812481	0.957822	0.676962	0.537253	0.803572	0.650042	0.669718	0.821693	0.97883	0.488986	1.55093	0.445871	1.32369	0.625553	0.841669	0.659763	0.638391	0.343819	0.835072	0.385817
AT1G01650	20.2341	16.999	11.7954	11.622	11.4883	16.0923	16.1142	13.076	11.9461	12.4805	11.3601	14.0617	15.629	11.9786	11.551	10.7976	13.2007	15.6623	13.8487	15.7227	14.6159	12.3141	14.8264	10.5784	16.0727	10.3364	15.3225	13.0357	14.347	14.6734	15.7475	13.0259	12.1449	15.3754	10.0241	12.5901	11.133	15.8579	12.6355	18.2816	10.4897	15.9852	18.1533	12.6271	11.3052	11.0453	10.1499	15.4791	10.5238
AT1G01660	1.54971	1.11011	1.75872	1.64133	1.17558	1.27167	1.37465	1.33072	1.75579	1.7038	1.22849	1.18755	1.3228	1.39508	1.11292	1.38221	1.17988	1.60706	1.96418	1.14529	1.67742	1.44596	1.58351	1.13816	1.50355	1.20072	1.11405	1.79704	1.52125	1.57728	1.92539	1.28693	1.67528	1.94353	1.66979	1.43592	1.39274	1.71113	2.35813	1.31123	1.05017	1.41545	1.3721	1.73874	2.21559	1.5435	1.30726	1.40123	1.16673
AT1G01670	4.66048	4.45437	3.97748	3.93912	3.32843	3.73382	4.10386	4.38647	4.90447	4.45425	3.96794	4.19402	3.4855	4.0018	3.75794	4.01473	3.95174	4.52833	3.90015	4.10609	3.21657	3.96195	4.32262	3.67578	4.85994	3.9264	3.71196	4.03277	4.47838	3.54416	4.39092	3.85821	2.8673	3.97995	4.33573	3.75252	3.45802	4.1149	5.35834	4.58303	2.92363	4.21341	4.68726	4.28107	5.02081	3.69122	3.2332	4.68361	3.2792
AT1G01680	0.415469	0.065109	0	0.103576	0.036496	0.264448	0.213383	0.27822	0	0	0	0.049786	0.14034	0.031582	0	0.02972	0.114869	0.287112	0.041576	0.071332	0.158853	0	0.032195	0	0.076558	0.064431	0.280572	0	0.046164	0.101311	0.085291	0.060326	0	0.125123	0.121213	0.243395	0	0.159198	0	0.076275	0	0.100176	0.029248	0.050762	0.096427	0.033133	0.160833	0.148581	0
AT1G01690	2.04256	1.90182	1.74397	2.211	1.6445	1.8105	2.15444	1.50061	1.99019	2.0479	2.09038	1.9496	1.59432	1.9162	1.78202	2.10956	1.78829	2.13653	2.27396	1.51316	1.90656	2.05437	1.76138	1.70924	1.80588	2.1391	1.57035	2.11602	2.22858	1.93505	2.21106	1.79908	1.67261	2.04644	2.17588	1.88263	2.14491	1.13266	2.08943	1.64661	1.6563	2.08788	1.85324	1.76939	2.16035	1.74015	2.22269	1.58132	1.77573
AT1G01695	0.117021	0.111121	0.112445	0.117998	0.024958	0.09999	0.21888	0.127637	0.177225	0.243577	0.022319	0.085263	0	0.129711	0.057923	0.243643	0.350598	0	0.198152	0.121713	0.108552	0.156009	0.066155	0.042414	0.137361	0.06566	0.133395	0.089289	0.157593	0.034583	0.145422	0.041283	0.213877	0.226714	0.142801	0.094637	0.186972	0.135847	0.073472	0.077805	0.106342	0.090372	0.099785	0.069188	0.065893	0.225086	0.109993	0.050439	0.020442
AT1G01700	0.203516	0.368177	0.529494	0.514603	0.544286	0.400704	0.381872	0.297428	0.257707	0.283116	0.545005	0.386953	0.30723	0.603632	0.328513	0.70826	0.339053	0.204012	0.517939	0.233459	0.15779	0.408126	0.211692	0.555198	0.268409	0.362105	0.398216	0.420416	0.503848	0.482465	0.43099	0.252136	0.537757	0.19742	0.460706	0.309157	0.293308	0.331649	0.415801	0.090357	0.555854	0.334067	0.626347	0.452235	0.540212	0.568381	0.345429	0.439124	0.302721
AT1G01710	15.1452	14.4839	13.6875	12.3042	12.5236	14.1533	14.5862	12.4424	12.5411	14.2794	13.9678	14.0371	15.9697	13.5698	11.082	13.1948	15.5005	12.5896	14.1341	12.5437	12.2482	14.4116	12.9852	11.5915	15.5103	12.0715	15.591	13.4417	16.9118	13.6755	15.5907	12.9331	11.9998	14.29	12.5391	14.9397	14.1332	14.1188	12.313	15.5497	12.6428	13.0579	15.1625	14.0676	13.8185	13.2477	12.3911	15.2589	12.5416
AT1G01720	25.3334	18.8861	25.1488	22.9206	20.0523	16.1046	21.7003	21.7148	24.7818	20.895	22.1615	20.5524	17.4101	24.881	25.0991	25.5507	20.9122	22.3849	29.6134	21.1427	24.7855	24.6369	17.3262	20.8283	22.2251	22.0959	18.2416	18.031	22.0768	21.4527	17.381	18.1128	18.3708	27.7431	23.5485	21.318	16.5893	21.5867	32.3738	20.7574	17.2467	17.4335	19.4213	22.0731	31.1642	22.6348	20.4541	20.1596	23.1396
AT1G01725	16.4381	16.8764	9.3514	11.1361	6.4519	13.7641	10.8257	15.1644	15.3434	14.5669	12.7955	13.4679	11.3295	13.009	9.66441	8.61033	18.4323	12.5605	9.85218	11.1802	11.7346	12.3626	15.1265	12.8173	18.5659	14.0279	10.1752	10.2421	15.4108	12.1024	11.1051	15.2081	8.80426	12.0187	11.4488	13.0575	11.1494	14.7533	11.6215	20.4959	11.0781	12.6224	15.6164	13.8879	14.5465	9.44475	11.6723	16.2813	9.48521
AT1G01730	11.1929	9.86323	8.33647	8.14151	6.78938	6.93643	8.65456	8.47903	10.7839	8.14703	8.80082	9.39223	6.6774	9.18647	8.55604	7.49172	7.96794	8.64579	9.13859	7.33298	7.73281	9.73795	8.3539	7.50044	8.73094	7.67838	7.66058	8.85878	8.22525	7.48179	9.04674	7.30639	8.52771	9.66936	6.87785	9.79044	8.04826	7.36422	11.6648	7.47659	6.54305	6.98958	8.92574	8.62767	10.807	7.93311	7.06232	8.73393	7.51665
AT1G01740	2.78532	2.84075	3.73225	3.03904	3.56108	2.32425	2.60992	2.32246	3.17316	3.72505	3.87654	2.95836	3.00427	3.26281	2.73935	2.25659	3.40015	2.58897	3.28197	2.24022	3.12925	2.52057	2.41816	3.18662	2.52354	2.97747	2.26774	3.0369	3.19521	2.84434	3.18093	3.12424	3.53189	3.76566	2.80545	2.88794	2.72259	2.61041	3.17188	2.79668	3.31609	2.52624	1.90226	2.52162	2.7943	3.03303	2.9805	2.02825	3.49189
AT1G01750	0	0.044587	0	0.188899	0.049891	0	0	0	0	0	0	0.033962	0	0	0	0.081349	0	0	0	0.048862	0	0	0	0	0	0	0	0	0.021075	0.034694	0.058484	0	0.05243	0.22965	0	0	0.037648	0	0	0	0	0	0	0	0	0	0.043973	0	0.041314
AT1G01760	3.38447	3.45666	2.74036	2.71208	2.32423	3.16963	2.45758	2.4661	2.31181	2.35269	3.00715	2.16253	1.90288	2.46306	3.5292	2.55454	1.96793	4.29273	2.46769	2.70094	1.97159	3.0911	3.05862	2.1851	2.90786	2.75343	2.88814	2.47679	2.07124	3.5631	2.85244	2.84254	2.83454	2.38614	3.41452	2.2734	2.64867	2.96074	2.94757	2.72326	2.31756	2.52874	3.4994	2.27897	2.59814	2.69787	2.48454	3.0977	2.61223
AT1G01770	15.7651	14.0479	13.6599	12.1164	12.1762	15.133	16.7739	12.3393	12.0327	15.0973	13.6044	13.6289	14.9309	13.4285	12.8199	15.1015	14.7849	16.3535	16.4377	12.4729	14.7149	15.2032	13.7914	11.7903	16.3467	11.6445	14.2007	13.7704	12.5412	14.7726	18.4384	12.9158	14.7329	14.3251	14.7106	12.954	13.6172	14.4461	15.4352	15.3833	13.6851	14.3329	15.6283	15.9384	14.4778	13.3838	11.2439	15.0104	13.4867
AT1G01780	12.5062	12.526	14.6466	14.5553	12.5254	16.7676	14.3971	12.8122	14.1459	14.0018	13.5869	12.9557	14.2814	13.2761	12.2411	14.3924	14.5123	16.3469	14.4678	11.8351	13.9085	11.9797	13.6784	12.7154	13.2346	12.0157	12.9234	13.1672	13.2169	14.633	16.5184	13.8855	8.78831	12.8782	14.8475	11.5857	12.8389	13.9748	16.1532	14.5184	14.0512	16.5121	13.0278	13.6762	17.1849	14.6705	11.8639	13.4053	12.5618
AT1G01790	56.4801	56.2318	60.4142	51.584	57.6891	53.9766	64.2918	45.2629	43.3392	58.5836	63.8182	49.3341	60.3089	49.8612	56.6619	55.6534	60.067	55.7019	59.2832	52.1804	62.2896	53.8197	49.221	52.803	63.3375	50.4871	60.9747	63.7827	53.1416	54.2141	68.3945	50.5769	62.2356	55.5734	50.6303	56.4444	56.3621	50.3568	51.2718	60.8123	57.9018	57.4817	53.2009	63.0804	45.7136	57.6649	59.6561	53.7477	57.641
AT1G01800	72.9617	66.3297	58.4927	59.0372	55.1641	62.6201	54.2989	73.5774	70.0737	59.5431	57.4048	66.4028	64.0117	60.5428	59.3077	61.5088	72.7188	63.4931	63.6285	55.6749	57.5675	60.6339	68.1637	60.7392	68.9047	64.9417	68.4798	54.0285	69.5941	54.4654	60.5051	65.373	82.2772	66.3468	66.7747	69.3486	58.9013	65.4799	57.8582	64.4736	56.2454	60.6889	62.3333	62.3279	63.2269	57.9215	62.682	64.2567	62.9517
AT1G01810	0.192367	0.471331	0.238042	0.747691	0.526198	0.267628	0.448603	0.329646	0.31079	0.161741	0.649525	0.312761	0	0.738323	0.228522	0.375901	0.316432	0.104978	0.378573	0.193683	0.382269	0.330348	0.057861	1.11264	0.191371	0.117805	0.20534	0.28402	0.362043	0.550307	0.116117	0.651175	0.205383	0.380839	0.340385	0.380226	0.598022	0.431781	0	0.208699	0	0.246823	0.318035	0.599474	0.418145	0.242562	0.52181	0.272069	0.767193
AT1G01820	37.9038	31.9567	26.5952	28.4813	25.3934	29.8157	27.9704	35.6517	29.5761	28.694	27.7676	29.9413	26.8846	27.342	26.0668	26.4069	30.3421	31.0792	34.4778	29.5041	30.4174	32.5945	31.1168	23.9652	29.9242	26.8413	26.9185	28.4932	30.5018	30.1811	33.1463	30.7158	31.0794	34.1908	24.0091	28.9843	26.0301	29.7474	31.4486	34.7587	25.3989	27.8436	30.5164	28.7702	31.5561	26.9517	23.8253	29.3443	24.2905
AT1G01830	6.09218	7.29577	10.5917	9.42967	11.0232	6.20883	5.80949	5.43559	10.8566	10.2741	11.2261	8.59145	8.0994	9.43963	10.9471	9.37782	9.52372	6.54907	7.89434	5.07818	9.14649	7.2012	7.55938	10.7588	6.27411	11.7407	9.34892	6.67586	9.26082	7.03324	8.09928	5.65385	9.47756	9.16626	9.58867	10.1205	9.39353	6.03092	8.45616	6.555	8.43795	7.90027	5.82512	7.5083	8.66319	11.6991	12.453	7.26702	8.99447
AT1G01840	2.30243	3.72983	2.86951	4.59652	3.22294	4.62137	4.20206	2.83199	5.25953	4.37481	3.78196	3.18481	3.37271	3.02244	3.15574	3.99538	2.65948	3.37185	3.21672	3.24303	3.79237	2.6166	3.79985	4.27123	2.8604	4.34865	3.08664	2.80136	3.08526	3.02815	3.56556	3.4871	4.11572	1.98066	3.47135	3.08231	3.86581	2.5278	4.26227	2.85789	2.6657	4.14542	3.60747	3.6717	4.05638	3.89328	3.72077	3.85537	4.12674
AT1G01860	13.1769	13.9061	16.9556	17.7718	17.3863	14.6901	16.0112	10.9988	15.8574	15.6323	18.6861	15.7167	13.2646	17.5027	17.0175	17.4647	18.3634	16.0181	17.7338	11.2721	17.2573	15.3448	12.8948	16.2976	13.2885	16.6192	15.071	16.8124	16.7466	15.7994	18.8347	13.7483	14.2617	15.9088	18.1088	16.6552	17.6355	13.0751	19.392	14.5107	17.427	14.8595	12.3914	15.2558	17.4774	17.3065	16.988	14.5664	18.3005
AT1G01880	0.421118	0.75268	0.748321	0.757265	0.665102	0.784097	0.839592	0.595867	0.411668	0.760635	0.405192	0.558557	0.582977	0.721966	0.561742	0.749581	0.633705	0.635289	0.614923	0.721234	0.788455	0.756356	0.601829	0.848716	0.646266	0.725038	0.401628	0.518438	0.552897	0.826181	0.667844	0.913173	0.913918	0.785251	0.707225	0.513685	0.519407	0.361482	0.884943	0.500272	0.684199	0.433956	0.326301	0.637183	0.64613	0.691381	0.63958	0.500993	0.802661
AT1G01900	1.8383	1.8924	3.49808	3.33515	6.29208	5.21501	3.60185	2.27966	2.54996	3.30845	6.15484	2.74347	3.08631	3.07039	5.6276	3.49932	2.68257	4.36883	3.49684	2.84062	4.76534	2.92684	2.05412	3.51215	2.12577	1.70783	2.32042	4.99794	2.85508	4.30157	3.46749	1.7327	4.9851	3.00727	2.97881	2.28916	3.03529	1.68956	3.59894	1.8653	3.17683	3.47783	4.16017	2.98132	3.34502	4.52986	2.45693	2.43412	2.67903
AT1G01910	28.1323	25.0982	26.2728	25.2325	25.3169	26.0124	27.2415	26.5648	22.9523	26.3287	28.0137	25.455	24.3709	23.5876	26.298	27.5366	28.1873	27.6743	31.5925	26.0516	25.9971	27.7467	23.8002	24.166	26.7668	23.2086	24.2572	26.2122	26.0769	28.925	28.197	24.0227	31.4323	28.037	27.4121	23.0862	24.328	26.8618	27.2851	22.1684	25.8384	26.0913	26.1909	26.9696	26.2437	26.6194	25.3572	25.1683	26.7558
AT1G01920	4.78906	5.24913	4.88708	5.7169	4.36516	5.24721	5.4791	4.21494	5.26609	4.26097	5.34737	4.41892	3.92363	4.4502	4.10133	5.14261	4.99742	5.04275	6.06347	4.58659	4.76246	5.49369	4.75893	4.42322	4.1017	5.36531	4.33305	4.97747	4.68177	6.78897	5.77153	5.2088	6.06701	4.65666	5.03337	4.54022	4.20333	4.55105	6.24948	4.16272	5.0216	4.15548	4.28149	4.2841	5.63519	4.31424	4.79978	3.74702	5.61696
AT1G01930	7.8473	7.76891	8.97813	8.40131	7.60548	8.91136	9.42567	7.96598	7.32596	8.32821	8.53499	7.18695	9.10225	7.26053	7.48301	8.97839	8.11627	8.8788	9.27627	7.74372	8.59264	8.55538	7.82384	7.68965	8.32542	8.56708	8.08751	8.1946	8.41812	9.82418	9.32508	8.44186	8.5047	7.71975	9.05624	7.40718	7.22546	9.15286	9.36211	9.20796	8.17498	8.84014	8.67166	7.87296	9.23746	8.75601	8.40681	8.01727	8.37474
AT1G01940	6.66302	7.79595	7.87973	9.21047	7.6025	9.69356	6.57923	7.01008	8.79661	8.87129	9.72295	6.33038	7.76003	7.94816	8.12858	7.71707	7.95327	5.98853	6.64202	8.38735	5.79033	7.00125	8.33209	8.37535	7.00036	7.85996	7.01323	6.87477	8.53796	8.80347	7.734	9.61275	5.35161	8.88444	7.6732	5.10031	6.54548	8.30912	11.7809	9.68349	7.94177	9.08482	6.83869	6.24168	9.28288	8.08607	7.77876	5.62813	7.67055
AT1G01950	40.5145	35.5259	7.1473	6.58829	5.72762	28.162	26.5938	31.1546	6.85241	10.6623	6.58792	6.77542	27.3561	5.87043	6.7105	9.41624	7.9952	30.7434	9.92768	37.6634	8.3378	11.0143	27.4745	6.34502	42.5987	6.83237	31.8493	11.0083	6.37551	29.4899	13.7775	32.6396	6.97444	9.85777	9.26631	6.66536	6.96834	41.0953	7.59413	40.4223	6.51827	32.8559	30.2061	11.6618	7.41138	6.33637	6.65556	32.951	7.40553
AT1G01960	14.0531	12.6391	14.5314	11.6577	13.0763	13.9385	14.4134	10.3265	9.87024	12.5859	12.9429	11.4995	13.0049	11.6355	13.5342	13.4726	12.5974	13.2261	15.0853	12.5802	14.1441	13.2508	10.4428	11.3746	12.5426	11.1773	14.1444	15.0114	11.7521	13.7238	15.3382	12.1685	14.5577	13.5212	12.9617	12.6854	12.0902	12.5564	13.825	11.8152	13.2747	12.8168	13.7978	13.3102	12.5441	13.9524	12.8253	12.1989	13.8621
AT1G01970	9.2308	11.9434	30.2804	29.4048	30.5207	12.4151	16.5859	9.21045	27.6622	22.0835	31.9918	28.0068	11.886	31.1665	30.9309	24.8311	26.9786	11.6274	26.526	10.6587	28.2424	20.2293	12.5374	28.0183	9.34989	23.7108	13.7085	23.6231	26.3395	15.7964	22.6222	10.7799	36.6439	20.6889	23.094	28.2158	33.9467	12.4095	30.5389	10.1051	34.4088	12.3896	9.17326	20.1111	28.7018	34.3845	28.8614	11.3342	22.6547
AT1G01980	0	0	0	0	0	0	0	0	0	0	0	0	0	0	0	0	0	0	0	0	0	0	0	0	0	0	0	0	0	0	0	0	0	0	0	0	0	0	0	0	0	0	0	0	0	0	0	0	0
AT1G01990	9.6935	9.30474	11.0982	13.1156	10.8403	8.24376	8.35682	8.54862	10.081	10.1125	10.9377	11.8679	7.33178	12.4754	9.9162	9.21285	11.2478	9.88974	11.5714	9.52942	11.0406	10.584	9.22355	11.6356	8.25573	10.4694	8.81311	10.617	10.7162	9.53487	12.758	7.69987	6.19879	11.7523	10.5045	10.8016	8.97801	9.12481	12.8993	8.72001	10.5872	8.35269	8.24341	11.7616	12.3026	11.7133	11.2511	8.02475	9.00798
AT1G02000	8.54083	8.0409	9.10022	7.27614	5.8891	6.87685	6.99708	8.03295	6.03466	7.42436	5.98627	7.23252	6.69524	7.11939	7.07791	6.45352	8.12605	7.27144	7.30266	7.32998	7.86014	7.18392	6.91476	7.46909	9.05939	6.25451	7.86601	7.003	6.8862	7.12637	7.19095	8.80543	7.85081	6.98936	7.20157	8.91568	7.10469	7.48943	7.03873	7.55874	5.63134	7.4604	8.11194	7.15594	6.63441	7.00408	7.45275	7.20382	7.92757
AT1G02010	4.08632	4.48647	4.69281	4.66921	4.54561	3.90888	3.60185	2.84444	4.70327	5.27799	4.62682	4.47964	3.88476	4.86491	4.34924	4.77532	6.32717	4.8336	4.15841	3.41107	3.98556	4.18119	4.07647	4.22476	4.5021	4.71735	3.77974	4.63911	5.3583	3.85487	4.90591	3.72284	3.98789	5.07056	4.9871	5.71726	5.7492	3.69104	5.31105	3.70589	4.74834	4.07708	3.27279	4.81471	4.66409	4.51915	4.37607	4.4006	4.57871
AT1G02020	3.03497	3.74261	4.89001	4.79887	5.105	3.26151	4.89763	3.12502	3.28756	3.97079	4.54889	4.19679	3.76594	4.40353	5.04309	4.13803	4.23611	3.45779	5.04974	3.32996	4.34595	4.59781	3.58639	4.16477	3.26809	4.22935	3.49184	4.68991	4.03111	3.81182	4.93119	3.17975	4.39632	3.81455	3.9697	3.98348	4.43071	2.93101	4.28823	2.66296	5.42758	3.4406	3.66357	3.88006	3.82527	4.41876	4.03615	3.22041	3.83806
AT1G02030	0	0.0139	0.01407	0.02955	0.015631	0	0	0	0.055524	0.012688	0.027935	0.032086	0	0.027101	0.018152	0.025412	0.024237	0	0.035333	0	0.022649	0	0.041486	0.053187	0.010615	0.013636	0.01187	0	0.019715	0.010815	0.04544	0.012935	0.016869	0.035315	0	0.029517	0.035034	0.050977	0	0	0	0.04209	0	0.021606	0.032996	0.014023	0.027557	0.031408	0
AT1G02040	0	0	0	0	0	0	0	0	0	0	0	0	0	0	0	0	0	0	0	0	0	0	0	0	0	0	0	0	0	0	0	0	0	0	0	0	0	0	0	0	0	0	0	0	0.019024	0	0	0	0
AT1G02050	2.43404	2.7741	2.9186	3.41348	2.9671	2.45646	2.19255	1.69989	2.28254	2.69453	2.36807	2.33148	2.1142	2.82717	2.43888	2.49419	1.69782	2.04866	2.72007	2.1704	3.047	2.59652	1.87887	2.71037	2.3637	2.3415	1.6234	2.4591	2.38349	3.06632	3.54394	2.22904	3.49681	2.0212	2.32349	2.13278	2.35232	2.51719	3.56601	1.69562	2.77405	1.65599	2.64926	2.12476	3.94291	2.67558	2.46274	1.81461	2.34898
AT1G02060	1.49984	1.10883	1.98595	1.99505	1.75441	1.31181	1.66951	0.838718	1.26599	1.69038	1.89685	1.30397	1.39568	1.68748	1.9103	1.60407	1.95261	1.34316	1.95049	1.30764	1.6283	1.54022	1.41911	1.79596	1.39253	1.60045	1.25796	1.69395	1.45749	1.83927	1.93558	1.28183	1.68889	1.68587	2.01953	1.62925	1.9138	1.34774	1.86371	1.30327	1.95697	1.22807	1.72798	1.49587	1.99614	2.06345	1.75191	0.967747	1.78735
AT1G02065	0	0	0	0	0	0	0	0	0	0	0	0	0	0	0	0	0	0	0	0	0	0	0	0	0	0	0	0	0	0	0	0	0	0	0	0	0	0	0	0	0	0	0	0	0	0	0	0	0
AT1G02070	0	0	0	0	0	0	0	0	0	0	0	0	0	0	0.08324	0	0	0	0	0	0	0	0	0	0	0	0	0	0	0	0	0	0	0	0	0	0	0	0	0	0	0	0	0	0	0	0	0	0
AT1G02074	0	0	0	0	0	0	0	0	0	0	0	0	0	0	0	0	0	0	0	0	0	0	0	0	0	0	0	0	0	0	0	0	0	0	0	13.3907	0	0	0	0	0	0	5.74384	0	3.8163	0	0	0	0
AT1G02080	13.5346	11.9941	14.2567	10.6312	11.3126	11.6169	12.8955	9.09931	8.25685	11.981	12.8014	10.4869	11.2288	10.5627	11.8145	11.2393	12.9791	12.8684	12.6795	11.7474	13.5857	11.8074	9.3214	10.6553	11.8465	9.232	12.2161	13.7115	10.5555	12.3271	15.4976	11.5278	11.433	11.2395	10.4597	12.1632	10.7134	11.7774	11.2958	11.278	13.1959	11.5677	11.9035	12.4559	10.1767	12.7759	10.6666	10.2591	11.7084
AT1G02090	21.213	19.5209	21.3148	23.5717	22.3459	22.8229	21.1673	22.7015	24.5029	21.4065	24.6191	23.2996	21.1657	21.1899	21.6259	24.0953	20.6095	18.5646	23.8016	21.888	19.7874	18.6075	22.4597	23.0995	17.7078	20.8461	21.3585	20.7439	24.9974	23.3359	20.9894	23.0498	25.7605	22.1377	22.4535	21.3483	23.431	23.224	23.8624	23.1417	21.4429	21.2351	19.9453	21.0397	24.583	21.9058	22.4407	20.3167	20.4384
AT1G02100	24.7645	24.2774	16.1218	18.5306	15.0122	22.5873	19.2244	27.0241	15.0644	18.4053	15.2388	16.2091	18.9296	16.7182	14.312	16.5004	18.6368	20.2907	19.1778	22.1098	17.5533	18.548	19.469	15.7095	25.0529	14.5752	19.502	16.9278	16.0436	21.9919	18.398	22.7551	20.1204	19.2073	16.6933	16.5001	15.3865	20.3337	18.9288	25.5376	16.5095	18.9655	22.5535	18.4206	19.4926	17.1556	16.4152	22.6501	14.8533
AT1G02110	7.2595	7.57899	7.14281	7.56271	7.60476	7.78812	7.77222	6.64603	6.04932	6.47031	7.2397	7.44043	7.36191	6.96032	7.55429	7.53256	7.42954	7.68347	6.99599	7.24022	8.3462	7.51229	6.9345	6.42767	7.55211	6.23315	8.15286	8.05663	6.27349	8.99624	9.0007	6.6015	7.24255	6.91665	7.64971	6.82143	7.28239	7.48442	7.63267	5.64762	7.09192	8.0346	8.90639	6.48043	8.88304	6.88006	6.07165	7.45998	7.4055
AT1G02120	29.1747	28.992	29.3066	31.6726	28.5023	25.6062	25.1039	23.465	28.9094	32.6381	29.2701	31.7266	25.5579	28.4508	30.6465	28.9531	30.9203	27.1655	30.5495	27.3374	32.8915	31.0253	28.0745	29.0387	24.9177	27.0755	26.9622	29.3731	31.719	27.3557	31.8497	27.1463	25.9097	32.1741	26.6288	31.4595	29.754	25.747	33.5271	31.2541	27.6083	25.6436	26.4758	31.9892	30.195	30	29.4387	25.4927	26.9042
AT1G02130	33.64	36.5973	31.2429	29.9432	26.3686	34.3719	32.5313	33.607	29.6295	33.2507	31.9105	34.8049	27.851	33.7661	30.2624	32.5056	31.4111	32.8056	36.128	31.0877	33.6844	33.2111	32.9897	29.9196	37.7082	30.4411	32.1037	33.5574	29.7846	32.4235	35.1861	34.7119	27.83	34.5769	33.577	32.5762	31.3387	29.5197	33.5057	30.6681	33.2912	29.2646	37.4096	32.7609	32.6797	32.2596	33.6662	34.6459	32.9979
AT1G02136	0	0	0	0	0	0	0	0	0	0	0	0	0	0	0	0	0	0	0	0	0	0	0	0	0	0	0	0	0.818207	0	0	0	0	0	0	0	0	0	0	0	0	0	0	0	0	0	0	0	0
AT1G02140	104.48	102.498	113.56	127.005	123.386	110.47	113.858	109.247	129.02	119.915	128.45	107.094	102.56	119.232	126.834	115.623	97.3066	96.4591	113.743	110.9	106.902	98.8637	107.277	120.895	91.1057	125.117	104.932	98.177	114.98	113.972	95.2268	106.857	115.729	108.744	121.583	106.967	117.405	118.214	131.791	96.2014	123.784	106.641	95.0596	97.0854	123.056	131.543	123.562	103.288	114.818
AT1G02145	10.3485	9.78524	10.0439	9.63397	8.70008	8.31525	8.78106	8.82966	10.1886	10.4485	10.1836	9.83368	8.56563	10.2358	8.6993	9.22756	11.0787	9.57508	9.81355	8.82176	9.94182	8.91893	9.51405	10.3915	9.74636	9.24473	8.57777	9.67222	9.18467	9.55263	10.5795	9.97273	10.0895	9.46653	9.09352	9.64801	10.2375	8.68087	10.8996	9.23614	9.64093	8.63654	9.02781	8.35002	9.99057	8.93695	8.8157	10.446	9.96222
AT1G02150	49.4037	53.8039	79.9991	81.7676	84.1352	67.2153	68.4966	50.4103	67.9562	68.7867	86.8265	66.5258	61.0837	75.5049	82.3649	71.8025	70.3436	60.7213	78.0358	56.5541	74.7025	65.9754	59.7815	74.61	46.6853	71.4646	58.5716	75.5455	66.9179	72.4121	79.195	54.3806	86.116	68.4442	77.6535	64.4707	76.6129	59.6581	82.1975	51.6634	79.9861	62.3514	56.6062	64.6893	85.18	81.9194	69.1629	55.3494	76.3263
AT1G02160	41.1753	33.6872	33.3937	41.0996	30.8088	37.4047	30.2553	42.4728	47.7619	38.8082	32.221	37.5495	30.4027	40.1603	33.2462	32.5896	34.6397	37.9709	33.327	36.8898	40.9946	32.7068	36.0762	33.721	40.4788	35.9908	31.9684	32.837	40.6577	33.5036	32.0006	35.86	40.0324	42.7529	39.0559	38.6069	35.9059	36.9429	42.5607	41.3185	34.8113	39.4504	42.7526	34.8483	42.4831	36.6415	29.7508	38.3037	35.8688
AT1G02170	36.1822	32.3908	23.7096	20.3537	22.1063	30.7265	28.0226	31.1421	20.8681	21.8308	21.4982	24.6921	30.9616	19.8411	23.3244	25.3999	24.0343	32.6379	27.4793	34.5316	23.9485	26.9995	29.75	20.574	34.6558	21.7098	30.8449	24.1564	24.6365	29.0535	28.448	33.4273	14.9582	26.6279	24.6468	25.5562	20.6332	35.6986	22.8806	31.2543	20.2953	33.0374	32.3125	26.8808	23.6768	22.3701	19.8051	31.0237	24.5404
AT1G02180	2.30023	2.50636	3.13338	2.69426	3.47193	3.9928	4.67567	2.90389	3.13732	3.30939	3.73738	2.39383	3.0997	3.61141	3.7532	4.13073	3.82086	2.51973	2.93581	3.85204	2.83035	3.56598	2.88975	3.70646	2.81957	3.75873	3.90451	3.32831	3.43888	3.602	2.55419	2.41772	2.31432	3.66072	3.93276	3.31139	4.578	2.80882	3.30105	4.85686	4.29151	3.68488	3.56565	4.18119	3.77302	3.12102	4.19459	4.1356	3.47235
AT1G02190	0.179447	0.19536	0.149253	0.091438	0.082408	0.142408	0.148138	0.058894	0.049096	0.033641	0.012347	0.08513	0.052884	0.047929	0.096308	0.078624	0.064207	0	0.124875	0.160451	0.020023	0.155304	0.097838	0.070553	0.139546	0	0.094351	0.108605	0.017426	0.152007	0.119727	0.102303	0.04481	0.046789	0.154825	0.065193	0.153832	0.343307	0.080827	0.212932	0.019538	0.086689	0.011028	0.180256	0.036463	0.12308	0.096857	0.083215	0.067586
AT1G02205	100.073	108.617	154.171	120.269	104.441	100.819	76.3009	61.8944	93.5785	81.0342	99.6114	100.128	57.1576	123.224	112.296	90.7287	91.4772	118.299	96.2947	93.61	149.694	128.336	95.0282	97.1714	103.946	77.9415	101.109	177.171	43.8944	126.163	131.107	49.7589	102.069	80.4969	98.4961	100.557	120.466	91.8301	146.071	61.2085	89.2043	92.8671	67.8146	113.496	118.697	114.653	96.1957	79.2075	78.5419
AT1G02210	0	0	0	0	0	0	0	0	0	0	0	0	0	0	0	0	0	0	0	0	0	0	0	0	0	0	0	0	0	0	0	0	0	0	0	0	0	0	0	0	0	0	0	0	0	0	0	0	0
AT1G02220	1.94098	0.933058	1.11589	0.563024	0.833637	1.16363	1.02071	1.11728	0.930285	0.522897	0.851923	1.20449	1.06932	0.288866	0.939809	0.929978	1.0401	0.521313	1.21515	0.789708	0.41435	1.25047	0.947157	0.708452	1.35788	0.918453	1.12679	0.903105	0.671669	1.89742	0.582728	1.10322	0.663962	1.919	0.835867	0.970421	0.695663	1.11474	0.910903	1.28634	0.439565	1.14156	0.837829	0.957098	0.830017	0.815742	0.944742	1.20254	1.16992
AT1G02228	0	0	0	0	0	0	0	0	0	0	0	0	0	0	0.111435	0	0	0	0	0	0	0	0	0	0	0	0	0	0	0	0	0	0	0	0	0	0	0	0	0	0	0	0	0	0	0	0	0	0
AT1G02230	0.98074	0.140323	0.170351	0.536036	0.283374	0.505936	0	0.775515	1.08029	0.358997	0.478945	0.300884	0.121108	0.245324	0.620803	0.512579	0.691229	0.148242	0.859203	0.153718	0.274003	0.236354	0.19456	0.668338	0.262328	0.360284	0.289608	0.225497	1.24703	0.545876	0.055122	0.312364	1.44278	1.47116	0.285617	0.359185	0.118166	0.308787	0.884039	0.361047	0.089683	0.114697	0.025208	0.371686	0.482344	0.655553	0.471775	0.095837	0.336221
AT1G02250	0.088296	0.0278	0.056249	0.118	0.031191	0	0.183032	0	0.073805	0	0.027908	0.021291	0.039991	0.108013	0	0	0.195601	0	0.03546	0.091361	0.090476	0.039022	0	0	0.086586	0.02745	0.023903	0	0.026283	0.043259	0.0182	0.025787	0	0.035539	0.025711	0.11859	0	0.101959	0	0	0.133247	0	0.074912	0	0.016476	0.02823	0.054982	0	0.051234
AT1G02260	4.14722	3.64058	2.9208	2.61989	2.53504	2.91088	3.10818	3.27267	2.85344	2.94981	2.28976	3.15542	2.61006	2.77755	2.29717	2.85273	3.10636	4.18201	3.14653	3.03752	2.58303	3.40878	2.89653	2.37021	3.33129	2.67059	3.12768	3.04496	3.12632	3.01575	3.12468	2.81273	2.57399	3.09678	2.87443	2.82546	2.12181	2.28581	3.17722	3.4122	2.71753	3.28292	2.9787	3.04051	2.962	2.89614	2.72576	3.01947	2.84969
AT1G02270	23.2669	20.6455	16.6795	13.5125	15.3698	20.4642	19.2825	17.4392	15.7368	16.5638	16.4886	16.4255	21.6106	14.8747	14.9503	17.5172	16.0224	18.0801	13.6748	23.0155	14.8862	12.1014	19.0681	14.3699	19.2952	16.4687	20.744	14.1737	16.8287	18.0372	15.8971	17.0593	10.8125	16.3678	15.5837	18.0669	17.2689	20.3923	14.7595	23.183	14.0971	20.8054	19.2886	13.3499	13.2356	15.2391	17.7256	22.4104	15.8867
AT1G02280	43.6111	43.9426	84.0613	91.1571	90.4202	78.6478	93.7676	57.3329	77.1536	66.3231	92.2128	51.318	68.5989	78.1331	92.3093	89.7632	59.0069	52.8333	80.2914	61.333	70.2423	54.3469	54.8492	88.1696	42.7627	90.2247	62.1053	74.1945	64.0346	84.6282	64.2406	56.0987	93.6275	63.6951	91.1095	57.6862	81.6595	68.4742	80.0988	51.4032	99.324	69.2088	53.6922	53.3717	79.8179	89.7337	82.0245	58.1532	84.4688
AT1G02290	3.19332	3.56869	3.94185	2.80978	3.19107	3.49693	3.10952	3.01071	2.63374	3.55421	3.53655	3.91614	2.62054	3.54006	3.09097	3.7805	3.88072	4.17891	3.40388	3.00232	3.48816	3.87248	3.33814	3.27192	3.12038	3.21792	2.95388	3.92352	3.45102	2.92815	4.2963	3.04763	3.90795	3.218	3.50065	3.80917	3.70834	3.21251	3.79592	2.75755	3.64147	2.95624	3.27652	4.13687	3.71509	3.50584	3.4397	3.90838	3.66323
AT1G02300	61.8976	59.4718	37.0201	33.6385	27.1153	41.6357	32.9364	60.303	39.2362	48.863	30.4719	55.5379	33.3979	39.55	29.9028	36.1954	50.3521	47.668	36.2309	42.3286	43.7931	53.8136	55.5864	31.9732	62.1609	31.252	39.8736	39.5245	43.4427	34.9968	50.7522	46.1565	36.2095	43.7602	36.8287	50.4832	32.4795	47.5053	46.9599	53.3061	24.0411	36.7369	48.3835	54.547	37.9115	28.5852	33.9569	47.4487	35.3659
AT1G02305	53.0175	51.3334	43.7589	38.9889	35.8517	45.306	40.4039	54.1531	41.8452	45.6373	36.4432	48.7207	43.3094	45.9414	35.519	42.6687	50.8097	44.7298	45.1349	40.2713	42.1561	50.6311	47.3694	38.8914	56.7017	42.8025	44.178	43.3586	45.511	42.3138	49.6038	48.5424	47.2984	42.7714	42.3946	50.3282	38.5874	43.713	43.7499	49.9978	38.3961	42.9789	50.4655	48.8116	42.1156	36.0781	34.365	46.6102	42.442
AT1G02310	0	0	0	0	0	0	0.022465	0	0	0	0	0.04727	0	0	0	0.037504	0	0	0.156779	0	0	0	0	0.058783	0	0	0	0.016492	0	0	0	0.01907	0.024733	0	0	0.021837	0.017262	0	0.033896	0	0	0	0	0	0.012172	0.041539	0.020321	0	0
AT1G02320	0	0	0	0	0	0	0	0	0	0	0	0	0	0	0	0	0	0	0	0	0	0	0	0	0	0	0	0	0	0	0	0	0	0	0	0	0	0	0	0	0	0	0	0	0	0	0	0	0
AT1G02330	11.956	11.6281	10.1579	12.1537	9.93669	12.4868	12.0798	12.4196	11.7557	12.1543	10.2822	11.3102	9.46131	11.9361	12.087	11.883	12.6968	14.9409	13.9894	11.063	12.535	13.2026	10.6847	9.7	13.0952	10.518	10.9715	12.5424	12.5344	12.8632	14.6414	11.7197	11.6502	13.4331	12.3999	10.0655	11.6158	11.6406	15.4096	12.962	11.7589	10.5318	13.5552	13.8936	14.517	9.64453	8.70101	10.7773	10.8517
AT1G02335	8.75014	11.9975	9.79382	6.2934	9.2391	8.11183	15.1787	8.65809	6.49093	6.05042	8.95613	9.09152	10.4068	5.24924	12.7224	7.16538	11.2316	11.4937	12.597	6.5951	11.6615	5.7044	3.46124	7.11362	7.95508	4.66984	9.72171	12.9061	8.44041	6.82255	10.0591	10.176	10.7348	11.7828	6.78207	7.08361	11.4008	9.84356	7.77947	6.78859	6.13543	8.47555	7.05732	7.81002	4.08261	6.71673	10.3066	6.29997	5.90007
AT1G02340	10.9053	11.6963	6.17684	11.5031	2.45908	6.16575	3.05903	9.22526	6.59426	15.8335	3.83714	7.5416	4.63016	7.13723	3.73354	5.68287	8.86821	7.32942	8.6977	9.62135	14.2239	14.2287	10.3072	8.80143	14.5484	3.71904	6.4764	7.37629	6.64163	8.46573	11.0237	20.6177	7.89487	6.50969	3.46971	6.62487	3.21524	11.7068	14.065	4.5425	6.54265	3.98962	4.62407	7.09158	10.1124	5.64265	6.31801	4.73534	6.88168
AT1G02350	18.2527	13.6535	8.68311	11.7599	5.59244	9.84061	4.00548	15.7494	12.3831	16.5432	5.52656	17.6035	7.26249	13.6057	7.26894	9.32357	14.4418	18.6325	15.5739	8.36698	16.9664	17.854	15.1764	10.725	16.9684	6.88506	8.61352	13.9314	10.702	9.63973	15.9074	17.1231	9.03684	14.873	8.86937	11.2011	11.2295	9.01894	19.6948	7.80312	9.67823	5.51844	12.229	11.9168	17.2394	7.11735	6.6782	10.1402	10.9002
AT1G02360	1.52735	1.07144	0.402563	0.649467	0.377633	0.69036	1.30466	4.13399	0.974655	0.699395	0.215081	0.796383	1.32026	0.386275	0.5175	0.447217	1.1328	1.61865	1.60212	1.57624	0.896425	1.63266	0.696743	0.349663	0.981188	0.242133	1.13342	0.418143	0.564345	1.26231	0.541273	2.18502	0.766539	1.44986	2.10314	1.01296	0.283687	1.75898	1.98194	0.645062	0.440556	1.41061	0.907513	0.453323	0.652977	0.622554	0.453867	0.97701	0.875283
AT1G02370	0.862333	0.824048	2.28197	1.8011	2.32482	1.25667	2.04398	0.867679	1.86257	1.12132	1.99959	1.51853	1.16637	1.33325	1.84692	1.44951	1.41125	1.28032	1.75953	1.12382	1.79845	1.22273	0.773018	1.99206	0.856884	1.7554	1.07633	1.44931	1.75682	2.03239	1.47425	1.01244	1.88364	1.46269	1.57009	1.07362	1.56796	1.25448	1.38314	0.850648	2.32642	0.801499	0.837451	0.95492	1.58682	1.69533	1.61785	0.914233	1.94072
AT1G02380	23.2067	20.6018	11.194	11.8562	5.92236	23.3908	15.4089	23.5853	7.22072	23.2279	5.54067	6.23951	15.4962	9.13624	6.17218	14.5826	6.02803	19.943	16.6376	22.0689	15.5648	16.8849	19.8809	9.36929	27.9548	12.4004	16.4389	22.5594	4.45777	18.405	25.5348	21.9477	12.0272	15.6102	16.3307	4.85546	4.26299	23.8105	15.713	22.3918	6.41837	17.7998	25.0008	24.0385	15.1489	9.78904	10.2015	19.5646	12.2159
AT1G02390	25.7574	19.752	11.5215	5.48264	5.35507	11.5876	8.83598	8.23075	6.58331	13.6971	4.0212	3.31217	17.1465	7.42958	5.78092	13.0325	4.3287	13.2223	9.69321	14.0321	8.47892	5.79131	17.3205	5.99512	13.7034	13.8319	19.7258	5.25813	2.23024	6.58314	13.3437	11.3395	5.16379	19.2072	11.7762	3.87938	2.18668	16.1287	7.74493	18.5618	2.80954	15.0848	10.6687	12.1373	6.35692	8.03388	11.3561	16.6366	9.14701
AT1G02391	0	0	0	0	0	0	0	0	0	0	0	0	0	0	0	0	0	0	0	0	0	0	0	0	0	0	0	0	0	0	0	0	0	0	0	0	0	0	0	0	0	0	0	0	0	0	0	0	0
AT1G02400	0.971808	0.751661	0.17386	0.250878	0.168844	0.135243	0.235041	0.658194	0.028548	0.235364	0.107845	1.99441	0.309393	0.229842	0.279916	0.078484	0.451514	0.37715	0.164095	0.399887	0.139872	0.572891	0.277085	0.061493	1.19338	0.08457	0.441793	0.103541	0.172594	0.233932	0.154567	0.598501	0.258549	0.136879	0.236323	0.045715	0.054197	0.682618	0.354859	0.626372	0.856157	0.545456	0.636384	0.233977	0.152831	0.152202	0.255129	0.292328	0.17774
AT1G02405	0.357016	0.080742	0.081461	0	0	0.220675	0	0.894087	0.106108	0.073884	0.161804	0.24361	0	0	0.104226	0	0.291735	0	0.104231	0.08837	0	0	0	0.303361	0.067186	0	0.282738	0.06485	0.114516	0.062918	0	0.148028	0	0	0.159106	0	0.205046	0.295343	0	0	0.130336	0.17115	0.36378	0.126558	0.143271	0.250961	0.15854	0.093658	0.226178
AT1G02410	20.9848	22.1397	17.6551	17.5321	15.1424	18.6223	17.2101	20.9742	16.5114	19.5817	17.0142	19.4641	18.8376	18.995	18.2235	18.7021	21.8314	20.7551	18.9322	19.1693	15.6375	19.9291	20.5468	15.434	24.7705	18.5018	20.5062	18.7418	19.5848	18.4615	18.8812	20.1273	15.2097	18.8681	19.1033	19.0507	16.3642	19.8835	16.9068	27.3089	19.4837	19.3824	21.1956	19.8121	19.0443	15.7541	17.0389	22.0968	18.2714
AT1G02420	0.741843	0.802012	1.68132	1.94737	1.88807	1.06434	1.29624	0.916127	1.6508	1.51699	2.2634	1.73076	1.04595	1.76606	1.74328	1.27377	1.50325	0.871079	1.87132	1.08754	1.77265	1.31381	1.119	1.69619	1.07227	1.23936	1.07899	1.4577	1.81452	1.14403	1.57389	0.922927	2.30471	1.4589	1.71057	1.36067	1.75019	1.02715	2.17449	1.02386	1.94742	1.06481	0.90868	1.29232	1.54044	2.10494	1.68316	1.1682	1.22823
AT1G02430	0	0.051441	0	0	0	0	0	0	0	0	0	0	0	0	0	0	0	0	0	0	0	0	0	0	0	0	0	0	0	0	0	0	0	0	0	0	0	0	0	0	0	0.214367	0	0	0	0	0	0	0
AT1G02440	0	0	0	0	0	0	0	0	0	0	0	0	0	0	0	0	0	0	0	0	0.113675	0	0	0	0	0	0	0	0	0.163964	0	0	0.242959	0	0	0	0	0	0	0	0	0	0	0	0	0	0	0	0
AT1G02450	0.340709	0.231683	0.233789	0.897679	0.344147	0.632964	0	0.999124	0.507708	0.141328	0.232129	0.291504	0	0.222506	1.09673	0.421794	0.696687	0.138411	0.099622	0.084547	0.87484	0	0.45359	0.362986	0.06403	0.077531	0.473028	0.06204	1.02229	0.360998	0.101762	0.212501	1.24368	1.10057	0.227513	0.416095	0.065377	0	0.261175	0.182894	0	0.245162	0	0	0.13703	0.799312	0.758366	0.179084	0
AT1G02460	0.094649	0.060324	0.595348	0.817456	1.83127	0.135418	0.181752	0.029032	0.542045	0.647058	1.65169	0.405987	0.174071	0.440921	1.24039	0.592733	0.578966	0.158508	0.594393	0.148645	0.786262	0.296507	0.044995	0.548024	0.034609	0.636516	0.077316	0.424159	0.762908	0.140811	0.640994	0.070153	0.786031	0.766734	0.658158	0.576676	1.47006	0.055309	0.720318	0.035105	0.960102	0.137138	0.121842	0.48067	0.492198	1.03515	0.717434	0.068197	0.332144
AT1G02470	0.364481	0.33983	0.190917	0.244005	0.257865	0.296777	0.54442	0.217672	0.250071	0.385937	0.230964	0.230587	0.59612	0.182912	0.199217	0.482439	0.400994	0.203524	0.294474	0.378406	0.499024	0.105963	0.225544	0.286926	0.357795	0.228436	0.42412	0.394395	0.35695	0.352519	0.296938	0.279549	0.223471	0.533351	0.072	0.323175	0.128442	0.328382	0.566248	0.664778	0.363044	0.23343	0.103453	0.265192	0.313023	0.446533	0.189391	0.518394	0.491033
AT1G02475	54.2969	55.1419	58.8629	52.1932	45.6092	51.389	51.4396	49.6708	61.3895	57.8021	51.8343	68.1946	53.7796	52.4507	46.9068	62.5382	77.0745	56.593	59.1282	45.4866	51.6408	66.6256	56.8826	54.0671	64.9504	61.9468	63.1425	59.2292	65.4783	48.1578	66.3335	59.645	39.1446	58.1496	56.8557	74.6403	63.6265	54.149	50.0788	64.4076	60.2638	51.1982	50.0138	62.2988	52.9558	51.6189	54.5783	60.9875	59.6295
AT1G02490	0	0	0	0	0	0	0	0	0	0	0	0	0	0	0	0	0	0	0	0	0	0	1.18305	0	0	0	3.49588	0	0	0	0	0	0	0	0	0	0	0	0	0	0	0	0	0	0	0	0	0	0
AT1G02500	169.658	164.281	148.933	150.423	133.675	130.732	128.201	150.826	143.362	132.561	130.339	171.625	135.318	149.081	146.874	136.715	159.794	177.332	169.019	132.595	164.375	172.9	143.359	132.04	167.653	134.189	150.034	168.617	139.405	156.919	154.224	155.001	181.45	165.746	142.905	153.585	139.121	138.854	161.566	137.15	158.994	136.433	146.255	151.755	174.392	135.843	132.507	153.507	137.366
AT1G02510	0	0	0	0	0	0	0	0	0	0	0	0	0	0	0	0	0	0	0	0	0	0	0	0	0	0	0	0	0	0	0	0	0	0	0	0	0	0	0	0	0	0	0	0	0	0	0	0	0
AT1G02520	0.040467	0.013	0.026327	0.020747	0.036593	0.005822	0.028527	0.025195	0.052016	0.023721	0.006535	0.035098	0.056382	0.019047	0.017009	0.017834	0.045129	0.034044	0.074214	0.014234	0.010599	0.036526	0.019447	0.012464	0.049139	0	0.022122	0.036566	0.02766	0.035404	0.055209	0.036357	0.015903	0.049378	0.017529	0.068856	0.016363	0.063568	0.053296	0.060328	0	0.032598	0.034996	0.020183	0.023162	0.045743	0.012903	0.029261	0
AT1G02530	0.006515	0.018841	0.038157	0.053458	0.014143	0.005625	0.013782	0.012174	0	0	0.006314	0.004845	0	0	0.024653	0.005744	0.021799	0.021927	0	0.006877	0.020482	0.017646	0.006264	0.018065	0.014239	0.042975	0.048088	0.010094	0.00297	0.034208	0.02462	0.005855	0.007684	0.007951	0.016932	0.019957	0.02108	0.015355	0.020596	0	0.029908	0	0	0	0.01119	0.037879	0.006234	0.007067	0.011494
AT1G02540	0	0	0	0	0	0	0	0	0	0	0	0	0	0	0	0	0	0	0	0	0	0	0	0	0	0	0	0	0	0	0	0	0	0	0	0	0	0	0	0	0	0	0	0	0	0	0	0	0
AT1G02550	0	0	0	0	0	0	0	0	0	0	0	0	0	0	0	0	0	0	0	0	0	0	0	0	0	0	0	0	0	0	0	0	0	0	0	0	0	0	0	0	0	0	0	0	0	0	0	0	0
AT1G02560	188.104	183.372	225.163	180.032	211.42	205.367	226.443	177.929	195.427	189.436	222.554	189.917	222.731	198.149	215.537	224.605	209.229	187.514	199.528	184.365	193.058	187.838	177.463	210.031	208.91	205.276	200.453	201.245	193.841	198.063	216.519	186.435	180.018	179.884	200.697	208.099	219.808	203.522	185.676	190.742	234.158	201.483	205.159	187.617	189.61	224.743	194.438	196.616	209.034
AT1G02570	0	0	0	0	0	0	0	0	0	0	0	0	0	0	0	0.032346	0	0	0	0	0.057623	0	0.035015	0	0	0	0	0	0	0.02757	0	0	0	0	0	0	0	0	0	0	0	0	0	0.138213	0	0	0	0	0
AT1G02575	0	0	0	0	0	0	0	0	0	0	0	0	0	0	0	0	0	0	0	0	0	0	0	0	0	0	0	0	0	0	0	0	0	0	0	0	0	0	0	0	0	0	0	0	0	0	0	0	0
AT1G02580	0	0	0	0	0	0.020644	0	0	0	0	0	0	0	0	0	0	0	0	0	0	0	0	0	0	0.008759	0	0	0.009247	0	0	0	0	0.014001	0	0.020826	0	0	0	0	0	0	0	0	0	0	0	0	0	0.010548
AT1G02590	0	0	0	0	0	0	0	0	0	0	0	0	0	0	0	0	0	0	0	0	0	0	0	0	0	0	0	0	0	0	0	0	0	0	0	0	0	0	0	0	0	0	0	0	0	0	0	0	0
AT1G02610	76.1179	64.2023	10.9938	10.8795	4.21286	54.307	52.295	78.3474	8.30454	29.5282	2.92224	8.85141	51.0758	8.83392	4.39973	22.0397	12.7949	60.1777	25.3071	62.5123	19.44	30.7926	46.6631	9.01616	80.9233	11.903	46.9581	21.6841	10.1157	52.7689	33.406	84.5597	10.543	31.384	21.6927	6.69369	3.25384	77.5385	21.3404	80.7656	8.23835	47.6033	54.2156	27.4098	16.5875	6.93145	10.7042	61.0351	19.6035
AT1G02620	2.3966	3.00342	0.319472	0.278816	0.235537	1.72131	1.72129	3.84731	0	1.25348	0.052819	0.280228	1.50714	0.152594	0.068199	0.384372	0.188089	2.06085	1.14957	3.81135	1.11195	1.84732	1.91732	0.249229	3.69369	0.683544	1.28303	0.762068	0.199253	2.09131	0.760962	4.17945	0.246083	0.340104	0.805747	0.226407	0.044542	3.79886	0.530651	2.48524	0.593197	1.48353	2.22735	0.576956	0.716973	0.324647	0.311402	2.06383	0.685103
AT1G02630	0.058402	0.051721	0.019988	0	0	0.046472	0.043244	0.033133	0	0.062963	0	0.053003	0.028465	0	0	0.047267	0.030125	0.030226	0.025141	0.094408	0.064328	0.110927	0.098064	0	0.10582	0	0.162213	0.055415	0.009337	0.030734	0.025841	0.018355	0	0	0	0.02101	0	0.021076	0.032606	0.100408	0	0.104709	0.030956	0.040221	0.035144	0	0	0.195124	0.031664
AT1G02640	23.2086	16.8757	4.74029	4.30472	4.24889	25.8381	30.4617	32.8447	3.20708	6.16553	3.46125	4.034	13.8317	2.48589	4.11974	5.28451	3.95854	27.6197	11.6646	25.7454	7.77961	16.3919	11.3739	3.76086	29.5067	2.0016	15.3536	9.86361	3.461	28.0716	10.898	27.6482	5.20254	8.22316	6.33849	3.24617	2.773	25.9721	5.2437	13.1869	4.92842	17.2515	25.5467	8.97837	5.24851	3.64014	2.72669	16.8025	4.97222
AT1G02650	9.50801	9.13627	2.91711	2.46516	1.60931	9.57969	8.55556	8.49454	1.471	3.21103	0.85588	0.738208	9.87928	1.42983	1.46614	4.17451	1.07756	9.50597	3.85188	8.6165	3.12969	3.76723	8.62881	1.87046	9.19072	2.88654	10.0675	4.19515	0.925555	8.91398	4.14992	10.4487	1.94921	4.38373	5.17969	1.04075	0.731542	10.8588	2.54168	10.1385	1.32837	10.5406	7.47025	4.83596	2.44107	1.92402	2.46001	9.44201	3.53011
AT1G02660	218.216	179.3	21.5148	10.5212	8.56521	160.683	145.615	166.794	6.71838	36.0168	3.85534	4.65172	150.548	9.16805	7.89229	39.6823	5.45884	148.288	38.9492	198.029	28.9553	51.4558	120.999	9.99023	201.665	26.184	143.005	40.7434	3.05707	160.529	61.3961	158.318	14.6797	49.9998	47.2722	4.04645	2.01594	193.271	14.8769	179.141	6.09532	140.742	178.555	48.1394	15.0377	10.7144	22.8586	146.601	27.1627
AT1G02670	0.959913	0.630435	0.372276	0.530577	0.620416	1.19046	0.878055	0.860956	0.279863	0.491514	0.475147	0.222391	0.872078	0.345771	0.257329	0.348186	0.59517	0.59773	0.433944	1.38078	0.813293	0.332031	0.535875	0.289043	0.771532	0.321997	0.526944	0.6016	0.30427	0.746016	0.343467	0.831279	0.590255	0.416972	0.309672	0.306726	0.308932	1.02759	0.237715	0.641553	0.689418	0.67566	1.04923	0.295996	0.327396	0.22517	0.377617	0.593313	0.156585
AT1G02680	10.0745	10.3322	7.3361	8.36553	7.45411	9.74865	9.00233	10.4608	10.3162	9.08946	7.70419	7.35254	7.46935	8.85961	7.67501	9.33411	9.81806	9.68495	8.95394	7.28843	7.88254	9.88099	9.61474	8.07193	10.4152	8.76523	6.96271	7.16437	7.77718	9.93794	8.43842	10.2549	8.56464	8.3064	8.26586	6.96011	6.8615	10.8148	9.89274	9.91738	7.47937	8.44092	9.76078	8.25268	8.9484	8.07753	7.54818	8.57176	8.76028
AT1G02681	0	0	0.086159	0	0	0	0	0.07868	0	0	0	0	0	0	0	0	0	0	0	0	0	0	0	0	0	0.085858	0	0	0	0	0.112728	0	0	0.110683	0	0	0	0	0.289241	0	0	0.090702	0	0	0	0	0	0	0.239432
AT1G02690	1.1916	1.11264	1.39378	1.56709	1.65787	1.573	1.47834	1.07193	1.09262	1.53613	1.29973	0.738409	1.68603	1.13889	1.27138	1.58916	1.13983	0.998422	1.3965	1.15755	1.63166	1.03523	0.871724	1.02445	0.722275	1.07786	1.19955	1.53115	0.85481	1.16873	1.18213	0.867162	1.83981	1.18375	1.61604	0.856503	1.11007	1.07114	1.51093	1.00315	1.90298	1.1371	1.16104	1.01611	1.04824	1.82402	1.40625	0.942798	1.19925
AT1G02700	0.316929	0.388394	0.211558	0.221866	0.201052	0.377221	0.130609	0.511713	0.198202	0.218412	0.419837	0.548768	0.214788	0.464069	0.349718	0.300082	0.420969	0.631704	0.190645	0.392757	0.874927	0.209662	0.354859	0.341328	0.699946	0.38387	0.257151	0.456099	0.508409	0.162711	0.176072	0.055398	0.285211	0.26761	0.360224	0.478241	0.251665	0.474823	0.49578	0.279722	0.286576	0.428029	0.214704	0.442366	0.442581	0.303684	0.324872	0.238285	0.413238
AT1G02710	0	0	0	0.275576	0	0	0.278628	0.236648	0	0	0	0.389399	0	0	0	0	0	0	0	0.282142	0	0	0	0	0.232405	0	0	0	0	0	0	0	0	0	0	0	0	0	0	0	0	0	0	0	0.465615	0	0	0	0
AT1G02720	4.18278	4.54919	4.94961	4.7553	5.53905	4.52892	5.17837	3.68736	4.58456	4.0706	4.60379	4.48796	4.77227	4.87629	5.17294	4.94687	5.49853	4.66017	4.47699	4.00768	4.28359	4.20453	4.05185	4.43869	3.99879	6.28051	5.03812	5.29675	4.32522	5.08562	4.76801	3.94784	4.94148	3.71367	5.56607	5.30835	5.11013	4.37965	4.9423	4.92564	4.92078	5.15905	4.70676	4.63958	5.22788	5.82149	6.11784	4.50596	5.11317
AT1G02730	1.5789	2.20082	2.79721	3.28653	4.23536	3.07091	4.04115	1.79087	2.66528	2.72286	3.24345	1.58683	3.0589	2.17512	3.93901	3.47607	2.66382	1.93825	2.43574	3.06049	2.67281	2.3945	1.90171	3.31212	1.81195	2.42616	2.32824	3.35886	2.60613	2.86091	3.28975	2.19164	3.98626	2.24076	3.08213	2.4559	3.00861	2.38704	2.59171	2.25023	3.50413	3.07216	2.77768	2.12414	2.00903	3.95246	2.78078	1.73455	2.52796
AT1G02740	5.87209	5.9935	4.00643	4.11148	4.07796	6.02233	4.93128	5.94791	3.37264	4.65482	4.3497	3.18934	4.78951	4.23468	3.44942	4.29659	3.87165	5.18672	3.20378	6.63664	4.16695	4.02309	4.40642	4.23766	5.70927	3.89846	5.45711	3.76139	3.56756	5.93968	4.58003	6.23761	5.13301	3.23504	4.15435	3.37618	3.05466	4.73319	4.84423	6.10002	3.76761	6.38009	6.06944	4.49422	3.10018	4.40792	4.28736	5.60875	4.18444
AT1G02750	14.1159	11.2733	9.23572	9.61894	8.60167	11.4032	12.2504	10.8943	9.72187	10.1588	7.60538	9.64597	8.8836	9.93451	7.62272	10.3318	8.86773	9.58048	9.31687	10.0027	8.5379	10.6785	11.7071	8.71916	12.0008	10.3803	10.8588	9.48198	8.45554	12.1776	8.37429	14.1045	8.36494	9.10517	10.7897	9.8135	8.1373	11.9975	10.2101	12.7629	10.0385	9.70294	11.1038	9.34361	8.1696	9.90882	9.14663	11.932	12.0233
AT1G02770	0.280066	0.241332	0.195349	0.102482	0.108372	0.260734	0.079202	0.299855	0.160305	0.286578	0.121166	0.185055	0.138984	0.140782	0.094301	0.088178	0.21176	0.084852	0	0.132173	0.078569	0.406551	0.095724	0.161109	0.243032	0.214091	0.227841	0.077566	0.228168	0.187766	0.142147	0.291258	0.086917	0.184801	0.044419	0.25707	0.243714	0.147515	0	0.253646	0.154057	0.122869	0.065019	0.169099	0.200312	0.24464	0.167161	0.08224	0.111058
AT1G02780	324.303	331.15	500.731	577.293	668.977	455.017	481.354	341.686	509.174	437.852	588.075	373.653	429.683	484.133	629.868	525.915	338.285	325.28	483.665	436.39	460.651	338.68	350.221	580.386	252.894	571.645	369.438	426.633	416.953	498.826	367.861	389.293	556.656	419.268	532.695	360.323	537.046	416.588	517.351	321.897	611.727	425.174	394.395	327.33	495.027	627.405	536.046	321.339	469.512
AT1G02790	0	0	0	0	0	0	0	0	0	0	0	0	0	0	0	0	0	0	0	0	0	0	0	0	0	0	0	0	0	0	0	0	0	0	0	0	0	0	0	0	0	0	0	0	0	0	0	0	0
AT1G02800	0.372725	0.139382	0.250812	0.444392	0.29599	0.194709	0.203595	0.16392	0.247368	0.21207	0.124483	0.273932	0.134053	0.437644	0.32346	0.198169	0.18922	0.135665	0.236302	0.135685	0.252308	0.195737	0.307996	0.236926	0.189653	0.167242	0.066177	0.472904	0.131792	0.433797	0.35445	0.100846	0.168871	0.137814	0.154969	0.115163	0.24728	0.208257	0.204096	0.144218	0.394421	0.172183	0.236343	0.132439	0.367578	0.281435	0.138128	0.227651	0.127922
AT1G02810	0.014806	0.028334	0.028681	0.10541	0.031861	0.038152	0.062094	0.040937	0	0.012932	0.028471	0	0.081776	0.041429	0.018499	0.01295	0.024707	0.09923	0	0.155145	0.023083	0	0.126839	0.054204	0.108232	0.041698	0.072596	0.045537	0.020093	0.165344	0	0.026366	0.034377	0.089994	0.038594	0	0	0.017319	0.046644	0.082413	0.067624	0.300355	0.063584	0.044045	0.058851	0.014294	0.056171	0.112055	0.038989
AT1G02813	0	0	0	0	0	0	0	0	0	0	0	0	0	0	0	0	0	0	0	0	0	0	0	0	0	0	0	0	0	0	0	0	0	0	0	0	0	0	0	0	0	0	0	0	0	0	0	0	0
AT1G02816	20.6256	18.1699	13.2323	14.4555	9.77501	16.3673	17.5905	22.2401	13.029	17.1378	9.30328	15.0763	19.0609	13.0183	10.5763	16.7581	16.0095	14.8767	14.9662	16.9802	12.6824	16.3259	17.0382	13.4967	23.9244	14.6877	17.3633	15.0923	13.507	14.1842	15.9791	18.2081	11.3807	14.5761	12.5105	14.6118	10.8083	18.461	14.2159	17.2828	10.7483	18.0098	19.2729	19.5439	14.1481	13.3266	13.9243	20.3965	14.6358
AT1G02820	75.0696	126.041	209.909	176.264	174.601	111.092	68.5167	87.4231	170.081	200.846	226.999	138.227	184.208	192.432	165.733	165.405	162.186	77.0411	76.7944	105.823	78.0358	76.928	145.268	232.024	122.678	267.335	140.136	67.4324	163.606	82.6361	94.335	154.815	112.519	110.446	151.426	208.081	236.341	160.349	128.296	228.969	135.204	159.885	63.4206	120.505	132.182	198.542	283.509	130.626	199.138
AT1G02830	0	0	0.145227	0.457096	0.160308	0.263573	0	0	0	0	0.144958	0	0.20285	0.275042	0.373244	0.390603	0	0	0.376905	0	0	0	0	0.939795	0	0.145781	0	0	0	0	0	0	0	0	0	0	0.486407	0	0	0	0	0.31045	0	0	0	0	0	0	0.135674
AT1G02840	58.2261	55.0935	48.6651	54.332	54.6771	50.7191	53.5921	52.2677	47.4812	53.4725	55.657	45.65	48.0871	51.2111	54.8547	49.5522	49.8154	55.4058	59.0305	52.7795	54.5904	57.2256	51.8073	47.2778	48.4776	45.1703	45.6572	54.7303	48.4256	62.1422	54.9817	49.9266	63.3378	50.3891	52.8186	45.0239	47.9215	49.2759	61.4122	59.6569	51.1974	50.8201	63.8967	52.0615	59.5894	51.6105	44.3181	49.7585	46.2356
AT1G02850	3.77755	2.06469	1.35472	0.811163	0.970368	1.08832	1.76129	2.10135	2.72198	1.4463	1.29048	3.54134	0.939328	1.34246	0.702036	3.42938	2.32841	2.03355	2.46306	0.822292	0.718606	0.716824	1.58404	0.665047	1.78174	0.70653	1.17834	0.504714	2.36418	1.31735	2.09994	1.02457	0.65942	2.95888	0.582428	2.23361	0.828498	1.46791	0.998613	2.08604	1.20678	1.20064	2.08166	1.90404	0.804823	0.89935	0.696072	1.99503	1.02887
AT1G02860	10.8805	9.31514	6.67786	7.14723	4.98447	10.034	8.1977	12.0828	6.68709	7.61145	5.44022	6.68794	7.3807	5.66879	4.86986	6.72199	7.30446	9.27198	7.40843	11.9633	9.45217	9.39471	6.62826	6.09142	11.1083	4.52433	8.60538	8.15355	5.65329	9.62055	8.54747	11.6145	8.43758	10.8698	7.86633	5.95475	4.56868	13.4212	9.2089	10.4461	5.47746	7.49175	10.4376	7.929	8.01468	5.99818	4.48513	8.12157	6.43629
AT1G02870	6.28181	6.57444	10.3678	11.1145	12.096	9.13032	11.7439	7.28471	11.6594	7.83653	11.8162	7.10664	7.29933	9.21007	10.9694	12.2848	6.16979	7.33632	10.7636	7.11818	5.97946	5.16143	7.8794	11.8903	5.07768	9.47741	6.9362	9.08685	8.21281	10.9	7.48976	8.36337	7.49386	7.94454	10.9155	8.67037	9.01304	9.66424	9.39682	6.24977	14.6799	6.62059	7.45614	5.58986	9.80117	10.188	11.1629	5.60058	9.55565
AT1G02880	8.7013	7.53252	6.92257	7.99647	7.8836	7.44609	7.94241	6.81194	7.8958	7.91039	8.32294	6.17976	7.51279	7.71912	7.44312	8.40994	7.24901	7.90286	6.9582	6.11756	6.87677	7.09053	7.21078	7.86434	6.12769	8.67412	8.31375	7.65259	8.77831	7.02094	6.9697	6.64891	5.74858	9.08299	7.35641	7.40365	6.31525	7.16554	7.23937	7.8524	6.33581	6.82851	6.72772	6.05978	6.63663	7.48519	8.20789	8.04869	7.14522
AT1G02890	21.0379	20.3414	18.6964	16.4061	16.0917	17.8284	18.05	16.2055	14.6687	19.5785	18.2178	16.9076	17.05	15.8087	17.6931	17.2808	21.556	20.0746	18.7594	16.5319	19.7325	19.3265	17.005	15.9654	22.2907	14.2311	18.328	19.5671	19.4338	19.0444	23.1712	20.6098	18.7072	18.4058	16.409	19.126	16.9434	17.4402	17.6122	18.8211	17.9271	16.6645	18.2722	18.9893	16.5931	17.3211	15.9557	16.879	18.4592
AT1G02900	1.58872	1.4485	0.905349	1.09376	0.692291	1.63214	1.64811	2.81553	0.999113	0.946958	0.691377	0.626133	1.57224	0.530874	1.33672	0.942718	1.11657	1.35679	1.42158	2.6452	1.78837	1.64296	1.7582	0.454794	1.24723	1.10638	0.964339	1.49653	1.27199	1.02076	0.817084	2.0284	0.637312	1.87589	1.47792	0.520133	0.467108	1.51574	1.16429	1.14258	0.778577	0.581623	1.86357	1.56715	2.20311	0.35622	0.542431	1.27787	0.385807
AT1G02910	39.4899	42.2399	46.3424	43.6592	47.711	42.3088	48.6898	43.1488	44.6783	44.3926	48.7343	43.4606	44.185	40.3428	48.3718	47.6245	46.9269	46.419	45.6253	39.5101	43.2592	41.597	42.6107	45.2046	43.4771	46.5701	42.8586	43.5475	43.7262	46.1957	48.3903	42.6369	50.3082	41.3725	45.1641	43.7823	47.1126	45.0436	45.3722	47.4179	49.0098	42.3647	41.7041	42.6675	44.0776	46.2439	45.1988	42.5484	45.9088
AT1G02920	9.21413	0.20673	0.104542	0.693863	0.115843	1.4312	0.827849	7.80185	1.68977	0.157476	0.034578	1.84887	0.841306	0.400918	0.179045	0.062903	0.426008	1.58133	2.59728	0.679551	1.06459	0.725306	0.034054	0.26207	1.89563	0.204756	0.713344	0.276835	1.43321	1.52779	0.519148	3.12736	0.28644	4.4622	0.996795	4.30818	0.174269	2.86416	0.171959	0.323134	0.441384	0.708053	1.91938	0.134358	0.367338	0.421181	0.204196	1.06276	0.668204
AT1G02930	17.3966	1.32991	0.324649	0.645673	0.380049	2.01232	1.56288	9.93554	3.73657	0.551989	0.378196	6.45449	0.713244	0.182623	0.417468	0.661851	0.8218	3.00098	2.96445	1.02269	2.38712	1.92455	0.48391	0.694545	2.09407	0.69181	0.824833	0.375065	1.4682	2.36271	2.06733	5.29607	0.40163	6.38691	1.9734	8.11363	0.686328	1.96186	0.928491	0.40962	1.1198	1.02949	1.83448	0.363727	0.49111	0.622552	0.605717	0.91633	1.75062
AT1G02940	0.191065	0	0	0	0.099409	0	0	0	0.293774	0	0.044547	0.033836	0	0	0.05758	0	0	0	0.056901	0	0	0	0	0	0	0.08838	0	0	0	0	0	0	0	0.228776	0	0.047621	0	0	0	0	0	0	0.039934	0	0	0	0	0	0
AT1G02950	3.30199	6.08075	3.59932	5.13023	3.38766	6.03689	6.36998	6.23299	6.74563	5.23108	4.60315	5.19067	4.70054	4.41694	4.6214	4.47925	7.29737	4.46343	5.09219	7.16643	3.9913	5.68265	4.53708	4.83415	6.3048	4.08507	3.68478	5.11452	6.35655	5.14136	5.2914	5.83256	5.14152	6.61228	5.2175	4.90813	4.73997	5.08513	4.02461	5.63607	7.5769	5.88978	5.91234	4.35221	5.28405	5.07425	3.40665	6.37859	3.91356
AT1G02952	0	0	0	0	0	0	0	0	0	0	0	0	0	0	0	0	0	0	0	0	0	0	0	0	0	0	0	0	0	0.094013	0	0	0	0	0	0	0	0	0	0	0	0	0	0	0	0	0	0	0
AT1G02960	9.3339	7.74984	6.24484	7.25191	7.03899	6.89804	7.59781	6.84427	8.98865	8.46199	7.71713	7.40881	6.19566	7.46074	6.68612	7.85974	9.75493	8.84755	7.4368	5.85804	8.22691	7.59395	7.85972	6.65532	9.05176	6.74013	6.49302	7.82701	8.19902	8.52232	9.19734	7.02822	8.71836	6.95805	6.92111	6.78672	6.54246	6.62889	8.39424	7.53581	7.49339	6.87509	9.22232	7.09498	7.74453	7.33601	6.4154	8.8735	6.54429
AT1G02965	0	0	0	0	0	0	0	0	0	0	0	0	0	0	0	0	0	0	0	0	0	0	0	0	0	0	0	0	0	0	0	0	0	0	0	0	0	0	0	0	0	0	0	0	0	0	0	0	0
AT1G02970	0.381754	0.292103	0.783544	0.838275	0.952496	0.498279	0.704119	0.309388	0.816657	0.70661	1.0126	0.505591	0.442564	0.669058	1.10604	0.533995	0.764355	0.486009	0.891196	0.447851	0.666297	0.533288	0.290544	0.782238	0.267957	0.73095	0.611343	1.09149	0.628355	0.48865	0.735333	0.36691	0.991864	0.705257	0.716605	0.589415	1.19039	0.374946	0.721466	0.407888	1.3945	0.324515	0.406425	0.420053	0.754031	1.03173	0.76723	0.49521	0.670025
AT1G02980	0	0	0	0	0	0	0	0	0	0.010321	0	0	0	0	0	0	0	0	0	0	0	0	0	0	0	0	0	0.009088	0	0	0	0	0	0	0	0	0	0	0	0	0	0	0.0203	0	0	0	0.011215	0	0
AT1G02990	6.0187	5.52437	5.49599	4.83584	4.40498	4.81001	4.53645	4.09704	3.94025	5.68066	5.20495	4.78259	4.57604	4.64503	4.43951	4.93893	5.98433	5.08549	4.87465	4.34551	5.95882	5.27918	4.61876	4.38557	5.14045	4.01754	4.89038	5.82344	5.68918	4.73872	6.49037	4.51197	5.15943	5.62202	4.81757	5.88797	4.61173	4.60727	5.43098	5.39673	4.5793	4.0279	4.60492	5.63431	4.88347	4.46947	4.5054	4.38173	4.6431
AT1G03000	10.5494	9.85332	11.3301	10.6655	10.0785	10.3089	10.9524	8.4808	8.71371	11.4453	11.9541	9.13576	11.2217	10.6511	9.70237	10.6177	10.7114	10.9714	11.5105	8.99104	11.8032	10.8735	9.37665	10.62	9.37408	9.85874	10.4078	11.2674	9.14976	10.8133	13.0747	9.81217	12.546	10.8852	10.1641	10.2773	9.58682	9.37193	11.0254	9.9346	11.0101	10.851	10.2272	10.9447	10.4471	10.6198	10.211	10.0395	10.7296
AT1G03010	0	0.012696	0.038557	0	0.057121	0.034176	0.013915	0	0.050729	0.023176	0.012759	0.019546	0.018328	0	0.082925	0	0	0.022219	0.032263	0	0.02069	0.071325	0	0.036449	0.00968	0.012448	0	0.051012	0.006003	0.009879	0.0083	0.047273	0	0.016119	0.011507	0	0	0	0.04177	0	0	0.038405	0.011396	0	0.030142	0.038403	0	0.02867	0
AT1G03020	18.6733	27.8691	14.1578	17.7808	12.3897	18.8192	18.9946	34.6727	19.2641	21.7871	18.7889	11.5427	21.9181	17.2587	15.9056	14.9859	21.4212	23.5796	11.0632	27.6067	19.6531	10.956	16.3407	21.8494	20.6234	12.8504	12.5123	13.4394	11.0854	15.3466	8.43472	25.0641	19.0429	11.929	17.4042	12.8031	14.4413	31.8581	27.4032	29.3657	13.9267	14.48	15.911	16.622	10.4209	17.3251	19.0125	18.342	13.2889
AT1G03022	0	0	0	0	0	0	0	0	0	0	0	0	0	0	0	0	0	0	0	0	0	0	0	0	0	0	0	0	0	0	0	0	0	0	0	0	0	0	0	0	0	0	0	0	0	0	0	0	0
AT1G03030	7.25942	7.2622	5.68464	6.19262	6.86115	8.78117	8.25207	8.77679	7.43912	7.04202	7.14353	6.97734	8.24694	6.27612	6.96012	7.41555	7.97027	8.13935	5.49437	6.71435	6.57316	7.25723	8.24652	6.44233	9.31234	7.50649	8.45785	7.01969	7.5933	6.96325	8.31521	7.67895	8.33254	6.94255	6.58008	8.07001	6.21698	7.78136	6.31711	10.2163	5.75599	7.35548	8.99521	7.33012	6.57411	6.66015	6.97808	8.40675	6.20651
AT1G03040	13.2631	14.6609	14.9237	15.799	16.211	12.053	11.1716	11.0273	14.7504	14.7745	16.3685	14.6834	11.14	15.109	15.3476	15.1602	14.8525	14.6791	13.7195	12.4464	13.7283	12.9866	12.0333	15.2344	14.0928	14.0831	11.882	15.3897	14.8491	14.9541	14.7403	13.4106	15.1004	16.3685	14.4098	16.9764	15.8145	13.0458	17.1932	11.7771	16.0328	13.4321	11.0922	13.1925	15.21	16.7994	13.8146	11.9323	14.5698
AT1G03050	0	0	0	0	0	0	0	0	0	0	0	0	0	0	0	0	0	0.047466	0	0	0	0	0	0	0	0	0	0	0	0	0	0	0	0	0	0	0	0	0	0	0	0	0	0	0	0	0	0	0
AT1G03055	10.7037	12.7991	15.7383	15.2184	15.1337	15.297	13.2294	10.9244	15.4749	19.1167	17.4456	16.8666	17.4448	16.4799	16.9953	15.8849	19.6678	13.7719	11.9212	12.4612	15.2642	13.4908	15.0825	17.5669	15.6227	17.0924	13.2123	13.6859	16.8869	11.5775	15.292	14.1555	9.95202	14.1538	14.7116	17.1264	19.4433	14.2052	16.6783	14.7235	15.1333	16.1836	10.0914	15.374	13.9222	16.5005	16.7987	16.2226	16.1677
AT1G03060	4.16411	3.75867	4.5909	3.84454	3.98514	3.35459	4.07537	2.62388	2.44918	3.92619	4.50083	3.39804	4.0656	3.66449	4.13533	3.89905	4.2058	3.70292	3.93578	3.86524	4.23835	4.19016	2.8845	3.41377	3.84415	3.55061	4.20004	4.2636	3.4678	4.2178	4.54726	3.63488	4.56452	3.68203	3.74263	4.685	3.55342	3.7603	3.93723	3.69628	4.15978	3.80508	4.00934	3.95479	3.7452	4.65904	4.11508	3.23355	3.79727
AT1G03070	0.474243	0.484773	0.214541	0.385693	0.441733	0.532645	0.557664	0.393464	0.241178	0.443006	0.669041	0.347774	0.693349	0.350317	0.669834	0.35964	0.640541	0.517892	0.270702	0.559222	0.629445	0.209876	0.419791	0.372567	0.515858	0.359416	0.492079	0.559914	0.370075	0.451184	0.44379	0.393225	0.397528	0.58166	0.24422	0.577371	0.35733	0.602614	0.721419	0.744756	0.463421	0.539332	0.517134	0.493159	0.179525	0.770086	0.412632	0.241704	0.447074
AT1G03080	10.2895	9.45182	12.4679	10.4338	12.4212	9.07962	9.82172	6.26527	9.74728	12.5156	14.4353	8.83127	11.2798	10.0263	11.2886	11.1988	12.6464	8.56931	10.3177	8.40216	10.2324	8.80893	8.09556	9.88356	8.91371	11.5754	11.9242	11.2265	11.9617	8.85829	14.211	6.97724	14.5173	12.27	9.67949	11.4204	12.0532	8.97682	10.8961	11.1506	9.30602	10.3142	9.85598	11.6003	10.2411	11.9248	13.1246	8.66983	9.02018
AT1G03090	17.9688	15.0281	10.4613	9.06408	8.00957	14.2229	13.987	15.0805	9.13069	11.9973	8.59529	11.5612	10.8873	8.61462	8.36857	10.9369	13.0485	17.0426	14.4939	13.0011	13.2521	19.0727	12.0013	7.65195	18.9617	8.33313	13.6291	15.8923	10.2009	14.5968	18.3136	13.4949	11.4422	13.3366	10.8327	11.0686	8.79033	12.7594	12.1399	13.3117	12.3771	11.1346	20.1284	17.1115	13.1722	8.55169	7.73645	12.7707	9.93976
AT1G03100	0.532095	0.691518	1.0248	0.905955	1.03753	0.89857	0.769256	0.687613	0.707878	0.868834	0.997263	0.756715	0.825167	0.997546	1.04806	0.879696	0.592733	0.998689	0.852599	0.856001	0.898485	0.647548	0.838591	0.959832	0.532912	0.893059	0.743151	0.805377	0.772364	1.26329	0.917022	0.578765	1.13585	0.991299	0.814582	0.935278	0.824643	0.918867	1.03723	0.617036	0.955585	0.887245	0.530672	0.505979	0.999584	1.11013	1.22278	0.610186	0.835531
AT1G03103	0	0	0	0	0	0	0	0	0	0	0	0	0.083918	0	0	0	0	0	0	0	0	0	0	0	0	0	0	0	0	0	0	0	0	0	0	0	0	0	0	0	0	0	0	0	0	0	0	0	0
AT1G03106	0	0	0	0	0	0	0	0	0	0	0	0	0	0	0	0	0	0	0	0	0	0	0	0	0	0	0	0	0	0	0	0	0	0	0	0	0	0	0	0	0	0	0	0	0	0	0	0	0
AT1G03110	2.72943	2.29959	4.27595	4.82964	4.82808	3.58843	5.3294	2.534	4.64826	2.97857	4.51282	2.91776	3.05868	3.38525	4.65125	3.82829	2.43052	2.53211	5.08035	2.38189	3.37427	2.95373	2.26723	3.54283	1.99848	3.20609	3.35549	4.08248	2.92437	4.38293	3.69608	2.4695	4.11495	3.76584	4.5873	2.00881	3.89649	3.05095	4.49832	1.99378	5.99137	3.08718	2.67273	2.66189	3.99744	4.14391	4.503	1.93745	3.37287
AT1G03120	0.663984	0.602711	0.836391	0.87574	1.59517	1.30354	0.980825	0.76647	0.594575	0.827276	0.528446	0.398308	0.857304	0.651489	0.972822	0.617402	2.03767	1.61948	0.291458	0.660063	1.34158	0.844051	0.81153	0.496003	0.748196	0.151217	0.527271	0.726367	0.427453	0.704256	0.595506	0.829558	0.867372	0.683232	0.812375	0.568305	0.38268	0.643315	1.40097	0.535204	0.729387	0.557627	0.814413	0.354235	0.891179	0.467704	0.591965	0.523978	0.070295
AT1G03130	2411.1	2590.68	2620.37	2571.07	2401.5	2697.69	2581.19	2574.66	2507.21	2588.22	2284.2	2994.12	2543.27	2726.36	2491.32	2423.05	2683.46	3008.3	2668.93	2524.77	2648.31	3067.32	2669.65	2498.59	2696.57	2385.01	2704.2	3056.64	2759.05	2680.77	3101.33	2670.66	1541.3	2728.02	2486.74	2829.27	2522.05	2464.96	2711.68	2152.47	2306.51	2630.15	2758.59	3091.41	2882.7	2389.01	2257.37	2525.65	2515.55
AT1G03140	22.8771	21.5028	19.6964	20.5071	18.6696	20.7099	21.5432	22.6751	22.0987	21.9109	18.7806	19.979	19.822	19.976	18.4971	20.132	23.278	22.5185	25.2975	20.4353	21.9182	27.2444	21.7627	19.1857	22.8352	17.9472	20.3631	20.4316	22.2329	21.8137	24.8224	22.5363	22.0096	22.0894	24.3217	20.5978	17.8186	21.802	22.4121	20.9809	19.0423	19.8803	25.1199	24.7873	23.7859	19.846	18.4381	21.7659	20.4287
AT1G03150	35.5644	33.4715	25.4971	30.9251	26.2701	34.1116	25.4959	33.6566	29.0033	36.5372	28.2499	30.5072	20.6791	32.3101	23.8087	25.1842	36.4506	36.6732	32.2051	28.5644	34.3395	36.4308	34.0271	26.3379	34.9368	23.2011	26.5593	32.9947	29.8687	32.4653	35.6113	31.4308	26.6789	29.6017	29.0871	33.0904	25.8568	27.9642	39.1596	30.5196	29.2908	27.8375	30.4737	31.9466	28.1307	29.5841	23.8044	28.6048	25.9498
AT1G03160	20.52	19.2698	31.126	25.7715	29.1957	22.0175	23.799	17.7903	25.2993	27.2021	34.0812	29.3968	23.4956	25.7924	29.1431	26.5557	32.1295	20.8051	27.7642	17.6629	28.1932	25.0381	19.2089	26.5671	20.7587	23.5663	22.927	27.4532	30.9143	21.8045	32.0017	18.0268	35.0665	22.9552	26.127	31.7483	32.4263	20.0914	26.8941	23.0766	29.7128	20.2483	17.3173	25.3637	25.8595	28.7848	25.3	20.913	25.5998
AT1G03170	0	0	0	0.061603	0.032565	0	0.063466	0.138211	0.038526	0.026528	0	0.022225	0.04175	0.11276	0.037766	0	0.153315	0	0	0.031803	0	0.081495	0	0.055293	0.067933	0.114727	0.024977	0.046652	0.054892	0.090348	0.019009	0.107683	0.104021	0.111402	0.026895	0	0.024451	0	0.048155	0.06793	0	0.059374	0.078233	0.022621	0	0.058995	0	0.066126	0
AT1G03180	1.43444	0.88282	1.26798	1.33934	1.7053	0.931969	1.2447	0.919588	1.75569	1.26476	1.87709	1.27698	1.11195	0.926201	1.43147	1.34865	1.9901	0.92762	0.834073	0.718117	0.885213	0.906061	1.22696	1.29154	0.940806	1.61577	1.11559	0.837567	1.25768	1.43345	1.30415	0.683649	1.3076	1.11966	1.28927	1.23902	1.31093	1.00367	1.34916	0.710147	1.66316	0.643045	1.14021	1.13607	1.64845	1.3625	1.42097	1.01755	1.18765
AT1G03190	2.98479	2.89723	3.05324	3.08114	3.05847	2.24214	2.91811	2.48741	3.2691	2.82058	3.34836	2.37215	2.5453	2.598	3.23298	3.21207	3.65266	2.96499	2.60208	2.13346	3.14407	2.6941	2.31278	2.75857	2.95263	3.03486	2.69317	3.20663	2.828	3.00838	3.61361	2.07798	3.0707	2.92002	2.85174	2.68713	3.02594	2.49281	3.49014	2.40407	3.20826	2.49844	2.70578	3.23833	3.00078	2.86676	2.99783	2.35614	3.031
AT1G03200	4.87982	4.78269	3.02623	5.16972	3.58811	4.77416	2.28279	3.0532	2.62324	5.70218	4.35184	4.6766	2.82777	5.31647	3.30396	2.62186	6.28967	4.57062	3.90316	4.25463	5.37882	3.56921	2.38725	3.94918	7.12654	4.59924	2.53724	4.55397	3.42031	4.17152	5.16399	3.8557	2.16247	3.59927	2.47015	4.78092	2.53975	3.9229	3.39563	4.08774	3.20701	2.26192	4.01987	4.18533	2.70102	3.47834	3.8253	6.02216	3.5461
AT1G03210	5.52483	3.42013	2.88211	2.57771	2.76674	3.36665	2.73749	3.91729	5.28496	2.95338	2.70676	3.79983	2.83598	2.09848	2.41709	2.77448	4.37269	3.04042	3.98466	2.70655	3.52141	3.35929	3.22669	3.46501	3.84232	2.90285	3.61221	3.51133	4.38281	3.99132	3.06328	4.00896	3.59765	6.10038	2.74391	4.35317	2.69248	1.99775	2.78649	3.79162	2.99411	2.89811	3.55171	2.7284	2.70025	3.37353	2.39646	4.53754	3.51353
AT1G03220	134.562	94.0699	36.9602	23.5975	31.1072	71.9273	83.2236	127.186	27.2101	25.7103	21.6282	28.2488	89.1495	19.1518	30.8486	58.1421	19.8345	93.6622	53.8483	112.935	35.5597	62.7491	70.5459	30.2637	128.707	40.2845	103.901	25.8315	27.6592	76.57	41.862	106.584	15.2814	61.2971	54.7464	21.5348	15.2855	120.282	22.3052	114.384	20.9207	89.1443	74.6364	37.3044	21.3275	28.1324	49.932	83.3751	53.7496
AT1G03230	25.0313	16.6541	10.7698	8.32474	8.67912	15.7857	14.4573	22.0028	9.72635	7.94082	7.29371	10.6094	15.321	7.90273	9.52431	11.9853	9.38757	17.8903	14.137	15.139	10.4691	15.4552	14.6419	8.69308	22.5915	9.72984	20.2398	8.94161	11.5141	15.1805	12.2579	19.5853	6.29056	18.9583	13.0368	10.282	7.82033	16.4895	7.9616	15.5367	7.60598	14.5763	17.2005	12.0971	8.68606	9.3037	9.82939	16.4202	13.1446
AT1G03240	0	0.099322	0	0	0.10853	0	0	0.089499	0	0	0	0	0	0	0	0	0	0	0	0	0.157433	0.272494	0	0	0	0.098205	0	0	0	0.076104	0	0	0	0	0	0	0	0	0	0.115603	0	0	0	0.152926	0.057721	0	0	0.113254	0
AT1G03250	24.4359	22.3286	21.8445	22.1571	21.8043	22.6698	22.2318	22.667	24.116	23.7974	24.9047	25.6155	25.5894	21.1147	22.2701	21.5693	23.8766	20.9276	22.9027	22.7403	23.0841	20.1531	22.4598	23.3942	22.6551	24.7918	25.3446	22.7765	26.0351	22.761	22.9101	22.9635	23.7617	23.0686	21.9135	28.0674	24.8928	25.0638	23.1099	30.1711	22.8518	23.2207	22.6612	21.5458	22.8775	22.4211	22.8151	23.1815	22.822
AT1G03260	6.80166	7.54318	6.49589	7.36789	7.20956	6.76687	7.35648	6.60272	6.92392	5.56656	6.05627	6.98339	7.25484	6.4135	7.01435	6.69409	5.60485	6.68076	7.3493	7.95433	6.4753	5.03732	6.75672	6.6423	6.33998	6.63918	7.17007	6.77327	6.32473	7.01251	6.12342	7.40852	7.77905	6.33719	6.77963	6.80945	6.61816	7.18701	7.50786	8.57371	6.44537	6.80781	6.77344	6.67761	6.65221	7.24358	7.40319	7.3556	7.19523
AT1G03270	2.33967	2.39767	2.69199	2.46755	2.90462	2.81195	2.66631	2.37318	2.21745	2.49721	3.29288	2.14408	1.97122	2.33444	2.80967	2.6189	2.75199	2.56309	2.76517	2.3388	2.47114	2.76172	2.69802	2.97027	2.6787	2.32058	2.48529	3.02545	2.29359	2.87118	2.7814	1.95014	2.53308	1.86014	2.5671	2.15129	2.56726	1.94646	2.41085	2.22675	2.38765	2.31622	2.74134	2.37498	2.40007	2.36753	2.65306	2.31266	2.39218
AT1G03280	18.5191	17.8187	14.7719	15.9194	12.5431	15.2943	14.0443	15.3834	14.3407	17.1344	14.4209	14.6494	13.7181	16.081	13.9347	13.664	17.2236	16.0744	15.8763	13.8183	16.554	15.5654	15.2034	14.1625	18	14.3458	15.4006	16.6139	16.197	17.4797	17.9314	16.3163	17.1369	16.7174	13.9365	15.2699	12.667	15.7901	17.7784	16.9292	12.9099	15.623	16.2499	16.4121	16.8229	13.8354	13.7186	14.9806	14.4827
AT1G03290	13.1643	10.9954	7.67795	6.82407	6.56251	7.54155	6.4312	9.64413	8.51391	8.35217	6.11039	8.77188	8.3736	8.42859	6.68915	6.85333	8.68267	8.88667	8.28321	7.9606	7.75499	8.72476	9.19959	6.56537	12.5632	6.35101	8.39862	8.43829	9.60979	8.26971	9.91875	8.60504	9.63695	9.24879	6.34779	10.385	6.90385	7.9606	9.09235	11.2565	5.85081	7.8291	10.253	8.90862	7.68081	7.17018	7.40409	10.5994	7.00184
AT1G03300	5.22677	5.0585	2.68161	2.80194	2.27614	5.68673	4.27451	3.73374	2.05639	3.86388	1.91291	1.69041	5.43757	2.03772	2.03424	4.08872	1.9723	4.87021	3.23112	4.50457	2.71148	3.36523	4.55673	2.61099	4.73364	3.09411	5.12532	4.06495	1.7811	4.52632	5.87456	5.10454	2.89366	3.31358	3.33258	1.55448	2.0353	4.166	2.60669	6.13122	2.18106	5.74788	5.42476	4.88295	2.90739	2.75227	2.87697	5.26233	2.97893
AT1G03310	17.3036	20.6592	40.6759	31.7068	34.4662	17.1844	16.7423	12.8483	29.8063	32.4857	38.8457	39.7759	24.4889	37.1845	37.0498	30.8625	41.6867	18.7241	28.2554	16.2674	31.7044	26.2747	21.2021	33.9448	18.1895	33.3471	23.0706	30.4215	34.8507	14.8068	33.977	15.7923	39.3791	27.2149	26.8158	45.2887	38.3466	16.7197	31.1239	21.3985	35.0861	19.5207	12.8612	30.7035	29.0162	39.7055	40.7195	20.8788	33.0798
AT1G03320	0.301986	0.50074	0.44967	0.529725	1.67795	0.909283	0.484419	0.415874	0.513936	0.865413	1.56142	0.675711	0.397528	0.966077	1.07958	0.86224	0.89503	0.792084	0.500141	0.365832	0.902794	0.62406	0.765493	0.841379	0.94491	1.66709	0.387445	0.849351	0.683781	0.995913	0.657624	0.615385	0.712876	0.718746	0.747096	1.01667	0.940894	0.951605	0.373992	0.393867	0.805752	0.348838	1.0009	0.391774	0.789808	1.3728	0.164329	0.577449	0.879053
AT1G03330	27.0625	27.7942	23.6304	27.6283	23.7578	27.1754	29.2281	31.806	33.4612	30.3537	30.784	25.4982	19.583	29.106	27.3296	28.7988	31.5293	20.8359	27.4898	28.2805	26.6258	27.5552	28.5564	29.1232	24.7997	30.9374	22.9936	22.4092	26.6188	29.2928	22.2145	27.4051	32.5659	30.0195	26.2391	24.1544	29.0558	28.103	27.4664	28.7372	29.9295	23.0916	28.6565	25.4793	29.0474	28.1943	26.8216	27.6659	25.6035
AT1G03340	2.25548	1.69543	2.57342	2.32147	2.15446	1.98733	2.17264	1.92167	2.52014	2.22087	2.84525	2.1567	2.18499	2.84267	2.84888	2.24182	2.11165	2.58651	2.92676	1.73487	2.72403	2.2237	1.43873	2.2564	1.72371	2.68039	2.02771	1.91802	2.72085	1.6142	2.83188	1.86472	2.95166	2.64561	2.3142	2.61244	2.57124	1.77268	2.83951	2.94184	2.27727	1.74636	1.4824	2.46551	2.53985	2.98249	2.84851	2.25312	2.17509
AT1G03350	16.6506	17.5458	18.4846	17.9355	17.4678	17.1025	16.4075	19.4134	18.3186	17.3174	18.3016	18.0547	17.61	16.9909	19.1641	17.7016	19.2675	16.0935	18.7682	17.7151	21.1759	17.7529	14.8305	16.791	17.8162	16.0641	16.7918	17.84	18.8794	17.1406	18.5186	16.3216	25.6696	16.8828	17.2518	19.7146	17.9769	17.053	17.9022	19.1016	18.2396	16.1143	17.1904	17.3323	18.3741	17.2683	15.8912	16.7422	17.4182
AT1G03360	1.87047	1.82087	4.45464	5.45744	4.99493	3.13251	4.74119	1.85204	4.80861	3.17893	5.53196	2.58137	2.82144	3.04857	4.80477	5.0113	1.57646	2.51116	4.11099	2.67613	3.41466	2.03859	1.8291	4.70558	0.873565	4.47344	2.51101	3.167	3.25791	5.07509	3.25794	2.80384	4.40471	2.76378	4.36324	2.33166	3.10299	3.60674	3.62097	2.287	5.22163	3.0248	1.61447	1.97356	3.28	4.97419	4.2886	1.62234	3.18093
AT1G03365	7.13012	6.80051	6.72883	5.90833	6.28254	6.95133	6.39211	5.49501	5.61099	6.62024	6.95485	5.6476	6.008	5.37994	6.95413	6.29319	6.62259	6.64138	6.11686	7.11807	6.59527	5.70852	6.03339	6.01839	6.88366	5.81989	6.41321	6.81663	6.43497	6.86193	7.56952	6.7253	6.83183	5.83128	6.14222	6.16874	6.25855	6.89077	6.77755	8.02385	6.13863	6.37908	6.81283	6.02264	6.40747	6.27771	5.68252	5.94251	6.15347
AT1G03370	14.2915	9.751	3.18962	3.42255	3.09481	8.40469	9.22331	9.99828	3.65702	3.92949	3.54342	4.04952	9.5409	3.25295	3.59623	4.03684	3.83116	9.10791	6.42293	12.6614	4.10027	4.68823	7.69629	3.23145	11.5001	3.07982	9.53803	3.9611	4.57253	8.83107	5.28296	10.7666	3.44358	5.69065	4.32362	3.75505	2.90718	12.8849	4.00345	12.2032	3.51438	10.2314	8.94191	4.927	3.42766	3.65123	3.77699	10.4405	3.62335
AT1G03380	12.2493	12.1929	13.229	10.9876	9.32183	8.05197	6.60696	8.64344	9.35645	13.0049	10.6273	14.9878	8.99853	12.1263	10.1169	10.2299	17.0951	11.3052	11.5073	8.79924	13.2796	13.9858	10.3253	10.542	13.4631	10.0051	10.0117	12.0907	14.141	8.47236	14.4846	10.8805	10.5221	13.0085	10.6298	16.3898	11.5365	9.33644	13.7454	10.7303	11.8891	8.91933	9.74628	15.0375	12.0014	10.6352	10.4178	10.3081	11.0906
AT1G03390	0	0	0.062526	0.021874	0	0	0	0	0	0.018808	0.020686	0	0.118706	0	0	0.018817	0.036063	0.072311	0.026222	0	0	0	0	0	0.015875	0	0	0.016549	0	0	0.013474	0.019136	0.049635	0	0.056591	0.021914	0	0	0	0	0	0	0	0.016025	0	0	0	0	0
AT1G03400	36.0857	30.7113	21.6039	18.4414	14.287	22.6124	17.2662	31.2208	23.0153	23.0523	17.5852	26.5518	25.591	15.807	20.4353	20.0883	25.4441	29.5312	27.6017	24.0878	25.9232	28.5102	26.1339	18.2854	34.6	19.5233	25.8853	21.5354	28.2633	26.1994	23.5412	33.3327	18.6426	31.5982	25.5658	27.7376	19.4824	28.3325	20.0704	24.1827	19.0578	23.3247	25.3668	24.8861	23.323	20.2222	21.7151	29.226	23.2245
AT1G03410	1.16102	0.968731	0.990689	1.41531	0.616642	0.473728	0.633075	1.59985	0.795516	1.04473	0.747496	2.23409	0.949188	0.954934	1.03615	0.599455	1.07219	1.24868	0.947155	0.782193	0.988925	1.12706	0.809088	1.05905	1.04773	0.871858	0.644177	1.03798	0.865148	1.5456	0.984864	1.40368	0.369763	1.18425	1.08661	1.18712	0.863881	0.945	1.07689	0.717165	0.404272	0.541314	1.38899	1.02895	1.26065	1.11333	0.669768	0.981788	1.17428
AT1G03420	5.44215	5.19477	5.22675	4.61342	3.73746	2.03595	2.46912	8.33416	3.93464	2.21848	3.00419	10.111	4.94823	4.22269	5.36327	2.70711	6.10991	4.32503	3.05282	4.14431	2.71044	4.20053	4.22182	3.738	4.61929	5.63218	4.5587	3.6749	3.75012	4.9203	2.5693	5.02752	4.42097	4.09915	4.46761	4.23361	4.53746	3.86567	2.05967	6.63398	2.21049	2.97156	6.89349	4.14858	4.19967	5.53428	3.71292	4.21027	5.85434
AT1G03430	25.1695	22.8808	14.5079	15.1508	13.1512	20.1754	16.4625	21.0822	20.2647	21.9532	16.3872	17.5562	20.1449	18.038	13.8034	18.2292	19.5962	24.3714	18.0357	19.269	19.9087	21.6482	23.122	17.3173	24.0971	18.0395	19.0228	18.4189	20.139	18.5503	20.6336	21.2124	19.4782	22.9322	17.3217	20.5849	14.4874	19.261	18.1631	23.0145	17.0167	19.7565	20.365	18.0657	15.9629	15.4046	15.1964	21.4131	17.4676
AT1G03440	8.66211	9.22909	13.2083	12.1271	13.8507	12.9412	16.1417	7.44199	8.31982	10.7815	12.014	9.24392	12.0945	10.1348	12.9292	11.4126	11.2374	12.0886	12.984	11.5386	12.0705	9.42974	9.0097	12.6792	10.1547	9.21107	12.219	15.2178	8.75771	14.8379	12.385	10.4291	9.8281	10.2445	12.7165	8.77044	11.9973	11.2016	9.65032	7.20333	13.9314	13.185	10.6017	10.6485	8.73368	14.3508	12.668	9.41232	10.8269
AT1G03445	0	0	0	0.010093	0	0.008507	0.041628	0	0	0.02598	0.009539	0.021939	0	0	0	0	0	0.016587	0.060242	0	0	0.01333	0.047275	0.018181	0.007204	0.055744	0	0.007626	0.026922	0.014768	0	0.008841	0	0.036095	0	0.020125	0.007967	0.058006	0.062344	0.022044	0.045236	0	0.008517	0.022111	0.005634	0.038216	0.018829	0.010697	0.06085
AT1G03457	6.23074	4.08446	0.729631	0.731697	0.763367	6.79457	7.24257	4.82268	0.850705	1.42114	0.594033	0.655986	4.55082	0.717359	0.868606	1.10221	0.585906	4.83735	2.33113	8.05816	1.3968	1.87562	3.66146	0.781659	5.48551	0.393532	4.45732	1.6552	1.00241	6.36965	2.10241	4.30837	0.503111	1.3899	1.36462	0.970027	0.45966	5.60588	1.32325	5.5235	1.125	4.77923	6.89096	1.62243	1.44938	1.23201	0.893025	5.22199	0.722477
AT1G03470	3.44803	2.99237	1.71906	1.33995	1.91596	4.09082	3.46183	3.02625	1.40132	1.94818	1.54609	1.11456	2.56619	1.48826	1.68746	2.17012	1.06394	2.84324	1.64976	3.25332	1.90225	1.8554	2.47427	1.36172	3.14645	1.61668	3.09297	1.84207	1.34721	3.64705	2.39454	2.78924	1.95687	1.58489	1.74924	0.84868	1.32977	3.03346	2.23413	4.25932	1.91865	3.45973	3.41788	2.32332	1.31557	1.80513	1.60747	2.90092	1.33715
AT1G03475	84.9042	88.3711	138.57	125.872	156.509	119.122	131.699	88.3817	113.156	111.812	151.567	108.313	130.861	121.549	156.845	137.644	115.663	99.2569	127.081	103.38	131.093	102.299	97.7719	142.943	77.0814	131.62	110.391	122.836	118.848	111.642	121.627	94.1316	153.961	116.256	125.466	120.895	155.561	102.611	115.043	107.146	150.739	116.897	100.327	110.578	118.17	147.709	125.218	98.9652	134.271
AT1G03490	0	0	0	0	0	0	0	0	0	0	0	0	0	0	0	0	0	0	0	0	0	0	0	0	0	0	0	0	0	0	0	0	0	0	0	0	0	0	0	0	0	0	0	0	0	0	0	0	0
AT1G03495	0	0	0	0.016578	0	0	0.068357	0.015009	0.041527	0.014241	0	0.023992	0	0	0	0.014258	0.05446	0	0	0	0.025414	0.021907	0	0	0	0	0.013332	0.025071	0.01475	0.012138	0.030603	0	0.018898	0	0	0	0.026219	0.01907	0	0.036318	0	0	0.014004	0.060638	0	0	0	0.01764	0.014317
AT1G03510	1.51535	1.77578	0.978067	0.859266	0.908712	1.98235	1.74638	1.24768	1.10532	0.882808	0.993256	0.655352	1.3274	1.07134	0.790843	1.00623	0.74873	1.46116	0.744455	1.8712	0.84172	0.694277	1.69493	1.05095	1.26819	1.12912	1.54213	0.83085	0.616324	1.67896	0.720729	1.71185	1.05428	1.23266	1.44483	0.670087	0.964497	2.06099	0.743218	1.60027	1.00395	1.71421	1.63501	0.629839	0.893041	0.728596	1.02346	1.58169	0.806412
AT1G03520	9.6786	9.45391	5.29753	6.11852	4.57659	9.39234	7.6519	10.3754	5.00396	6.87234	4.45142	5.13251	7.83844	5.868	3.97675	5.31274	5.82088	11.3569	6.14489	9.80863	6.43035	7.90105	7.90766	5.52935	11.3581	4.89985	8.72967	7.23865	4.26053	9.64091	7.25863	10.1736	4.61543	6.66994	6.02161	3.86628	4.40213	8.48264	6.89001	8.96686	5.64863	8.81734	10.1728	6.06736	6.30198	4.9195	4.61953	9.94913	5.43868
AT1G03530	1.54016	1.68941	3.81554	3.42326	4.57831	1.86426	2.65268	1.08195	2.11825	2.79144	4.42103	2.04874	1.74723	2.77044	3.92028	2.76949	2.05187	1.66023	2.95745	1.79522	2.4279	1.44626	1.49369	2.78603	1.06308	2.94642	1.55919	2.46622	2.64678	2.81573	2.50233	2.04847	2.99695	2.39586	3.01522	2.08841	3.0048	2.12636	3.43219	1.61414	4.05088	1.95096	1.13939	1.7703	3.07423	3.48295	4.09535	1.55538	3.13212
AT1G03540	0.822737	0.51954	0.871477	0.836181	1.00141	0.906302	0.699341	0.400131	0.395223	0.880782	0.82033	0.639417	0.599701	0.622088	0.852731	0.773374	0.543879	0.546003	1.00018	0.894097	0.749732	0.771312	0.605308	0.638817	0.533505	0.888668	0.786278	0.811125	0.456163	0.900882	0.922086	0.580049	1.27778	0.754598	0.661096	0.693693	0.785811	0.635128	0.904467	0.690991	0.68508	0.704763	0.493026	0.553866	0.977749	0.928867	0.882729	0.469813	0.912587
AT1G03545	0.683859	0.456198	0.680247	0.815698	0.727802	0.432331	0.682936	0.229507	0.159494	0.657964	0.626863	0.276182	0.207421	0.700352	0.53167	0.701845	0.505601	0.295456	0.734317	0.552302	0.469023	0.370778	0.404772	0.412187	0.297544	0.709967	0.535761	0.520906	0.590219	0.765925	0.659972	0.60186	0.807206	0.520909	0.419763	0.434779	0.62638	0.499001	0.675321	0.47665	0.459803	0.366694	0.495941	0.411241	0.811416	0.730144	0.61774	0.354537	0.464051
AT1G03550	3.2747	3.03722	2.20525	2.04318	1.82227	2.48332	1.5474	2.39498	1.72523	3.83409	1.97901	2.36527	1.60262	3.08897	1.84255	1.48258	3.17177	3.58543	2.36306	2.61573	3.01955	2.53884	3.24266	1.96845	3.06711	2.17009	1.88951	2.42185	2.42221	2.20074	3.47442	2.3897	2.50757	2.63236	1.72607	2.51833	2.63364	2.23915	2.10886	2.65245	2.73728	2.80709	2.12372	2.653	2.25451	3.24192	1.95038	3.50094	2.09055
AT1G03560	4.78753	4.13472	3.9368	3.56188	3.49184	5.32712	5.31578	4.32938	3.76056	4.11568	4.19074	3.72499	5.0569	3.86167	4.469	4.02639	3.40621	4.61045	3.79415	5.1563	4.04698	3.65221	3.28852	3.81216	4.07569	4.25864	4.42629	4.0382	4.13118	5.37715	4.26475	5.1366	5.52842	3.61215	3.93329	4.20071	3.76769	4.73956	4.27539	4.54749	3.9295	5.14506	4.35237	3.26702	4.20641	4.68634	4.04215	4.4413	3.85453
AT1G03580	0.696174	0.24433	0.098887	0.025938	0.137141	0.527993	0.213817	0.887183	0.097371	0.245506	0.049067	0.187335	0.175875	0.095013	0.031822	0.133908	0.085773	0.300706	0.249107	0.642317	0.159086	0.308697	0.169581	0.139796	0.397634	0.07226	0.272652	0.078529	0.092401	0.456236	0.19189	0.567029	0.175939	0.155935	0.044989	0.026029	0	0.298696	0.121298	0.485115	0.155985	0.124428	0.570507	0.095116	0.101397	0	0.048351	0.499648	0.02249
AT1G03590	19.7549	15.6632	6.92499	8.78076	6.444	12.4355	12.5733	17.5477	7.34504	10.6799	5.43495	7.67555	10.3956	6.60454	6.7492	8.54196	8.56442	16.1938	14.8525	15.7895	12.5434	15.6242	11.4428	7.17275	18.4718	5.68522	12.0921	11.7584	6.40529	15.4476	13.8814	16.7458	11.233	11.2386	8.47669	6.35282	4.90349	15.3838	11.764	13.6247	6.68693	10.7513	16.8954	10.8618	10.0671	6.26508	6.25594	12.384	7.62481
AT1G03600	1044.45	1026.09	1168.78	1205.37	1122.14	1134.2	1170.53	1004.97	1143.85	1175.53	1137.47	1256.9	1063.59	1295.76	1020.05	1098.88	1235.9	1226.18	1292.32	1141.95	1280.58	1254.93	1198.32	1133.29	1053.43	1102	1128.04	1321.71	1157.2	1158.33	1227.66	1030.64	1017.56	1226.14	1176.19	1204.26	1167.28	1063.62	1313.96	1069.83	1126.98	1161.35	1205.99	1216.42	1288.36	1128.52	1057.08	1155.4	1133.54
AT1G03610	110.11	87.7774	37.7395	37.4197	28.6011	59.3052	65.7032	83.5334	29.3078	45.1226	24.7204	29.0574	58.4523	38.4682	28.4839	49.9081	33.7522	112.857	55.8101	70.0881	55.703	69.8902	82.5348	31.0977	108.126	38.1558	83.4771	48.9542	26.08	76.4123	53.2864	84.9733	38.1814	63.5441	57.6322	28.7156	20.9297	80.0654	50.6911	72.3378	26.8687	57.4492	86.9242	48.4051	48.6373	29.0221	36.7818	80.3829	47.6702
AT1G03620	1.05798	1.40832	0.192449	0.685803	0.341067	1.20433	0.955501	1.07984	0.302479	0.626433	0.229108	0.319577	0.819378	0.294993	0.247035	0.277894	0.808596	2.01861	0.924916	1.04266	0.495024	0.907934	1.12738	0.216908	1.05242	0.113283	0.493382	0.856307	0.413798	1.12529	0.573734	1.33845	0.360322	0.782127	0.678215	0.325808	0.321053	1.16335	0.697768	0.893602	0.548996	1.25532	2.05237	0.504978	0.518379	0.07768	0.150301	1.35018	0.105578
AT1G03630	177.1	204.199	327.173	276.692	310.479	255.167	254.247	181.12	280.506	281.847	337.464	260.633	251.592	297.653	320.995	281.411	280.768	223.57	253.809	204.822	288.374	220.694	223.76	312.983	187.923	286.772	245.827	293.639	291.348	217.514	313.178	198.033	337.672	235.827	277.529	295.409	324.92	207.301	271.14	206.03	294.23	224.353	189.084	242.673	266.406	303.175	276.192	216.323	283.189
AT1G03650	3.52675	3.83949	3.0623	3.66062	2.67405	3.70715	4.18758	2.57337	3.21756	3.43351	3.42294	2.27599	2.62987	3.7567	2.8213	3.30825	3.0291	3.09771	3.55054	2.47775	3.2581	3.41167	3.57546	3.23737	1.96727	3.13824	2.32747	3.7361	2.72218	3.31935	3.46864	3.27315	3.11584	2.85444	3.98495	2.01124	2.80889	4.6417	4.6324	2.10658	1.98508	3.17804	2.9912	2.73206	4.24247	2.5303	2.31467	2.2996	3.19982
AT1G03660	0	0	0.411706	0	0	0.373263	0	0.372187	0	0	0	0.152983	0.286565	0	0	0	0	0.373031	0.269189	0	0	0	0	0	0	0.207068	0	0	0	0.48229	0	0	0.237435	0	0.214248	0	0.51464	0	0	0.482101	0	0.442191	0	0.159741	0	0.427901	0	0.236509	0.193163
AT1G03670	0.015318	0	0	0	0	0	0	0.014106	0	0.026747	0	0.02254	0	0.014279	0.019129	0	0	0	0	0	0	0	0	0	0.0224	0	0.012515	0	0	0.011399	0	0	0	0	0	0.015559	0	0	0	0	0	0.014797	0	0	0	0	0.014521	0	0.013442
AT1G03680	410.086	383.821	427.576	381.979	408.586	409.924	407.025	353.948	375.243	399.14	428.175	422.485	428.262	424.806	420.481	430.057	429.895	391.789	416.054	388.686	411.846	419.514	403.841	423.357	412.602	412.225	427.99	405.466	378.785	372.417	431.361	402.667	336.719	407.717	405.791	434.989	424.546	391.038	372.452	396.027	436.221	432.431	408.115	432.237	390.951	436.861	424.089	434.227	428.577
AT1G03687	4.85683	4.56491	7.40215	7.62617	8.57612	5.44716	7.08793	5.04226	6.94441	6.38617	9.20855	6.28025	4.83606	7.12004	8.87295	6.67326	7.873	5.26904	6.94834	5.74618	7.07893	5.05835	4.76256	8.44269	4.73314	7.23376	4.86974	6.20515	6.10589	6.18467	6.63295	5.32229	6.32413	5.6204	7.64923	6.28494	8.18307	4.55542	7.3373	4.955	9.12689	6.3123	5.02724	5.84643	7.28015	7.6829	7.82376	5.29726	7.25076
AT1G03700	0	0	0	0	0	0	0	0	0	0	0	0	0	0.056657	0	0	0	0.104716	0	0	0	0	0	0	0.047901	0	0	0	0	0	0	0	0	0	0	0	0	0	0	0	0	0	0	0.092	0	0	0	0	0
AT1G03710	0.050518	0.187515	0.33295	0.148917	0.369013	0.14857	0.359583	0.450754	0.13094	0.150435	0.165171	0.075502	0	0.223523	0.303683	0.299303	0.464704	0.332637	0.060084	0.504898	0.10708	0.138587	0.032551	0.093934	0.051635	0.260643	0.113501	0.502524	0.202275	0.230493	0.215614	0.443384	0.055008	0.060412	0.275907	0.201158	0.166453	0.458429	0.273552	0	0.075298	0.194668	0.207021	0.153995	0.443876	0.636715	0.18487	0.107739	0.182305
AT1G03720	0	0	0	0	0	0	0	0	0	0	0	0	0	0	0	0	0	0	0	0	0	0	0	0	0	0	0	0	0	0	0	0	0	0	0	0	0	0	0	0	0	0	0	0	0	0	0	0	0
AT1G03730	6.43233	5.87208	1.70139	1.57278	2.5915	3.8803	4.2067	4.2901	3.74542	2.16182	2.43225	1.35321	3.77192	1.96549	2.22522	2.42084	2.157	5.12027	2.18198	5.12118	2.31911	3.00076	4.74209	1.73758	3.93254	2.98444	4.73202	2.19876	1.92686	4.99001	1.66103	3.51603	1.77134	3.42655	3.79996	2.06763	2.25657	4.25151	1.46536	5.10152	1.95872	3.61283	4.01993	1.93216	1.41901	2.43229	2.39573	4.34893	2.78494
AT1G03740	20.5022	13.306	7.89664	5.85991	5.84085	10.1787	9.97289	14.9895	5.09559	7.71072	5.54953	7.03967	11.5136	5.96641	5.76411	7.84824	6.49641	13.2142	9.07492	12.4594	7.66469	8.93749	9.54214	6.05919	14.7472	6.79707	13.1258	7.7388	9.27413	12.7285	10.4472	14.824	5.24098	10.2057	7.6955	7.63529	5.12465	13.7353	7.50581	14.5951	5.41756	10.7309	11.9416	8.45158	6.40906	6.16395	6.96406	11.542	7.98986
AT1G03750	1.95048	1.70033	1.60412	1.56177	1.39161	1.32515	1.69506	1.48482	1.455	1.71911	1.55372	1.70476	1.17233	1.53684	1.43983	1.45755	2.46983	1.18211	1.68042	1.54453	1.65356	1.76413	1.62661	1.75818	1.67975	1.38098	1.35841	1.94092	1.63983	1.65378	2.02048	1.4849	1.60181	1.93537	1.73542	1.79273	1.28967	1.40542	2.18979	1.72808	2.10309	1.41856	1.58666	1.94339	1.95016	1.73139	1.34173	1.53558	1.52218
AT1G03760	1.89073	1.61205	2.86534	2.34871	2.53048	2.06332	2.28484	1.64394	2.63787	1.84966	2.61551	1.8405	2.41217	1.70953	2.42489	3.0402	1.52002	1.70531	2.263	1.51665	1.75001	1.97321	1.82601	2.34795	1.22681	2.19658	1.85932	2.02606	2.35467	2.34774	2.04174	1.80503	1.41945	1.94881	2.44216	1.71531	1.75568	1.86967	2.04814	1.49446	2.99833	1.88839	1.13201	1.91366	2.2676	1.58965	2.45557	1.406	2.35602
AT1G03770	0.88169	1.06465	0.724108	0.684965	0.807823	0.84926	1.00668	0.87216	0.630831	0.705112	0.619143	0.594167	0.758419	0.596262	0.603174	0.590926	0.594516	1.17152	0.653858	0.901448	0.701047	0.695235	0.630466	0.674529	0.998452	0.601333	0.892519	0.897611	0.702811	1.23411	1.26363	0.900163	0.43539	1.0676	0.805622	0.631281	0.516238	0.947043	0.990537	0.772412	0.685416	0.917735	0.896407	0.609684	0.969554	0.485046	0.576751	1.08795	0.597949
AT1G03780	0.482525	0.607551	0.750626	1.00769	1.07786	1.04338	1.52476	0.537232	0.94685	0.986705	1.07707	0.444401	0.951909	0.784369	1.22512	0.998786	1.12868	0.576141	0.745336	0.879537	0.704957	0.795516	0.65643	0.848302	0.555761	0.726931	0.75469	1.0844	0.749774	0.86548	1.01629	0.728907	0.677454	0.796656	0.911903	0.765071	0.873287	0.831056	1.11638	0.478537	1.09649	1.09836	0.748585	0.81586	0.65437	1.04746	0.684549	0.743402	0.764412
AT1G03790	0.037133	0	0	0	0	0	0	0	0	0	0	0	0	0	0	0	0	0	0	0	0	0	0	0	0	0	0	0	0	0	0	0	0	0	0	0	0	0	0	0	0	0	0	0	0	0	0	0.060133	0
AT1G03800	0.357289	0.047346	0.287136	0.050131	0.529542	0.171635	0.4128	0.355823	0.062585	0.12994	0.23736	0.288253	0	0.137287	0.122674	0.34546	0.25279	0.084003	0.242762	0.259437	0.076897	0.332068	0.046625	0.224258	0.265187	0.047157	0.082174	0.114123	0.179031	0.036842	0.093182	0	0.055533	0.244097	0.179783	0.304781	0.199975	0.28937	0.158554	0.334487	0	0	0.255423	0.29603	0.056036	0.14554	0.326721	0.163256	0.219527
AT1G03810	0	0	0	0	0.128006	0.210216	0	0	0.150725	0	0	0.086374	0	0	0	0.104286	0.210142	0.416209	0	0.125718	0	0	0	0	0	0	0	0	0	0.179876	0	0.104933	0	0	0.11647	0	0	0	0	0	0	0	0.104	0	0	0	0.112665	0	0
AT1G03820	3.29601	1.82701	4.5803	6.97906	8.1856	3.40654	2.90804	1.87172	7.56198	6.29913	6.91143	4.88081	4.31539	4.86739	8.74503	4.61998	5.05373	1.95132	2.87211	1.91849	5.56902	3.25788	3.00635	7.62793	1.98456	6.6837	4.14441	4.95435	6.67475	3.25743	2.79384	2.04291	5.8102	3.7151	4.92598	6.76052	7.15947	1.11682	6.59708	3.26165	7.38094	4.39361	4.03632	3.62396	4.91333	6.91348	5.37325	3.31011	4.2231
AT1G03830	1.36701	1.25401	2.20242	2.68448	2.62532	1.51199	2.3181	1.04162	1.94041	1.87164	2.58353	1.5399	1.52149	1.79887	2.55143	2.45776	1.64042	1.27094	1.83164	1.62314	1.71638	1.2632	1.18063	2.21818	0.908709	2.04711	1.66734	2.18968	1.79705	2.3671	2.07889	1.4664	2.41589	1.76125	1.96546	1.72718	1.87762	1.44063	2.18472	1.3046	2.11437	1.46262	0.972497	1.61104	1.98574	1.93108	1.90183	1.2117	2.05508
AT1G03840	0.034186	0.034966	0.066083	0.074303	0.098244	0.078548	0.017879	0	0.139564	0.1277	0.017564	0.067181	0.176471	0.136219	0.106511	0.127818	0.057009	0	0	0	0	0	0.017374	0.109219	0.040255	0.112211	0.05582	0.052464	0.11575	0.095221	0.117417	0.016256	0.063411	0.08303	0.063786	0.018584	0.029394	0.079815	0.134498	0.020366	0.129938	0	0	0.11422	0.067791	0.115396	0.129385	0.039579	0.112392
AT1G03850	26.208	1.84891	0.509416	0.770499	0.250314	1.22097	1.70727	3.82056	1.18287	1.02527	0.28078	0.680374	1.44102	0.702556	0.507309	1.37903	0.500821	1.89472	8.77844	1.9034	1.54545	1.06516	1.4577	0.664783	2.33519	0.503692	0.877967	1.2384	1.62793	1.04652	1.28775	3.56302	0.587182	8.68112	0.32259	0.722749	0.236884	3.83306	1.41253	1.81313	0.450804	1.22981	1.5623	1.53436	0.596494	0.607711	0.99285	2.19709	0.98946
AT1G03860	21.0169	22.4181	30.6989	31.5078	32.5379	26.3378	31.2146	19.7823	27.242	24.2688	34.719	23.7581	29.401	24.8889	28.9791	34.3856	21.9249	26.606	30.3949	25.0319	25.7895	25.5832	24.0006	31.3531	18.1577	29.9777	25.4335	26.8828	24.4771	29.0337	30.2208	25.829	21.8566	26.7317	32.4622	22.6459	27.8683	26.6481	30.0977	16.9791	38.4668	24.5172	21.634	21.104	29.5615	31.5357	27.1311	20.2499	30.3213
AT1G03870	413.587	376.926	128.36	95.8756	72.4251	418.052	335.609	447.152	82.9896	128.377	49.9152	87.5742	384.631	67.8789	79.8171	178.296	72.6747	378.807	146.944	443.202	135.101	119.344	314.831	111.258	394.386	121.996	429.411	142.648	83.6267	366.858	168.372	487.731	56.7656	153.922	169.271	60.8263	55.5164	464.645	115.962	309.165	131.083	386.843	322.455	169.003	90.792	98.8525	132.628	378.023	166.227
AT1G03880	0	0	0	0	0	0	0	0	0	0	0	0	0	0	0	0	0	0	0	0	0	0	0	0	0	0	0	0	0	0	0	0	0	0	0	0	0	0	0	0	0	0	0	0	0	0	0	0	0
AT1G03890	0	0	0	0	0	0	0	0	0	0	0	0	0	0	0	0	0	0	0	0	0	0	0	0	0	0	0	0	0	0	0	0	0	0	0	0	0	0	0	0	0	0	0	0	0	0	0	0	0
AT1G03900	37.9147	35.2063	32.1071	37.583	32.0536	32.1679	29.1593	33.2724	37.0793	34.7034	33.3966	39.7983	32.9845	34.2251	36.674	32.5635	36.9787	34.4396	30.9918	32.1953	33.5661	37.249	35.1987	33.2419	38.3499	34.0064	34.5599	31.5948	37.756	31.2639	33.878	33.8697	39.0213	35.9792	37.1407	38.7156	36.8672	36.685	35.8815	38.1579	31.9313	34.7856	32.1934	35.7756	38.8957	37.9706	34.7123	33.8156	32.7711
AT1G03905	0.747653	0.838261	0.901109	0.55606	0.823152	0.967565	1.03129	0.849902	0.834842	0.550433	0.526009	0.662412	0.86704	0.38183	1.05717	1.02879	0.736501	0.875696	0.701399	0.746074	0.767405	0.667064	1.29795	0.474375	0.732646	0.930452	1.19281	0.947176	0.68107	1.01906	1.01169	0.972299	0.627605	0.870059	0.846117	0.698056	0.860054	1.15289	0.86777	1.37768	0.585645	1.17575	1.17638	0.714053	0.74533	0.824001	0.621883	0.923447	0.79616
AT1G03910	18.1705	17.6829	19.3492	19.3341	19.5766	19.1286	21.5283	15.2148	17.5235	19.0866	21.6291	17.1715	18.3232	17.3282	19.4512	20.2075	18.2361	19.3362	19.6616	18.5686	19.3204	17.3875	16.8997	17.4145	16.8241	17.6416	19.1971	20.409	18.6299	21.0258	22.9227	17.733	22.2547	19.6512	19.3551	19.449	17.8516	18.8265	22.0976	18.168	19.3088	19.0709	18.2322	19.3722	20.0662	20.2087	18.2647	16.6645	18.9298
AT1G03920	0.404979	0.668609	0.961091	0.895562	0.541406	0.720077	1.26031	0.489755	0.623267	0.671313	0.846569	0.54543	0.772035	0.404169	0.978053	0.635643	0.675979	0.84271	0.747727	0.541828	0.6537	0.507071	0.665304	0.537349	0.64291	0.524595	0.650723	0.730709	0.796593	0.707517	0.839285	0.634727	0.925562	0.798206	0.363908	0.709797	0.797597	0.833707	0.748166	0.699903	0.467978	0.580121	0.48012	0.519612	0.388878	0.849676	0.636327	0.649457	0.588686
AT1G03930	22.8282	18.1907	19.3954	19.8332	19.3011	15.7084	17.3772	15.0094	23.7263	19.702	21.3351	19.8143	15.4493	19.3807	18.1999	19.3875	24.989	19.5192	22.6839	14.6597	21.012	21.5681	17.4523	18.7185	17.9676	17.9113	17.9219	21.1542	21.0359	18.5219	24.2957	15.0846	22.9471	23.2377	18.0424	19.3939	20.0569	13.7799	23.1893	18.4871	22.2119	16.2915	16.1852	19.4282	20.9889	19.9041	18.9999	17.1235	17.6929
AT1G03940	0	0	0	0	0.020801	0.016639	0.040539	0	0.024623	0	0	0	0	0	0	0	0	0	0.023556	0	0	0	0	0.017684	0	0	0	0.014875	0.017503	0	0.012108	0	0	0	0	0.019684	0	0	0	0	0	0.018759	0.01662	0	0	0	0.018335	0	0
AT1G03950	16.6127	13.9075	12.4073	11.4994	10.5243	13.5089	11.643	15.4603	14.5859	14.6347	12.4041	14.4551	12.6451	12.6259	10.8337	12.1041	18.1793	14.2506	12.6928	12.216	11.2869	12.3459	13.9752	12.8531	17.6853	14.1201	14.0842	11.1992	17.5988	13.3747	13.9558	15.5893	7.53148	12.055	12.544	15.1772	14.0657	14.7303	13.1143	17.9512	11.0957	13.611	12.4659	14.413	12.6811	11.6553	11.9698	15.8552	13.4859
AT1G03960	3.25195	3.2406	3.40763	3.92058	3.3321	3.13673	2.89912	2.15217	2.81149	3.6337	3.47704	3.41086	2.86196	3.74818	3.41567	3.39084	3.58536	2.72952	3.50658	2.73999	3.04409	2.8502	3.04382	3.29416	2.85093	2.89482	3.00527	3.25039	3.50778	3.15475	3.98166	2.43065	2.96989	3.43917	3.20254	3.50922	3.71549	2.58393	3.20658	2.92333	3.38527	3.30766	2.73946	3.32129	3.19261	3.26498	3.39448	3.12572	3.52825
AT1G03970	54.1194	58.7017	21.1971	16.6916	15.5782	50.9049	38.2055	48.401	19.6754	23.6044	14.38	18.4058	49.4913	16.975	18.4433	26.4	18.8162	49.9372	24.3251	50.2689	20.0529	23.4256	51.1856	18.7555	57.0785	24.8749	49.5282	26.1285	17.854	41.3577	31.3413	46.2647	16.446	29.6501	29.066	19.3659	14.2447	52.3059	19.0705	68.6964	13.5727	52.0939	52.5284	31.0941	18.3974	17.6173	24.4786	56.6679	23.2921
AT1G03980	0.234856	0.247611	0.170915	0.035903	0.063312	0.262928	0.259361	0.260778	0.060022	0.06168	0.011312	0.095348	0.243873	0.032939	0.014708	0.185291	0.039241	0.137904	0.143035	0.283473	0.091719	0.110658	0.179504	0.053904	0.119899	0.110276	0.182445	0.054267	0.138355	0.219091	0.088283	0.178245	0.109584	0.114245	0.193441	0.107464	0.066341	0.467926	0.055715	0.183198	0.089463	0.124708	0.090915	0.078694	0.073518	0.079382	0.100502	0.139797	0.092839
AT1G03982	0	0	0	0	0	0	0	0	0	0	0	0	0	0	0	0	0	0	0	0	0	0	0	0	0	0	0	0	0.010626	0	0	0	0	0	0	0	0	0	0	0	0	0	0	0	0	0	0	0	0
AT1G03990	0.036239	0.046346	0.02346	0.01232	0.039104	0.072753	0.038105	0.011183	0.015436	0.010575	0.023289	0.044612	0	0.022604	0	0.052965	0.020175	0.060806	0.058871	0.038064	0	0.016274	0.011536	0.022183	0.035282	0.022708	0.009883	0.027933	0.071215	0.027046	0.075739	0.06473	0.084579	0.117627	0.041942	0.073761	0.068116	0.028329	0.076197	0.026935	0.055264	0.023344	0.031198	0.009002	0.041266	0.011676	0.01149	0.013075	0.031861
AT1G04000	17.899	13.4784	14.2819	13.6508	11.9008	14.1108	13.4628	16.1833	12.5004	11.2305	9.24331	12.9266	14.0725	12.846	12.2136	15.5364	14.5608	16.2842	13.4286	18.0397	14.9819	16.5629	11.9501	13.033	18.8532	12.5414	12.7861	13.9658	11.1279	15.2077	15.1167	17.8934	8.10937	15.8858	16.5591	12.1405	9.81331	16.8506	14.7301	15.7064	13.1162	15.3301	14.9843	12.6436	13.2078	12.3091	12.6593	13.9371	15.0466
AT1G04010	1.9591	1.48673	1.67116	1.40657	1.41444	1.99023	1.3783	1.48845	1.6168	1.85563	1.77992	1.57454	1.92608	1.74909	1.44297	1.34929	1.59825	1.89271	1.58276	1.28089	1.30069	1.42797	1.30636	1.33976	2.13684	1.65994	1.89229	1.34408	1.6385	1.4205	1.80779	1.39469	1.42409	1.42845	1.37394	1.73945	1.73502	1.56357	1.59906	1.54982	1.82459	1.77199	1.99172	1.35876	1.6029	1.68499	1.74558	1.65242	1.40254
AT1G04020	1.11817	1.40146	3.24799	2.88794	3.69612	2.27843	2.89305	0.9939	2.53773	2.35825	3.3131	1.56038	2.7197	2.27472	4.07802	2.91356	2.09678	1.66659	3.04605	2.11039	2.48087	2.09135	1.55921	3.10339	1.13915	2.9284	2.06376	3.3521	2.0138	2.46248	2.60483	1.32601	2.93275	1.84699	2.92083	1.9864	3.01613	1.86046	2.87818	2.07329	4.23443	1.94007	1.54322	1.94827	2.96443	3.35349	1.92226	1.81601	1.84564
AT1G04030	1.26006	1.01442	1.05619	1.62449	1.50372	1.92641	1.69072	1.03339	1.21302	1.5696	1.0189	0.960922	1.44264	1.18886	1.30478	1.51845	1.61523	0.978105	1.08359	1.75484	1.14933	1.23832	1.24271	1.11035	1.11234	1.64413	1.28057	1.58247	1.23674	1.18921	1.30687	1.36736	1.12269	1.25127	1.30876	1.27985	0.926147	1.34743	1.45198	1.16292	0.888708	1.24687	1.29283	1.23375	1.3779	1.69078	1.07788	1.37868	1.15965
AT1G04040	112.281	102.067	80.8568	68.7691	42.2732	117.924	131.479	173.779	80.7273	61.0901	35.8414	81.4835	123.367	36.1771	70.4054	114.626	59.1494	147.481	87.3743	153.5	77.3211	91.8169	79.3114	70.195	118.655	67.4501	127.861	78.9909	89.2713	181.758	62.5837	183.279	45.3325	68.953	92.9973	48.5506	44.634	181.153	72.0548	113.594	190.792	89.8572	86.0399	59.4584	81.4076	76.2614	84.4709	110.702	119.218
AT1G04050	0.585066	0.620335	0.667308	0.938077	0.567196	0.825515	1.12666	0.936892	0.658835	0.82258	0.584558	0.642311	0.700103	0.805461	0.734944	1.03693	0.674284	0.830208	0.799906	0.71112	0.679395	0.939422	0.685594	0.807698	0.853711	0.597867	0.792959	0.724394	0.682832	1.00307	0.709493	0.785516	0.83896	0.5899	0.892473	0.524173	0.610337	1.12566	0.987066	0.540398	1.61717	0.731125	0.722	0.4818	0.805645	0.839275	0.711529	0.775789	1.03885
AT1G04070	1.88375	2.32612	3.19291	3.7216	5.25998	1.73432	2.40031	2.94658	3.85374	3.00203	3.28788	3.07536	2.21389	2.47207	2.93015	3.42493	4.27301	2.01988	2.99003	2.87582	2.8056	2.75897	2.69419	4.72999	1.84227	2.98224	2.39117	1.62942	3.43978	2.50723	3.3311	2.52669	4.84923	3.00788	3.50638	2.50245	3.43099	2.62265	3.3122	2.11318	4.89797	2.37513	1.66364	2.75463	3.63356	4.11426	2.99335	2.34179	3.5513
AT1G04080	27.7592	27.1419	28.6564	28.6082	29.0813	28.4698	30.8296	22.985	23.8924	27.083	31.8641	24.7873	26.8939	26.2657	27.7982	28.1006	27.6281	27.6106	29.054	28.3507	27.4073	23.5602	23.4607	26.7062	25.6393	24.4093	27.5554	27.9436	25.3753	29.1795	30.7553	26.1856	29.6753	24.6973	27.1112	24.5184	28.901	29.3388	28.6378	24.0883	29.8472	29.6605	25.0065	24.6053	25.7782	30.2872	25.1959	25.7524	26.0918
AT1G04090	0.500248	0.314692	0.498608	0.43633	0.430836	0.233333	0.43482	0.43507	0.801649	0.649428	0.439965	0.505376	0.414687	0.693626	0.285901	0.575326	0.596369	0.407224	0.539067	0.239739	0.57966	0.595686	0.326718	0.523579	0.501409	0.697888	0.385529	0.637703	0.498093	0.425837	0.72459	0.522066	0.664359	0.521381	0.384916	0.711801	0.482783	0.418157	0.765635	0.557057	0.740079	0.400423	0.40529	0.425351	0.625246	0.386447	0.542539	0.355497	0.527098
AT1G04100	4.02401	3.72421	3.22669	3.31161	2.74415	2.97506	2.80135	3.38377	2.75264	3.2316	2.57116	4.07062	3.41893	2.39938	2.45626	3.01937	3.83768	3.19064	3.52901	2.932	3.56194	4.77091	3.37079	3.15298	3.67392	3.23372	2.77568	3.44137	3.38906	3.04249	3.4577	3.65265	2.85285	2.79133	3.46618	4.36262	2.44821	2.95938	3.27215	3.47821	3.56517	2.62891	2.17388	3.31579	3.27087	2.26424	3.43233	3.33176	3.36246
AT1G04110	0.023563	0.056518	0.274643	0.649043	1.29713	0.456235	1.80923	0.15277	0.075299	0.309481	1.2951	0.01741	0.228521	0.463125	1.84641	0.3307	0.275497	0.019771	0.531221	0.284696	0.497416	0.111135	0.033766	0.714222	0.034407	0.110754	0.308491	0.835687	0.07482	0.606869	0.709312	0.263136	0.742843	0.731465	0.23519	0.083945	0.294275	0.152001	1.00339	0.065686	0.700827	0.250449	0.202904	0.360045	0.127488	1.02505	0.526873	0.242312	0.217562
AT1G04120	7.21733	7.1952	9.12152	8.58168	9.785	6.6353	7.96076	5.26994	6.91466	7.94599	9.44638	6.81743	8.51839	8.47031	9.55188	9.50315	8.74924	6.91563	8.46065	7.12602	7.68748	6.4702	6.55742	8.72867	7.13827	7.87644	6.97832	8.04456	8.08793	7.18939	9.26795	6.35819	10.2605	8.46426	7.44228	8.23903	8.38435	6.81251	8.1144	7.30431	9.16802	7.70322	6.25519	7.91949	7.14665	9.76491	9.14932	6.7995	7.32792
AT1G04130	5.84816	5.26932	7.0873	6.01525	7.27384	6.89433	6.22299	5.78048	5.92397	6.25629	7.29849	5.03755	4.96537	5.06197	5.52233	5.61635	5.11754	4.82054	4.89356	5.57918	4.11093	4.53124	5.31596	5.44761	6.83331	6.85335	6.5694	4.86918	4.53571	6.49134	5.5309	5.79166	5.3366	4.98277	5.98343	5.30527	6.2245	6.17337	5.15276	6.43034	5.4975	6.24807	5.50059	4.92145	4.70009	6.31434	6.69395	6.35228	5.53286
AT1G04140	25.0021	23.1044	24.5503	22.1506	21.5448	22.0524	21.3448	20.3212	18.7588	22.9464	23.0404	21.9311	22.5517	21.4672	21.5812	22.413	24.2427	24.026	23.1351	22.3322	22.7964	23.4849	21.9236	20.6447	25.1039	20.4215	25.3218	22.585	20.703	23.1579	24.9989	21.6576	17.2799	22.6045	21.4481	23.3239	21.5439	22.7276	22.6713	21.1841	23.8668	22.3119	23.9848	22.4381	21.6063	23.506	22.7532	24.0589	22.6247
AT1G04150	0	0	0	0	0	0	0	0	0	0	0	0	0	0	0	0	0	0	0	0	0	0	0	0	0.006391	0	0	0	0	0	0	0	0	0	0	0	0	0	0	0	0	0	0	0	0	0	0	0	0
AT1G04160	2.27855	1.98757	2.75929	1.83216	2.36917	2.42416	2.86148	2.03483	1.62485	2.12129	2.72759	1.76436	2.31362	2.10409	2.63012	1.9951	2.17045	2.47345	2.12698	2.50963	2.43765	1.90559	1.80049	1.86894	2.26967	1.95847	2.38246	2.72295	1.78008	2.4993	2.78503	1.86358	2.31861	1.74463	2.08759	1.8996	1.9974	2.19283	2.30493	2.24082	2.43381	2.19721	1.99205	1.97234	2.0519	2.24762	2.15448	2.10492	2.09176
AT1G04170	19.5551	20.836	45.7651	40.122	51.2713	30.8557	38.9782	20.3605	35.7995	30.7997	51.4144	24.9439	32.8896	32.4201	48.8268	40.5614	26.6545	24.0142	32.3922	27.1959	32.5845	21.9829	21.144	44.8477	18.723	36.6831	29.4659	31.1174	31.5496	37.2012	28.9785	24.3466	42.3815	28.7831	36.028	26.9915	43.4207	30.0606	32.3663	21.4741	53.6993	28.23	23.4791	22.4948	30.7878	50.1198	46.345	22.8177	36.5686
AT1G04171	0	0	0	0	0	0	0	0	0	0	0	0	0	0	0	0	0	0	0	0	0	0	0	0	0	0	0	0	0	0	0	0	0	0	0	0	0	0	0	0	0	0	0	0	0	0	0	0	0
AT1G04180	2.23039	2.59946	0.884537	1.24569	0.206642	1.26297	0.729933	2.31062	1.559	1.57586	0.924049	1.4823	0.563193	1.87929	0.479546	0.546387	3.18702	2.54664	0.26376	1.71341	2.05979	4.23073	2.25914	0.438923	3.48723	0.181304	2.60472	1.27542	0.946106	0.680133	3.50748	1.6235	1.13365	0.909665	0.845528	1.71469	0.696807	1.77173	1.9781	1.85285	0.660597	1.7083	1.8179	2.11295	1.66409	0.559368	0.341511	3.18604	0.550279
AT1G04190	9.08223	7.9393	13.623	13.1739	14.2717	9.76285	10.0348	8.3677	15.9448	11.1127	14.6472	10.3815	10.4429	12.4679	14.0594	13.5411	11.2645	8.14611	10.6328	9.71206	10.9247	8.11768	8.86414	13.384	7.46043	13.4662	10.0233	9.48258	13.0955	11.3976	9.66942	9.35904	11.1413	10.2033	12.0894	10.7465	13.3572	10.2069	14.0817	8.70893	15.9634	8.43912	8.42708	7.84061	10.8493	14.6352	13.9251	9.05513	12.0032
AT1G04200	10.0433	8.25687	5.31007	4.50444	5.22274	9.72409	10.0809	9.16213	5.11716	6.22202	5.24193	5.06286	9.79203	4.67407	5.38155	5.3747	4.63021	7.66373	5.79266	11.3673	4.61341	4.69824	7.07808	4.96644	8.95904	4.73833	8.52677	6.01206	4.46828	8.46998	6.9657	8.4066	4.48685	4.86878	5.16476	5.35197	4.54486	10.3675	5.18562	10.8974	5.22086	8.69022	8.41942	4.98067	4.51798	5.58015	5.27145	9.44986	5.04965
AT1G04210	14.0924	12.5254	9.72285	8.86219	9.76874	14.0845	14.9389	11.8339	6.77329	9.11069	9.36862	6.6199	12.7342	7.69665	9.20018	9.17352	7.7853	12.2327	9.53495	15.6531	8.8045	9.21403	9.71456	8.05856	13.1281	7.99437	11.7711	9.56962	7.70375	14.7418	10.4516	12.9985	9.36632	8.66224	8.43658	7.88171	8.17877	14.2104	9.1119	13.3534	10.6113	12.3841	13.3706	7.28227	8.07867	9.45593	8.84919	12.0032	8.08099
AT1G04220	0.671685	0.749026	0.618913	0.796062	0.429656	0.109815	0.318194	0.367777	0.488349	0.39073	0.737232	1.97511	0.441075	0.670341	1.17737	0.558871	0.426848	0.374912	0.408151	0.184149	0.448279	0.257604	0.577649	0.599295	0.619916	0.825301	0.45719	0.40536	0.715468	0.15462	0.44981	0.526165	0.240817	0.291463	0.528273	0.698222	0.590904	0.149498	0.856086	0.782865	1.26519	0.401636	0.288169	0.439691	0.29933	0.632683	0.893809	0.656752	0.505027
AT1G04230	11.5147	9.97273	7.29576	6.50952	6.46452	11.4179	11.3934	11.6669	7.87236	6.96342	7.13667	6.90619	9.04081	5.94404	7.69207	7.57415	6.11262	10.2499	7.56574	12.038	7.20609	6.76764	8.82734	7.43783	11.7901	7.29965	8.88336	7.52934	7.66115	10.6529	8.25095	9.84474	7.45934	7.94271	7.08073	7.31775	6.97257	12.2679	8.03038	12.5767	6.95601	10.5263	10.4099	7.84072	7.89834	5.99298	5.9038	9.87102	7.54499
AT1G04240	79.7702	65.9001	19.9852	22.8368	16.2117	60.9816	42.6311	52.7435	20.6539	60.5456	17.2811	15.7004	41.001	19.5662	13.5649	23.19	16.2165	56.9537	40.7339	42.9149	40.5873	47.191	55.5984	16.313	52.8113	25.7573	52.0515	49.7166	14.916	53.6808	61.447	41.7341	29.2096	35.5343	26.0873	10.5371	13.1734	31.0074	24.2432	55.8819	22.5349	40.6211	89.128	48.905	29.3411	17.4044	18.4235	64.6312	18.8344
AT1G04250	59.7146	71.4479	116.175	89.4774	99.8571	86.5753	69.125	67.2942	81.8199	106.171	104.064	76.3151	98.8905	86.1527	93.9159	93.1642	88.0847	53.1322	66.1842	84.6174	79.7157	69.7004	67.2593	116.111	73.497	115.289	106.793	69.7898	87.684	61.0519	75.9842	78.6529	105.765	83.1119	87.7669	92.4532	109.23	84.5874	85.5977	85.5095	92.6042	88.2456	68.4558	83.7991	79.8172	110.559	131.001	68.4747	92.6986
AT1G04260	8.74384	8.91795	8.02007	8.4887	8.52851	7.77989	8.00898	10.1768	10.1884	8.8763	7.79791	10.3263	7.86924	9.59187	8.80708	7.99401	7.83049	8.93401	10.4503	8.73419	9.30028	10.0212	8.33385	8.84146	8.74561	7.20755	8.22353	8.56023	9.45637	8.87259	9.20788	8.46892	9.65225	8.77252	8.04532	9.41948	8.08989	8.6836	10.6615	7.73921	10.4385	7.49203	9.6464	9.08662	9.97619	10.7581	8.52925	8.49494	8.35881
AT1G04270	165.333	168.727	267.756	321.942	359.217	257.946	293.685	170.968	294.76	218.121	316.62	179.077	201.454	259.283	300.829	294.947	180.977	150.314	271.352	219.383	249.475	184.973	172.001	316.915	120.085	326.68	205.54	231.024	208.412	287.372	184.41	187.695	337.256	220.046	296.649	176.566	275.306	232.287	295.516	181.998	355.386	206.568	204.307	157.625	268.399	351.724	284.842	156.756	257.628
AT1G04280	17.9298	13.4748	8.64907	11.3752	6.94637	11.6054	10.4066	14.2221	10.1645	13.6936	7.92422	10.5296	11.2796	9.68101	7.18856	8.30992	11.0162	13.4158	16.7353	12.6397	14.9264	15.4225	10.9668	9.33904	13.8657	8.28619	14.1271	12.1113	11.0791	13.3181	15.9353	13.6994	12.6461	16.46	9.93191	9.68228	7.17869	10.6901	13.6037	10.9507	10.363	10.4207	15.88	13.5432	13.8072	8.13973	8.17808	12.012	9.97102
AT1G04290	18.7169	17.6476	16.511	18.1693	16.5885	21.4078	19.0493	20.9798	23.7844	19.5856	17.5106	18.3039	20.305	16.6433	16.9018	18.4836	18.1783	15.3996	16.2124	19.6379	10.7431	15.8189	20.2613	19.9713	19.7088	25.1171	17.2746	15.774	23.0249	17.0893	14.9825	19.4592	18.4323	16.4821	18.3585	19.056	22.1704	21.5304	14.8419	26.5256	15.0185	16.6394	20.9283	20.3606	17.3561	16.4298	17.1913	19.4162	15.7841
AT1G04295	0.246609	0.970465	0.452077	0.473355	0.166399	0.409162	0.323993	0.276275	0.294616	0.343693	0.523688	0.507526	0.424837	0.502157	0.289208	0.339899	1.21119	0.401101	0.962565	0	0.483463	0.522778	0.438685	0.140446	0.308674	0.37457	0.457126	0.8997	0.388268	0.988592	0.491679	0.411078	0.687803	0.386856	0.2194	0.563111	0.568816	0.364286	0.381235	0.530311	0.481798	0.315661	0.605215	0.46803	0.838916	0.463377	0.293316	0.432657	0.626856
AT1G04300	20.1453	18.4739	16.3405	15.3394	14.5666	18.9682	17.877	14.9692	11.4028	16.2969	15.4101	13.8108	17.3685	14.8466	13.8584	16.1773	16.2004	18.8989	16.9902	18.2893	16.5049	18.454	17.0296	13.1456	21.3296	14.4133	19.2127	18.2531	15.6646	20.8146	21.1017	19.0891	13.0108	17.4032	16.3937	15.6113	13.9198	18.3255	16.693	19.4719	14.9328	17.5457	20.4894	18.3549	17.0148	15.6311	14.8958	17.6396	16.2475
AT1G04310	0.948053	0.86787	0.932213	1.21554	1.00032	1.03451	1.16043	1.04275	0.81798	1.17836	0.829734	0.896816	0.947738	1.09461	1.00982	1.2096	1.06818	1.44355	1.49191	0.753329	1.22481	1.2636	0.959224	0.800637	1.07012	0.808599	1.14596	1.56495	0.695557	1.14469	1.33512	0.768837	1.36637	1.77207	1.67394	0.853169	0.79985	0.582225	1.09571	0.811625	0.891566	0.820249	1.53882	1.11811	1.28175	0.948795	0.881794	0.82363	0.998905
AT1G04320	0	0	0	0	0	0	0	0	0	0	0	0	0	0	0	0	0	0	0	0	0	0	0	0	0	0	0	0	0	0	0	0	0	0	0	0	0	0	0	0	1.31839	0	0	0	0	0	0	0	0
AT1G04330	0.531943	0.272478	0.165186	0.461271	0.18265	0.494702	0.355924	0.25478	0.431574	0.498614	0.382365	0.165523	0.233687	0.420692	0.493573	0.596227	0.389414	0.775544	0.139931	0.716668	0.088443	0.458476	0.375003	0.566765	0.572146	0.761763	0.331941	0.437852	0.515186	0.254479	0.322024	0.80387	0.190603	0.422275	0.365397	0.585632	0.322518	0.266331	0.549243	0.449992	0.438357	0.682816	0.343135	0.596839	0.322359	0.840031	1.07326	0.691011	0.506343
AT1G04340	10.8652	10.4268	10.9002	9.51273	11.7647	10.3154	9.83836	9.29647	12.7166	10.7887	12.5829	10.9466	8.94232	12.1104	11.2417	10.5882	9.51342	9.9831	11.0323	10.2654	12.5521	9.84494	8.97558	12.1331	9.95604	10.8162	10.6761	10.3617	10.3572	10.6131	8.91532	9.86392	8.29345	11.0303	10.4559	10.531	11.8721	9.87195	10.5239	8.65387	13.322	10.9589	10.1459	10.7394	8.98188	14.4074	11.6843	10.2327	8.48398
AT1G04350	55.3117	58.4367	68.6618	56.201	52.4827	43.9937	40.411	47.0052	59.2027	71.0661	58.7564	72.6089	48.0024	69.8391	53.7071	57.9636	85.0406	59.9255	58.9117	37.7665	63.4015	57.6365	50.5171	55.8621	68.8166	58.5973	50.0928	55.9038	74.6445	44.9181	70.0695	53.944	46.8682	61.4081	54.9224	79.257	60.6812	46.3477	63.135	59.8084	62.7026	42.8686	41.468	64.6463	58.8211	60.4399	59.1643	56.7572	59.1088
AT1G04360	2.41306	1.71724	3.31406	3.58441	3.31999	2.17264	2.18591	2.06784	2.25693	3.2822	3.00847	1.97796	1.43884	2.81808	2.99414	2.53606	1.88735	2.87375	5.61756	1.8371	5.13773	5.63533	1.26893	2.9363	1.90692	2.43586	2.22335	4.90982	1.95404	2.79652	4.08871	2.15246	3.65982	4.32411	2.79586	1.9118	2.53571	1.29377	5.01125	0.838164	3.31	1.56001	2.74313	3.32453	4.10962	3.1111	3.34163	1.56161	2.89977
AT1G04370	0	0	0	0	0	0	0	0	0	0	0	0	0	0	0	0	0	0	0	0	0	0	0	0	0	0	0	0	0	0	0	0	0	0	0	0	0	0	0	0	0	0	0	0	0	0	0	0	0
AT1G04380	0.023863	0	0	0.024051	0.05087	0.101922	0.074355	0.043348	0	0.041377	0.181976	0	0.228361	0.022031	0.088542	0.062078	0	0.079593	0.028854	0.02481	0.036877	0.0318	0.067415	0.064834	0.070041	0.089245	0.038853	0.018201	0.053539	0.070494	0.029644	0.042071	0.108942	0.028889	0.020804	0.024117	0.019057	0.083073	0.037449	0	0.036132	0.023035	0.122043	0.035261	0.026862	0.022945	0.044838	0.051419	0.041674
AT1G04390	2.81203	2.99153	3.84774	3.37623	3.34747	2.47071	2.67059	2.68354	2.7707	3.91995	3.12078	2.96281	2.50054	3.68429	3.30917	3.30011	3.3706	3.31258	3.23423	2.6758	4.09715	3.22494	2.95523	3.4911	3.25743	3.23396	2.64438	3.24266	3.09611	3.1803	3.53482	2.63335	3.54472	3.04186	3.10461	3.18958	3.03682	2.98729	3.41211	2.62527	3.84035	2.40316	2.96559	3.55214	3.31498	4.05203	3.25287	3.08643	3.70312
AT1G04400	65.2919	63.6407	55.3202	51.7057	46.0925	53.1654	51.0575	55.3339	47.4518	57.7809	47.4287	52.4601	50.0375	59.0861	48.909	50.4551	58.704	62.39	60.0382	53.0783	63.3946	66.2347	52.2772	47.4562	61.7	42.9902	51.3831	59.7893	48.5503	53.4902	69.2466	55.1614	65.0329	61.3622	52.1298	54.3172	43.7182	50.9156	65.661	53.7489	45.6163	51.5621	54.5274	61.7164	56.82	51.8568	46.1021	53.5177	50.1515
AT1G04410	417.041	417.583	532.834	418.5	479.652	452.285	436.827	409.554	482.79	417.094	497.3	464.886	519.978	441.443	502.883	499.294	471.472	385.819	429.362	416.99	415.444	416.169	385.925	483.267	424.519	463.907	506.72	427.532	446.232	391.708	469.398	421.193	548.868	439.829	473.078	499.694	486.948	456.506	413.635	463.891	441.668	471.392	408.925	437.401	418.534	499.085	477.517	435.013	497.533
AT1G04420	111.335	118.524	152.949	139.445	151.016	142.126	141.241	124.405	136.939	134.035	159.093	119.551	149.706	145.642	161.905	152.771	137.681	126.095	140.649	120.834	125.121	128.478	127.114	145.99	116.906	169.847	126.773	138.103	135.557	125.859	146.04	113.356	196.07	116.957	147.766	136.934	150.35	125.286	141.994	147.307	153.846	142.083	130.547	130.646	147.902	159.457	153.008	129.811	148.764
AT1G04425	1.86036	3.21768	3.242	4.38384	5.31091	3.69372	4.71083	1.99676	2.04093	3.70252	3.32996	2.1835	3.08168	3.17658	4.82224	4.99136	3.39936	2.24669	1.88448	3.74358	4.18517	1.73835	3.54478	3.78536	2.90888	3.24166	3.18575	4.16445	2.45399	3.40254	3.77901	2.84235	2.84893	2.41949	4.79295	1.89968	3.33592	1.51537	3.69497	2.58283	2.01275	3.32604	3.46672	2.27782	2.76455	3.89004	3.55829	3.01155	1.94431
AT1G04430	100.479	80.5684	36.4794	29.4649	29.1694	101.199	91.583	96.2318	27.9818	39.3832	30.1648	30.3457	87.5458	25.4799	32.0448	41.1014	30.1	78.006	44.6809	110.619	38.2128	42.3284	67.7942	29.6	94.844	37.3467	81.9377	48.9522	25.635	91.9451	55.9092	85.5055	37.9808	38.2837	40.4434	27.155	28.2129	101.293	32.3072	100.807	38.1525	84.0355	96.9233	43.3765	31.0327	33.4232	36.4894	83.7474	36.3331
AT1G04440	37.1974	29.8898	22.2665	18.3418	16.4746	27.5787	26.6312	28.5667	17.8404	24.2895	19.2711	24.4775	26.6402	18.3042	17.7126	21.4375	24.8589	30.3253	23.9136	30.8189	20.9624	25.332	24.8754	17.6963	37.5699	17.0883	29.8251	21.6938	22.6343	26.4442	27.3035	31.6485	16.9541	23.4455	20.564	23.6137	18.6459	31.1412	22.0338	33.901	18.8688	28.9622	30.417	22.4126	18.9783	20.6974	18.0713	29.6324	20.5512
AT1G04445	0.091748	0	0	0	0.276865	0.226581	0.359239	0.076415	0	0	0	0.062489	0.117698	0	0	0	0	0	0	0.362837	0	0	0.162131	0	0.207346	0	0.145159	0	0	0.25836	0.054665	0.151884	0	0	0.163666	0	0.070161	0.101037	0	0.294574	0.133809	0	0.074699	0	0.098048	0.085916	0	0	0
AT1G04450	0	0	0	0	0	0	0	0	0	0	0	0	0	0	0	0	0	0	0	0	0	0	0	0	0	0	0	0	0	0	0	0	0	0	0	0	0	0	0	0	0	0	0	0	0	0	0	0	0
AT1G04457	0	0	0	0	0	0	0	0	0	0	0	0	0	0	0	0	0	0	0	0	0	0	0	0	0	0	0	0	0	0	0	0	0	0	0	0	0	0	0	0	0	0	0	0	0	0	0	0	0
AT1G04470	0	0	0	0	0	0	0	0	0	0	0	0	0	0	0	0	0	0	0	0	0	0	0	0	0.005827	0	0.006551	0.012368	0	0	0	0	0	0	0	0.008155	0	0	0	0	0	0	0	0	0	0	0.007637	0	0
AT1G04480	86.4277	85.486	165.6	227.477	285.923	159.069	180.06	91.2889	216.083	156.82	295.107	92.6218	118.392	162.414	245.839	213.385	117.059	85.6199	151.16	140.682	131.861	90.1833	107.136	225.243	68.0079	242.699	100.021	109.625	142.882	190.142	100.94	106.962	214.004	130.823	212.495	103.519	217.13	147.028	186.115	126.085	251.158	146.153	104.388	94.1937	173.159	262.908	211.058	97.3183	165.952
AT1G04490	2.61979	1.85419	0.645554	0.34779	0.318221	1.37239	1.53352	1.91446	0.48067	0.819162	0.320362	0.607697	1.74731	0.369202	0.57183	1.05353	0.390761	1.77683	0.406011	1.58701	0.364279	0.985206	1.15177	0.631045	2.2072	0.333379	1.55659	1.00268	0.333444	1.41979	1.25001	1.86471	0.24038	0.740632	1.08181	0.310836	0.274753	2.44571	0.5266	2.38048	0.328759	1.78091	1.29528	1.11705	0.444109	0.282345	0.789586	1.96316	0.62588
AT1G04500	0.089884	0.017153	0.017361	0	0.019279	0.092468	0.056358	0.032966	0.022823	0.046981	0	0.065919	0.074207	0	0	0.031351	0.089911	0	0	0.056357	0.05588	0	0.068188	0.016392	0.171062	0.033704	0.029342	0	0.040546	0.06673	0.044873	0.04785	0	0.021822	0.015638	0.054693	0.014419	0.083876	0	0.059936	0	0.104168	0.015399	0.040016	0	0.069322	0.016993	0.097061	0
AT1G04501	0	0	0	0	0	0	0	0	0	0	0	0	0	0	0	0	0	0	0	0	0	0	0	0	0	0	0	0	0	0	0	0	0	0	0	0	0	0	0	0	0	0	0	0	0	0	0	0	0
AT1G04510	13.5792	14.0039	23.48	18.8927	23.1585	16.6815	19.4766	12.3586	17.4205	16.6308	24.4255	16.7648	16.1287	17.8691	22.2554	20.4348	18.7888	15.3553	20.3473	15.3061	17.5395	15.3837	13.2189	19.5064	12.8008	17.2194	16.3549	17.9422	17.3179	17.4571	18.2848	13.8531	17.3638	16.0134	18.9058	17.5444	21.286	15.6776	16.9781	13.2774	25.4697	15.5534	12.85	15.6457	17.8048	22.0015	20.75	13.0948	19.4097
AT1G04520	3.85408	3.57072	9.59006	10.0241	12.1452	5.87426	7.34574	3.50005	7.46191	6.86171	13.0656	6.31313	6.41882	7.96366	9.10783	10.2542	7.14132	5.57753	6.91748	4.46956	6.54989	4.2974	5.29942	10.4547	3.4434	11.2314	7.66135	7.26771	6.29777	7.76989	6.34025	4.88651	4.09425	8.22104	10.3011	7.59634	11.0542	5.42053	8.06448	5.53525	10.6312	7.26357	4.22776	5.43366	7.22653	11.1931	11.6962	4.80229	8.52846
AT1G04530	78.381	93.8579	118.734	113.788	112.904	79.2363	79.1689	73.1954	97.9366	118.146	120.186	110.843	93.7259	102.585	109.254	100.47	106.968	78.6033	108.136	81.6228	119.198	93.542	83.9509	120.261	81.4281	112.446	94.081	109.766	111.427	86.3689	93.9316	79.0888	144.743	108.725	103.004	117.256	129.566	83.1974	117.227	100.376	102.241	92.0981	71.7751	94.8547	96.4943	114.609	121.836	76.6542	101.017
AT1G04540	0.20494	0.090429	0.305112	0.320367	0.44058	0.054133	0.099074	0.058027	0.280882	0.233893	0.424016	0.197068	0.108725	0.249696	0.373847	0.344392	0.210397	0.079203	0.191617	0.132044	0.270105	0.296318	0.089933	0.648563	0.09223	0.429002	0.154532	0.266444	0.213763	0.187628	0.236523	0.126194	0.365366	0.344809	0.424783	0.368196	0.493928	0.092123	0.421984	0.122787	0.383794	0.121822	0.135294	0.187459	0.232527	0.456389	0.463048	0.085191	0.262779
AT1G04550	16.9845	20.0077	26.6132	28.4779	28.7397	17.7275	17.8032	16.9512	23.7409	24.8959	30.7816	23.453	18.815	26.1056	31.3704	23.5971	25.3028	19.6174	23.3705	18.0738	28.1287	18.102	19.1777	30.2463	16.3564	25.9538	18.7179	21.4985	24.2682	22.4754	18.4401	18.3433	31.4014	23.1554	25.1659	24.6392	30.217	20.6112	28.364	17.8037	29.8417	18.6966	17.317	21.2153	24.1282	29.862	29.2639	16.251	23.4292
AT1G04555	6.47124	5.77383	4.8494	4.08162	3.63319	6.00583	6.08495	5.50972	6.17715	6.32698	5.18403	5.26485	4.55953	4.81377	4.43113	6.34956	6.43839	5.77987	5.30562	4.40218	3.89888	4.83315	5.47424	5.52283	6.78748	4.71394	4.80446	4.31357	5.61794	5.30645	5.77287	5.97369	4.2537	6.10276	5.98148	6.45787	4.69596	4.95355	4.49147	6.25254	4.16143	5.82455	6.15838	5.50306	5.40007	5.08892	5.43696	6.01386	5.17508
AT1G04560	0	0.076743	0	0	0	0	0	0	0	0	0	0	0	0	0	0	0	0	0	0	0	0	0	0	0	0	0	0	0	0	0	0	0	0	0	0	0	0	0	0	0	0	0	0	0	0	0	0	0
AT1G04570	0.407374	0.431658	0.817522	0.754868	0.892546	0.399966	0.53405	0.187807	0.72309	0.699064	0.853514	0.771419	0.422003	1.00449	0.87283	0.560043	0.801262	0.7558	0.336264	0.320228	0.453774	0.821335	0.360182	0.66601	0.531724	0.76496	0.570763	0.660178	0.513491	0.411705	0.691911	0.323949	0.608349	0.831379	0.669946	1.02015	0.959298	0.255335	0.962643	0.372579	0.553848	0.5622	0.237482	0.681812	0.652825	1.08166	0.786769	0.346104	0.472605
AT1G04580	0.063355	0.036649	0.098961	0.090987	0.089411	0.027351	0.107233	0.08289	0.114062	0.117022	0.079834	0.103671	0.052987	0.131266	0.09591	0.100555	0.190786	0.095958	0.069732	0.06688	0.05976	0.128713	0.060922	0.122992	0.115377	0.053733	0.088333	0.103082	0.086642	0.099808	0.139672	0.113891	0.149501	0.139176	0.148171	0.058226	0.138382	0.044801	0.180261	0.056682	0.145429	0.061244	0.082212	0.113789	0.174127	0.12893	0.109135	0.096218	0.072655
AT1G04590	6.8612	5.45158	10.5575	10.6478	7.92346	6.80755	6.78507	5.3031	10.344	9.48808	10.2834	7.94176	7.08398	9.0684	8.58206	10.8205	8.38884	6.79524	9.09257	6.15845	8.73733	7.68351	8.48734	9.24328	6.30201	10.5623	7.47613	8.69039	9.92436	8.3166	9.24595	6.43469	8.59248	8.66525	9.11484	8.44104	10.0707	7.03001	9.57029	6.13489	9.17025	7.44818	6.23901	6.48768	10.0407	9.9765	9.92586	6.83825	8.76701
AT1G04600	0.03949	0.01906	0.024127	0.015213	0.021467	0.021329	0.026148	0.032367	0.038147	0.047815	0.047913	0.036779	0.034458	0.032595	0.056136	0.017434	0.066095	0.033254	0.078551	0.031304	0.015542	0.07364	0.038038	0.036567	0.021563	0.023274	0.044561	0.065101	0.031543	0.055617	0.028015	0.017776	0.05256	0.030142	0.051284	0.045405	0.055965	0.017475	0.015615	0.022099	0.022682	0.085904	0.034204	0.048073	0.022643	0.033506	0.028387	0.037505	0.052297
AT1G04610	0	0.015766	0.031917	0.184308	0.15952	0	0.034543	0	0.083938	0.071966	0.047522	0.084866	0	0.015362	0.246953	0	0.082572	0	0.080194	0	0.333907	0.464952	0	0.12059	0	0	0	0.215378	0.081992	0	0.103101	0	0.305539	0.140317	0.028695	0	0.0265	0	0.493541	0	0.25098	0	0	0.085803	0.07484	0.063678	0	0	0.028942
AT1G04620	12.36	11.6545	16.6816	10.8629	15.5209	13.0281	15.9551	12.6401	11.6989	12.136	16.0037	13.4097	17.602	10.4615	15.9743	17.7725	14.4601	11.9393	14.3869	12.9718	12.2441	12.8067	11.4625	15.5367	13.8095	16.0921	15.2037	13.826	16.6191	12.2874	14.072	13.1777	14.2607	12.1735	14.4152	15.3561	16.7388	12.8143	11.3988	14.7599	17.4351	13.5772	15.6946	13.9835	11.9772	15.3644	15.4233	12.4294	15.6419
AT1G04625	0	0	0	0	0	0	0	0	0.175287	0	0	0	0	0	0	0	0	0	0	0	0	0	0	0	0	0	0	0	0	0	0	0	0	0	0	0	0.074591	0	0	0.051694	0	0	0	0	0	0	0	0.050698	0
AT1G04630	32.5006	34.4606	39.4587	38.9128	41.9411	37.5722	46.263	36.9953	49.6325	37.5463	40.2187	36.431	40.9969	39.723	41.5632	42.5045	38.7956	30.8943	38.4805	37.6117	34.7361	35.5671	35.2747	41.986	35.2757	42.7411	38.0385	39.0927	40.1021	35.8982	36.4509	37.9064	52.0058	36.0418	38.2224	38.5186	40.7808	38.1856	38.3766	51.396	44.0239	40.2289	39.8064	36.1259	39.1289	41.1847	37.0136	36.4843	37.4922
AT1G04635	0.981385	0.266405	1.34594	2.19886	1.90517	0.628614	1.21822	0.448708	2.25096	1.31622	1.3886	1.82126	0.838032	1.64565	1.72383	1.11735	1.9024	0.568442	1.91517	1.34304	1.38371	0.896583	0.628679	1.76375	1.20295	2.33983	0.695148	1.54114	1.93926	1.2854	1.25917	0.786142	2.36275	1.4446	1.98739	1.25933	2.16203	0.911448	1.25233	0.25134	2.82804	0.555829	0.910508	1.04186	1.41839	2.4079	1.83666	0.736705	1.73213
AT1G04640	60.656	63.7299	69.7455	71.1538	71.7092	82.1248	73.5388	70.0489	78.6351	73.6034	74.7704	64.1043	73.9528	67.1917	77.5621	80.205	63.7601	63.4193	67.7344	67.8215	63.073	65.2474	68.1267	72.9537	62.3124	83.4451	69.8219	62.6471	69.0444	78.3457	64.6341	77.3478	60.2073	68.9191	78.946	70.2123	75.5074	80.1889	69.6203	77.9899	73.7909	70.1156	76.0992	65.8762	80.3533	75.1295	78.5797	72.7207	76.1198
AT1G04645	0	0	0	0	0	0	0	0	0	0	0	0	0	0	0	0	0	0	0	0	0	0	0	0	0	0	0	0	0	0	0	0	0	0.234054	0	0	0	0	0	0	0	0	0	0	0	0	0	0	0
AT1G04650	0.386908	0.504629	0.820854	0.783177	0.912546	0.474457	0.607942	0.416268	0.463222	0.868054	0.989606	0.676017	0.765089	0.751108	0.638311	0.847265	0.8481	0.534745	0.640463	0.443861	0.782235	0.883173	0.700847	0.879902	0.601831	1.00368	0.817205	0.8443	0.786189	0.502081	0.794986	0.724611	0.787834	0.398326	0.566487	0.850509	0.916597	0.586551	0.543125	0.585827	0.932903	0.656492	0.482548	0.526738	0.633667	0.907276	0.82906	0.568444	0.780189
AT1G04660	0.166065	0.045042	0.091156	0.143484	0.15174	0.182402	0.049287	0.10776	0.02993	0.082279	0.067851	0.293739	0.097311	0	0.058692	0.082298	0.118449	0.395668	0	0.024668	0.329996	0.094855	0.067032	0.064466	0.069627	0.066547	0.25108	0.488603	0.021293	0.262838	0.103158	0.104579	0.216666	0.201052	0.020681	0.047955	0.132636	0.027532	0.074465	0.105138	0.035924	0.068702	0	0.17529	0.40063	0.022813	0.044583	0.102241	0.062151
AT1G04670	0	0	0	0	0	0	0	0	0	0	0	0	0	0	0	0	0	0	0	0	0	0	0	0	0	0	0	0	0	0	0	0	0	0	0	0	0	0	0	0	0	0	0	0	0	0	0	0	0
AT1G04680	35.5511	25.6643	12.6768	14.5936	17.9779	35.9004	38.1104	30.1529	14.8634	12.9802	14.0776	13.4661	31.0656	13.1785	17.9835	19.7924	10.687	30.7189	25.7211	35.4904	15.9266	17.6467	25.3359	13.4953	24.0123	14.6386	32.5874	20.3072	10.1309	35.5256	21.7216	22.9028	16.3026	19.0095	20.0788	9.97676	12.9135	28.1671	14.8896	22.5639	19.3896	31.8236	32.9308	17.3852	13.6322	15.832	15.9863	30.3907	15.7977
AT1G04684	0	0	0	0	0	0	0	0	0	0	0	0	0	0	0	0	0	0	0	0	0	0	0	0	0	0	0	0	0	0	0	0	0	0	0	0	0	0	0	0	0	0	0	0	0	0	0	0	0
AT1G04690	47.0131	43.3678	46.3478	44.506	46.8687	45.7543	46.8144	42.0615	45.1926	44.1705	47.6222	44.8986	41.8869	45.6694	45.414	44.5234	44.8664	37.9004	48.7384	40.8331	45.6313	41.6322	39.849	42.9436	40.8632	40.8681	43.8742	44.5322	44.6409	34.3364	46.5584	37.4247	48.9691	45.5224	42.6174	46.8634	45.4089	38.7988	39.8006	43.1435	39.638	44.006	41.2299	46.6184	39.3867	46.0325	42.4659	43.92	45.5845
AT1G04700	0.564192	0.407819	0.707914	0.447677	0.532067	0.643568	0.717337	0.539468	0.518024	0.566957	0.611761	0.529305	0.542783	0.512145	0.67757	0.710428	0.42695	0.58766	0.525567	0.574121	0.453875	0.42741	0.34215	0.626832	0.523602	0.461975	0.550775	0.613855	0.471352	0.695098	0.68939	0.488798	0.657268	0.606481	0.535326	0.562289	0.575794	0.593501	0.71122	0.443082	0.791259	0.370081	0.406605	0.688424	0.607421	0.605221	0.404786	0.407962	0.485743
AT1G04710	11.1568	11.9839	16.0428	14.2322	15.2111	12.7402	13.6777	9.97418	12.6768	14.011	16.7113	12.2891	16.025	14.1826	15.3859	13.7057	13.3935	13.1629	12.2982	11.7322	12.342	10.5909	11.6323	14.2816	10.5336	15.5751	13.142	12.1492	13.7768	12.1568	13.8873	10.9324	14.5949	11.3251	14.1387	13.9234	15.3894	11.7542	11.3165	13.8583	14.731	13.2258	11.2124	12.0423	12.5141	14.4332	14.0982	12.7364	14.0928
AT1G04730	0.796407	0.730678	1.67569	1.5731	1.73394	1.45969	1.5255	0.715276	1.3965	1.20493	1.77869	0.82104	1.45007	1.39213	1.80728	1.45703	1.10173	0.907597	1.665	0.84829	1.57865	1.11294	0.824637	1.46756	0.640908	1.34404	1.04983	1.74741	1.02809	1.56177	1.6281	0.828418	1.40725	0.903752	1.19857	0.998548	1.20458	1.17303	1.77773	0.848415	1.77605	1.09705	0.892732	1.00494	1.4322	1.55933	1.23154	0.813388	1.01581
AT1G04750	29.3967	28.288	26.4353	30.0143	26.5218	29.6484	29.4779	32.5414	32.7671	30.6421	29.4495	27.0845	28.1233	29.5953	28.3477	31.7946	30.4252	27.9014	27.9653	28.3519	28.8942	25.8939	27.111	28.8871	26.0468	29.6751	29.0333	29.8615	28.508	29.6096	28.0232	26.8623	23.9753	29.2164	28.5739	26.309	28.2114	30.4128	28.8474	31.8268	30.1554	27.7853	31.261	25.9832	28.4526	29.816	27.3966	30.0311	25.5619
AT1G04760	0.603971	0.612015	1.12417	0.882875	0.745755	0.404126	0.605524	0.415874	0.220258	0.865413	0.836473	0.591248	0.238517	0.429368	0.719719	0.45648	1.09393	0.495052	0.357244	0.30486	0.812515	0.468045	0.546781	0.788793	0.269974	0.500127	0.387445	0.536432	0.473387	0.259803	0.255743	0.410257	0.453648	0.718746	0.320184	0.956865	0.611581	0.74769	0.186996	0.393867	0.984807	0.232558	0.250226	0.609426	0.394904	0.800799	0.602541	0.064161	0.51709
AT1G04770	164.047	205.693	64.7576	30.3987	38.3002	166.515	184.659	127.816	32.5419	55.0533	19.92	22.1823	219.996	40.9675	47.1054	126.073	23.1054	186.491	50.2556	150.344	32.5352	31.3136	207.078	44.2949	164.444	120.765	215.725	33.7841	28.5236	190.178	52.9337	173.525	33.4843	36.561	142.679	34.4421	17.9406	233.027	49.7937	250.119	27.4911	206.058	94.3234	45.1198	40.8683	31.9256	76.8114	200.467	119.841
AT1G04778	0.537753	0.70061	0.70015	1.22791	0	0	0.24885	0.210877	0	0.21205	0.234268	0	0	0	0	1.24104	0	0	0.305644	0	0.743677	0.639602	0.677069	1.0731	0.620232	0.46895	0.202942	0	0.440022	0.364825	0	0.209935	0.541077	0.594554	0	0	0.194134	0	0.77753	0.818302	0.374405	0.250772	0.844808	0.903253	0.414951	0.970134	0.225909	0.535324	0.876307
AT1G04780	26.8751	26.3202	15.3815	13.915	12.8311	22.8832	21.0581	20.4942	11.9127	15.3975	13.1324	14.8057	22.685	13.9678	13.516	15.3215	13.7668	25.4692	16.0077	24.7689	15.4581	16.7169	22.666	12.4374	24.1894	14.1517	23.0969	15.4086	13.8543	23.6418	19.6249	23.6825	13.0093	17.2864	15.13	14.2074	11.3341	25.6737	16.3617	26.1198	12.2339	24.246	24.8199	16.3663	14.8068	14.1477	15.3248	23.5241	14.5885
AT1G04790	8.59437	8.95879	9.23299	8.53276	8.43126	9.17364	9.06268	7.42288	5.65273	9.218	8.86471	6.97882	8.69079	8.69391	8.85894	8.6438	9.29487	9.64084	8.93391	8.00492	8.73801	8.80737	8.05881	8.65344	9.20678	8.19135	9.27396	8.5613	7.56642	9.72494	9.77525	9.60845	7.15453	7.69602	8.3886	8.33077	8.11455	8.10467	8.53007	8.2017	8.4873	8.58297	9.75866	7.88287	8.57574	9.30669	8.59848	8.36561	9.0571
AT1G04800	32.7376	51.0802	83.4506	181.93	321.93	176.117	324.211	96.6465	93.465	104.514	188.328	52.9168	94.9028	129.579	282.089	139.519	85.5247	136.037	198.295	122.373	175.206	119.469	94.1631	192.016	36.4243	56.8535	99.4161	242.772	46.8448	287.451	216.592	54.2585	301.737	149.488	114.908	40.4597	123.971	70.7882	164.186	43.1322	180.71	132.161	142.182	179.929	144.852	189.572	164.983	75.3479	82.9873
AT1G04810	13.3799	12.3734	15.5244	12.3289	14.3096	11.8163	13.5309	9.96259	11.6924	12.8463	14.6099	12.6934	13.1067	12.5021	15.2494	13.8665	14.6976	12.6718	14.865	11.4279	14.9359	13.1388	11.8369	13.1918	13.3904	11.5244	13.0858	14.1248	12.9386	12.6956	15.5176	12.0543	13.5019	13.5324	14.0392	12.4281	14.073	12.0257	13.6193	11.0697	15.0766	11.9833	12.1243	12.7397	13.8326	14.464	13.4381	12.0733	14.1275
AT1G04820	48.6794	48.9896	73.0487	80.7878	84.6355	61.9703	77.1694	61.5986	68.5531	58.6941	75.7642	60.6109	64.3596	62.7258	87.3983	74.3962	64.1476	61.4462	76.4417	64.0955	88.7777	69.6805	49.7025	78.3764	41.1583	68.2516	72.6541	85.7062	55.3236	81.5322	71.8378	58.3758	103.001	63.4421	78.6731	53.5056	72.4399	53.2988	80.5877	43.5664	92.0227	53.9733	54.1297	54.7248	75.5723	81.6446	71.2658	53.2524	70.2578
AT1G04830	10.5616	9.64778	8.49788	8.10568	7.20458	9.14701	7.93046	8.7932	8.24054	9.41097	8.36357	7.99396	8.44979	9.03672	7.6238	7.69932	8.19294	10.2109	7.57923	8.07998	9.24476	7.86927	9.22482	7.25912	11.2065	7.44369	8.89235	8.59764	7.53495	8.14302	9.77196	9.51561	9.14936	8.48695	7.93887	7.6098	7.52007	8.26417	9.82234	9.23325	7.94099	8.27517	10.894	9.56562	8.55643	7.35148	8.02097	8.9897	7.50941
AT1G04840	0.25238	0.228232	0.720289	0.299707	0.347272	0.277133	0.367824	0.207025	0.268175	0.257341	0.418223	0.330622	0.193775	0.392683	0.245484	0.257723	0.397855	0.352535	0.341234	0.338153	0.218767	0.301683	0.173665	0.346808	0.317635	0.276516	0.389706	0.334444	0.253893	0.282044	0.412538	0.362356	0.440145	0.477432	0.389741	0.342065	0.3158	0.246184	0.35349	0.234235	0.619347	0.365729	0.228966	0.28171	0.478071	0.379147	0.452522	0.257792	0.357087
AT1G04850	47.2328	47.5936	44.6931	41.4996	41.4092	44.8903	41.5338	44.4238	44.9695	44.8129	46.6915	42.6155	44.4738	40.6259	44.9294	41.0505	46.5454	46.3857	44.8499	39.8889	42.9427	40.7251	44.4421	40.249	45.3752	43.0137	43.6878	40.4781	50.199	46.0821	48.4884	42.1437	48.7954	43.8236	45.0228	43.2162	43.5177	43.9373	44.4431	49.3062	36.4939	44.9682	46.4171	43.9681	48.5388	41.9622	43.0431	45.2002	40.8989
AT1G04860	9.38617	9.157	11.3474	9.81262	9.76518	9.10877	8.40767	7.18408	8.01158	9.50667	10.0567	7.74856	9.17778	9.4132	9.70481	9.5762	8.92525	8.74195	8.88647	8.80682	8.74236	7.90794	8.2037	8.81943	8.34222	9.10127	9.08441	8.64196	8.09031	9.73129	9.86061	9.36501	9.19372	8.80465	8.78951	8.64842	8.96918	9.03332	9.35756	8.86019	9.29269	9.31852	8.03053	8.86796	8.87379	10.5095	10.9668	7.97738	10.3264
AT1G04870	6.15509	5.37137	9.45064	11.4894	11.1735	7.4003	10.8685	4.80044	9.86713	7.00152	12.2503	6.12309	7.41655	7.96775	9.97769	10.3049	5.7826	5.61409	10.3516	6.23344	8.92573	6.01898	5.76138	9.68688	3.42778	8.80976	6.46741	7.76062	7.22293	9.45182	7.46848	4.92788	9.58742	8.44252	9.46338	5.71021	8.47807	7.43619	9.65079	4.45509	12.0405	6.68405	6.11582	5.32555	7.77636	9.79907	9.65522	4.93326	7.38383
AT1G04880	0.055111	0.122653	0.266012	0.148936	0.23631	0.078724	0.095946	0.117833	0.256434	0.191977	0.158423	0.188522	0.202128	0.170652	0.160027	0.256204	0.275603	0.153615	0.066873	0.095951	0.028541	0.049209	0.069648	0.167435	0.255527	0.189398	0.104927	0.197119	0.15739	0.109066	0.194822	0.293256	0.105916	0.066886	0.143845	0.167631	0.147299	0.085682	0.086683	0.204116	0.334893	0.088704	0.031462	0.136266	0.332639	0.212482	0.243015	0.238008	0.305747
AT1G04890	0	0	0	0	0	0	0	0	0	0	0	0	0	0	0	0	0	0	0	0	0	0	0	0	0	0	0	0	0	0	0	0	0	0	0	0	0	0	0	0	0	0	0	0	0	0	0	0	0
AT1G04900	1.55436	1.73776	3.23005	3.47528	3.55198	2.42622	2.87281	1.30697	3.2591	2.4085	3.39671	2.24737	2.98537	2.69377	3.0106	3.79743	2.23395	0.581306	2.65173	2.17996	2.44498	2.35161	2.04197	3.1416	1.52416	3.10227	2.43057	2.28505	2.65888	3.03609	2.45873	2.2924	2.43001	2.06884	3.2492	2.43366	2.56242	2.56858	3.35767	1.72879	4.22498	2.17213	1.8011	1.62126	2.55902	3.31793	3.30319	1.55436	3.87162
AT1G04910	11.2581	10.4598	10.9758	10.9824	9.5277	10.1287	9.22203	10.2799	12.2071	10.9989	11.0808	10.8647	9.65108	10.0576	9.69255	10.0021	12.6978	11.7635	10.824	8.99909	10.6374	10.205	9.68528	9.65212	12.1226	10.9308	10.2304	10.5608	11.6148	10.1262	11.8499	10.4067	10.8307	11.3418	10.4138	11.0008	10.5889	10.4793	11.612	12.0541	10.2522	10.4743	10.1663	10.5568	11.1007	11.4557	10.8464	10.841	10.4681
AT1G04920	0.227697	0.255825	0.429258	0.396575	0.732355	0.320866	0.529218	0.155723	0.311901	0.386795	0.492326	0.400207	0.295815	0.335475	0.62149	0.421118	0.190397	0.217002	0.333882	0.336143	0.572036	0.24643	0.131173	0.469402	0.182548	0.335978	0.304858	0.399428	0.255741	0.43793	0.673411	0.177126	0.473476	0.305501	0.381492	0.278812	0.441674	0.339542	0.659514	0.237506	0.557092	0.359481	0.321393	0.391556	0.351585	0.595436	0.398964	0.288031	0.334526
AT1G04930	0.576786	0.394465	1.24186	1.46612	1.0829	0.532375	0.575581	0.902208	1.136	1.341	1.40857	1.58079	0.694499	1.04463	1.48513	0.840891	1.15216	0.73135	2.00959	0.672098	1.21315	1.01533	0.739383	1.19208	0.626175	1.07894	0.638797	1.02133	1.16031	0.852538	1.14714	0.956708	0.975722	0.838218	0.924954	1.58627	1.52699	0.696563	1.12278	0.792698	1.46792	0.757259	0.728112	1.02332	1.22158	0.954251	1.3233	0.571874	1.06822
AT1G04940	33.9584	36.8895	62.5995	60.5986	64.0824	48.4857	57.528	38.5571	54.219	46.5662	62.6328	50.5693	52.3644	59.4512	66.8724	58.5372	49.2879	41.8754	54.6884	40.2742	54.2217	46.0854	38.2512	63.0135	33.4182	59.8172	48.1821	54.6743	45.1917	55.6379	52.9611	41.4572	62.3279	50.6636	57.1985	47.8045	60.7738	42.4064	53.0874	39.8344	65.4835	47.8396	38.283	45.7423	55.5778	63.4977	58.8237	46.2506	57.2686
AT1G04945	0.998098	0.730519	1.79648	2.47498	1.80877	1.02634	1.63781	0.709811	1.58915	1.44812	2.22428	1.20162	0.814766	1.44309	2.36403	2.16075	1.24118	0.728903	1.41769	1.01468	1.22486	0.760027	0.955718	1.74461	0.732122	1.80366	1.16525	1.0586	1.67662	1.32609	1.14393	1.09169	1.21292	1.22448	1.26292	1.16417	1.76492	1.01646	1.37009	0.913726	1.70087	0.708951	0.927479	0.82121	1.30064	2.15604	2.09488	0.790746	1.67664
AT1G04950	12.4957	11.3534	11.3852	10.5761	9.61535	10.3598	10.6886	10.5574	10.4945	10.8719	9.94082	10.5266	9.88209	10.2283	9.28264	10.4072	11.8389	11.641	10.5986	9.79726	11.1561	10.9607	9.7815	9.18068	11.8837	9.82306	11.1027	11.0742	9.95198	12.6079	13.7278	10.4648	11.8014	11.1911	10.6304	10.8814	8.55965	11.3522	11.6542	11.1995	10.8347	9.30876	11.1445	10.7623	10.6569	11.022	9.87941	11.1984	9.77517
AT1G04960	22.118	20.58	16.1258	15.9936	12.7598	18.3784	17.1494	18.6294	17.5414	18.9454	15.3267	17.9468	16.8178	16.0132	13.0407	17.4931	19.1635	18.0762	17.8207	20.2119	17.4276	17.9589	18.7633	14.4983	22.1336	15.7813	18.8445	16.2191	17.9031	18.576	18.6712	20.7389	11.6696	17.3487	17.0142	19.1164	15.3109	19.6463	17.39	22.4336	14.0984	19.4195	20.121	18.3856	15.3162	13.8078	15.8625	20.7976	15.7349
AT1G04970	14.7741	13.7497	14.7323	12.7248	11.1365	11.5398	12.2704	12.6759	11.4846	13.3538	11.9841	13.8642	11.2419	11.8802	11.2461	12.9061	15.3732	12.8515	13.0059	11.1218	13.438	14.2979	10.8191	12.3992	16.4092	11.6103	12.2884	14.2664	14.0533	12.9411	15.9762	11.8111	11.9185	13.306	12.511	14.3395	12.66	11.7634	15.1091	13.4276	14.1125	10.4756	12.3166	12.9867	12.7657	11.8041	11.2293	13.4982	12.5503
AT1G04980	1.1521	1.16876	1.7479	1.77933	1.70618	1.89663	1.54746	1.24021	1.78711	1.54492	1.91018	1.66241	1.53442	0.900462	1.79804	1.83331	1.37184	1.25402	1.46466	1.68124	1.5912	1.27376	1.00544	1.88367	1.39232	1.54269	1.62655	1.72415	1.82258	1.56087	1.81407	1.41114	2.29892	1.88663	1.47965	1.27944	1.74506	1.66338	1.98479	1.46308	1.72256	1.5365	1.29987	1.37017	1.4385	1.76276	1.55533	1.16497	1.61804
AT1G04985	30.8998	37.1119	31.2935	33.3131	31.5652	34.4458	31.2688	35.184	36.7935	39.0886	34.8877	30.7866	35.1865	31.1784	32.6421	34.3413	33.7072	33.7091	26.2517	38.1507	29.4712	28.1537	35.8786	34.9889	29.3855	36.5188	29.3471	27.8541	36.7441	36.2863	31.1611	41.7742	24.1627	34.1952	31.4594	30.7208	33.1173	38.8562	31.8565	41.6218	30.8986	36.0992	30.8338	30.2284	34.6528	32.2335	36.584	32.9891	32.647
AT1G04990	3.31255	2.51911	3.43674	2.7973	3.19527	2.89385	3.00067	2.74268	3.04394	2.74403	3.37013	3.579	3.23321	2.72507	2.86834	2.93211	2.40107	2.62395	2.44322	1.99117	2.83586	2.85899	2.8287	2.72857	3.75085	3.09487	4.02584	2.54215	2.47336	2.09074	2.85264	2.12831	1.93437	2.94687	3.0837	2.99036	3.12273	2.13657	2.23077	3.46187	2.51854	3.16302	2.59052	2.57046	2.53618	3.31192	4.26504	3.52342	3.06273
AT1G05000	5.60991	7.67584	2.73704	2.44718	1.62402	6.27803	4.37399	9.18922	1.70891	2.7715	1.76982	1.82991	6.35649	2.07131	1.80876	3.06015	2.18771	6.64674	2.15899	9.24994	2.79841	3.4166	5.0757	2.48167	9.4979	2.76309	5.32756	2.8813	1.98342	5.95334	3.72691	9.89132	1.78001	3.49902	3.2012	2.15678	1.85934	10.0877	3.41111	6.582	1.81484	7.01787	4.39859	2.68295	2.47288	2.77533	2.52249	7.30245	3.27555
AT1G05010	117.94	122.373	99.0653	114.851	100.641	149.15	165.87	166.139	97.9009	104.475	95.2562	89.0235	125.95	87.451	108.942	102.404	101.986	130.296	124.572	141.906	148.598	137.062	97.5463	113.413	129.967	104.971	147.194	154.084	159.733	167.806	121.008	149.396	159.801	145.364	116.512	93.2258	108.324	133.153	133.862	115.48	127.558	105.811	163.295	99.3308	118.529	97.5804	89.67	113.401	106.512
AT1G05020	1.33467	1.31363	0.318738	0.415601	0.219866	1.10019	1.03553	1.40488	0.173586	0.33686	0.250963	0.326122	1.16024	0.34953	0.340525	0.506219	0.45347	1.89858	0.482573	1.78324	0.601623	0.792931	0.9406	0.436584	1.66779	0.563657	1.37003	0.724112	0.338771	1.37691	0.241267	1.68839	0.449429	0.716159	0.687072	0.218805	0.401128	1.42006	0.410372	0.984002	0.414162	1.09295	1.3836	0.396377	0.547805	0.415592	0.559907	1.11438	0.616826
AT1G05030	5.56769	6.1497	5.94533	5.24822	4.4829	5.82541	4.51956	4.92927	5.47089	6.79001	5.73209	5.50807	5.81891	5.81347	5.98598	5.80309	7.01256	6.39434	6.37623	6.315	5.17194	6.20257	5.68842	5.983	6.66567	5.19383	6.01535	6.29734	6.0686	5.10711	7.14014	6.26309	6.00249	5.2635	5.35603	6.4072	5.92829	5.98058	5.88592	7.01525	5.51683	6.01338	5.19013	5.68691	5.51461	6.5488	5.74499	5.60068	6.46012
AT1G05040	0.044069	0	0	0	0	0	0	0	0	0.037591	0	0	0	0	0	0	0	0	0	0	0.066805	0	0	0	0	0	0	0	0	0	0	0	0	0	0	0	0	0	0	0	0	0	0	0	0	0	0	0	0
AT1G05055	3.86607	3.7395	6.61827	5.90899	5.97549	4.32433	4.71173	3.66111	7.09836	4.83875	7.47502	5.54318	5.20103	6.42175	7.00968	5.85547	5.16018	4.08773	6.00241	4.54843	5.93736	4.53836	4.27451	6.04909	3.43879	5.13646	4.77744	4.71118	5.66784	4.24007	4.63407	4.33187	6.19367	5.59834	5.37417	6.85424	6.65195	3.85937	5.17829	4.35829	7.126	4.09508	4.1673	5.11595	5.1498	7.14442	5.99299	4.27835	5.66294
AT1G05060	13.4052	13.4915	10.7295	11.1197	8.55565	9.8212	9.55704	11.4995	12.8359	12.4431	10.8017	13.3349	9.27326	11.6791	10.8479	11.0156	12.7371	10.5518	11.601	9.34393	10.898	10.6645	12.5818	10.8626	13.2458	11.4706	10.4437	12.2605	13.2824	10.4484	11.9228	11.3263	10.9419	12.4285	9.88185	13.2108	10.9225	11.0338	11.9989	12.1649	10.9616	10.3252	10.4484	11.8696	11.4114	9.68363	10.6673	11.5271	10.414
AT1G05061	0	0.02932	0.1483	0.342174	0.164436	0.185066	0.160234	0.055822	0.194532	0.107167	0.058861	0.089774	0.126488	0.056936	0.038139	0.18741	0.154867	0.05165	0	0.096358	0.143111	0.123456	0.029026	0.19543	0	0.086912	0.176603	0.188464	0.138594	0.15968	0.230376	0.108746	0.28006	0.262557	0.271726	0.093849	0.296343	0.143377	0.291842	0.102919	0.234324	0.149947	0.052675	0.068539	0.069497	0.148973	0.115945	0.233775	0.243278
AT1G05065	2.15084	1.86685	5.23144	8.64856	14.0797	2.0115	5.54372	4.06094	9.1823	4.38247	7.12772	6.3933	0.518326	6.36339	11.0376	4.58617	7.53068	2.01011	4.89255	2.80368	11.8656	7.61714	5.41864	9.92252	2.96109	4.83286	3.22919	7.09588	9.4859	2.62377	5.78018	3.69498	3.52724	6.59525	3.88894	5.06993	5.55292	3.57725	6.12168	3.02967	11.8973	2.39764	3.03149	4.29819	7.30912	6.58032	6.84295	3.82686	7.69897
AT1G05070	27.5798	29.0463	25.4291	33.4588	25.7324	24.8776	23.2954	27.9793	33.7183	32.0771	28.2057	32.4742	26.9632	28.5771	29.0053	29.3302	28.7746	29.193	28.8483	25.0056	27.0457	31.7117	29.747	29.3906	28.7006	31.3378	26.9764	24.6176	31.8715	25.6185	26.9479	27.9136	29.1832	28.2507	27.6186	29.9585	27.8702	26.6329	28.6332	28.1273	25.8797	24.6829	23.1386	27.7804	28.1263	25.2417	29.8144	25.211	27.9054
AT1G05080	0	0	0	0	0	0	0	0	0	0	0	0	0	0	0	0.019966	0	0	0	0	0	0	0	0	0	0	0	0	0	0	0	0	0	0	0	0	0	0	0	0	0	0	0	0	0	0	0	0	0
AT1G05085	0	0	0	0	0	0	0	0	0	0	0	0	0	0	0	0	0	0	0	0	0	0	0	0	0	0	0	0	0	0	0	0	0	0	0	0	0	0	0	0	0	0	0	0	0	0	0	0	0
AT1G05090	1.77073	1.63932	1.98394	1.52777	1.45061	1.44017	2.06881	1.2299	1.51215	2.34094	2.22009	1.87139	1.76085	2.21771	2.13899	1.71704	2.14064	1.44882	2.10629	2.25246	1.34719	1.84369	1.31149	1.53785	1.63738	1.7851	1.38614	2.6033	2.07497	1.90149	2.22837	1.67295	2.37111	1.27921	2.15979	1.84521	1.79897	1.13324	3.53884	1.49503	2.78369	1.02686	2.39291	1.61006	2.37383	1.64388	2.58091	1.67959	1.82165
AT1G05100	0.289192	0.434536	0.185137	0.194269	0.385209	0.370498	0.250243	0.153162	0.030392	0.313336	0.252638	0.333347	0.428186	0.244675	0.387379	0.125357	0.160416	0.401858	0.116541	0.375761	0.223401	0.16054	0.385694	0.196375	0.265278	0.315418	0.372717	0.441046	0.151362	0.373678	0.164625	0.361052	0.164958	0.35006	0.126069	0.243521	0.288642	0.391429	0.302533	0.347042	0.14594	0.465253	0.595594	0.160217	0.488194	0.301211	0.271627	0.233653	0.105203
AT1G05120	5.51093	5.10693	4.73886	4.14167	4.68096	4.79914	4.95618	4.14026	4.60941	5.3605	5.12378	3.83321	4.73604	4.47566	3.77812	4.91222	5.00867	5.00133	4.5349	4.74141	3.93851	4.43185	4.17241	4.44713	4.9337	3.69172	4.55342	5.18519	4.57831	5.09429	5.68445	4.25432	6.22727	4.90095	4.4805	4.29976	4.30344	4.50565	5.07282	5.05098	4.54643	4.78276	4.83829	4.63593	4.55091	4.71209	4.27675	4.60297	4.2613
AT1G05135	32.2395	36.5157	11.6328	9.03415	10.3627	31.2052	40.2006	72.3291	11.4817	13.1886	6.11216	12.8561	44.6521	5.34772	11.997	19.6897	9.0212	27.9683	18.3357	59.4924	15.6628	16.6909	27.9893	13.7188	22.0813	11.6411	31.6834	9.50009	10.1368	34.3343	13.1738	51.1208	5.1191	19.3837	13.0078	8.8	6.69789	46.8541	14.2757	36.0906	9.74061	31.1675	36.2764	13.8526	8.16235	8.54816	16.0224	28.0888	12.5383
AT1G05136	0	0	0	0	0	0	0	0	0	0	0	0	0	0	0	0	0	0	0	0	0	0	0	0	0	0	19.1281	0	0	0	0	0	0	0	0	0	0	0	0	0	0	0	0	0	0	0	0	0	0
AT1G05140	32.931	38.7602	55.8488	44.2596	49.0085	39.1032	45.1494	32.5816	44.8027	48.3667	52.1074	52.6813	42.1491	50.7959	49.4408	47.8771	54.2221	38.1717	48.235	34.7923	50.1028	41.968	39.2058	52.7146	39.7023	46.1435	45.7204	50.1712	51.6312	37.35	51.6439	36.964	50.1523	44.8449	44.7166	52.7064	54.2482	36.7204	48.148	36.6742	53.25	38.6963	33.0467	48.5939	44.5957	50.0582	48.1359	38.9951	50.0139
AT1G05150	10.9219	10.7782	9.85925	9.86557	8.01711	11.3662	11.3526	10.1838	9.38872	11.5066	8.10784	9.58228	9.48259	9.58339	9.11651	7.84714	10.2489	11.5618	11.0401	11.3055	11.4963	13.1788	8.7288	8.82656	10.5895	8.07697	9.9238	13.4282	9.09885	12.4552	13.2388	10.4313	14.9304	9.61451	8.8773	8.5601	8.76633	9.78051	10.9652	10.1403	10.9769	9.80481	11.4922	11.4778	9.88973	9.70219	8.54072	10.2312	9.29259
AT1G05160	2.50644	2.40128	2.37884	2.6211	2.32532	2.9268	2.65998	2.42678	2.42854	2.82463	3.239	2.6193	2.29853	2.59198	2.41543	2.9934	3.75924	3.3936	2.70856	2.46089	3.09699	2.59702	2.72209	2.69103	2.88876	2.55594	2.30158	2.92027	3.00519	2.90751	2.87106	3.17945	2.83954	2.95114	2.95662	2.39885	2.91239	2.66864	2.95753	2.31457	2.65507	2.73234	2.84692	2.35495	3.37631	2.97804	2.41898	2.89994	2.47278
AT1G05170	4.62293	4.96675	11.5592	9.48563	13.0814	3.6305	3.58334	3.74131	9.9916	8.89436	14.2397	10.0578	4.20322	11.9331	12.0344	7.59881	11.2353	5.07734	6.22663	3.32963	8.11744	4.82434	5.71769	10.8804	4.30867	11.6053	5.54646	6.10583	10.3095	4.30852	6.05161	4.11889	12.1281	7.57129	6.80921	12.4261	14.4825	3.84902	10.8117	4.80075	9.02897	4.96834	3.86904	5.78271	8.81396	11.3149	12.0917	5.50344	7.54095
AT1G05180	13.2526	11.963	13.2502	11.6078	10.9491	13.2808	13.711	11.1436	12.4194	12.463	13.0058	11.7337	13.5491	12.0874	11.721	11.822	13.2449	12.3359	12.757	12.1443	12.6735	11.6854	12.1674	12.2655	12.2224	12.0542	13.2613	12.421	12.8359	12.4758	13.9208	11.8927	11.9674	12.5295	12.4872	13.2564	12.0992	12.8331	12.2696	14.3273	11.5237	12.3609	13.3177	13.7118	11.4307	11.9406	12.3173	13.2305	13.0552
AT1G05190	419.348	459.202	543.098	614.058	651.093	581.791	589.853	453.233	589.01	563.209	644.578	472.717	512.447	587.172	605.012	590.65	513.418	435.176	561.928	492.386	534.677	513.303	494.217	631.019	415.508	688.759	483.607	588.276	552.71	553.355	494.529	501.983	569.771	541.182	580.155	479.897	649.358	466.404	568.48	477.06	670.373	499.797	574.078	504.312	611.784	614.399	580.285	480.82	575.422
AT1G05200	5.24079	6.13211	8.0074	7.81155	8.03409	5.02154	5.83684	4.20064	7.03412	7.82126	9.36663	7.53725	5.73355	8.73183	8.15194	7.56744	10.0135	6.49629	6.81734	4.16528	7.31935	5.71438	6.00964	7.67185	5.96248	8.16452	6.06803	6.94694	8.81565	6.09738	7.97812	5.28639	9.24581	7.02917	7.1514	8.82391	8.61033	5.04708	8.06299	5.46083	9.34443	5.85255	5.39924	7.01425	7.79662	9.39842	8.74747	6.03753	7.31869
AT1G05205	20.1472	18.383	18.6301	24.9476	24.2619	20.8236	23.0626	24.5061	29.8968	25.1203	25.3515	25.2259	23.3368	24.2423	24.5011	26.0503	25.1767	21.0657	21.2347	22.4722	22.0291	21.7333	23.483	24.77	17.6155	27.8872	17.6221	20.6796	30.4584	21.1369	19.225	25.6519	23.4715	22.7684	24.5385	24.8804	30.5677	22.2503	21.2496	17.9336	25.8636	22.4536	22.5195	23.2237	29.1423	25.9344	22.9734	23.7754	24.6266
AT1G05210	2.77584	1.78013	2.60945	3.67665	3.93399	3.34526	4.36706	2.80673	4.00275	2.40171	3.8382	2.06782	2.86993	3.27152	2.94204	3.20727	3.71681	3.62823	3.64858	1.9508	2.53059	3.24649	2.10522	3.33328	2.27022	3.23205	3.24019	4.00472	2.50317	4.05162	2.9187	2.5496	3.34946	2.69324	4.63018	2.05159	3.08133	3.04672	2.82781	2.61765	5.07241	2.16739	2.72065	2.67702	3.79301	3.32501	2.63348	2.65646	2.96896
AT1G05220	0.054787	0.101353	0	0.141674	0.056647	0	0	0.125903	0.066938	0	0	0.038526	0	0	0.065612	0.046213	0	0.090021	0	0.111079	0	0.142144	0.04394	0.047963	0	0	0.176142	0	0	0	0.066514	0	0.059265	0.065383	0	0.054411	0	0	0	0.059722	0.162927	0	0.045572	0.118871	0.203259	0.103989	0	0.05833	0.141116
AT1G05230	4.6653	5.37813	5.98896	6.04748	6.35118	5.86016	6.7464	4.69035	4.8234	6.33128	6.24358	3.98789	6.06563	5.55552	6.32801	5.40974	4.78246	5.17368	5.88141	5.59131	6.17423	4.21108	4.09224	5.84055	4.68517	5.98365	5.984	5.97869	5.30705	6.63954	6.36049	4.4327	7.31352	5.3205	4.86898	4.9417	5.61089	4.9492	5.6767	5.39612	5.71189	5.11819	5.43885	4.84562	4.62739	6.61658	5.25974	4.70316	4.52958
AT1G05240	0	0	0	0	0	0	0	0	0	0	0	0	0	0	0	0	0	0	0	0	0	0	0	0	0	0	0	0	0	0	0	0	0	0	0	0	0	0	0	0	0	0	0	0	0	0	0	0	0
AT1G05250	0	0	0	0	0	0	0	0	0	0	0	0	0	0	0	0	0	0	0	0	0	0	0	0	0	0	0	0	0	0	0	0	0	0	0	0	0	0	0	0	0	0	0	0	0	0	0	0	0
AT1G05260	0.514051	0.608933	0.246452	0.23272	0.300779	0.526346	0.319737	0.325864	0.582429	0.48949	0.489157	0.578955	0.350668	0.734087	0.190343	0.533977	0.427515	0.471061	0.248331	0.480246	0.436135	0.273549	0.193212	0.51101	0.301989	0.384183	0.439057	0.39143	0.42603	0.113706	0.542	0.203502	0.146173	0.559608	0.44845	0.415162	0.450976	0.20844	0.685199	0.28447	0.194373	0.248069	0.415617	0.341351	0.433217	0.592652	0.21691	0.359725	0.246614
AT1G05270	25.4448	24.8584	23.4859	22.7491	22.4406	25.1174	27.3678	25.3058	25.1918	24.7138	25.7743	23.8278	27.4222	22.748	23.1712	26.2315	23.1885	25.2728	25.1465	24.4975	24.5154	23.2778	25.9662	21.3532	27.4645	24.8677	25.18	23.8804	25.8109	26.7124	24.7251	25.4123	24.2469	24.2218	25.7676	26.187	25.1685	24.3972	24.2869	29.2076	21.9324	26.0717	26.1487	23.861	24.4414	23.6148	23.3691	23.8885	26.4567
AT1G05280	0	0	0	0	0	0	0	0	0	0	0	0	0	0	0	0	0	0	0	0	0	0	0	0	0	0	0	0	0	0	0	0	0	0	0	0	0	0	0	0	0	0	0	0	0	0	0	0	0
AT1G05290	0	0	0	0	0	0	0	0	0	0	0	0	0	0	0	0	0	0	0	0	0	0	0	0	0	0	0	0	0	0	0	0	0	0	0	0	0	0	0	0	0	0	0	0	0	0	0	0	0
AT1G05291	0	0	0	0	0	0	0	0	0	0	0	0	0	0	0	0	0	0	0	0	0	0	0	0	0	0	0	0	0	0	0	0	0	0	0	0	0	0	0	0	0	0	0	0	0	0	0	0	0
AT1G05300	5.41391	4.20055	4.05989	4.50203	4.50905	2.76901	2.84515	2.96908	3.5664	4.55781	2.79898	3.24679	2.57679	4.45219	4.48801	6.3115	4.12665	3.35882	4.64604	3.42874	5.11304	3.8992	3.62424	3.77213	3.46425	2.74256	2.53018	3.79489	4.83596	3.05102	5.42922	3.75893	4.50664	5.17782	2.51692	3.38155	2.52353	3.53362	5.89266	2.21979	2.48385	3.28471	3.8381	4.51442	3.12989	4.56251	2.69713	2.84253	2.97379
AT1G05310	3.19255	3.76516	3.72302	2.21631	2.27145	1.56782	4.23843	1.93691	3.06016	2.75093	2.8739	3.73183	2.66561	2.17699	2.49577	2.14258	4.18422	2.98496	3.39751	1.76742	3.50317	1.35932	1.45199	2.05348	2.50748	1.10144	2.76629	3.959	2.9903	1.64051	6.29254	3.25776	1.83897	3.86709	1.73628	3.11431	3.20345	3.2878	3.69734	2.03318	1.61253	2.03286	1.95128	3.28167	1.85007	2.11297	2.02344	2.02567	2.01808
AT1G05320	12.0628	11.5985	13.3367	11.1114	12.1449	10.7164	11.5757	8.64316	12.8365	14.5346	15.5746	10.8924	12.2644	10.4074	13.2084	13.6912	13.381	10.8865	10.3054	9.6311	11.4663	9.25876	9.48708	12.0518	11.7228	12.7541	12.7857	12.1554	14.3684	9.19372	14.7759	10.2083	13.8265	12.9362	10.8012	12.6232	12.7124	9.66959	14.1889	13.9877	10.0058	10.9245	10.4888	11.5231	11.3837	12.887	12.6756	10.1085	10.1934
AT1G05330	0.423439	0.374347	0.12559	0.658532	0.832132	0.341723	0.807188	0.910667	0	0.228268	0.125173	0.093489	0	0.3571	0.322255	0.902758	0.228222	0.451731	0.324701	0.544589	0.401513	1.21559	0	0.465042	0.322313	0.125868	0.328244	0.300185	0.117983	0.780118	0.082919	0	0.285297	0.322654	0.507691	0.268088	0	0.151487	0.21141	0.295465	0	0.535113	0.789468	0	0.813118	0.260278	0.48804	0.289361	0.702641
AT1G05340	6.92056	4.30311	1.56763	1.48309	1.28659	3.67549	2.83452	4.64502	0.925442	2.37903	0.953105	2.58721	2.86432	1.44992	1.10145	1.91693	1.07018	3.02139	2.11788	5.81366	2.11235	2.03516	4.67781	1.08941	3.57586	1.79589	2.56464	2.53275	1.20619	3.27083	2.03583	3.00148	1.05389	2.6464	1.76352	1.61157	0.887948	4.21959	2.09711	4.48087	0.562976	4.79048	3.5997	2.30811	1.95399	1.12916	2.0216	3.91525	1.11448
AT1G05350	6.9901	6.6705	9.43823	9.04064	9.75433	7.85827	8.70366	6.85241	8.35507	7.28644	9.11192	7.98304	8.41731	7.65775	9.25927	9.26869	8.74062	6.6225	7.61919	6.41096	8.81461	6.64291	6.32532	7.82255	6.76082	8.54265	7.82985	8.58723	8.63212	8.84437	7.64568	7.48475	8.50092	7.36011	9.26026	7.4332	10.7136	8.52907	8.33197	7.67004	9.56585	7.61197	6.35517	7.10586	8.3996	9.88543	8.17665	7.64498	8.6408
AT1G05360	4.05094	3.36695	4.72375	5.41979	4.12181	3.81832	3.41401	3.50917	3.9703	4.67179	4.13621	4.2156	3.7021	5.00106	3.78479	4.31104	4.9204	4.09026	4.64285	3.17631	4.67016	4.68126	3.71125	4.42901	4.10183	4.6989	3.24971	5.46472	3.78246	3.82584	4.82905	3.68928	5.12299	4.49454	4.73821	4.19805	4.41319	3.46401	4.86296	3.26101	5.83901	3.62574	3.50151	3.94007	4.57872	5.28688	3.86446	3.41348	4.92774
AT1G05370	0.879294	1.37044	1.21358	1.4356	1.06932	0.63311	1.12535	0.986272	0.556938	1.07758	0.86038	0.555576	0.713354	0.945055	0.844019	1.37403	0.998897	1.20219	1.13853	0.875566	0.805975	0.534521	0.794025	0.945367	0.907683	1.08559	0.700692	1.25417	0.602891	1.14034	1.17038	0.88458	0.413537	1.13909	1.60053	0.971645	0.528162	1.18671	0.942352	0.820865	0.727913	1.08061	0.837388	1.28814	1.12903	1.63612	1.45154	1.01345	1.4516
AT1G05380	7.58727	7.35417	8.70517	7.82137	7.57473	7.33053	7.18031	5.27555	6.04759	8.24109	8.44195	6.857	6.89528	7.14012	7.89768	8.04556	7.92978	7.30303	8.13866	6.81899	8.35602	8.32733	6.38106	7.53795	6.86813	7.76644	8.04109	8.01279	7.10184	7.47679	9.8953	6.54001	6.99757	7.4344	7.70869	8.17669	7.31206	6.49106	8.079	7.60546	7.38019	6.94444	6.44686	7.78575	7.75646	8.3893	8.05326	6.25269	7.88805
AT1G05385	21.3884	24.4665	34.6237	35.2836	30.1827	26.6874	26.2612	25.4489	36.844	33.0387	33.5044	34.0902	23.1621	34.1947	32.9082	29.7968	34.821	22.3185	28.6091	20.3776	29.2183	27.195	24.1442	34.663	22.6112	35.8228	25.3891	30.8158	34.869	27.8135	24.7622	26.9434	47.751	31.2859	29.0405	37.6422	35.9373	24.6666	34.2434	30.2274	34.5802	26.7002	21.8299	27.7146	32.4608	35.8032	33.4767	26.4517	33.3129
AT1G05390	0	0	0	0	0	0	0	0	0	0	0	0	0	0	0	0	0	0	0	0	0	0	0	0	0	0	0	0	0	0	0	0	0	0	0	0	0	0	0	0	0	0	0	0	0	0	0	0	0
AT1G05400	0.298447	0.312201	0.25264	0.264921	0.280063	0.281674	0.272906	0.298759	0.26008	0.119513	0.188005	0.358244	0.046973	0.393877	0.254921	0.32828	0.275171	0.172992	0.125251	0.307825	0.159511	0.481976	0.420258	0.326825	0.195417	0.247007	0.169053	0.250846	0.265633	0.680113	0.286245	0.424025	0.223215	0.359765	0.290086	0.566624	0.275491	0.381676	0.680867	0.519394	0.156915	0.095957	0.308515	0.219015	0.314449	0.254035	0.497302	0.213582	0.172805
AT1G05410	6.9239	6.56833	8.01623	7.6651	7.9495	6.6752	7.45372	6.75747	7.52936	6.95746	7.42037	6.84438	6.46043	8.06906	7.12308	7.64061	7.15958	6.82816	7.07343	5.13993	7.06554	6.18647	6.78092	7.69216	6.46122	7.96092	6.64818	6.88616	6.47066	7.03019	7.57319	6.35834	8.05126	6.83251	6.79193	6.91133	6.86705	6.89631	8.67272	6.53386	7.75437	6.76715	6.16446	6.32825	7.19802	7.12383	7.14744	5.84641	7.06718
AT1G05420	0	0.0534	0.26979	0.169519	0.119337	0.387717	0	0.099929	0.140996	0.146573	0.160581	0.689549	0.152705	0.309243	0	0.097377	1.23941	0	0.274165	0	0.086674	0.224645	0.052506	0.555543	0	0.106597	0.092897	0.214526	0.656284	0.041558	0.070111	0.147728	0.186932	0.068946	0.459717	0.401605	0.406292	0	0.089657	0.062978	0.515349	0.055712	0.096059	0.292376	0.3159	0.329102	0.105185	0	0.049601
AT1G05430	23.9471	21.9756	25.8404	24.4982	20.8748	23.4388	22.1196	23.1341	28.3706	24.878	27.7898	25.5451	24.7522	24.806	22.6131	24.9935	26.1167	25.0295	23.9946	23.0158	24.5194	23.5544	23.315	23.9476	25.6715	24.0739	25.3339	23.7569	24.1486	22.2268	24.4225	24.2183	21.7925	26.2415	25.0478	24.3851	24.4438	23.6209	23.0006	27.7693	23.3509	22.9582	22.867	24.3037	26.1311	23.2221	24.5787	24.4686	25.9368
AT1G05440	0.057724	0.055016	0.204163	0.175347	0.247293	0.214277	0.36146	0.193675	0.146368	0.133959	0.128955	0.126808	0.105756	0.089285	0.191374	0.217859	0.064133	0.064332	0.140011	0.100426	0.179214	0.077252	0.127533	0.140159	0.15501	0.180276	0.141252	0.294725	0.086698	0.128419	0.191926	0.170483	0.221516	0.186747	0.184208	0.116994	0.092512	0.089676	0.181523	0.106849	0.204512	0.315875	0.197579	0.099847	0.195817	0.166855	0.163484	0.020768	0.134773
AT1G05450	0	0	0	0	0	0	0	0	0	0	0	0	0	0	0	0	0	0	0	0	0	0	0	0	0	0.101692	0	0	0	0	0	0	0	0	0	0	0.085417	0	0	0	0	0	0	0	0	0	0	0	0
AT1G05460	3.00253	3.41792	4.38314	3.90035	4.10196	3.29833	3.27865	2.28885	3.36295	3.84661	4.07934	3.6167	3.07934	3.59481	4.22459	3.84168	4.23646	3.36606	3.63018	2.81101	4.35745	3.38422	2.55933	3.78097	2.67869	3.38724	3.74275	4.04749	3.88706	3.67292	4.32404	3.06618	4.13045	3.60466	3.6526	3.74945	3.63315	2.91743	4.24912	2.97946	3.41909	2.89461	2.76311	3.76424	3.90731	3.82399	3.68325	2.95006	3.60432
AT1G05470	1.19004	1.49914	3.12316	3.96556	4.63942	1.74026	2.0444	0.993967	2.26703	3.77078	4.56889	1.81424	1.72144	3.47949	4.47256	2.91725	2.25613	2.18369	3.2332	1.24171	4.40184	2.67261	1.43609	3.79236	1.1477	3.19887	1.74426	4.2397	2.27179	2.4825	3.03978	1.60239	5.33095	3.1313	3.2007	2.77162	3.45316	1.11603	3.50397	0.79248	4.0617	1.4883	1.64726	2.29134	3.54879	4.25709	3.25081	1.44075	2.72009
AT1G05490	0.061722	0.048719	0.054816	0.046082	0.067057	0.067857	0.041582	0.042	0.043329	0.034568	0.092526	0.062658	0.039139	0.126931	0.035423	0.054462	0.065726	0.103912	0.054922	0.071124	0.017655	0.01521	0.070204	0.041532	0.03269	0.052895	0.041431	0.117457	0.084464	0.046333	0.077801	0.050476	0.092815	0.061652	0.068027	0.057323	0.063583	0.079409	0.026616	0.056498	0.085905	0.054245	0.053429	0.079826	0.064304	0.059833	0.037618	0.048709	0.039615
AT1G05500	15.2656	16.433	24.7231	21.201	22.5012	18.9919	19.7406	14.5331	20.3576	21.0819	24.3655	21.4718	19.9776	21.7852	23.0498	21.3801	22.4303	16.5437	22.387	16.185	23.3241	18.595	16.72	21.7169	16.2224	21.4444	19.9805	23.3174	21.2731	18.1973	22.3686	15.579	28.2534	19.1487	21.3542	21.4197	22.6028	16.355	21.3843	18.0074	22.1403	18.1084	18.3637	18.7323	21.0504	22.4853	23.3888	16.1452	22.7985
AT1G05510	0	0	0.032262	0	0	0	0	0	0	0	0	0	0	0	0	0	0	0	0	0	0	0	0	0	0	0	0	0	0	0	0	0	0	0	0	0	0	0	0	0	0	0	0	0	0	0	0	0	0
AT1G05520	7.27918	6.57953	8.56604	6.60137	7.90187	5.98946	6.23277	5.38574	6.54277	7.31705	8.23115	7.23954	6.24877	6.78374	8.28509	6.99096	7.49026	6.36698	6.42548	5.1447	7.06784	6.359	6.30346	6.96613	6.96245	6.42328	6.64555	7.04982	7.14918	6.28587	7.54846	5.59427	7.18424	7.15721	7.00538	8.66328	7.53478	6.14928	7.23904	6.53304	7.78601	5.67807	6.22998	6.92339	6.22356	7.63877	7.46459	6.0233	7.54873
AT1G05530	0	0.020924	0	0	0	0.037641	0	0.020048	0	0.057326	0.063046	0.016062	0.030148	0	0.027276	0.019117	0.073292	0	0.106569	0.045835	0.034071	0.029378	0.02077	0	0.032272	0.020594	0.089649	0.050439	0	0.06512	0.027379	0	0.05041	0	0.019173	0	0.035199	0.025579	0.034564	0	0.100081	0.021247	0.037576	0	0	0	0	0	0
AT1G05540	4.15331	5.08707	10.1327	9.70794	10.2664	5.93955	6.19297	4.8886	7.15589	8.39281	9.84899	7.71692	6.89721	9.44932	9.97187	8.05936	9.40284	5.5565	6.18873	4.61829	7.98339	6.24104	5.13734	9.83767	5.68834	8.8039	6.19139	6.70219	7.33364	6.11526	7.4975	6.06462	7.76772	5.61195	7.51612	8.44231	10.2957	6.55515	7.84342	5.4298	11.4056	6.54975	5.63828	6.43899	7.35068	10.447	9.79748	5.93084	7.90566
AT1G05550	3.28085	3.1608	5.43628	3.98981	4.77278	3.10802	3.80299	2.80008	4.33707	3.35763	4.85385	4.92537	4.1532	3.71176	4.95717	4.56194	4.37096	4.15395	3.59011	3.05735	4.63245	2.98397	2.9308	4.35674	3.29326	4.2644	3.60545	3.91099	4.92775	3.50032	3.84308	3.34058	4.21481	4.23611	3.90994	4.59126	5.08421	3.08828	3.76993	3.05512	4.52099	3.68694	2.90061	3.74458	3.88724	4.00718	3.83654	2.50264	3.62796
AT1G05560	10.7779	11.1101	17.5014	15.0758	14.8985	11.2445	11.8371	13.9614	20.419	13.7633	15.4652	18.4049	10.6706	14.6445	14.8975	24.7031	16.7726	11.3844	20.3904	9.67068	14.3593	11.4852	12.2578	17.2138	8.95039	12.8771	11.2796	14.7632	24.2672	9.89833	15.9283	8.37234	17.2751	18.2043	13.8017	16.1875	16.3438	8.51271	16.445	12.4527	14.4201	10.2975	10.94	18.0749	14.6387	14.1725	13.6967	12.1973	15.708
AT1G05562	2.69021	4.26274	11.3946	10.9866	9.33609	3.87616	2.71999	2.91696	8.71863	9.16171	9.59827	10.097	6.00087	11.7829	8.80381	6.99983	10.2806	3.87754	8.41391	3.0707	9.18084	7.34776	4.63132	10.4667	3.83992	9.46844	3.84346	6.92069	10.3218	4.06523	7.4716	5.358	9.39942	7.26659	8.29568	11.0785	10.4098	3.77192	9.12199	3.1068	9.62768	4.03051	3.19537	6.82472	9.14773	11.6993	8.74689	4.3197	8.45978
AT1G05570	3.44174	1.63884	1.39633	1.11109	0.942789	1.42797	1.23671	1.56831	1.37215	1.24335	1.03788	1.56333	1.32778	1.04732	1.07462	1.29728	1.5702	1.45661	1.85792	1.09558	1.25944	1.27855	1.34474	0.982765	1.84002	0.861686	1.71404	1.40569	1.53304	1.39169	1.70609	1.7418	1.20327	2.22198	1.11529	1.83558	0.97481	1.64702	1.52266	1.90724	0.974852	1.39181	1.24064	1.53452	1.17478	1.31727	1.28033	1.45669	1.24992
AT1G05575	20.061	18.1354	1.89218	0.283131	1.59119	9.77584	9.57564	23.0137	3.63619	0.572207	1.16407	0.942118	12.2915	0.342569	2.6522	1.70567	0.971651	8.35533	0.924448	13.0006	1.29919	6.24655	6.28615	0.502702	9.89537	2.69603	9.86472	0.502198	1.47857	7.87231	1.53389	13.5738	0.512014	7.52667	4.3476	0.77011	0.30254	17.8538	0.453998	11.2235	0.865869	11.4016	9.83063	0.910544	0.581512	0.463777	3.1552	9.8533	2.08839
AT1G05577	0	0	0	0	0.021015	0	0.040955	0.017951	0	0	0.018787	0	0	0.072836	0	0.01709	0.032709	0	0	0	0	0.078781	0	0.053595	0.028756	0	0	0	0	0.014551	0.012233	0	0.022582	0.04762	0	0.039775	0.015725	0	0	0	0.059596	0	0	0.043642	0	0.03782	0	0	0
AT1G05580	0	0	0	0	0	0	0	0	0	0	0	0	0	0	0	0	0	0	0	0	0.014787	0	0	0	0	0	0	0	0	0	0	0	0	0	0	0	0	0	0	0	0	0	0	0	0	0	0	0	0
AT1G05590	6.73308	6.00344	7.20195	7.13901	6.83701	6.17047	5.78676	4.93553	6.46688	5.70724	6.07081	6.84111	6.4146	7.78995	6.86449	6.59503	7.21913	5.87528	7.08846	6.15058	7.20029	6.95954	5.55309	6.62932	6.38338	6.6441	5.95382	7.99373	6.733	6.45809	6.45403	6.18119	7.09974	6.41726	6.95478	6.60991	6.43699	5.79801	7.37005	5.39854	7.95946	5.62445	6.03828	5.65413	6.4821	7.34846	6.50945	5.36853	7.5529
AT1G05600	4.40191	4.77881	5.44644	5.96355	5.48489	4.48868	4.6104	4.73444	4.97048	5.66661	4.90426	4.90404	4.64005	6.176	4.75199	4.74759	4.89926	4.12403	5.16992	4.60886	5.30464	5.33594	4.14365	5.53647	4.02592	5.35058	4.3784	5.87407	4.53567	4.86124	5.43389	4.18675	8.77948	5.53833	5.45486	5.0693	4.94627	4.22344	6.19404	4.27554	5.15807	4.38582	4.69462	4.60269	5.80914	6.15766	5.31883	4.42444	5.67934
AT1G05610	0.182098	0.289005	0.097495	0.266068	0.303064	0.294471	0.316414	0.351207	0.179368	0.211122	0.17418	0.162781	0.166627	0.168806	0.251266	0.176054	0.202255	0.608511	0.269744	0.337635	0.345157	0.135265	0.382708	0.165613	0.237186	0.170534	0.280442	0.38705	0.200388	0.434736	0.289883	0.179072	0.162749	0.220817	0.246618	0.266396	0.178216	0.329754	0.508802	0.224592	0.337736	0.234443	0.432475	0.329738	0.308565	0.175377	0.286218	0.305613	0.177047
AT1G05615	0	0	0	0	0	0	0	0	0	0	0	0	0	0	0	0	0	0	0	0	0	0	0	0	0	0	0	0	0	0	0	0	0	0	0	0	0	0	0	0	0	0	0	0	0	0	0	0	0
AT1G05620	6.50351	5.76438	4.91435	4.45801	4.48515	6.16331	7.4746	6.62586	6.42392	4.87111	3.73859	6.12855	6.37364	4.39255	4.81999	5.9502	6.24722	6.5843	6.07106	6.63808	4.95098	5.54384	5.11082	4.08125	5.50213	5.00538	6.30637	5.05126	7.68155	6.05646	5.71744	4.38361	4.80244	5.38376	5.69067	4.39775	3.91544	5.96498	3.82728	6.71914	5.43036	4.89301	7.41817	5.35231	5.23471	5.14974	4.22288	7.44445	4.78096
AT1G05630	7.91575	7.19026	3.57261	3.24298	3.3532	9.48325	7.886	6.86077	2.98751	3.55937	2.84569	3.01568	8.00592	3.11538	3.64486	3.6124	2.95956	8.33682	5.37086	8.08073	4.00337	5.1875	6.70675	2.933	7.59069	2.95706	7.93327	5.06372	3.11416	8.42019	5.46106	7.03167	3.51551	4.28107	4.01625	3.02662	2.98262	8.21819	4.21796	7.95986	3.78147	7.50255	8.4535	4.5681	3.85087	3.67273	3.52879	8.1038	3.82573
AT1G05640	0.405177	0.516831	0.39237	0.778244	0.887882	0.425315	0.928117	0.525397	0.74545	0.786297	0.937668	0.309258	0.538635	0.60173	0.768586	0.8661	0.575935	0.653673	0.547476	0.424498	0.771923	0.52421	0.542674	0.604192	0.416895	0.422598	0.56407	0.738339	0.590505	0.781929	0.826048	0.520985	0.748836	0.674926	0.652006	0.71654	0.627251	0.544064	0.945451	0.451016	1.00514	0.840789	0.425273	0.468676	0.724167	0.927123	0.811116	0.502935	0.526848
AT1G05650	0	0	0	0	0	0	0	0	0	0	0	0	0	0	0	0	0	0	0	0	0	0	0	0	0	0	0	0	0	0	0	0	0	0	0	0	0	0	0.124028	0	0	0	0	0	0	0	0	0	0
AT1G05660	0	0	0	0	0	0	0	0	0	0	0	0	0	0	0	0	0	0	0	0	0	0	0	0	0	0	0	0	0	0	0	0	0	0	0	0	0	0	0	0	0	0	0	0	0	0	0	0	0
AT1G05670	1.27035	0.845459	1.91447	2.10134	1.93717	0.949019	1.09083	1.07841	1.59081	1.63736	2.16054	1.44994	0.979549	1.86882	1.65927	1.54096	1.77072	1.32501	1.83231	1.19961	1.65862	1.52064	0.771878	2.0079	1.11772	1.59894	0.917129	1.46406	1.7374	1.40073	1.87144	1.46118	1.93023	1.62799	1.41877	1.4694	1.95511	1.03354	1.99685	0.972191	1.90487	1.11879	0.846828	1.39005	1.53005	2.01332	1.83043	1.12517	1.79747
AT1G05675	3.73708	2.29805	0.190635	0.200105	0.296313	2.48909	1.6912	6.70678	0.150323	0.137599	0.13245	0.144697	1.6292	0.146713	0.393084	0.395888	0	2.37925	0.886946	3.28024	0.61356	2.11592	0.523891	0.089963	2.14366	0.185211	1.19321	0.196769	0.151385	1.84665	0.628393	3.65935	0.181925	1.24708	0.654057	0.280439	0	3.86862	0.217579	1.40504	0.030013	1.77567	2.19857	0.27839	0.223468	0.209517	0.578341	1.32288	0.432709
AT1G05680	0.426346	0.387827	0.336436	0.412019	0.269782	0.580984	0.545997	0.460955	0.589577	0.640791	0.278277	0.950623	0.42599	0.269732	0.361341	0.75943	0.613606	0.291546	1.03401	0.343854	0.661736	0.337115	0.256852	0.529276	0.326452	0.290491	0.363543	0.549081	0.515121	0.517293	0.21744	0.39486	0.535308	0.916859	0.522877	0.667664	0.403716	0.361232	0.274221	0.516512	0.647303	0.374276	0.298457	0.517125	0.208149	0.48545	0.420725	0.355561	0.305389
AT1G05690	5.62374	5.78415	7.5872	6.09337	5.82906	4.09121	3.51365	5.06536	6.14886	7.45075	5.71095	6.96373	4.89032	6.86527	4.96716	6.24329	8.39022	6.05972	6.70146	3.62244	5.90251	6.39526	5.25389	6.83142	6.24332	7.26506	4.66174	5.34248	7.44931	5.1083	5.63068	5.95121	6.53687	5.66566	5.95114	7.61281	5.85366	6.27861	5.64364	5.0325	5.98127	4.1703	5.38668	5.58323	5.8281	6.83328	6.57089	4.79538	6.25681
AT1G05700	0.052984	0	0.020608	0	0	0.009126	0.022319	0	0.013563	0.027863	0.020459	0.062728	0.014701	0.009931	0.026607	0	0.053117	0.017794	0.025847	0	0	0.014296	0.030413	0.029241	0.007733	0.009967	0.008675	0.024536	0.028872	0	0.006652	0	0.037203	0	0.018387	0	0	0.012442	0.050163	0	0.032349	0	0	0	0.030211	0.01025	0.010095	0	0.009325
AT1G05710	2.11267	1.39072	1.10197	0.835014	1.00065	1.39792	1.57778	1.29623	1.3117	0.95834	0.944704	0.50238	1.62964	0.891065	1.40178	1.66697	1.1789	1.11592	0.702184	2.26053	0.768255	0.662625	1.04532	1.3582	1.2163	1.59251	1.85041	0.834261	1.15249	1.92422	0.983539	1.53551	0.802576	1.04346	0.943937	1.10338	0.86109	1.93592	1.03645	1.45913	0.845864	1.70965	1.73323	0.610652	0.666767	0.951641	1.32802	1.87687	0.741162
AT1G05720	29.8354	24.5036	21.2529	26.2782	21.87	25.89	23.494	30.0507	28.8468	26.6712	24.3562	26.0982	21.8967	25.8545	22.9659	23.7045	23.7296	20.8958	24.8596	23.9907	25.0335	26.0118	24.2838	23.3199	24.598	25.0599	21.8322	24.5481	26.4348	23.0623	23.9458	26.7091	31.4546	28.066	25.9825	23.5093	24.1044	22.0277	27.205	30.2501	23.6793	22.982	25.8622	24.4558	29.4182	21.6389	23.9548	22.6215	23.3015
AT1G05730	0.275342	0.182358	0.316285	0.497701	0.409314	0.398954	0.512812	0.298343	0.449725	0.452191	0.4708	0.598899	0.224943	0.329105	0.305237	0.428282	0.183092	0.137497	0.132858	0.199757	0.169596	0.329121	0.180718	0.297965	0.222583	0.231314	0.223801	0.334916	0.406387	0.425641	0.375154	0.386786	0.062424	0.4326	0.384586	0.166601	0.263165	0.286631	0.172583	0.182667	0.499189	0.318849	0.070193	0.243461	0.417794	0.211457	0.566928	0.207354	0.359877
AT1G05740	0.252483	0.112213	0.452111	0.355453	0.249548	0.922007	0.242318	0.51309	0.293911	0.205279	0.112527	0.589494	0.475221	0.428902	0.289744	0.101684	0.409327	0	0.437224	0	0	0.469448	0.437662	0.838318	0.575327	1.47075	0.39364	0.360203	0.742937	0	0.148822	0.102309	0	0.290344	0.566528	0.603569	0.189722	0.954885	0.190259	0.664882	0.362653	0.120083	0.202712	0.439644	0.199304	0.233871	0.658964	0.130184	0.210385
AT1G05750	1.05116	0.964304	1.0324	1.20237	1.29014	1.02695	1.25878	0.711525	1.06441	0.988029	1.10447	0.981168	0.833881	1.16533	1.25089	1.04085	0.919988	0.925058	1.13348	0.977998	0.992263	1.0104	0.748499	0.948296	0.748352	0.88922	1.00275	1.06077	1.0352	1.1993	0.996831	0.964934	1.05233	1.07146	1.31689	1.03032	1.15436	1.02422	1.32303	0.752325	1.23018	0.882875	0.836976	0.865337	1.0889	1.31995	1.05102	0.916901	1.21571
AT1G05760	3.37776	3.57865	3.31339	4.03699	4.461	3.90221	5.82656	5.05922	5.2694	6.33155	3.76612	3.43716	3.91688	3.33443	4.70367	5.65386	5.12761	5.20916	4.75339	5.4902	3.48281	5.01632	3.39703	4.43769	4.16935	5.60661	2.44315	4.26524	5.10328	5.29303	3.84057	4.00974	2.77099	5.09026	6.26551	3.78576	3.5319	5.46385	4.21553	4.08549	6.81874	4.9234	4.93726	3.50165	4.86827	4.17567	2.87596	4.54583	4.6056
AT1G05770	1.50315	2	1.92763	1.87155	0.988527	2.02288	2.53483	2.05478	2.15223	2.42517	1.30584	1.55783	0.999305	1.12413	1.44635	1.31512	3.55785	1.89742	2.20551	3.51703	1.58651	1.23965	1.4202	1.54249	2.71363	1.43561	1.04904	2.20482	2.94585	1.33909	1.40348	2.1049	1.0373	1.79789	2.51403	1.34705	1.61065	2.55848	1.40125	1.314	2.01691	1.59297	2.29998	1.27214	2.03687	2.47739	1.10058	2.6185	1.72486
AT1G05780	7.23453	5.04122	3.84704	3.81129	3.56481	9.56664	6.49906	8.53016	6.1824	5.64784	3.66141	4.53543	5.66656	4.81811	3.92906	4.26877	6.23918	6.9469	5.478	7.78043	5.09435	4.7615	5.56654	6.0849	7.49017	4.618	5.63412	5.1252	4.1093	6.12491	5.77347	6.97608	3.84784	5.44356	5.49791	4.088	3.47831	7.6069	5.35023	8.06463	3.80461	5.46636	7.49454	4.94796	5.66081	5.1212	5.72695	7.52336	4.77595
AT1G05785	4.42631	3.82886	4.05215	3.84042	3.36741	3.67691	2.97912	3.62802	4.73871	4.0237	4.88098	4.81223	4.86053	3.83862	3.46224	3.75958	4.22691	3.98044	4.48405	2.82445	4.84391	4.04326	3.47765	4.32741	3.4095	3.83036	3.77642	3.69769	4.23021	3.60723	3.692	3.30916	3.41357	3.26568	3.17956	3.99949	5.48988	4.33532	4.88723	5.37577	4.30518	3.33854	3.52659	3.34339	3.60014	4.46272	5.42774	3.46544	3.6296
AT1G05790	8.78965	7.77341	7.31435	7.56391	7.41677	6.96924	6.77045	7.66264	6.76019	8.35192	7.2634	8.0121	7.22021	8.45161	7.00244	7.73973	8.98	8.48846	8.24414	6.8082	7.57263	8.17544	8.28346	7.25681	8.5408	7.99326	7.47938	8.34858	8.29712	7.85557	8.8264	7.30738	7.51454	8.41952	8.41161	8.80271	6.9506	7.80586	9.51666	7.84071	7.67498	7.76064	7.82332	8.0677	8.51505	7.61844	7.45061	8.28483	8.03512
AT1G05800	0	0	0	0	0	0	0	0	0	0	0	0	0	0	0	0	0	0	0	0	0	0	0	0	0	0	0	0	0	0	0	0	0	0	0	0	0	0	0	0	0	0	0	0	0	0	0	0	0
AT1G05805	42.8835	31.7085	20.2775	19.3365	15.2155	38.8467	36.5434	36.2688	19.599	27.0215	14.3641	25.7559	35.8516	18.2423	16.0757	21.3473	23.9846	38.1373	33.5182	38.5416	27.6598	34.1739	26.2444	17.1741	42.7461	17.5561	32.3437	28.264	25.186	35.9682	35.1024	46.6054	11.889	30.1154	23.858	20.3193	16.3984	39.7325	25.4854	39.7063	17.111	34.4098	38.8608	29.7827	24.4536	17.3897	18.9144	34.6287	23.3771
AT1G05810	9.9804	8.13082	3.73539	5.14884	4.01708	11.0513	9.54508	13.4935	5.52984	5.33942	3.60988	4.72636	9.03979	3.83589	3.64427	4.72858	5.72459	9.21406	7.31191	11.5984	7.85204	7.87546	7.14395	4.605	9.29863	3.42317	8.23053	6.93743	5.0024	10.1044	5.72808	11.4911	2.68765	6.60129	5.21488	4.0776	2.91221	11.0052	5.48489	10.3479	6.10785	7.92758	11.6056	7.21304	5.75275	5.06115	4.1567	9.37601	3.97718
AT1G05820	1.25452	1.66968	2.13342	1.41869	2.01478	1.72176	1.33677	1.57603	1.61731	2.21345	1.63436	1.65825	2.07802	1.74775	1.71867	1.82953	1.54564	1.26453	1.75275	1.93777	2.15192	2.15399	1.26464	2.00221	2.11793	1.75223	1.70925	2.26776	1.71418	2.10145	2.01763	2.56438	1.92099	1.58945	1.63148	1.89933	1.89845	1.91676	1.58073	1.8283	2.40332	1.89204	1.59354	1.24485	1.66531	1.89644	2.31064	1.40748	2.02142
AT1G05830	7.87574	7.23327	7.51105	7.37816	7.33833	7.64527	7.8361	5.59689	5.96544	7.70902	8.58129	6.22772	6.76264	7.19433	6.94283	6.73549	8.23528	8.32934	8.06774	6.9046	8.62029	7.21307	6.40698	6.93994	7.65508	6.24308	7.11648	8.25325	7.66843	8.67018	9.34787	7.26361	8.23869	7.5657	6.8769	6.83427	7.52913	7.02947	8.19259	6.86252	8.03566	6.96286	6.95299	7.69989	7.69874	7.8564	7.27021	6.67991	7.14011
AT1G05835	1.92002	1.4043	1.5001	3.31644	2.39168	3.83909	3.22264	0.761715	3.25612	2.49464	2.23493	1.24571	1.99437	1.823	3.41212	2.32969	2.09082	2.07606	1.17352	1.44658	4.00735	2.0807	1.85844	2.09404	2.34152	1.82599	2.53177	4.04682	0.859219	3.54072	3.05101	1.13543	4.45793	2.99723	1.79393	1.06822	3.84604	1.20849	4.75404	1.27227	4.40095	2.27805	4.09478	2.07193	2.83401	1.96943	2.02719	2.39612	1.38882
AT1G05840	25.5271	25.3665	16.221	16.2908	13.557	20.2984	18.477	24.3326	15.9424	19.3158	14.6701	17.3501	17.9793	16.2288	14.6205	16.5852	17.9499	22.2981	16.696	20.0156	19.0136	20.6638	20.8569	16.094	24.7915	14.3717	19.4164	19.4732	16.1405	20.606	21.2467	21.6359	21.3229	20.5443	16.2873	17.768	12.8307	20.7238	19.4738	23.7111	15.3863	19.3346	22.6269	20.5158	19.0308	14.3376	14.8855	20.4535	15.3359
AT1G05850	358.314	309.862	321.624	291.511	284.812	322.963	341.219	329.023	313.198	289.928	305.584	295.104	354.474	280.483	315.375	323.676	287.989	315.152	321.951	336.339	329.284	311.272	276.026	303.422	302.352	288.299	376.413	332.998	269.079	331.286	327.75	294.525	273.251	303.49	308.105	285.065	296.57	313.12	302.076	271.126	307.193	307.417	336.949	305.315	299.777	312.7	303.99	316.904	304.125
AT1G05860	8.25545	8.01871	8.54692	6.55781	5.97205	9.60637	7.22603	8.78943	7.66456	6.68026	7.54497	9.00724	6.78734	6.27447	6.99388	7.85396	8.14802	9.4019	7.77858	8.75602	7.10047	8.92029	6.17403	7.26024	9.50778	6.86356	6.34457	8.53006	8.0938	9.43677	9.22606	8.68284	6.41045	7.27677	8.25019	9.00137	6.7282	8.23083	7.80635	7.24703	8.41343	7.73588	9.89662	7.99161	8.07217	7.85148	6.66087	8.28269	6.87207
AT1G05870	26.0177	30.0024	43.8767	50.6197	39.7469	24.3433	21.6266	25.2397	45.142	51.5912	53.3446	45.734	24.3012	50.5096	41.5022	36.9541	55.008	31.6642	37.8983	20.5991	50.5335	46.3295	32.1017	44.3557	31.1607	45.9693	30.3416	41.2323	46.0792	27.7647	42.8639	26.6043	55.1531	39.2966	41.3824	52.5613	44.7495	22.5885	56.0446	30.3544	39.4059	24.8244	32.3648	43.5208	55.1769	41.9272	38.9125	29.6015	38.0666
AT1G05880	0	0	0	0	0	0	0	0	0	0	0	0	0	0	0.021027	0	0	0	0	0.017644	0	0	0	0	0	0	0	0	0	0	0	0	0	0	0	0	0	0	0	0	0	0	0	0	0	0	0	0	0
AT1G05890	23.523	20.3572	16.0022	17.2675	14.0509	19.7132	18.4406	18.8408	15.4169	19.5402	17.1375	17.862	17.1495	17.2303	14.3554	16.4859	18.0227	21.7372	20.1503	18.0886	18.9392	21.0609	21.3754	14.4288	22.2012	15.6437	18.6632	18.8778	17.4894	22.5696	22.524	19.6297	15.4245	18.665	16.4062	17.8329	14.168	17.3924	19.9109	19.1961	15.767	18.9488	21.6467	21.0311	20.1141	16.0859	15.9195	20.4812	15.2997
AT1G05894	0.297318	0.472041	0.401294	0.401168	0.339453	0.203681	0.186063	0.416768	0.276251	0.413788	0.246568	0.333597	0.462709	0.459574	0.172385	0.379583	0.363297	0.496875	0.33641	0.2068	0.369018	0.291636	0.15004	0.342675	0.566274	0.557251	0.371763	0.485517	0.294571	0.455424	0.5805	0.596723	0.296324	0.144242	0.414105	0.401594	0.508046	0.484738	0.46737	0.528163	0.361028	0.363816	0.576392	0.425934	0.526408	0.420049	0.46752	0.470548	0.35034
AT1G05900	18.6104	21.0443	25.3462	24.8867	22.3014	18.2532	19.7069	18.9061	25.2299	28.1895	24.6456	25.9687	20.3558	25.4211	23.5658	23.8551	31.0687	20.3395	25.2618	15.8951	23.1022	21.2393	19.9037	23.7554	24.4234	25.4029	18.8469	23.0808	26.1471	20.7074	26.3861	21.2348	23.7242	23.8692	21.2697	29.3674	25.9933	18.4314	25.6077	23.9692	25.4772	18.947	18.377	23.5069	24.3704	25.9626	25.4535	20.9085	23.1793
AT1G05910	5.19889	4.51378	6.13931	6.11848	6.5611	4.24827	4.6377	3.1572	4.57479	5.67101	7.08911	4.97708	4.86656	5.15619	6.48151	5.40508	5.37754	4.7858	5.61277	4.47461	5.57208	3.90495	4.17734	5.70302	3.92733	5.34117	4.87633	5.33353	5.66436	5.13438	5.6524	3.94047	5.01534	5.59345	5.52945	5.28779	6.00778	4.21636	5.64523	3.67581	6.59847	4.64921	3.50682	4.43951	5.06236	6.94737	6.28379	4.0464	5.46637
AT1G05920	0	0	0	0	0	0	0	0.018308	0	0	0	0	0	0	0	0	0	0	0	0	0	0	0	0	0	0	0	0	0	0	0	0	0	0	0	0	0	0	0	0	0	0	0	0	0	0	0	0	0
AT1G05925	0	0	0	0	0	0	0	0	0	0	0	0	0	0	0	0	0	0	0	0	0	0	0	0	0	0	0	0	0	0	0	0	0	0	0	0	0	0	0	0	0	0	0	0	0	0	0	0	0
AT1G05930	0	0	0	0	0	0	0	0	0	0	0	0	0	0	0	0	0	0	0	0	0	0	0	0	0	0	0	0	0	0	0	0	0	0	0	0	0	0	0	0	0	0	0	0	0	0	0	0	0
AT1G05940	16.3038	17.1888	22.2477	17.7889	16.7146	16.639	17.5543	13.8965	15.155	17.6746	19.8308	17.4731	19.107	19.7893	15.9058	19.8134	19.46	16.2399	18.9078	15.8246	18.5226	18.4386	17.978	17.8261	18.2	17.2661	17.2861	17.2409	18.2506	15.5801	19.9211	15.7018	13.8313	17.0443	19.0853	20.7047	17.8864	17.8837	17.8489	17.7382	17.9754	18.5142	15.0338	17.2632	17.5598	20.4353	18.0489	16.9982	19.6674
AT1G05950	0.257788	0.19495	0.355227	0.594118	0.321587	0.233259	0.256393	0.23807	0.276943	0.379603	0.47018	0.150051	0.337688	0.152074	0.424409	0.403951	0.385045	0.113739	0.396359	0.213489	0.275324	0.292052	0.284547	0.410392	0.079305	0.356841	0.210777	0.438647	0.3441	0.262924	0.322876	0.145166	0.473647	0.264054	0.530267	0.165548	0.393034	0.158881	0.427657	0.241832	0.434112	0.314594	0.268311	0.41409	0.362543	0.484916	0.231936	0.132089	0.202613
AT1G05960	7.55184	7.07843	7.63248	6.81983	7.19349	6.75229	7.24639	5.81163	6.15395	7.49315	7.75996	6.9248	6.36857	7.79659	6.82905	6.87444	7.84257	7.59582	8.67168	6.50071	7.36515	8.26199	6.79429	6.89884	7.49732	6.21375	7.64703	7.85304	7.54268	8.2048	8.91793	6.46815	7.67595	7.43897	6.77995	7.63943	7.27785	7.00244	7.94574	7.19578	8.58621	6.62062	7.07001	7.52681	7.14653	7.18769	7.37058	7.19241	6.4912
AT1G05970	6.71669	6.50459	4.26687	7.11374	5.30529	6.20195	5.6535	7.40972	7.72246	6.27219	5.95716	5.37017	5.31694	5.71406	5.55028	4.92033	6.71757	6.06164	7.33587	6.57991	5.96202	7.88136	5.95913	4.88635	5.79206	5.4246	4.49382	6.34659	6.23631	5.90667	5.67424	5.75022	9.44956	6.79581	6.23961	5.28538	6.06091	5.70505	6.25077	5.78174	5.00682	5.11609	6.44402	6.37671	7.14878	5.73504	5.93011	5.9556	5.76509
AT1G05990	0	0	0	0	0	0.060192	0	0	0	0	0	0	0	0	0	0	0.118868	0	0.170364	0	0	0	0	0	0	0	0	0	0	0.051524	0	0	0	0	0	0	0	0	0	0.078249	0	0	0	0.051826	0	0	0	0	0
AT1G06000	1.4145	1.24406	3.52909	3.29522	6.20313	2.44045	4.1181	0.858495	3.82321	1.91977	5.36879	2.61238	3.61305	3.0376	6.14959	3.71496	1.74549	1.44399	2.78639	1.65035	3.16802	1.18101	1.42779	3.11429	0.743287	4.3045	2.09854	2.53439	6.64353	2.53578	2.39517	0.749431	3.43168	3.32201	2.92484	2.06745	4.53679	1.37091	1.84923	1.51046	3.54428	2.33244	1.66748	1.73058	2.17255	4.90479	3.26334	1.36855	2.59081
AT1G06002	1.86123	1.21035	1.3262	1.3904	1.13055	1.2142	2.328	0.637999	2.00574	0.921934	1.21457	1.43915	1.1592	1.49997	1.9659	1.28905	1.24645	1.54254	1.63208	1.03138	2.13252	1.88726	0.631531	1.11908	0.765453	1.5645	0.753777	1.86393	3.48033	1.51713	1.7839	0.404864	2.23797	1.98234	1.69241	1.14949	0.906819	1.02758	1.73288	1.37907	1.29144	0.846584	2.29574	0.996256	2.92752	1.47212	0.797135	0.882805	1.55203
AT1G06010	6.7731	8.13167	6.462	11.9513	9.21088	7.7153	9.36478	10.3098	13.403	8.42656	8.44991	8.97656	7.08468	9.68201	9.19861	8.88331	9.10339	8.31316	7.4554	6.2901	6.69194	8.04602	7.33917	8.01547	5.97905	9.86619	7.92111	7.35059	10.4015	7.81969	6.20745	7.87396	11.0409	9.27825	10.6047	9.32742	10.3693	7.59528	11.4711	7.69723	9.24279	5.95321	7.85478	7.676	10.362	7.01811	8.76687	8.49328	9.12307
AT1G06020	0.094098	0	0	0	0	0	0	0	0	0.027027	0.029688	0	0	0	0	0.027007	0	0.052108	0	0	0	0	0	0	0.069264	0	0	0	0.013981	0	0	0	0	0.037842	0	0.06312	0.024913	0.036159	0	0	0	0	0	0	0.052579	0	0	0	0
AT1G06030	0	0.060441	0	0.032059	0.033893	0.109114	0.066053	0	0.040094	0.027636	0	0	0	0	0.039302	0	0	0.053256	0.077144	0	0	0	0	0.115076	0.023612	0	0	0	0	0	0	0	0	0.038677	0.112168	0.064507	0	0	0	0	0	0	0	0.023552	0.053732	0.030744	0.029872	0	0.02787
AT1G06040	278.081	302.905	300.26	286.501	253.007	261.435	249.936	282.153	275.837	298.025	274.402	297.949	261.91	289.16	266.893	273.055	303.073	278.783	279.475	261.196	305.945	270.727	264.41	282.593	260.168	277.781	297.5	277.88	277.589	269.735	295.295	284.086	308.34	281.405	260.052	305.505	266.937	272.45	304.018	247.873	275.288	257.1	243.474	254.552	266.472	272.873	292.63	260.758	279.143
AT1G06050	8.75027	8.263	4.96243	4.87453	5.15504	6.75049	6.00346	6.25799	5.38668	5.72666	5.77954	5.1887	6.03139	5.11868	4.75633	6.25998	5.6135	6.17631	7.38761	6.18095	5.50514	5.09302	6.1543	5.76909	7.40634	5.69011	6.4137	5.59595	4.28731	7.75315	5.86113	7.84061	5.22495	6.59656	5.57168	4.69652	4.29544	8.51379	4.51623	6.9254	4.89341	7.37674	6.79671	5.94325	5.05911	5.51155	5.69639	6.63283	5.56151
AT1G06060	19.7461	18.0456	14.7911	15.3724	11.3202	16.7225	16.0745	19.1904	17.0826	15.9942	13.5673	19.259	17.3095	15.0425	12.4986	17.0966	17.4989	18.9419	18.4036	16.6948	16.7184	18.7423	16.0342	14.2909	20.3077	13.791	16.669	15.8435	15.0461	17.356	19.3534	17.6928	13.6248	18.5451	16.0979	15.99	12.9225	19.2582	17.2525	20.2449	15.1659	15.3091	19.7212	16.5352	16.4036	13.6355	12.9389	17.1844	15.009
AT1G06070	6.82015	5.06877	5.66563	6.57153	5.76397	6.19103	6.19556	4.9369	4.75259	5.31768	5.15064	6.17361	5.41893	6.30477	5.74245	5.92531	5.80243	6.07588	7.09644	5.67606	7.46787	5.73493	4.28946	5.54482	5.35682	5.8139	5.93904	6.41382	5.78515	7.22124	6.77774	5.26129	5.24839	6.62157	6.1986	5.18546	5.31454	4.86991	6.32329	5.63176	7.0884	5.52151	6.35715	5.50463	6.11771	5.71954	6.43953	5.35672	5.39685
AT1G06080	0.203259	0.144503	0.048738	0.894893	0.324454	0.672178	1.58081	0.59851	0.127984	0.263992	0.120919	0.147744	0.034675	0.42149	0.09411	0	0.084529	1.86289	0.030691	0.263807	0.588069	1.48765	0.09553	0.551253	0.242519	0.047478	0.14469	3.48334	0.159392	2.8857	0.078809	1.31918	0.751785	0.922097	0.155138	0	0.263483	0.029443	0.637566	0	5.919	0.073568	2.0331	0.206253	0.399808	0.170894	0.190653	0.054713	0.022166
AT1G06090	1.06436	1.50991	0.643208	0.14057	0.65399	0.405723	0.550375	0.681791	0.703464	0.290412	1.01061	0.629188	1.10542	0.205912	0.275859	0.532253	1.0708	1.21191	0.439106	0.493296	0.301776	0.111552	0.104991	0.176716	1.27557	0.209117	0.569046	1.38289	0.438271	0.226708	0.988396	0.540729	0.412394	0.541503	0.513572	1.04482	0.509752	0.642445	0.087764	0.557319	0.16922	1.00004	0.404463	0.783997	0.125612	0.268827	0.312984	0.210894	0.756375
AT1G06100	0	0	0	0	0.040067	0	0	0	0	0	0	0	0	0.034662	0	0	0	0	0	0	0	0	0	0	0	0	0	0	0	0	0	0	0	0	0	0	0	0	0	0	0	0	0	0	0	0	0	0	0
AT1G06110	13.6845	13.7263	12.1062	13.0116	11.0585	11.1978	10.2488	13.098	11.4546	14.7301	12.84	11.9861	11.515	15.1381	11.6281	11.8758	13.1735	12.3479	13.4266	10.328	13.3274	15.6698	13.8691	11.2928	13.7019	12.0535	11.3934	12.7058	11.3267	11.3596	15.4722	10.3089	17.6878	14.1559	12.6883	14.1185	11.8393	9.65409	12.6423	11.6927	11.642	11.7349	13.7478	14.4463	15.4939	11.4048	11.1957	13.9658	11.363
AT1G06120	0.056605	0	0	0	0	0	0.029261	0.026081	0	0.024448	0.026868	0.020502	0	0	0	0	0.04704	0	0	0	0	0	0	0	0.063332	0	0	0.022109	0	0	0	0.024828	0	0	0	0	0.093329	0.13615	0	0.031281	0.04274	0.081946	0	0	0	0	0.027913	0	0
AT1G06130	19.8513	20.9346	20.8333	18.1424	16.9587	18.1984	18.2608	19.2329	19.7021	20.3362	18.9682	20.8843	20.9096	19.893	17.5652	20.6357	20.1238	19.298	18.1016	18.7326	18.2302	19.7225	20.1676	18.9495	19.7041	18.997	19.5457	19.1246	21.6368	17.5995	21.4428	18.273	21.2347	19.2911	20.5115	21.0352	19.7612	19.3176	20.8818	17.2942	19.3728	20.3367	20.8028	19.2691	19.37	19.0152	18.0017	19.3042	21.2939
AT1G06135	0.083801	0	0	0	0	0	0	0.070303	0	0	0	0	0	0	0	0	0	0	0	0	0	0	0	0	0	0	0	0	0	0	0	0.069757	0	0	0	0	0	0	0	0	0	0	0	0	0	0	0	0	0
AT1G06137	0	0	0	0	0	0	0	0	0	0	0	0	0	0	0	0	0	0	0	0	0	0	0	0	0	0	0	0	0	0	0	0	0	0	0	0	0	0	0	0	0	0	0	0	0	0	0	0	0
AT1G06140	0.206422	0.279216	0.448853	0.523602	0.424637	0.457372	0.53972	0.331641	0.43715	0.434853	0.462038	0.35356	0.213207	0.544032	0.257221	0.405296	0.401589	0.143932	0.313337	0.359756	0.401339	0.484353	0.195927	0.2355	0.163635	0.274233	0.294905	0.329955	0.318364	0.511177	0.42965	0.473541	0.397593	0.396882	0.463753	0.593405	0.358925	0.361417	0.622599	0.325131	0.44457	0.315666	0.176939	0.332041	0.419033	0.398141	0.390579	0.111486	0.392046
AT1G06148	0.076668	0.051987	0	0.062137	0.065693	0.031141	0.032007	0.055754	0.092226	0.063287	0.034818	0.044832	0	0.050634	0.076184	0.198228	0.127442	0.051585	0.066134	0.096239	0.162697	0.106536	0.08697	0.03312	0.022849	0.045961	0.074115	0.079229	0.090117	0.113915	0.09067	0.032227	0.041908	0.044096	0	0.077302	0.098658	0.042369	0.305026	0	0.027599	0.017542	0.162473	0.091272	0.051352	0.112458	0.057901	0	0.053994
AT1G06150	9.38948	8.91565	11.6924	11.2646	11.9096	6.96054	6.86388	5.91462	9.68079	12.0517	12.5934	11.6078	7.9082	11.7261	10.3378	9.83834	13.046	10.0586	12.0403	6.96768	12.4904	11.289	7.78303	10.3062	8.67807	10.8552	7.63994	11.7586	11.5835	8.30456	13.5232	8.58027	10.764	12.3996	9.49484	10.8627	10.8305	6.47169	12.4741	7.84093	11.419	8.6072	8.55496	10.9325	12.3427	11.236	11.7495	8.5683	9.70186
AT1G06160	1.81904	0	0	0	0	0.308425	0.074606	0.097183	0.316933	0	0	0.495966	0.19625	0	0.133128	0.062358	0.060319	0	0.523663	0.074843	0	0	0	0.032477	0	0	0	0.054887	2.83119	0.318883	0.04475	0.347985	0	1.66404	0.12745	0.401494	0	0.041757	0	0.200184	0.2187	0.035083	0.276197	0.053274	0.080924	0.069578	0	0	0.220779
AT1G06170	0.227304	0.108349	0.126111	0.057557	0.162347	0.097376	0.233832	0.104047	0.024023	0.079931	0.090703	0.097128	0.052072	0.17585	0.164902	0.115516	0.189422	0.19002	0.044549	0.039555	0.058825	0.025357	0.071767	0.120772	0.083224	0.070998	0.123619	0.18864	0.102446	0.098353	0.118115	0.100731	0	0.045967	0.065935	0.186118	0.121456	0.088304	0.17872	0.063122	0.143832	0.128045	0.048638	0.042135	0.182113	0.125039	0.053663	0.06134	0.116112
AT1G06180	0.187213	0.175605	1.45633	1.34049	1.5349	0.66618	0.767019	0.232997	2.28074	0.96317	1.48007	1.04648	0.252186	1.12365	1.14048	1.05791	0.868845	0.062012	0.718121	0.269358	0.513993	0.443559	0.555288	1.20188	0.386831	1.21787	0.63645	0.39506	1.34466	0.273244	0.713296	0.292694	1.00038	0.405426	0.656116	1.16381	1.89501	0.257625	1.40254	0.329462	1.4059	0.397148	0.284015	0.356127	0.977649	1.181	1.56091	0.321013	0.908367
AT1G06190	45.4973	51.4832	76.3775	79.9044	81.6251	70.2807	72.3963	43.9461	65.274	64.5113	85.5985	56.1243	62.2875	69.8273	78.1528	70.5392	58.1777	57.8411	69.5782	52.646	70.8764	57.2004	53.6105	72.1904	41.2278	70.3494	58.1419	72.4439	59.5273	74.1435	72.5019	52.4343	74.3348	61.2088	71.4141	56.4082	77.1757	56.9328	78.1606	56.0075	82.1624	60.1974	59.8867	56.6823	78.0869	74.8117	66.3615	53.6963	68.4663
AT1G06200	40.5204	43.1738	38.9407	41.4121	36.3661	43.4167	39.5583	42.1402	46.0512	43.4084	37.9894	38.3669	41.9803	41.9195	33.0679	38.9744	42.0302	39.5221	36.1108	38.186	38.8627	39.8666	44.5192	36.4431	42.3952	44.0901	42.6495	40.0001	42.9185	40.2626	42.1522	42.396	40.185	39.3205	41.2812	41.3561	35.4037	43.3214	39.6961	44.7181	38.7393	41.8256	44.4073	38.0073	43.1314	37.3719	37.7869	41.713	36.8666
AT1G06210	9.02225	8.78207	8.98868	9.21681	9.69212	8.54354	7.81417	7.61017	11.8974	10.0048	11.5032	10.3384	8.30665	9.07735	10.2414	9.15332	12.4984	10.0997	9.3514	6.56145	8.93977	9.41845	7.72012	9.39607	9.34195	9.55131	8.29139	8.51264	12.4631	9.06724	9.66276	7.34104	9.19147	9.59497	8.27913	10.8948	11.441	8.0678	10.8282	8.68397	9.27985	8.52215	9.47706	8.18436	9.3208	8.53414	8.47779	7.17455	8.7593
AT1G06220	11.1396	10.9194	19.1968	17.2486	21.2601	13.4551	16.6175	8.60442	13.4831	14.134	22.8874	12.4657	13.0126	13.8554	20.204	16.4138	13.2393	11.5285	16.4819	12.0871	16.4003	12.3427	9.7002	16.9432	9.14836	14.8691	13.2245	15.3853	15.2136	14.8265	15.6554	11.4765	18.3757	13.8725	15.5638	14.3617	18.903	12.9457	15.2131	9.41055	21.6357	12.0135	10.3136	11.8451	12.9893	20.0141	16.6965	9.49349	15.0025
AT1G06225	0	0	0	0	0	0	0	0	0	0	0	0	0	0	0	0	0	0	0	0	0	0	0	0	0	0	0	0	0	0	0	0	0	0	0	0	0	0	0	0	0	0	0	0	0	0	0	0	0
AT1G06230	17.2322	16.1809	14.8502	14.527	14.9227	16.3963	15.9696	13.3051	10.3688	15.7945	15.8245	12.066	15.1072	14.4681	13.7461	13.5264	14.3207	16.5228	14.6817	15.1262	16.5256	14.7022	14.1363	13.7379	15.76	12.7615	14.7652	15.974	13.9951	18.7238	17.8907	15.5338	15.2111	15.5719	13.8062	13.2757	13.4044	15.9049	17.7315	15.988	14.257	14.9749	16.2254	14.3155	15.1102	14.9577	13.7406	14.1585	13.0303
AT1G06240	12.4779	13.3243	16.1228	13.6682	13.5498	11.646	12.4198	12.2637	11.9626	13.222	15.6342	15.8915	12.6212	15.1366	14.6993	14.2221	17.7789	15.2585	15.2965	12.2213	15.1254	12.3957	13.7842	13.5533	15.6684	12.7736	14.4819	13.8039	13.7957	14.337	15.4861	12.5231	11.705	14.0404	14.6478	16.6847	15.585	12.8337	14.5333	15.6763	15.058	13.0355	12.243	15.2314	14.1533	14.7875	15.1794	13.281	15.039
AT1G06250	0	0.06104	0.061772	0.021611	0.045713	0.036597	0	0	0.027053	0.074323	0.061309	0.046866	0.08796	0.059405	0.053055	0.037181	0.035622	0	0.025903	0.04457	0	0.028568	0	0.038853	0.015678	0.04004	0	0.049048	0.028856	0.015831	0	0.037812	0	0.025923	0	0.064943	0.034225	0	0.0336	0	0.097303	0.041302	0.036539	0	0.024135	0.061766	0.020147	0	0
AT1G06260	0	0	0.058882	0.030877	0	0	0	0	0	0	0	0.044558	0	0	0	0	0	0	0	0	0	0	0	0.027714	0	0	0	0	0	0	0	0.053973	0	0	0	0	0	0	0	0	0	0	0	0	0	0	0.028773	0	0.053658
AT1G06265	0.899655	0.982413	1.55246	1.42668	1.13208	1.11779	0.8011	0.963328	1.16504	1.2684	1.0716	0.922454	0.778408	1.38081	1.12704	1.19387	1.36809	1.48824	0.989298	1.08893	1.30818	1.27885	0.739459	1.07794	0.903418	1.08031	0.848359	1.1168	1.14986	1.12796	1.61972	0.992719	1.30022	1.19066	1.38853	0.966196	1.17731	0.893407	1.59774	0.83015	1.18111	1.03091	1.06457	1.10773	1.21606	1.20755	1.09297	1.33802	1.26591
AT1G06270	1.00612	1.25386	1.84751	1.58674	1.88553	1.45846	1.61525	0.725771	1.59429	1.58264	2.53763	1.37414	0.930403	1.74167	1.58743	1.28059	1.41874	1.26138	1.64244	0.928973	1.5917	1.57938	0.805994	1.81436	1.03447	1.45016	1.10469	1.43723	1.97009	1.16209	1.60636	0.822773	2.20477	0.861409	1.5156	1.64693	2.01542	0.721334	2.1903	1.0314	2.32127	1.11375	1.15885	1.30513	1.59695	1.93874	1.9725	1.25294	1.19828
AT1G06280	0	0	0	0	0	0	0	0	0	0	0	0	0	0	0	0	0	0	0	0	0	0	0	0	0	0	0	0	0	0	0	0	0	0	0	0	0	0	0	0	0	0	0	0	0	0	0	0	0
AT1G06290	35.2675	30.607	28.9224	23.8213	22.7334	28.991	31.2178	28.4386	21.4658	27.6392	24.516	28.2272	28.692	23.2377	25.5953	28.5925	31.0577	32.8543	30.4494	26.777	27.9281	29.9474	25.0453	25.5068	33.5599	22.5991	29.7343	30.9506	27.6496	28.1415	34.6043	29.7589	24.3029	28.2006	26.6147	28.4131	25.6281	29.8703	25.3569	28.2075	26.7245	26.2881	29.0861	30.6866	23.5661	26.0357	23.4605	27.2331	28.1941
AT1G06310	0	0.012897	0	0	0.014506	0.023147	0	0	0	0	0	0	0	0	0	0	0	0	0	0	0	0.036227	0	0	0	0	0	0	0.006098	0	0	0	0	0	0.011692	0	0.010834	0	0	0	0	0.013007	0	0.010022	0	0	0	0.058254	0
AT1G06320	0	0	0	0	0	0	0	0	0	0	0	0	0	0	0	0	0	0	0	0	0	0	0	0	0	0	0	0	0	0	0	0	0	0	0	0	0	0	0	0	0	0	0	0	0	0	0	0	0
AT1G06330	0	0	0	0	0	0	0	0	0	0	0	0	0	0	0	0	0	0	0	0	0	0	0	0	0	0	0	0	0	0	0	0	0	0	0	0	0	0	0	0	0	0	0	0	0	0	0	0	0
AT1G06340	0	0.048017	0.048532	0.101674	0.107395	0	0	0	0.063461	0.131782	0.048142	0.073066	0.068751	0.092803	0.062197	0.043791	0.085487	0	0	0	0.077982	0	0.047277	0.045478	0.076908	0	0.125038	0.038579	0.022696	0	0	0	0.22514	0	0	0	0.040565	0	0.160845	0	0.077143	0.049891	0	0.03753	0.056827	0.049214	0	0	0.133606
AT1G06350	0	0	0	0	0	0	0	0	0	0	0	0	0	0.025205	0	0	0	0	0	0	0	0	0	0	0	0	0	0	0	0	0	0	0	0	0	0	0	0	0	0	0	0	0.023295	0	0	0	0	0	0
AT1G06360	8.39602	17.8052	3.69193	5.63109	12.4894	53.4318	69.512	18.4027	3.40242	3.5464	5.09283	0.654492	16.7977	4.12465	7.41258	6.0984	1.00028	22.0354	9.86533	28.5473	6.57082	3.41489	25.9049	3.60157	7.87798	2.78281	21.0527	14.9097	0.403715	58.1105	7.86016	5.13944	8.18719	7.56969	6.42183	0.275827	2.74498	13.3514	5.78586	9.91947	8.42995	31.6441	24.7078	7.71912	3.98863	5.93389	4.96653	25.2755	2.00194
AT1G06370	2.05152	2.45982	1.70755	2.26718	1.84978	2.65095	2.4256	2.41645	1.75696	2.28346	1.93978	1.87302	2.34359	2.63137	1.43124	2.28468	2.0287	2.64067	2.19989	2.40473	2.05247	1.31299	2.50274	1.78569	2.47499	1.86025	2.49036	2.13993	1.94133	2.72056	2.50035	2.73901	2.03383	2.12383	2.01022	2.20614	1.48749	2.11245	2.51784	2.1336	2.04159	2.86794	1.98964	2.2144	2.03765	2.44793	1.97267	2.60418	1.85003
AT1G06380	2.35997	2.97921	5.0222	5.93254	6.12267	3.40659	3.90514	3.17346	4.95953	3.72149	6.34484	3.46706	3.23415	4.14211	6.83994	5.04665	3.44682	2.80326	3.93217	3.40906	3.23036	2.36919	2.97855	5.28953	1.81782	4.03021	3.05345	3.77677	4.34983	4.37817	3.03558	3.28136	4.56675	3.2239	3.76199	3.713	5.30075	4.00644	4.6769	2.63751	6.83335	3.6008	1.87365	2.32296	3.39234	5.8973	5.75603	2.38019	4.0029
AT1G06390	35.9608	30.1329	26.9748	26.1097	23.8028	35.5032	34.5291	33.9388	24.8497	27.3198	23.3885	23.8008	29.1789	23.8398	27.4668	30.034	26.8948	35.414	30.4523	32.6121	28.8486	29.225	28.7382	24.0542	34.786	23.6711	34.0008	27.3466	23.0969	36.0693	30.8637	33.7877	20.6662	28.6023	29.4925	25.3769	24.4583	35.5329	27.6778	29.2375	30.1705	31.5436	34.3146	25.9631	28.9375	25.499	25.5074	30.8825	27.9293
AT1G06400	81.2879	74.6211	32.6653	35.5132	27.0266	74.0664	59.0936	88.5794	36.9044	49.3975	27.485	38.5976	60.2603	37.3158	27.9228	41.9569	38.2453	65.3636	46.6958	73.9071	36.106	46.3747	63.6822	32.6822	79.6204	38.523	62.7101	42.3486	39.8977	62.0956	52.7185	72.5508	43.2101	48.5515	39.4481	32.8081	29.5371	75.328	37.4813	86.9006	30.8486	64.5711	78.3826	46.7611	39.5618	30.2653	33.9542	66.1213	37.0009
AT1G06410	121.736	110.842	58.3587	48.5347	44.7853	111.216	107.039	103.689	44.6776	62.6345	45.0756	56.478	107.087	44.6965	46.2061	59.889	59.6399	101.323	72.2349	129.766	60.8035	68.7802	90.9885	44.2498	120.901	44.7709	102.098	71.311	56.2016	101.836	84.6507	107.556	67.3639	65.4636	55.7823	54.7604	47.143	124.032	59.111	120.16	51.5642	104.655	114.036	71.2372	52.024	49.1686	48.9983	100.866	55.5762
AT1G06420	0.255204	0.631402	0.100024	0.478445	0.269768	0.244058	0.558607	0.343265	0.319129	0.247282	0.211253	0.161067	0.236816	0.583753	0.351928	0.192175	0.529627	0.42385	0	0.329384	0.489158	0.126598	0.238065	0.250838	0.211378	0.326911	0.198908	0.459003	0.270035	0.37428	0.315017	0.39024	0.466328	0.461723	0.362612	0.128351	0.354586	0.367576	0.349291	0.316714	0.528766	0.400053	0.486166	0.234315	0.320682	0.550163	0.178326	0.479653	0.38817
AT1G06430	111.237	126.396	125.67	80.4537	92.8567	95.4889	96.1464	112.121	92.204	105.08	103.097	137.32	104.934	90.5207	100.536	105.082	134.739	112.311	102.272	98.2391	100.583	113.169	123.842	96.3466	142.435	95.7224	120.399	110.118	119.28	84.9499	129.749	107.193	127.168	103.816	102.838	141.954	114.172	115.368	91.7284	123.313	95.9474	103.114	99.4462	129.07	93.118	93.2428	108.824	113.12	118.621
AT1G06440	0.880403	0.543901	0.633923	0.420342	0.74107	0.725479	0.649919	0.538794	0.329003	0.421325	0.496767	0.456156	0.665617	0.61015	0.387173	0.67785	0.374219	0.808852	0.859456	1.01083	0.268492	0.416608	0.671742	0.661691	0.732671	0.841782	0.465054	0.476794	0.506486	0.897683	0.506604	0.56716	0.698174	0.586937	0.52546	0.490401	0.540273	0.765656	0.706285	0.786895	0.62983	0.800295	0.739821	0.640777	0.782313	0.815732	0.440931	0.372929	0.575002
AT1G06450	1.26274	1.26292	0.963771	1.40732	1.86048	1.17314	1.31438	1.15076	1.32124	1.38023	1.18528	1.3351	1.3126	1.55134	1.51145	1.60789	1.81277	0.835992	1.31802	1.29255	1.21367	1.16274	1.15095	1.48238	1.02153	1.9565	1.29496	1.24771	1.20387	1.28868	1.23262	1.28881	1.19738	1.18719	1.36552	1.21165	1.00999	0.987098	1.36785	1.40051	2.04643	1.40831	1.35708	1.44985	1.27699	1.76009	1.12743	1.43197	1.33236
AT1G06460	149.653	146.832	132.075	113.597	104.056	125.272	110.693	126.012	118.114	137.686	120.208	151.46	127.557	132.292	113.215	126.121	144.04	138.816	122.957	118.96	137.474	140.266	144.423	121.456	152.204	118.813	141.149	125.734	135.971	108.111	157.723	136.253	101.809	127.306	116.724	151.451	121.912	125.688	124.391	149.292	109.366	129.586	116.062	145.768	119.697	116.074	134.425	134.237	131.64
AT1G06470	9.47494	8.7619	9.20878	9.46443	8.94301	9.01226	8.67766	7.72261	10.73	9.00395	9.66026	8.99797	9.14588	8.68054	9.66062	8.65078	10.4286	8.94637	8.57525	8.08279	9.16531	8.12887	8.48842	8.33451	8.21445	9.34162	8.77156	8.98151	8.68228	8.87655	9.78613	7.5358	7.80349	9.36167	9.11081	10.0604	10.1118	9.10704	10.0695	8.88883	10.3464	9.0953	6.6806	8.08035	7.99927	9.87721	9.30628	9.22146	9.86314
AT1G06475	7.37469	6.17726	1.27702	2.59562	2.32258	8.60725	5.73365	7.02447	1.76242	2.31555	1.56634	1.4056	7.30673	2.36022	1.73002	2.57547	1.07326	3.33216	1.91922	8.64119	3.61514	1.77211	8.60164	2.24043	6.83033	4.03293	5.98954	3.64773	2.00586	5.3328	2.15678	6.35273	2.14312	2.41055	3.42616	1.36338	2.14238	9.62457	2.13855	13.3055	1.20084	9.04703	5.49737	3.20794	1.71677	1.77083	2.04706	9.57559	2.63865
AT1G06490	0.760521	0.98494	0.810414	0.952155	0.92452	1.18643	1.42342	0.685295	0.663212	0.726241	0.928495	0.814242	0.92605	0.762083	0.977847	0.938472	1.15223	1.02359	1.11345	1.12782	1.01738	0.985952	0.700391	0.759921	0.924496	0.641225	0.840672	1.2664	0.890678	1.09212	1.04816	0.727297	0.90094	0.835639	1.01866	0.886185	0.747008	1.11374	0.887271	0.751635	0.956993	1.01465	0.983128	0.95534	0.958065	0.902537	0.790566	0.765724	0.863095
AT1G06500	14.5974	12.1055	15.1248	14.1872	12.111	15.4368	12.7073	13.3654	17.1813	14.5324	12.3157	14.5646	12.6629	13.1799	12.4594	15.3153	18.5636	12.1648	14.4958	12.2446	11.4577	12.6051	13.9548	11.4178	12.8678	14.1906	11.8283	12.2642	16.4902	12.9332	14.6076	12.7434	18.793	16.5206	16.6457	13.0647	14.31	13.4262	15.2776	14.4415	11.6358	13.7446	12.1102	15.2627	16.71	11.7772	11.2684	12.5705	12.0625
AT1G06510	14.2741	16.8885	22.4052	18.9748	20.1512	17.2766	18.9817	15.3729	20.4228	19.4465	21.7897	17.5286	17.8634	19.8005	21.2754	20.6538	19.386	16.8933	15.8257	15.7349	18.4656	16.4014	14.3901	21.678	14.4918	23.1055	16.3192	18.9437	19.2637	17.1937	18.0216	14.6093	18.4264	17.9495	20.1766	18.805	19.1898	15.7792	20.2559	18.216	22.2308	17.7824	16.7108	17.0639	20.8858	21.0165	20.4127	17.2503	21.4248
AT1G06515	17.3475	16.4054	14.1336	14.4996	11.6686	15.902	14.1943	16.2193	13.7216	13.7338	13.6487	12.5093	14.8997	14.4073	11.5032	14.2994	12.8871	17.7295	18.5529	16.5424	15.8607	14.4008	15.402	15.0857	14.8853	14.7145	13.7441	14.2397	11.4677	19.8565	13.146	16.4481	10.5605	12.5393	16.4286	12.745	11.9298	16.5881	14.1346	13.7787	15.1829	12.4522	19.013	13.0481	15.4769	14.3579	15.3018	16.4882	13.781
AT1G06520	1.15172	1.31794	1.57918	1.25806	0.816726	1.35183	0.692689	1.08872	0.877531	1.23981	1.60818	0.859009	1.59166	1.50785	1.07143	1.09412	0.98463	1.05942	0.854548	1.81148	1.64355	1.28434	0.735986	1.3896	1.38566	1.60919	1.18261	1.14554	1.11268	1.07779	0.870451	1.8399	1.24101	0.990667	0.866243	1.4991	1.51392	1.52895	1.26147	1.70503	1.11246	1.34333	1.14679	0.647998	0.782183	1.60058	0.919919	1.06332	0.986759
AT1G06530	35.9353	44.328	63.2354	65.822	70.0011	53.2179	59.6602	47.5569	57.2828	55.4936	69.0803	50.4088	56.0728	57.403	72.5199	61.6839	45.4694	45.3671	58.0609	56.8654	55.8575	45.2814	48.054	64.3294	35.2739	60.1371	49.8152	54.9533	54.1455	62.6703	55.6689	51.8394	73.9085	56.5913	61.5426	51.7456	64.5284	58.6172	62.9163	59.3233	59.956	57.5391	47.0193	50.0777	64.2391	65.3715	61.6359	47.2552	55.2133
AT1G06540	0	0	0.128545	0.539208	0.283878	0.23319	0.27533	0.232915	0.167044	0.116825	0	0	0.359676	0	0.164928	0.115431	0	0	0.498743	0.139331	0	0.177658	0	0.118957	0.44061	0	0	0	0.060377	0.598922	0	0.348552	0.146018	0.165107	0.130115	0	0.431102	0.155025	0.21631	0	0	0.410927	0.115458	0.299951	0.075678	0	0	0	0.239792
AT1G06550	12.2077	13.9434	19.3702	21.5291	20.9466	14.7606	15.3085	10.6312	17.1247	20.4088	23.2259	15.4064	17.4273	18.8643	20.5196	16.4294	18.8497	14.12	14.7872	13.4526	18.4073	14.5152	13.9077	20.9137	10.8305	22.0908	15.7765	18.2196	19.0751	15.3774	16.4649	13.0467	22.6876	15.6089	16.6343	16.6074	22.8741	12.7461	21.1125	12.5009	20.2481	14.7906	12.1176	14.5932	18.7994	20.1016	20.4444	13.2999	16.8736
AT1G06560	2.50991	2.45661	4.41208	5.51794	4.72367	3.61515	5.5583	2.6481	4.29172	3.61659	4.77804	2.66323	3.62215	3.20656	4.81301	4.47929	3.0617	3.21353	4.19597	3.26879	3.72332	2.7824	2.61545	3.95542	2.08594	3.7821	3.50644	3.50244	3.93393	5.12801	3.72159	3.68787	5.08495	2.88492	4.02471	3.43501	4.47135	3.81044	5.17226	3.17972	5.69339	3.42407	2.40659	2.13491	3.94287	4.51543	4.50433	2.46121	4.43323
AT1G06570	55.3864	58.0029	52.1619	51.6238	44.9147	47.9293	50.5929	58.7737	45.9856	56.8989	48.4505	64.1964	49.42	49.9621	50.4982	52.2328	61.1369	61.333	69.6909	48.6303	67.8484	71.456	52.4185	47.9852	63.8435	45.8666	51.8391	64.7689	59.9897	51.9219	70.882	56.3453	53.4628	60.8998	53.0054	61.5717	51.0422	51.8251	55.198	49.7687	50.961	48.3214	58.5095	65.9847	59.8658	44.9	45.338	46.3308	56.1128
AT1G06580	2.09411	1.55001	0.751578	1.01084	0.849688	1.6715	1.71305	1.51944	0.867353	1.0581	0.811541	0.912309	1.44773	1.38437	0.73159	1.11927	1.04421	1.3679	0.893783	1.783	1.01882	1.02444	1.16661	0.934759	1.67909	1.06013	1.67069	1.14091	0.954521	1.92561	1.24326	1.39424	1.15505	0.71122	1.02748	1.13375	0.951932	1.64009	1.00723	1.98439	0.704406	2.06256	1.67188	0.860378	1.2601	1.07707	1.02018	1.64743	0.824193
AT1G06590	1.67051	1.574	1.66044	1.7795	1.46561	1.46958	1.95242	1.06062	1.37335	1.80444	1.83079	1.20709	1.40522	1.44014	1.56272	1.68049	1.54646	1.71323	1.8094	1.48889	1.71969	1.71326	1.44561	1.20819	1.68607	1.45134	1.45267	1.62913	1.46893	1.73771	1.99788	1.8353	1.76085	1.6707	1.56664	1.56345	1.54254	1.29956	1.52841	1.25324	1.96333	1.28307	1.61217	1.43976	1.68819	1.61685	1.27562	1.29959	1.26764
AT1G06620	1.98504	1.92945	0.454051	0.714698	0.377913	1.19117	1.25207	0.901804	0.924325	0.655722	0.991371	1.42873	2.39127	0.567392	0.964758	0.573896	0.707956	1.06421	0.371516	1.08126	0.949704	0.850449	0.378414	0.706443	0.970953	1.12695	0.769584	0.45069	3.21364	1.22192	0.587229	3.06299	0.512672	0.686673	0.679799	0.907662	0.736149	2.60562	0.482163	2.43508	0.32208	1.04934	3.24365	0.436553	0.891346	0.79537	1.15476	1.57865	0.846143
AT1G06630	7.8898	7.37686	5.19262	6.51983	4.61177	7.85081	6.65609	8.04264	6.9524	6.3472	6.22358	5.76982	6.36285	6.21988	6.46391	5.99758	6.60604	6.55695	6.25944	7.12525	6.40102	6.79653	5.80717	4.73383	7.46443	5.63654	6.8138	5.80321	5.25403	6.83936	6.48486	6.94607	7.31229	5.86839	6.30282	6.56931	5.5357	6.41451	6.45556	8.08025	5.64652	6.69541	8.27492	5.79891	6.19324	6.36451	5.34977	6.60335	6.68995
AT1G06640	5.62099	4.85664	5.4824	5.99325	6.58344	6.7434	9.5241	5.77386	5.81428	6.01255	6.50979	4.93363	7.4331	6.56943	5.81487	5.1428	6.46389	6.2573	7.42055	6.44349	5.94392	5.58868	4.66223	6.22084	4.73335	4.19349	6.48533	6.1937	7.38915	7.39597	6.83371	4.87664	7.05351	6.64789	4.76052	4.94673	5.14109	5.66488	5.87654	5.88935	7.42853	7.07613	6.53837	7.19877	5.41411	7.65686	6.49793	6.2751	4.35532
AT1G06645	13.6344	14.5484	14.5415	13.2754	10.2423	13.5314	14.2406	15.2242	12.6655	14.2017	11.751	15.9592	14.0984	14.3248	12.3201	15.2572	17.8586	16.4907	15.1305	11.0376	14.4509	16.2402	11.919	12.8635	16.8259	12.6188	14.7637	16.0157	16.8258	15.1617	16.3754	17.9956	10.8375	13.5307	12.6199	16.9562	12.4829	12.5369	14.1202	13.7327	14.4763	14.2246	12.8245	15.4436	15.051	11.7382	10.5472	14.0101	15.1823
AT1G06650	65.3117	59.4889	57.219	45.6564	42.9635	58.1405	52.0956	54.1262	51.5169	56.2609	53.0662	58.0727	59.8132	49.2009	45.3865	50.4855	61.8055	58.3573	56.9733	51.9461	55.7688	53.6121	54.5159	50.3498	64.6778	50.9754	59.2706	54.4827	57.5321	50.7441	64.1564	58.4789	47.0309	59.8183	52.2332	59.1148	50.5053	59.0273	53.8563	58.7529	44.1245	54.1515	54.5013	54.7358	54.0677	48.7209	50.4654	56.9504	50.9202
AT1G06660	0.203971	0.178557	0.147869	0.258746	0.638651	0.131225	0.302275	0.093661	0.324043	0.355666	0.277247	0.149764	0.304378	0.23722	0.275412	0.222535	0.113384	0.199134	0.123863	0.213329	0.317323	0.182359	0.129099	0.201725	0.124368	0.207237	0.152654	0.339141	0.230226	0.2526	0.254771	0.226464	0.196512	0.103213	0.266059	0.103488	0.218288	0.158752	0.267504	0.264606	0.258439	0.311924	0.160296	0.214559	0.221517	0.196725	0.225181	0.165257	0.208621
AT1G06670	6.30211	6.03998	9.28914	8.50187	10.8472	5.98018	7.64814	3.82458	6.45986	7.42838	11.4688	5.65358	6.15295	6.90379	9.58801	8.15257	6.06659	6.57456	7.13418	5.87547	7.02466	5.65258	5.55132	7.64952	5.03471	7.53163	6.35414	7.03537	6.71532	7.99528	7.75295	5.58341	6.59396	6.81935	7.44622	6.7515	8.11531	5.73625	7.86188	5.31768	10.9121	5.74589	5.59211	5.8937	7.24105	9.56279	9.6051	4.95695	6.97235
AT1G06680	6361.63	6107.91	6573.54	6204.88	6024.93	6185.12	5905.83	5922.21	6588.96	6615.93	6671.5	7030.16	5991.78	6365.16	6199.33	6154.16	7379.44	6669.66	6585.67	5950.84	6594.3	6836.71	6305.17	6443.76	6771.23	5939.81	6325.66	6652.36	7157.2	5846.03	7190.04	6151.6	4416.42	6620.01	6577.94	7163.04	7047.47	5956.8	6263.16	6897.81	6117.47	6442.53	6203.9	7093.21	6681.95	6138.54	5998.23	6434.07	6680.77
AT1G06690	30.4309	36.38	62.9448	51.0085	63.3855	48.8387	47.2406	32.6029	42.387	50.2926	70.7461	44.0309	62.0402	48.2165	64.245	63.7936	47.873	38.7289	47.1534	39.1701	45.4577	35.7053	40.704	67.384	33.7238	64.623	49.2416	47.3555	49.6712	41.9697	49.5129	46.2646	67.9505	42.1653	50.0988	51.996	67.2929	44.4732	41.1178	43.193	61.5311	50.7329	36.7965	41.9231	40.6052	63.0757	61.3031	39.9408	62.8638
AT1G06700	32.7719	31.4041	27.0929	27.2869	24.3781	30.8237	26.9485	31.5045	27.6315	29.5316	25.2893	28.1237	28.5985	27.5117	26.2942	27.1142	32.2895	33.9719	27.8134	30.7507	27.6253	30.8909	30.4114	25.9255	33.952	26.9262	28.4091	28.4398	26.4347	28.3075	30.6741	30.5924	26.2436	26.9575	28.3674	27.127	26.9753	29.7363	30.5742	32.7222	27.3257	29.5705	33.8216	28.2558	29.3917	26.1119	27.1447	32.6899	27.6877
AT1G06710	0.478178	0.453023	1.09036	1.39052	1.08688	0.538941	0.741374	0.273268	0.752633	0.894426	1.35135	0.647145	0.644045	0.73246	0.845164	1.22249	0.760967	0.557721	1.06487	0.47978	1.00501	0.427738	0.347991	1.11044	0.410365	0.87163	0.67011	0.781834	0.927015	0.791678	0.931711	0.78907	1.38859	0.733721	0.955818	0.842021	0.934939	0.680903	0.828534	0.637796	1.47409	0.611295	0.439846	0.599654	0.798239	1.18017	0.943379	0.334482	0.910952
AT1G06720	2.14371	1.85802	5.37833	5.00434	6.98329	2.99464	5.44843	1.81326	3.94251	3.41557	6.97877	2.21616	3.13513	2.75901	4.77114	5.28717	2.56623	2.1709	3.74194	3.01764	3.16467	1.80478	1.81826	3.9728	1.38973	3.47151	2.95081	3.36377	3.59895	5.78296	3.985	2.62683	3.18401	3.2975	3.91994	2.58316	3.91262	3.46191	4.1238	2.42838	6.68938	2.66818	1.70446	1.87139	3.40458	5.09785	5.26484	1.55501	3.87513
AT1G06730	4.13762	4.11121	8.03301	7.08534	7.91057	5.71283	5.89732	5.09342	5.63821	5.54795	7.87819	5.30779	5.08591	6.21852	8.61571	7.22961	5.00073	5.5238	6.0062	5.02577	6.45423	3.87483	4.77	7.0561	3.91033	5.8279	5.25969	5.72936	6.04465	5.79195	5.91166	4.89384	8.7048	5.2741	7.63514	6.26453	6.70985	5.61027	5.95702	3.8767	8.25705	4.79664	4.59757	4.61764	6.19299	8.41809	7.40637	4.67319	6.43943
AT1G06740	1.98218	1.95604	1.59252	1.33393	1.22869	1.86321	1.76837	1.67496	1.18719	1.38633	1.45027	1.35604	1.69473	1.49886	1.37401	1.22628	1.81617	1.65918	1.41706	1.7138	1.60089	1.21269	1.52681	1.37024	2.01599	1.11765	1.59896	1.12765	1.30171	1.64235	1.52331	1.93514	1.2351	1.35498	1.37678	1.16486	1.1318	1.80629	1.56262	2.30679	1.41697	1.97469	1.89205	1.13065	1.20608	1.00615	1.44478	1.74373	1.47604
AT1G06750	0.06779	0.087109	0.10246	0.013694	0.030598	0.13897	0.058128	0.027509	0.150204	0.063035	0.027807	0.043865	0.019883	0	0.131962	0.037887	0.147261	0.052474	0.090199	0.134652	0.04303	0.177888	0.040246	0.052234	0.061661	0.06335	0.022124	0.099996	0.044612	0.13021	0.054385	0.102555	0.01544	0.070552	0.034695	0.059229	0.119886	0.116318	0.065076	0.031098	0.061584	0.079484	0	0.175022	0.074688	0.06716	0.135753	0.081716	0.061539
AT1G06760	114.469	114.292	128.688	114.149	117.576	111.345	108.651	105.912	112.532	124.291	106.496	125.918	109.528	121.049	134.346	104.856	144.425	116.005	103.066	100.592	119.198	114.316	116.309	120.096	137.418	125.652	101.946	126.643	139.398	111.822	113.018	108.409	202.869	117.452	129.928	130.709	125.21	102.179	117.834	100.921	122.264	107.015	126.002	112.699	130.734	115.324	96.3264	102.93	119.721
AT1G06770	4.03058	3.66762	3.7968	4.02038	3.44969	3.82295	3.42605	3.20301	3.42533	3.7345	3.9422	3.16355	3.5362	3.8955	4.04781	3.92126	3.76145	4.0814	4.01244	3.91706	3.66406	3.33279	3.95561	2.78273	4.19124	4.12748	3.39586	3.42827	3.84838	4.4507	4.21561	4.1904	4.35229	3.76296	3.56122	3.33418	3.36972	3.87181	4.01338	3.97363	3.61782	3.70548	3.82239	3.51839	4.0418	3.82621	3.62955	3.50276	3.48111
AT1G06780	4.63857	4.20441	4.52799	3.82632	3.84995	3.76524	3.70525	3.46151	3.37796	4.66585	3.90121	3.9515	4.05208	4.234	3.35244	4.16111	4.06163	4.61307	3.86817	3.39782	4.03907	3.33767	4.45235	4.15153	4.79715	3.7159	4.12962	4.11694	4.09609	4.17922	4.59026	4.24188	3.26979	4.19717	3.87737	3.95137	3.74843	3.94877	4.43783	4.37154	3.70767	3.63072	4.03081	4.1019	3.72451	4.54523	4.5335	3.99989	4.3843
AT1G06790	2.96603	3.43054	5.4703	5.29121	7.11832	3.35938	5.02528	2.66867	5.72124	5.49758	5.63408	4.04392	3.40376	4.86589	5.85222	5.59745	3.54917	2.16577	3.39224	4.287	3.61738	3.261	3.75365	4.21187	2.92932	4.48914	3.77698	3.62149	4.87361	3.84274	3.60478	3.70751	6.98386	4.1906	5.05183	3.57916	4.72473	3.51858	5.96618	3.14141	8.45346	3.91316	2.66308	2.84619	4.15056	4.77534	6.4834	3.10873	4.64494
AT1G06800	5.56358	4.95471	3.39763	2.9409	3.33174	4.67457	3.45111	4.72921	2.59371	2.96361	3.75822	3.30169	6.13164	2.99973	3.26268	3.44515	2.53561	5.45306	2.95268	5.20961	3.99848	3.43651	4.76944	2.98409	4.28179	4.05474	5.0724	2.96062	3.3569	3.97212	3.72872	4.00636	3.40838	3.64056	3.14512	2.72801	2.84641	4.50413	3.37229	3.82658	2.87487	5.65751	5.42807	3.69022	3.97721	2.98629	3.8284	4.80964	3.29598
AT1G06810	0	0.190708	0	0	0	0	0	0	0	0.058176	0.063712	0	0	0	0	0.173797	0	0	0	0	0.103067	0.089095	0	0	0	0	0.055469	0.204315	0.060105	0	0	0.05849	0	0	0	0	0	0.077629	0	0.075137	0	0	0.114432	0	0.075197	0	0.062527	0	0
AT1G06820	19.6042	21.3343	25.0204	22.2513	26.921	22.5674	23.3509	16.307	21.0666	24.6784	28.7871	20.9929	23.8402	23.4692	23.5706	23.7829	24.8166	19.6837	22.014	20.6891	23.8539	20.4839	19.7332	24.5709	20.5831	22.9903	22.6129	25.3062	23.2498	22.6204	25.1505	19.9682	23.9989	21.3699	23.6387	23.4608	26.8277	20.881	21.948	21.3656	25.5922	22.2562	19.8846	22.1703	21.1426	25.2259	23.4912	21.8241	24.2681
AT1G06830	73.3857	63.7781	51.8819	75.1734	57.3646	46.1581	79.6069	73.678	65.6131	65.8352	49.0206	59.8387	60.7897	46.2406	55.9616	95.05	48.7776	36.853	43.2436	94.3193	34.547	46.0595	56.5668	96.7381	55.5033	60.45	41.791	41.5889	61.2538	59.4082	48.9208	92.1267	39.4616	54.7227	58.6246	44.4729	58.0412	91.2781	56.2102	88.2429	48.5505	64.8975	47.9439	39.9844	45.1368	82.9367	91.6444	49.8179	61.2309
AT1G06840	4.92047	3.74481	3.10665	2.89567	2.72765	3.65153	3.99556	3.94474	2.8322	3.00767	2.68107	2.21403	3.70656	2.41199	2.79882	2.89214	2.87002	3.42181	4.41287	4.46229	3.96337	3.79065	3.00359	2.90272	3.58981	2.53972	3.95202	3.8566	2.63358	4.60951	3.93272	4.25232	2.82525	3.71761	3.00393	2.62629	2.59507	3.80849	3.44701	3.37875	3.54833	3.52345	3.64291	2.79768	2.61144	2.92828	2.7324	3.42005	2.94584
AT1G06850	5.25868	4.23976	4.0096	4.45441	3.21017	4.37738	4.39259	4.01999	4.54535	2.95846	2.80434	3.09567	4.22497	3.49342	4.14559	3.83017	4.86542	5.91374	4.38293	3.83099	3.41984	4.08132	4.6831	3.78856	5.19667	3.64885	5.25975	4.09972	3.38362	4.88304	4.68306	5.24556	1.74611	5.2689	4.27771	3.13551	3.01939	4.22881	4.9943	4.82974	3.07733	4.98617	5.26798	3.74567	3.5427	4.26903	3.29715	5.33256	3.94263
AT1G06870	7.87438	6.70381	6.5212	6.69055	8.03082	6.95945	7.70054	7.26201	7.35867	6.73081	6.63692	6.04446	6.96385	6.65825	7.47194	7.3046	6.29511	6.48906	6.67961	6.66306	6.64283	6.09277	6.17796	7.15674	6.27417	7.09643	7.90698	7.19574	6.16906	8.33806	7.31749	7.43347	7.62143	6.94894	6.65465	6.48211	7.23844	7.23821	7.41912	7.40703	7.11566	6.50004	7.55574	5.46608	6.30986	7.98974	7.14483	5.94139	6.64843
AT1G06890	15.2851	14.0169	15.2421	13.002	11.6589	13.5284	13.6814	13.5935	13.4194	13.6967	13.3483	12.3228	14.0922	13.7725	14.285	12.3626	12.756	13.7306	13.5867	12.3811	13.1423	14.4778	13.7199	12.6133	15.6121	13.644	13.7237	13.8891	12.22	13.5986	14.8178	13.352	15.3877	13.4393	12.712	12.9849	12.3454	13.4137	14.5363	15.3999	12.7316	13.655	13.3531	13.1958	13.9987	14.9967	13.102	13.7676	13.0255
AT1G06900	9.61736	9.17886	13.3083	10.7539	13.8083	11.8954	12.7211	8.53501	9.77979	10.4854	14.806	8.65555	10.4822	9.37163	13.2423	12.6659	10.3733	10.9642	10.8448	9.81435	10.1629	8.28612	8.4539	10.8153	9.03677	11.0145	10.4728	11.5009	9.50632	12.8199	11.666	9.52533	11.2533	10.3072	11.555	10.1708	10.8936	10.5479	11.0687	9.95325	14.717	9.72903	9.7386	10.2333	10.4376	13.0779	12.5047	9.68251	10.615
AT1G06910	1.44197	1.77748	2.16987	3.05647	2.65634	2.09168	2.30754	2.05842	3.1201	3.11212	3.81044	2.64684	2.03423	2.30177	2.60546	2.57879	2.75556	2.98908	2.44829	2.12737	2.38766	2.77892	2.29382	2.57343	2.42185	2.68401	2.25827	3.28363	2.93679	2.29549	2.94856	1.58426	3.56369	2.42582	2.45973	2.7667	3.42027	1.81454	2.87187	2.17801	3.06528	2.26508	2.15523	2.06664	2.64148	3.29744	2.57742	1.78462	2.7102
AT1G06920	0	0	0	0	0	0	0	0	0	0	0	0	0	0	0	0	0	0	0	0	0	0	0	0	0	0	0	0	0	0	0	0	0	0	0	0	0	0	0	0	0	0	0	0	0	0	0	0	0
AT1G06923	0	0	0	0	0	0	0	0	0	0	0	0	0	0	0	0	0	0	0	0	0	0	0	0	0	0	0	0	0	0	0	0	0	0	0	0	0	0	0	0	0	0	0	0	0	0	0	0	0
AT1G06925	0	0	0	0	0	0.315324	0.248569	0.210468	0	0.105301	0	0.086374	0	0	0	0	0.210142	0	0	0.125718	0.370845	0	0	0	0.098564	0	0	0.092386	0.05444	0	0.076389	0	0.263196	0	0	0.123822	0	0	0	0.136424	0	0	0	0.270641	0.068169	0.119983	0	0	0
AT1G06930	0.031245	0.058932	0	0.062523	0	0.026571	0.128824	0	0	0.026926	0	0	0.127115	0	0.114984	0	0	0.051911	0	0	0	0	0.029169	0	0.045996	0.029117	0.025357	0	0	0.183402	0	0.136607	0	0.075396	0	0	0	0.036023	0	0.068959	0	0.030143	0.052938	0.022961	0	0.029946	0	0	0.054334
AT1G06950	24.0052	28.5617	77.453	58.3902	86.1718	48.1132	56.1624	20.7161	44.1647	47.384	88.4304	35.1245	51.8544	48.246	84.8294	66.4846	42.7287	33.8344	51.1252	36.3108	55.204	29.4768	28.9166	64.8353	20.8709	64.3774	40.487	50.7121	45.2565	52.5966	55.613	31.2763	69.2451	41.5009	59.5721	42.2352	70.6014	40.3123	53.4036	30.5832	80.7436	42.0663	31.0459	33.1743	49.8692	77.6542	59.362	28.0479	60.28
AT1G06960	9.5315	9.63342	11.1805	12.7478	10.4685	11.4421	11.2936	12.4023	12.854	12.062	12.4445	10.0582	9.1835	11.1726	11.9212	10.9435	13.2083	11.3474	9.87081	8.16798	9.58857	10.8947	11.2701	10.9761	10.8772	11.7762	10.038	11.3922	11.9236	11.72	11.897	9.75321	16.2284	10.7669	10.0506	9.69261	12.5829	10.3766	12.0848	10.7013	10.8651	9.77128	10.9846	10.0285	12.3932	10.7935	11.6529	10.233	10.7516
AT1G06970	0	0.020979	0	0	0.011803	0	0	0.030399	0.055912	0.009573	0.010543	0.008081	0.015151	0.010235	0	0.047954	0.018252	0.018342	0.013321	0.011487	0.068391	0.014734	0.010448	0.030135	0.015947	0.030822	0.008943	0.00843	0.009919	0.008162	0.034281	0.009769	0	0.039915	0.009479	0	0.04404	0.025647	0	0.012188	0.050016	0.021114	0	0.016296	0.024909	0	0	0	0.009612
AT1G06980	1.0574	1.7126	3.07336	2.72133	2.77949	1.5503	0.840527	1.25085	3.17242	2.5453	3.13469	3.32827	1.0169	2.94154	2.77589	1.13277	1.82418	2.4266	2.79598	1.12605	2.29583	2.58301	1.26644	2.8022	1.46409	1.66003	2.52147	2.27041	3.11653	1.59905	2.13367	1.58307	4.48824	1.65286	1.09095	3.39493	4.48166	0.837477	3.00431	0.402723	3.16026	1.28483	1.57801	2.77546	3.44674	2.01419	2.19627	1.96433	1.74455
AT1G06990	0	0	0	0	0	0	0	0	0	0	0	0	0	0	0	0	0	0	0	0	0	0	0	0	0	0	0	0	0	0	0	0	0	0	0	0	0	0	0	0	0	0	0	0	0	0	0	0	0
AT1G07000	44.4403	27.5179	2.69187	1.61737	1.91942	17.7623	14.5425	29.1266	2.41374	3.68305	1.27628	2.02622	23.0297	1.61242	2.38462	5.05522	1.49886	22.2548	5.36309	29.4686	2.84569	4.86809	21.8012	1.55697	32.8081	5.8125	23.7396	2.84918	2.53946	17.2113	3.59812	26.1169	2.39405	11.66	6.81531	1.60103	1.21141	33.8179	1.91567	29.6019	1.51519	28.6002	21.2445	4.66771	1.6803	1.9213	7.09572	27.0276	5.58124
AT1G07010	30.36	39.5777	78.2062	67.5186	65.7332	39.7982	36.6291	29.5052	65.3172	64.1557	75.0899	77.9484	48.797	70.8052	66.208	63.7138	78.3678	40.5724	51.4542	33.4257	55.2636	42.856	49.1351	69.9405	37.0541	75.6043	46.133	45.7656	86.1636	35.1561	56.4825	41.8394	53.848	59.9125	58.1546	88.6901	83.7193	44.102	60.832	54.1576	67.8842	44.5266	31.3267	56.8035	62.3239	72.9062	69.5357	46.6725	66.6109
AT1G07020	13.7063	9.71056	6.24869	5.56769	6.24279	9.15924	11.0431	12.5816	8.9507	5.75763	5.92698	8.32166	7.28943	6.70085	5.89628	7.07287	5.7171	11.8687	7.93953	11.3554	5.54681	10.2691	9.43962	6.61687	11.5188	6.93258	10.9035	7.45324	7.59013	9.87946	7.62198	9.70329	7.27472	8.75699	7.79197	7.98627	6.14571	11.3341	8.29154	12.1582	6.98155	6.85262	10.6375	8.06286	6.70683	6.29886	6.89134	10.5674	7.05607
AT1G07025	0	0	0	0	0	0	0	0	0	0	0	0	0	0	0	0	0	0	0	0	0	0	0	0	0	0	0	0	0	0	0	0	0	0	0	0	0	0	0	0	0	0	0	0	0.052126	0	0	0	0
AT1G07030	4.46743	3.87326	9.03703	8.53312	10.6119	4.33967	4.34518	3.86298	8.45038	6.11533	11.557	7.91406	5.11555	9.47335	10.8494	7.96774	7.27647	4.15099	6.8964	4.49294	8.07926	5.17063	4.51032	9.64048	4.09474	7.80532	4.94952	6.1174	7.94703	5.32953	5.74131	4.93014	9.85635	6.24386	7.15054	8.13709	10.0755	4.85167	6.95899	4.27003	10.5805	5.08754	4.00866	6.53058	7.09617	11.423	10.0719	4.64735	8.11726
AT1G07040	12.3768	10.7655	7.353	5.99068	4.56339	7.39691	6.78719	10.5092	7.48045	7.74282	4.93734	9.89391	7.42	7.76584	5.23379	7.37552	10.6499	9.99588	8.50781	7.52414	8.19301	11.3556	10.1462	4.63471	14.3345	5.5208	7.63077	8.67725	8.23661	7.51953	9.73835	8.66723	5.60989	8.80024	5.94325	9.72817	5.77445	7.4544	6.44707	10.5646	8.63592	6.76667	11.1549	9.85318	7.61609	6.97236	5.74876	10.4313	6.11115
AT1G07050	0.127828	0.437709	0.523068	0.674669	0.891175	0.359912	0.390773	0.338241	0.474153	0.545803	0.798312	0.546407	0.285425	0.462397	0.567941	0.399425	0.211551	0.070393	0.356393	0.610438	0.711452	0.111663	0.353402	0.906611	0.441164	0.632114	0.309735	0.607454	0.526638	0.495351	0.286917	0.552124	0.282037	0.511418	0.486248	0.638995	0.872918	0.194594	0.464639	0.46738	0.382812	0.123216	0.286109	0.279566	0.471187	0.772116	1.06035	0.455736	0.441752
AT1G07060	0.103154	0.047823	0.048337	0.050633	0	0	0	0	0.063209	0	0	0	0	0	0	0.043615	0.085134	0	0	0	0.077669	0	0	0	0	0.047641	0	0	0.045208	0	0	0	0	0.123293	0	0.051315	0	0.116912	0	0	0	0	0	0	0.028299	0	0.047141	0.054977	0.044354
AT1G07070	8.26886	8.65107	22.3278	24.3375	39.8325	14.7954	18.9403	8.15179	25.7191	15.9625	38.7391	12.0299	15.0052	20.601	30.734	29.1106	14.4353	12.2285	18.2445	13.1472	11.3034	8.69925	10.6683	27.0695	7.86267	29.8005	11.706	14.8562	19.0344	19.9432	11.1122	11.7307	14.5779	13.644	21.2166	13.4529	25.8087	10.4744	16.8433	8.42095	41.0683	11.8441	10.4925	8.85482	16.3409	29.9118	28.0465	11.3916	20.1642
AT1G07080	91.9841	84.3454	75.9419	68.1249	62.3408	71.3542	61.2756	70.789	74.1891	76.2755	69.3553	82.4419	77.5202	80.8793	68.6196	72.7696	76.8267	76.2817	74.5783	72.1137	76.2121	81.9538	83.0881	70.3354	85.4724	71.8158	81.2357	67.4435	70.4984	63.8969	80.5659	68.7592	58.872	77.9859	67.1836	82.5966	71.688	68.8307	75.5882	78.3484	62.9708	74.5574	76.6575	78.1424	77.7639	71.7529	68.9182	79.4496	69.4769
AT1G07090	2.0372	2.04796	3.25985	2.70567	2.70949	1.3337	0.880079	1.81578	4.94052	2.39361	3.30165	5.44054	2.31514	2.18165	3.09738	2.45186	4.38588	2.60669	2.14439	1.10348	3.43996	1.9317	1.62639	3.25826	2.63556	3.35715	2.05542	1.51061	6.06208	1.09705	1.9353	2.51906	0.957815	2.96922	3.59885	4.73484	3.31082	1.51866	2.45601	1.14101	3.17022	1.44761	2.11148	1.91112	2.82393	2.63231	3.18403	1.83971	3.90549
AT1G07110	76.4698	82.4796	87.4227	68.7229	73.7539	76.4336	73.2836	70.4905	60.327	80.6722	80.0047	73.5968	82.0278	69.0332	78.4358	76.271	82.0628	79.4821	74.0592	72.6142	78.6607	73.2027	70.363	74.818	85.7304	71.2817	80.7616	75.3745	77.6779	78.4244	87.9306	87.3233	92.7187	73.5543	77.4779	82.5523	79.8523	79.7789	75.9662	81.084	77.5467	77.1549	72.3269	76.3219	73.5686	76.57	78.0809	73.1858	80.9848
AT1G07119	1.04445	0.568635	0.571333	1.4358	0.884289	0.927229	0.861594	0.897832	1.59897	1.12559	0.908404	1.17316	1.05447	1.80006	1.19443	1.13426	0.404539	0.604103	1.08967	0.94893	0.458813	1.14402	0.946106	1.17723	0.966128	0.904043	0.650877	0.817922	0.695078	0.880359	0.631417	1.30303	0.98748	1.7512	1.3577	1.03367	1.24351	0.933973	1.23597	1.13465	1.63834	0.591374	0.764716	1.01789	1.23767	1.39599	1.49058	0.652403	1.05151
AT1G07120	0.165099	0.134358	0.271914	0.118891	0.201172	0.060452	0.098016	0.15002	0.119043	0.122714	0.224885	0.188993	0.225774	0.261379	0.320979	0.245489	0.117766	0.314716	0.171141	0.09811	0.328121	0.18863	0.155524	0.256404	0.138436	0.044109	0.076811	0.161941	0.211719	0.156805	0.10257	0.103987	0.323193	0.114226	0.123358	0.143041	0.188397	0.191629	0.296146	0.130668	0.250028	0.045535	0.100543	0.15686	0.092949	0.18145	0.35967	0.127066	0.102991
AT1G07128	8.95598	7.66632	1.1134	0.717939	0.995639	3.37362	3.28005	10.2619	2.01773	1.66571	0.50978	0.774824	4.37232	0.983762	0.549275	1.19794	0.977256	6.37541	1.24726	6.86938	0.825932	0.891389	5.38789	0.683076	7.84313	1.68399	5.09782	1.12303	0.960961	3.92176	1.61077	9.63242	0.798569	2.94268	2.23707	0.816823	0.858051	9.47594	0.565976	6.57266	0.679561	5.30133	4.11193	1.42234	0.626817	1.03938	1.98583	7.28559	1.52948
AT1G07130	2.58781	2.2335	1.59594	2.0219	1.69511	1.92711	2.47769	1.99726	1.50684	1.47969	1.54962	1.92681	3.0205	1.69005	1.43851	1.95062	1.16011	1.91365	1.42748	1.93358	0.748517	1.36421	2.85967	1.93774	2.83324	1.95206	2.43066	1.08288	1.49164	1.8158	1.67944	2.31458	0.977595	1.68635	1.62242	1.40452	1.41287	2.31004	1.58435	3.00407	0.999385	2.25968	1.85966	1.46091	1.46046	1.20458	1.80177	2.8135	1.48673
AT1G07135	629.084	620.794	80.4259	19.7866	118.809	460.406	448.876	495.98	77.762	60.4094	49.1984	15.9332	615.187	33.6666	94.5991	144.134	13.9908	508.867	59.2821	651.984	58.4468	73.6683	556.847	36.4915	399.715	153.193	517.672	39.5409	13.7031	528.976	63.411	549.981	5.95468	246.411	161.463	17.8428	15.9907	803.743	23.0338	709.029	45.1139	546.356	452.423	79.5533	14.4616	57.3636	221.867	546.386	110.756
AT1G07140	65.0747	64.3152	66.9289	69.7701	75.1758	72.5755	76.4708	69.5753	70.6105	59.148	63.7203	54.8304	68.3735	59.548	73.0433	67.6721	52.4613	59.5378	63.9542	79.6775	61.84	56.3841	60.8285	66.7417	59.4459	68.6665	70.9976	64.6003	62.8839	77.2392	59.3587	70.0061	72.224	66.7267	69.0564	59.548	65.6226	76.4555	76.6959	79.2924	67.2634	73.5257	61.9181	55.2478	65.4499	73.6603	71.2244	63.599	64.4387
AT1G07150	4.18594	4.60635	1.14014	1.10382	1.86772	5.12926	5.23753	3.27987	0.8598	1.53453	1.20586	0.70942	4.28652	1.40261	1.66217	1.53574	1.2918	5.05877	1.52752	4.73304	1.83481	1.08914	2.93545	1.5349	3.42065	1.48876	3.98317	1.0388	0.794508	3.75586	1.22142	2.76402	1.20444	1.88074	1.4843	0.785487	1.02482	4.47024	1.43204	4.29135	0.912109	5.17128	5.32925	1.35508	1.11743	1.66173	1.84753	5.29613	1.42515
AT1G07160	0.264128	0.135422	0	0	0	0.173932	0.50833	1.11355	0	0.052997	0	0	0.418267	0	0.025229	0.035355	0	0.237621	0	0.423774	0.031506	0.081492	0	0	0.193525	0	0.049695	0.015545	0	0.165576	0.037966	0.521429	0	0	0.141517	0.020576	0	1.08804	0.063863	0.157863	0	0.372747	0.19107	0.030099	0.0459	0	0	0.04384	0
AT1G07170	18.957	17.9769	13.9696	20.2399	16.3993	21.6569	19.0409	23.4788	22.73	19.6307	13.4815	17.9723	13.7098	18.1247	13.5825	16.6092	20.5318	16.4222	20.6276	15.9082	16.7097	21.9591	20.3809	16.4837	17.3784	15.7555	16.8019	15.3718	17.8506	19.3744	16.1689	19.6624	18.4498	20.3461	17.7207	15.4109	15.1106	16.631	23.7057	23.6348	16.2887	15.9877	22.2374	18.4951	19.3428	15.6885	15.1786	19.5103	16.8775
AT1G07175	0	0	0	0	0	0	0	0	0	0	0	0	0	0	0	0	0	0	0	0	0	0	0	0	0	0	0	0	0	0	0	0	0	0	0	0	0	0	0	0	0	0	0	0	0	0	0	0	0.299344
AT1G07180	92.4974	115.387	136.473	106.317	114.988	105.381	90.583	99.7422	92.933	115.149	124.808	121.268	121.489	109.787	113.393	110.873	116.784	100.749	103.266	95.7603	105.621	104.103	121.838	111.504	115.222	116.24	115.798	108.05	117.912	100.125	114.704	114.338	118.68	110.464	108.939	127.621	131.828	113.617	99.1981	114.321	108.152	108.374	105.224	116.252	106.054	108.153	118.807	106.479	121.759
AT1G07190	0	0	0	0	0	0	0	0	0	0	0	0	0	0	0	0	0	0	0	0	0	0	0	0	0	0	0	0	0	0	0	0	0	0	0	0	0	0	0	0	0	0	0	0	0	0	0	0	0
AT1G07200	1.97682	1.77386	3.853	4.69376	4.13377	1.91712	2.36613	2.66842	3.38955	4.57888	3.41226	2.88564	2.67614	4.36347	4.10168	3.4432	3.81306	2.42985	3.68558	1.70931	3.25829	4.45818	1.75845	3.70189	2.27922	3.54982	2.45502	3.81266	3.50414	2.67136	4.07167	2.5501	6.03488	3.84116	4.41025	4.03017	3.26341	1.91952	4.2564	2.47166	4.17282	2.46845	2.33145	3.76682	4.23794	4.72581	4.03003	2.29642	3.63084
AT1G07210	11.4543	12.9726	17.1932	15.8919	15.5313	13.3027	14.7297	12.865	16.0855	13.3822	18.6473	15.0698	13.03	15.8477	13.9397	15.6116	13.1388	12.7496	14.9936	12.8592	14.4521	13.6068	12.8128	15.333	9.44488	17.6534	13.72	16.0517	14.3984	16.0417	15.0601	12.66	13.9969	15.4584	17.2165	13.348	14.2185	14.3215	16.6128	12.7903	17.3996	11.2558	10.3215	12.4626	16.8875	15.0793	15.7149	10.7327	15.5515
AT1G07220	8.99226	8.06826	5.16284	4.74731	4.79607	7.32883	7.67066	7.15385	4.99939	4.5858	4.75212	4.60019	8.07201	4.7143	4.68099	5.49547	5.04486	7.04064	4.16644	9.10685	4.20527	3.40782	6.76267	4.65536	8.8958	5.2198	7.35748	4.03663	5.66323	8.03354	5.58929	8.32511	3.48326	4.91218	5.23027	4.97507	4.79298	9.5421	4.71038	9.10376	4.57609	9.59179	6.97922	3.76106	4.27389	4.63449	5.30622	7.8821	4.46843
AT1G07230	15.3752	12.7595	11.238	10.3835	8.08611	9.99698	9.92389	11.2028	10.0062	10.5111	10.4401	13.0814	9.61121	12.1007	8.90026	9.55635	14.4251	11.5177	13.6457	9.44769	12.2645	13.5175	11.409	10.5112	14.3596	9.74251	11.1894	11.9502	12.4019	9.8272	15.2013	11.334	8.60812	12.3859	10.4524	14.8363	9.81518	10.4199	11.4871	11.8859	10.1988	9.90285	11.9296	13.6299	11.6247	9.67925	8.82314	12.6002	10.4773
AT1G07240	7.72408	5.21042	2.44863	2.88409	3.27759	4.83238	5.24945	7.32628	3.88051	3.31264	2.60199	4.07857	4.67561	3.5964	3.07689	3.38747	3.92477	6.5477	3.96329	5.91004	3.46115	4.02876	4.70308	3.26199	6.27882	2.78598	5.00957	3.52652	4.72142	5.14002	3.22467	6.11641	4.15208	4.19902	4.07693	3.88776	2.88005	5.74407	3.37205	5.39727	3.11016	4.59243	5.66577	4.05073	3.54258	2.89636	2.9506	5.24291	3.65771
AT1G07250	44.1421	41.9113	49.0955	51.4263	45.1215	36.1491	33.6965	40.8514	47.894	49.4982	47.8566	60.3972	36.856	54.815	45.5869	43.0505	55.3814	46.0997	52.9058	35.6482	54.3174	55.7575	43.1249	46.9858	42.8247	43.5861	40.7441	49.1051	53.4571	34.6304	56.3438	37.5632	54.4049	48.7405	46.0942	62.0609	50.4358	38.0732	55.76	42.1414	35.7371	38.3666	35.481	57.2209	52.2149	47.7803	45.1649	36.8662	50.1407
AT1G07260	0.116382	0.238243	0.208993	0.151911	0.107132	0.271038	0.226187	0.213894	0.232532	0.217499	0.191494	0.24426	0.160379	0.108328	0.18658	0.087099	0.249567	0.139156	0.282765	0.15655	0.077625	0.089217	0.157916	0.106293	0.085142	0.109168	0.244376	0.255261	0.240287	0.296593	0.166184	0.177284	0.134646	0.222142	0.231296	0.455616	0.120136	0.252416	0.183188	0.203401	0.101139	0.176646	0.384974	0.321063	0.150786	0.192457	0.078695	0.233521	0.116631
AT1G07270	0.445725	0.313955	0.448581	0.490498	0.664078	0.315391	0.505553	0.160014	0.420456	0.387847	0.63076	0.198638	0.505863	0.449553	0.722683	0.540039	0.387541	0.32394	0.493507	0.343854	0.391026	0.337115	0.183465	0.511634	0.170323	0.617292	0.268706	0.652961	0.349234	0.416708	0.567759	0.223182	0.44609	0.164564	0.404808	0.569478	0.636629	0.293501	0.57891	0.32282	0.41192	0.14971	0.315038	0.244198	0.427253	0.690833	0.402433	0.271899	0.220559
AT1G07280	50.2828	45.7041	52.6087	43.9494	39.5014	30.8404	29.0447	41.8152	48.7572	46.7996	38.9057	58.4699	35.8976	45.9823	44.8944	49.0031	68.4004	46.8483	41.3759	33.2323	45.6767	51.9998	38.2597	45.2703	47.0173	43.8963	43.0839	37.8516	57.5415	30.4384	53.4517	47.7541	42.4962	53.3223	49.7544	64.8436	40.3044	39.594	51.8254	40.964	33.9435	35.6715	32.6597	49.3366	45.747	46.3374	55.8575	36.2093	61.7565
AT1G07290	0.272262	0.257667	0.547463	0.410237	0.665135	0.673082	0.366338	0.196767	0.821249	0.494324	0.646763	0.908373	0.259586	0.550907	0.6374	0.635422	0.950571	0.498595	0.295644	0.2258	0.796806	0.795743	0.38306	0.687719	0.300089	0.40668	0.442653	0.393371	0.791724	0.320758	0.489109	0.669531	0.277923	0.888553	0.427772	0.65907	0.80253	0.472503	0.810704	0.240871	0.617121	0.289017	0.25456	0.381253	0.824799	0.914903	0.841149	0.410118	0.616919
AT1G07300	5.95789	5.33475	5.1032	4.69008	3.1962	4.61918	3.73738	4.78685	4.15522	5.44675	3.00869	5.65422	5.2518	3.86686	3.51705	5.51697	4.06959	4.8175	3.66355	5.53318	3.63586	4.27596	4.83093	5.18855	5.68085	4.88694	4.42322	3.21466	3.78224	3.70637	4.90597	5.89342	1.0612	4.05215	4.34232	5.00848	4.06398	4.89067	4.78581	5.27227	3.21377	5.59086	5.225	4.65347	4.03061	4.39298	6.38567	6.89883	5.52167
AT1G07310	32.924	26.7736	20.0067	18.1472	16.2864	25.7392	25.5201	28.4637	16.535	18.7272	14.9711	20.6821	23.8099	18.581	16.5945	17.8861	18.0788	27.4853	22.5123	30.0912	20.8821	26.2823	23.1689	15.7951	33.0779	15.176	27.2413	23.3433	17.3854	25.0251	25.8389	25.733	20.1886	22.2278	20.1611	21.4824	14.3006	26.3083	19.3992	22.4335	18.9464	25.6337	28.8959	22.9929	20.474	15.6857	16.3789	27.2289	18.5605
AT1G07320	293.187	336.408	448.882	488.497	564.663	406.647	454.198	352.095	418.479	407.23	531.807	372.818	442.555	459.056	550.743	479.765	370.123	361.185	472.187	395.225	441.454	389.046	384.383	504.515	278.167	470.246	374.719	445.719	408.474	427.328	400.679	360.586	667.239	412.968	469.93	382.528	529.512	370.473	449.75	414.291	524.841	424.722	409.007	404.897	490.135	510.236	466.075	365.79	463.216
AT1G07330	0.081316	0.142806	0.210273	0.248427	0.131414	0.174751	0.227655	0.187745	0.13832	0.165893	0.221786	0.179864	0.093699	0.101271	0.203493	0.261093	0.226246	0.022723	0.148471	0.099519	0.105778	0.164099	0.116278	0.19876	0.188139	0.178223	0.232706	0.16692	0.147309	0.141419	0.263108	0.132923	0.299651	0.346187	0.306033	0.234267	0.109056	0.142835	0.128155	0.211369	0.123895	0.039281	0.139834	0.151329	0.169515	0.235644	0.077227	0.087962	0.202389
AT1G07340	0	0	0	0.017345	0	0	0.017879	0	0	0	0	0	0	0	0	0.014918	0	0	0.020759	0	0	0	0.016226	0	0	0	0	0.013116	0	0	0	0	0	0.020758	0	0	0.027437	0	0	0.019006	0	0	0	0	0	0	0	0	0
AT1G07350	15.1708	22.1414	22.7772	22.7353	19.2895	23.5793	25.0393	18.2892	21.4956	21.0639	19.1515	17.0618	27.8707	20.445	21.6964	24.8262	20.0786	19.4742	15.8974	18.0408	19.9535	16.2199	19.2859	19.9998	19.1942	23.9495	24.4215	17.5365	18.8724	22.7525	20.8166	20.8525	23.5266	18.9079	24.6373	19.4734	18.7176	20.5845	20.3208	23.5991	17.0566	27.3146	17.8268	17.2581	21.2538	21.2902	19.8098	22.559	22.7349
AT1G07360	20.9973	18.6177	29.5934	23.3674	28.0326	20.4104	23.9619	15.82	21.4387	22.41	30.2095	25.8228	21.0978	23.0576	27.2744	27.094	24.0929	20.1823	27.4479	21.9952	28.286	21.6384	18.9779	25.7111	21.2297	23.8672	24.9413	25.6673	24.5123	22.5843	25.5716	19.8761	18.0616	23.4278	26.1361	24.0232	28.5441	20.8682	24.0786	16.9746	26.3535	20	19.6821	21.6694	22.7019	27.9005	27.5505	18.7206	26.7213
AT1G07370	2.13734	2.64587	8.15117	7.62323	10.0152	5.34215	8.57625	2.91775	8.61649	5.0006	8.69154	4.41782	5.40367	5.28296	9.30654	7.30266	6.19663	2.22521	9.43997	3.91967	8.36459	4.64192	2.91629	9.07368	1.9024	7.2812	4.22072	7.53732	5.05961	6.43294	5.78844	2.34144	9.11136	5.42524	6.24808	4.29976	7.7249	3.08763	7.18541	3.34309	9.85428	4.98528	3.45718	3.88962	6.73433	9.35278	6.03335	3.66592	4.85212
AT1G07380	3.5492	2.76479	2.74212	2.35429	2.92086	2.64107	3.21586	2.76684	3.12956	3.21046	2.5867	3.69597	2.58056	2.7081	2.0415	3.01068	4.20649	3.30252	3.88281	2.06766	3.0041	2.74672	2.65229	2.67922	3.73713	2.0592	3.23013	2.95335	3.34234	2.39611	3.50423	2.6059	3.24185	3.42242	2.53142	3.49353	2.02926	2.87152	3.32543	2.5993	2.3763	2.01467	2.25954	3.64969	3.57599	2.70645	2.49821	2.63744	2.71938
AT1G07390	0.778536	0.640612	0.978947	0.912384	0.737279	0.768978	0.684524	0.354543	0.644566	1.14616	0.848649	0.721426	0.73846	0.890573	0.968826	0.980553	0.750958	0.464968	0.946365	0.512468	0.839	0.603088	0.388624	0.866803	0.566866	0.926043	0.682413	0.716692	0.556672	0.529605	0.810724	0.725403	0.895321	1.14399	0.62486	0.745006	1.0392	0.571897	0.634389	0.597368	0.495297	0.600307	0.415851	0.799086	0.721917	1.05102	0.867861	0.439044	0.745079
AT1G07400	0.087821	0.204811	0.082836	0.130207	0.366896	1.186	0.670324	0.231934	0.162664	0.149843	0.082175	0.406087	0.881231	0.356903	0.265683	0.224265	0.217928	0.579984	0.314563	0.314209	0.133148	0.114947	0.282863	0.155498	0.16246	0.325529	0.850704	0.329123	0.232344	1.14736	0.053709	0.037881	0.580014	0.052673	0.231384	0.043869	0.172842	0.200317	0.205117	0.19253	0.262797	1.10038	0.220912	0.223886	0.145504	0.292996	0.323366	0.328597	0.492839
AT1G07410	0.838116	0.778493	1.01842	0.921413	0.922127	0.871205	0.499201	0.645982	1.3927	1.04725	0.872479	1.18545	0.721644	0.664174	0.593427	0.835415	0.977171	0.487203	0.645446	0.649964	1.41336	0.64239	0.586481	0.737792	1.09692	0.774894	0.675112	0.664521	1.10386	0.641387	0.750916	0.634524	0.860594	0.589881	0.477241	0.589346	0.580103	0.167938	0.689571	0.32335	0.882411	0.427498	0.452875	0.536718	0.677537	1.35988	1.12885	0.683754	0.891371
AT1G07420	14.7254	9.89071	10.4174	8.40493	8.11493	12.2795	13.1043	10.9204	9.75714	9.93352	8.51805	10.4031	11.552	8.28343	8.85215	10.304	8.41585	11.97	11.4033	11.8881	9.47947	10.6696	10.6795	8.94333	11.1288	8.35381	12.972	10.2636	8.72955	10.2758	13.7855	10.3613	6.60241	9.00366	9.2539	10.2436	9.02352	11.6281	9.15568	12.8594	10.0706	11.1755	11.6664	10.9784	7.9712	9.30465	10.5952	11.7067	9.40038
AT1G07430	0.25045	0.583688	1.1059	1.70203	1.64909	0.228452	0.049192	0.028814	0.896557	1.47553	2.19554	1.83038	0.345501	3.96738	1.62177	0.492469	1.38407	0.419452	0.38055	0.163904	1.65811	0.819703	0.595389	0.844434	0.286167	0.99887	0.23017	0.637411	0.438696	0.16303	1.06671	0.083545	2.59443	0.836946	0.666655	1.90756	1.09414	0.219554	1.9472	0.348359	0.333467	0.347763	0.349309	1.48918	2.58439	0.936578	0.563658	0.456798	0.618009
AT1G07440	53.7579	62.4656	61.7071	61.7206	51.9309	55.2194	45.2436	59.9249	55.5717	69.2758	59.7506	72.2282	60.9672	73.3403	54.136	62.1836	71.674	56.7287	42.3729	44.6695	49.9448	54.9692	67.5975	61.6514	65.2737	74.1924	52.7891	50.6821	60.9492	46.4056	60.7303	62.7142	53.1594	53.1606	59.9201	68.8095	66.9096	58.3485	60.2834	75.9695	53.7633	55.0038	47.2439	63.2819	61.845	60.3756	57.7744	64.9914	64.6624
AT1G07450	4.60849	6.10124	8.08771	7.6289	8.10055	7.15799	7.12177	6.95474	6.7285	9.421	7.83121	7.31822	6.78377	7.88262	8.64049	9.1176	9.62843	5.37997	7.66807	5.9455	8.14833	7.1655	6.3841	10.6626	6.49042	8.89591	6.41933	8.59177	7.69564	7.07029	8.66514	8.62933	9.02221	6.08756	6.42273	8.60749	8.79433	6.67387	9.86951	6.77028	8.78445	6.55207	4.44277	7.41006	6.52519	9.57385	9.01173	5.16501	8.53413
AT1G07460	0	0	0.044409	0	0	0	0	0	0	0	0	0	0	0	0	0	0	0	0	0	0	0	0	0	0	0	0	0	0	0	0	0	0	0	0	0	0	0	0	0	0	0	0	0	0	0	0	0	0
AT1G07470	15.1377	15.1537	14.3487	13.2615	12.1167	13.6876	13.4578	13.2103	12.6535	13.9793	13.3728	13.1706	13.2407	12.9924	13.9501	13.3342	14.6923	16.0396	14.294	12.8046	15.3578	14.7501	13.6816	12.51	15.7379	13.5738	13.624	14.6904	13.3007	15.0183	17.0106	12.8915	16.1753	12.879	14.0096	13.8332	13.4386	13.6773	14.6997	13.8301	13.348	12.9983	15.0204	13.7996	14.9336	12.7981	11.9035	14.0459	12.9636
AT1G07473	0	0	0	0	0	0	0	0	0	0	0	0	0	0	0	0	0	0	0	0	0	0	0	0	0	0	0	0	0	0	0	0	0	0	0	0	0	0	0	0	0	0	0	0	0	0	0	0	0
AT1G07476	0	0	0	0.049251	0	0	0	0	0	0	0	0	0	0	0	0	0	0	0	0	0	0	0	0	0	0	0	0	0.021984	0	0	0.042957	0	0	0.044106	0	0	0	0	0	0	0	0	0	0	0	0	0	0
AT1G07480	12.7747	13.6579	11.0499	12.0755	11.3823	11.6444	13.4921	13.0473	12.3245	11.7557	10.8404	12.4071	11.1994	10.7942	9.8378	11.2594	12.3679	15.9124	13.4881	10.8396	13.2429	13.0725	12.574	9.41105	13.2804	10.4025	13.4768	13.146	12.4436	13.58	14.615	11.7904	12.2009	12.1112	12.5078	11.848	11.0663	11.7458	13.9776	14.4746	9.88424	11.1259	13.6679	12.2779	13.3074	10.8035	10.1446	13.8622	10.9767
AT1G07485	0.121088	0.669209	0.957762	1.00291	0.311449	0.55698	0.424849	0.468911	0.662298	1.78588	0.670735	0.846574	0.318753	0.699329	0.79352	1.11843	0.6978	0.89322	0.651324	0.611142	0.995369	0.625506	0.560867	0.896018	0.270648	0.946916	0.388361	0.403262	0.896253	0.781226	0.402824	0.462598	1.29903	0.432265	0.588464	0.419617	1.0374	0.545038	0.749761	0.592192	1.1666	0.11656	0.250809	0.741758	0.956563	1.20406	0.609251	0.514508	0.466481
AT1G07490	2.54529	2.80735	6.73496	7.97937	6.79105	3.66605	4.58087	3.10954	7.01941	6.85053	5.86171	5.98846	3.34058	7.10448	7.63768	7.51654	6.80458	6.77271	5.9302	2.43544	9.2028	7.95268	3.37569	6.90427	4.22471	7.24962	3.9745	5.40395	5.30804	5.23518	4.18781	3.60951	2.85524	4.98991	7.14856	5.40961	6.3319	3.5006	6.59109	3.93592	7.90869	1.22471	5.94575	4.25708	5.94964	5.53747	5.46251	4.59087	8.59039
AT1G07500	1.17095	1.02013	0.514418	1.07692	1.13422	1.37164	2.17044	2.32824	0.66203	0.919972	0.514551	1.52645	1.42585	0.486234	0	0.448187	0.933184	3.65353	0	1.09615	2.44326	0	0.991336	1.40617	0	0	3.96309	0.80824	0.719628	0	1.03046	2.30611	0	1.2833	0	0	0.421498	0	0.831924	1.77092	0	1.63332	3.21702	0.391169	0.912008	0	0	0	0.478522
AT1G07510	17.7491	17.3685	12.4972	10.8218	11.4815	14.842	14.6492	12.5956	10.601	12.5822	12.2479	11.4845	15.2357	11.5151	12.5315	12.109	12.4131	14.7745	11.9634	16.1319	11.6707	10.9479	14.5778	11.0147	16.7125	10.2335	14.8399	12.3847	12.2763	15.1814	13.3727	13.8659	13.8674	12.5039	12.0356	12.6735	11.2127	16.3392	12.5497	16.4614	10.9525	16.2501	15.3099	12.5007	11.2025	12.2272	11.6078	14.7722	11.6566
AT1G07520	10.1051	9.60815	4.47555	3.25907	4.5224	5.53104	6.88811	8.04326	3.17242	4.04559	2.58289	1.9517	7.47276	3.39221	4.005	5.13031	2.5457	8.04358	4.41791	5.7191	4.64963	5.8947	6.54916	3.2613	7.30745	5.08366	7.42197	4.23475	1.5551	8.39329	4.99376	7.36513	2.68155	7.84001	6.2003	2.23914	1.66342	6.9033	3.68303	6.16681	2.88667	6.2597	8.15816	4.06684	3.40795	3.4575	6.04406	6.41279	4.69017
AT1G07530	13.2549	13.594	9.50396	8.46609	9.0104	11.8035	11.1277	12.7679	7.20089	9.58882	7.908	8.62672	11.2323	10.0483	9.57129	9.51536	8.82913	13.2477	9.64632	12.0647	9.51661	10.9858	11.1441	8.07786	13.2972	8.49939	11.8111	9.53921	8.19735	11.8176	9.79247	11.5938	11.2002	9.44451	9.38022	8.71445	7.9817	12.5287	10.2715	13.9039	8.52432	12.2416	13.2891	9.6794	9.16047	9.12279	9.50568	11.9059	9.37012
AT1G07540	0	0	0	0	0	0	0	0	0	0.013034	0	0	0	0	0	0	0	0	0	0	0	0	0	0	0	0	0	0	0	0	0	0	0	0	0	0	0	0	0	0	0	0	0.012817	0	0	0	0	0	0
AT1G07550	0	0	0	0	0	0	0	0	0	0	0	0	0	0	0	0	0	0	0	0	0	0	0	0	0	0	0	0	0	0	0	0	0	0	0	0	0	0	0	0	0	0	0	0	0	0	0	0	0
AT1G07560	0	0	0	0	0	0	0	0	0	0	0	0	0	0	0	0	0	0	0	0	0	0	0	0	0	0	0	0	0	0	0	0	0	0	0	0	0	0	0	0	0	0	0	0.007715	0	0	0	0	0
AT1G07570	4.20899	4.40449	4.30929	5.57946	5.35557	5.44824	7.52656	4.97224	4.24128	4.29868	3.77108	3.37542	4.20202	3.62283	5.62751	5.239	4.03174	5.39575	6.88839	5.11943	5.19201	5.84972	3.39042	5.23294	4.33777	3.31125	4.08155	6.22159	3.23064	7.24237	5.00931	4.60468	4.64174	5.6096	6.05014	3.16023	3.87856	4.9466	5.27332	3.22029	5.4435	5.40822	4.77729	4.81304	4.12054	5.77857	4.53379	4.17306	4.6394
AT1G07590	388.503	488.67	290	412.638	373.614	341.562	234.686	505.379	507.207	511.802	372.822	457.836	275.088	541.029	252.708	331.848	386.261	185.049	307.023	425.795	269.96	342.367	478.299	461.77	344.72	530.279	279.635	235.643	484.544	221.566	209.516	459.469	404.299	375.632	326.621	439.136	417.762	442.31	413.841	679.496	270.56	278.657	281.116	424.897	352.544	417.857	502.272	421.557	379.291
AT1G07600	4374.14	12363.3	4285.96	14164.7	10946.3	5440.8	7092.11	18931.3	19072.7	15850.4	4944.62	18752.5	10664.8	12728	8065.04	11342.4	5412.43	4018.79	2430.63	13656.3	10440.6	8534.67	17794.9	21328.4	1904.06	8665.75	4599.61	7037.07	12332.7	4711.08	3980.53	15915.4	5060.31	10629.5	2004.71	16904.5	11510.1	11078.3	9495.91	15830	5172.1	3622.83	8058.91	12209.4	4643.64	5731.72	16862.6	7820.73	7503.88
AT1G07610	144.974	162.649	175.591	194.862	220.403	192.452	119.902	133.308	271.171	258.132	329.874	194.098	221.735	229.522	202.534	235.532	226.322	118.325	72.4178	204.89	99.5911	112.413	213.496	308.07	149.411	350.308	180.222	87.037	198.92	83.2812	113.576	162.014	89.5039	172.725	214.328	245.394	251.16	281.985	146.039	427.888	117.746	247.568	122.459	220.298	134.05	245.073	413.676	250.646	239.831
AT1G07615	1.51018	1.84815	2.5227	2.97272	2.05823	1.47763	2.4699	1.84148	2.59456	1.98147	2.65733	1.48577	1.68722	2.21313	2.23463	2.46382	1.36262	1.78339	2.91159	2.1355	1.96098	1.64286	1.58411	2.07424	1.23536	2.13209	2.45065	2.00285	2.42883	2.78362	1.94058	2.1286	2.80997	2.20004	2.20997	2.18046	1.93832	2.34225	2.51569	1.73779	2.9161	1.76737	1.26342	1.70084	2.9273	2.22688	2.35182	1.32391	2.02395
AT1G07620	2.7317	1.01541	0.184496	0.29063	0.131776	0.724304	0.642042	1.78217	0.520126	0.154469	0.18315	0.410814	1.18386	0.24118	0.323083	0.392718	0.294937	0.865856	0.810577	0.627271	0.296993	0.091417	0.868003	0.249132	1.20152	0.293607	1.12231	0.041845	1.44022	1.11421	0.178727	1.44194	0.490234	1.19022	0.318696	0.442194	0.262457	1.46412	0.192766	1.39284	0.103532	1.02414	0.444031	0.273145	0.115897	0.315064	0.490451	1.14668	0.346208
AT1G07630	6.00889	4.53795	3.27174	3.77165	3.26847	3.59551	3.7775	4.22877	3.28554	3.79208	3.19144	3.61627	3.96764	4.10832	3.82591	3.72678	4.09696	4.92388	5.06304	3.53894	5.15708	4.95037	4.22707	3.39582	4.81542	3.54156	4.55199	3.97246	4.57322	4.83642	4.47514	4.37241	3.89207	5.41493	4.1559	4.37229	2.98824	4.54263	4.09072	4.14853	3.36541	4.02576	3.92131	3.87536	3.5427	3.6193	3.74107	4.33217	3.81855
AT1G07640	10.1781	12.1988	12.3675	12.9653	12.2038	8.62265	7.67069	9.0945	10.1801	11.8704	12.2903	10.904	10.944	13.6262	11.9104	10.6959	11.5098	13.232	11.8488	12.2125	13.7069	12.4887	10.1889	12.4678	11.5622	12.458	7.93307	11.3459	15.0816	10.631	10.2177	13.3185	10.637	11.5819	12.593	13.5296	11.6141	10.8325	13.2614	9.12481	13.7354	11.7627	8.69963	11.2518	11.2178	14.8677	11.9035	10.3695	12.213
AT1G07645	0	0	0	0	0	0.055447	0	0	0	0	0	0	0	0	0	0	0	0	0	0	0	0	0	0	0	0	0	0	0	0	0	0	0	0	0	0	0	0	0	0	0	0	0	0	0	0	0	0	0
AT1G07650	16.4345	7.95717	3.91474	4.39458	3.88576	11.6589	13.9366	14.7479	4.89093	4.55357	3.63554	4.12081	10.0396	3.70841	4.57104	4.95062	5.2137	11.1391	7.02292	15.9086	5.48876	6.00941	5.31527	3.97325	11.72	3.1774	8.7398	5.66264	4.4819	14.3247	6.37982	13.2543	4.68363	5.91165	4.52215	3.89098	4.08708	15.1371	5.16537	11.1389	6.63888	11.3161	12.4043	4.55631	4.2994	5.08362	4.40635	10.0407	4.72987
AT1G07660	54.4407	47.6418	40.4905	46.1432	49.8101	42.8706	52.237	51.3889	47.387	38.1467	41.3716	37.5157	42.3007	43.4754	50.0127	43.0398	38.1777	44.6261	44.6915	48.6993	46.0099	37.4262	49.7669	44.6189	44.6045	51.9763	46.086	42.6777	38.6717	48.0044	35.0832	44.8014	51.0098	45.7665	46.8324	38.0059	45.0034	52.2439	46.7905	50.2909	51.4057	46.8084	49.3483	32.8842	44.8132	48.0374	44.0494	48.1985	41.7928
AT1G07670	11.6614	10.9453	8.5153	7.38607	8.33058	9.24604	10.5866	8.15737	6.92592	7.78313	8.39664	7.77527	9.29264	6.67313	8.28624	9.17298	9.35182	9.54903	8.22057	9.9965	8.5876	9.07983	8.94877	7.46976	10.6803	7.11923	10.4109	8.15481	7.86819	10.4034	9.68313	9.30427	8.58721	9.42198	8.86042	8.45681	7.62403	11.3258	7.63273	10.4282	7.89568	10.0822	9.49324	8.03815	7.2431	8.14853	8.38535	9.43533	8.48119
AT1G07680	0	0	0	0	0	0	0	0	0	0.046662	0	0.038769	0	0.098502	0	0	0	0	0.130859	0	0	0	0	0	0	0.050864	0	0	0.096429	0	0.033472	0	0	0	0	0	0.215521	0	0	0	0	0.053115	0	0.039881	0	0	0.05025	0	0
AT1G07690	0	0	0	0	0	0	0	0	0	0	0	0	0	0	0	0	0	0	0	0	0	0	0	0	0	0	0	0	0	0	0	0	0	0	0	0	0	0	0	0	0	0	0	0	0	0	0	0	0
AT1G07700	66.8456	80.63	75.5827	64.8653	65.5298	66.4796	64.9708	72.7467	81.054	73.4814	71.3142	78.8669	69.3958	73.5974	70.1256	77.7651	82.5921	67.2465	66.0315	61.3383	61.1785	66.457	76.7492	72.2354	73.2114	82.0612	76.759	61.5717	80.5547	65.4493	70.5113	72.976	81.9827	73.5884	72.7476	83.156	73.2429	75.2007	71.606	88.9148	69.8663	70.651	60.5298	70.6899	70.6338	75.1977	78.202	73.4794	73.074
AT1G07705	7.34032	6.02399	8.19466	6.89904	7.49529	6.14761	8.3749	5.30989	6.39149	7.17767	8.97671	7.20395	7.45397	6.60687	6.91006	7.891	7.00737	6.65377	7.85441	5.72454	6.81752	6.56327	5.73583	7.0655	5.99315	5.63801	7.33667	7.60998	7.11176	6.75476	8.53358	5.26947	6.48769	7.1159	7.55212	7.16753	7.40066	6.43359	7.04784	6.41901	8.28636	6.55728	6.04022	7.26229	6.44253	7.43007	7.0231	5.23958	7.21461
AT1G07710	0.124368	0.050866	0.171612	0.198181	0.133403	0.137099	0.167136	0.162962	0.203053	0.108362	0.187376	0.195496	0.073357	0.148643	0.486752	0.387392	0.56282	0.059446	0.043135	0.092848	0.165717	0.142857	0.050557	0.275485	0.208061	0.233198	0.217514	0.081749	0.144287	0.118733	0.199603	0.157674	0.061532	0.172552	0.432722	0.360406	0.128271	0.310918	0.111809	0.236971	0.59402	0.085794	0.07611	0.118664	0.120714	0.308337	0.352773	0.268619	0.202395
AT1G07720	66.228	69.1406	41.9879	32.5825	35.7787	57.7618	47.7354	48.6386	25.2716	50.4024	29.4036	31.1245	68.1916	31.027	33.5002	48.5868	19.6292	50.9454	45.9604	56.1719	47.4092	34.1445	65.2814	36.9162	59.4721	47.6562	78.2804	42.8103	21.5805	50.1685	47.537	46.4783	31.8355	48.6262	40.8696	19.2647	19.9733	51.5431	36.7291	65.6529	34.0831	64.599	55.38	46.546	30.1574	38.9532	48.1176	66.915	36.441
AT1G07725	0.022045	0	0	0	0.023796	0.018965	0.011594	0.020428	0	0.00965	0.010628	0.032582	0.015272	0.020635	0	0.009698	0	0	0.013429	0	0	0	0	0.010149	0.008039	0.010357	0.036061	0.03399	0.005	0.024716	0.006916	0	0	0.013413	0.009557	0.011216	0	0.012969	0.017376	0.012286	0	0	0.019009	0	0	0.010663	0.020976	0	0
AT1G07728	4.89053	5.49019	5.34994	4.79701	4.47972	3.82268	3.89248	5.26825	5.09663	4.38838	4.83758	5.49844	3.73666	5.61545	5.20374	4.83291	5.63578	4.86002	5.12873	4.32794	4.58208	6.19931	4.41138	4.94264	5.63447	4.60838	4.74377	4.24733	4.96736	5.19081	5.27556	5.26056	6.24915	4.78462	5.18575	5.24572	4.95932	5.06192	5.13994	4.42035	5.04362	4.8957	4.90383	4.954	5.34288	5.41057	5.05013	4.83879	5.1828
AT1G07730	0	0	0	0	0	0	0	0	0	0	0	0	0	0	0	0	0	0	0	0	0	0	0	0	0	0	0	0	0	0	0	0	0	0	0	0	0	0	0	0	0	0	0	0	0	0	0	0	0
AT1G07740	1.35113	1.49341	1.48235	1.32876	1.5268	1.33014	1.31653	1.33967	1.22284	1.35389	1.28525	1.44404	1.04342	1.43838	1.49296	1.24056	1.08648	1.31382	1.59869	1.1971	1.67064	1.49444	1.42942	1.68281	1.14886	1.4431	1.16457	1.4825	1.38911	1.61012	1.70328	1.39111	1.73719	1.00249	1.34824	1.2524	1.40137	1.57507	1.73155	0.770966	1.67511	1.07992	1.314	1.29638	1.69215	1.7592	1.32654	1.18841	1.3949
AT1G07745	4.41076	4.06776	4.42213	3.86569	4.06951	4.95305	4.45685	4.07738	4.73676	4.73451	4.52684	4.84414	3.43588	5.1971	3.66623	4.09552	4.13336	4.504	3.73447	3.83193	4.43584	4.00218	3.52213	4.10559	4.57312	4.60075	4.03102	4.45625	4.90222	4.46663	5.00309	4.00114	3.80563	3.91513	4.11013	4.47621	4.08273	4.42667	6.16396	3.4656	3.98911	4.2394	4.27244	3.98844	4.83174	4.45496	4.26535	4.27212	4.13044
AT1G07747	0	0	0	0	0	0	0	0	0	0	0	0	0	0	0	0	0	0	0	0	0	0	0	0	0	0	0	0	0	0	0	0	0	0	0	0	0	0	0	0	0	0	0	0	0	0	0	0	0
AT1G07750	17.704	17.5106	17.6597	13.9226	13.6638	15.0596	12.5223	11.8927	21.0917	16.0273	15.8717	21.7042	17.4991	16.7492	15.0984	16.3486	17.6312	15.9142	15.6117	13.9382	14.765	15.1863	14.951	16.2783	16.3534	18.2957	17.9608	15.2014	20.5479	10.7774	15.9141	14.9452	17.0638	17.4154	14.7028	21.1312	18.3955	13.8369	12.382	17.8396	14.0678	15.6674	14.8923	17.8312	13.9747	16.049	15.2489	16.6351	15.7995
AT1G07770	117.188	130.409	208.344	258.323	283.933	195.513	227.468	144.302	232.068	183.252	250.818	143.204	160.599	228.481	246.654	233.786	148.715	105	212.146	171.202	190.786	145.489	143.118	249.105	90.5326	259.419	158.505	192.801	165.783	232.76	127.279	141.61	269.807	179.739	219.242	137.244	223.151	173.714	226.949	148.793	293.901	156.623	178.76	126.519	208.982	281.186	245.011	135.823	197.753
AT1G07780	25.8393	23.1574	33.2451	38.0197	36.9404	31.6293	29.4301	18.6618	29.2771	35.7222	44.0989	25.9639	26.7556	34.1034	34.5765	31.9924	27.1218	28.0012	27.5433	26.43	32.9931	24.9402	24.3486	37.872	18.7915	35.153	23.3215	28.5916	30.7064	32.9063	32.465	24.1939	31.3521	27.6869	33.7615	25.6658	36.1121	28.4155	34.23	22.4639	37.8224	31.4939	22.9599	22.7268	32.3345	39.4144	33.3629	23.0549	30.3689
AT1G07790	18.7768	23.6235	41.9553	46.9587	66.5298	26.4028	32.3088	21.2741	46.9589	34.1378	64.868	39.6865	25.6776	46.4013	63.1971	38.6484	40.6894	23.2738	39.9299	20.6586	41.0276	31.9186	24.5401	50.2715	21.3566	48.6108	22.6417	39.1231	48.4695	33.5014	30.1761	23.9018	40.1738	38.7842	45.5877	43.5624	63.4176	22.2163	49.0998	18.9643	64.2148	28.507	29.5653	30.6368	46.6728	59.6466	43.3868	23.5586	37.61
AT1G07795	0	0.106562	0	0	0	0	0.05801	0	0	0.146246	0.106815	0	0	0	0	0	0	0	0.068386	0	0	0	0	0	0.042962	0	0	0	0	0	0	0.049134	0	0.06879	0.050959	0	0.045042	0	0	0	0	0	0	0	0.063039	0	0	0.061392	0
AT1G07800	0	0.034205	0	0	0	0	0	0.09732	0	0	0	0	0	0.03317	0	0	0.060408	0	0	0.037476	0	0	0	0	0	0	0	0	0	0	0	0	0	0	0	0	0.028833	0	0	0	0	0	0	0	0	0	0	0	0
AT1G07810	8.41074	8.60032	9.27509	7.80358	8.55266	7.62832	8.78326	7.11928	6.99446	7.78336	8.80147	7.66367	8.00419	8.50185	8.10819	8.49981	8.3682	8.763	8.57019	7.57507	8.74981	8.17756	7.97026	6.79637	8.62942	7.72508	8.11666	9.44584	7.5114	8.80909	9.18107	7.81713	10.0503	8.0937	7.55142	8.89855	7.63709	8.24556	8.94377	7.33047	8.52222	7.80854	8.59582	9.18261	8.4416	8.74525	7.71605	7.88334	8.41991
AT1G07820	31.8103	34.034	54.2531	58.2029	71.6507	50.1277	50.9933	53.4882	63.6799	50.1903	65.84	47.6975	40.0224	61.2982	74.595	47.5501	55.6667	39.1801	57.6101	41.8848	57.5351	51.4837	40.6228	62.187	41.3695	63.393	44.8289	57.1725	56.5171	46.897	45.1053	39.7987	85.0544	50.426	65.7308	58.794	73.8781	40.8217	64.1609	43.4128	77.3941	38.4646	57.4824	44.4401	65.3701	60.7444	43.1635	42.9521	44.8199
AT1G07830	5.62787	5.9575	8.72357	10.1677	9.87856	7.94018	11.4414	6.07013	13.525	7.88818	10.1677	6.52439	6.38384	9.06807	8.78634	9.56722	7.60483	6.97736	9.35263	7.8844	7.48341	7.54502	7.44654	9.25754	4.64935	10.5571	7.28998	8.14358	8.61254	9.3605	7.58107	7.12294	7.45708	8.00116	9.65829	8.28017	8.68073	7.14159	8.83553	7.31276	10.2314	6.50233	5.87561	6.55203	8.33782	10.6616	9.3556	7.79345	9.0871
AT1G07840	5.55535	6.44867	8.07894	8.10256	9.67833	6.89595	7.78774	6.19009	9.83884	7.77702	10.9414	6.45632	6.27083	7.04338	9.44489	9.22628	8.11655	6.20086	7.89349	6.87318	6.839	5.67318	6.70249	8.75999	5.40016	8.24874	5.92475	6.91464	6.74387	8.4768	7.61683	6.60023	6.7354	7.25324	8.09202	6.79636	8.88658	5.79917	9.20373	6.08822	11.2031	6.24317	6.37351	5.68358	7.54988	9.91948	9.31053	5.0837	7.15971
AT1G07850	0.017845	0.034058	0.034471	0.108566	0	0	0	0.032732	0.022659	0	0.034216	0.026178	0	0.016587	0.02222	0.015563	0	0	0.021661	0.0373	0	0	0.03385	0	0.013061	0.033459	0.029128	0.027368	0.008051	0.066248	0.055686	0.031671	0	0	0.031046	0.054296	0.057257	0.041635	0	0	0	0	0.030576	0.052968	0.020206	0	0.016871	0	0.015637
AT1G07860	0	0	0	0	0	0	0	0	0	0	0	0	0	0	0	0	0	0	0	0	0	0	0	0	0	0.112654	0.097997	0	0	0	0	0	0	0	0	0	0	0	0	0	0	0	0	0	0	0	0	0	0
AT1G07870	18.794	14.2116	4.16463	3.15022	2.69504	15.2575	12.0662	13.2026	2.84572	4.76201	3.01089	3.7987	12.7343	3.07753	3.29817	5.20543	3.28131	12.9453	5.18667	17.2125	3.53616	4.77708	14.2845	3.49973	17.8837	4.99519	15.3029	4.74027	3.51521	12.4819	6.10189	11.315	2.94172	5.14992	4.98466	2.9698	2.96803	18.5307	3.49273	21.3698	2.60483	16.2675	14.4114	5.30251	3.2102	3.10836	4.00628	16.9055	3.56895
AT1G07880	1.05701	1.22006	1.33774	1.57698	1.94924	2.11748	1.90458	0.875785	1.81976	1.726	1.61928	0.844275	1.82885	1.0252	1.34478	1.87373	1.85619	1.35547	1.61616	1.46157	1.15285	1.17695	1.43115	1.31281	1.22107	2.00181	1.63349	1.46375	1.3911	1.92981	1.32379	1.36731	1.53202	1.53427	1.91147	1.27368	1.37818	1.46614	1.97157	1.35041	1.93752	1.83607	1.36867	1.4837	1.03576	2.2737	1.54662	1.62932	1.40853
AT1G07885	0	0	0	0	0	0	0	0	0	0	0	0	0	0	0	0	0	0	0	0	0	0	0	0	0	0	0	0	0	0	0	0	0	0	0	0	0	0	0	0	0	0	0	0	0	0	0	0	0
AT1G07890	255.08	269.046	298.516	250.954	332.535	336.852	400.113	256.151	267.458	269.103	319.183	267.023	374.507	278.618	306.698	288.89	260.235	250.043	276.564	281.856	224.076	213.119	267.282	295.807	233.77	309.782	318.916	230.64	270.554	240.183	233.715	190.906	293.824	268.073	316.302	276.549	297.517	281.736	202.849	320.559	282.046	353.851	228.805	225.799	216.779	313.85	343.956	295.597	321.765
AT1G07900	2.36634	1.32178	0.280941	0.294162	0	1.39297	0.302192	1.16133	0.183189	0.764032	0.69728	0.263076	0.693651	0.535331	0.179747	0.633814	0.125156	0.995365	0.268846	1.9055	1.01445	0.779736	1.36388	0.262072	0.686586	0.488257	1.58059	1.00622	0.032895	1.40882	0.503646	1.02275	0.401598	0.540585	0.203384	0.149883	0.176668	1.18885	0.352332	1.15249	0	1.46698	1.37831	0.436029	0.205735	0.287467	0	1.12781	0.518867
AT1G07901	0	0	0	0	0	0	0	0	9.39792	0	0	2.70813	0	0	0	3.20366	6.22794	0	0	0	5.75015	4.93551	0	3.34844	8.25287	0	0	0	0	0	2.331	0	0	0	3.26869	7.44021	5.90433	0	0	4.08979	0	3.60943	0	0	0	3.60365	0	0	3.26315
AT1G07910	4.96046	4.57661	5.49593	4.87437	5.06712	4.83339	4.20822	3.8737	4.25807	5.277	5.83091	4.16579	4.81839	4.51187	5.72201	4.71048	4.84856	4.76123	4.59042	4.48574	4.60434	4.68983	4.1996	4.69094	4.77381	4.58809	4.59406	4.70516	4.64582	4.86551	5.44576	4.11935	5.20791	4.50147	4.76871	4.57973	5.02839	4.6561	4.78479	5.10872	5.8374	4.57568	4.70071	4.54742	4.65884	5.32573	5.25602	4.33365	4.8561
AT1G07920	163.255	165.919	238.892	237.233	273.769	178.384	200.688	145.732	199.536	190.073	242.679	195.618	195.63	207.179	247.439	212.934	165.844	168.772	219.219	176.937	215.982	181.692	157.659	236.111	134.868	219.974	182.985	200.524	192.189	216.46	196.302	178.869	251.531	197.676	218.556	183.932	224.579	184.301	224.589	139.847	248.5	185.097	166.69	155.277	214.726	249.154	213.001	137.408	202.761
AT1G07930	149.898	150.849	308.695	247.751	319.42	207.363	217.581	128.828	213.693	193.079	316.931	184.133	207.213	211.394	307.103	237.882	175.426	152.238	219.09	174.088	223.195	147.877	133.763	277.689	120.584	229.165	195.096	200.411	208.947	215.209	202.938	158.578	288.768	194.288	240.979	185.007	278.413	185.929	221.986	126.964	299.656	189.229	146.111	147.704	209.875	298.518	235.155	132.745	237.725
AT1G07940	195.921	184.217	284.256	236.586	290.894	217.918	232.148	158.282	215.413	193.717	279.069	200.726	220.354	209.747	277.207	242.018	188.023	173.959	253.328	196.586	247.354	180.907	160.816	263.028	153.169	218.232	214.796	223.964	205.681	224.916	224.086	182.62	312.959	214.206	228.902	191.208	257.83	198.343	228.764	148.071	284.983	193.24	179.499	170.625	208.191	264.975	224.453	156.496	237.299
AT1G07950	6.46759	6.57686	6.64944	8.18198	7.40935	6.2602	5.69245	7.15985	9.03978	6.32556	7.49012	7.72961	4.74506	8.62318	7.04321	7.54886	9.79049	6.68758	7.55146	7.3467	7.03295	6.66761	7.82419	7.88941	6.84624	9.19449	5.65826	6.30706	8.0424	6.23984	6.39903	7.02138	6.14955	7.64303	8.36488	6.86465	8.48857	5.13551	9.78094	6.38509	7.96526	5.96956	6.4841	6.62746	8.43947	9.80542	7.49301	7.00693	8.09346
AT1G07960	10.6795	9.67505	12.1488	12.7216	11.3073	7.97193	8.17923	9.89588	13.785	11.7337	11.7324	12.2112	8.25353	13.0939	12.1617	10.3947	10.7029	6.96107	10.556	9.57338	12.7726	9.498	7.77757	12.0067	7.5112	12.2951	7.94974	11.3895	11.1188	8.97041	8.95137	10.5274	13.1416	10.6866	10.7107	9.59503	10.5213	9.29559	13.5996	7.82716	12.116	8.19352	8.41303	10.4206	10.5614	13.8942	11.8324	7.53645	9.36379
AT1G07970	2.96975	2.99057	4.06228	3.70636	4.18786	3.35722	4.03367	2.98176	4.12818	3.53421	4.314	2.90016	2.9519	3.46352	3.72578	3.97352	3.33237	2.85943	3.10122	2.98031	3.50673	2.73486	3.24613	3.51244	2.85481	3.3615	3.55878	3.71723	3.32631	4.40277	3.81098	3.1357	3.10455	2.97486	3.8023	3.01243	3.30619	3.77424	3.73021	3.21249	4.12084	2.9888	2.88679	3.1337	3.53792	3.56518	3.74499	3.04554	3.60795
AT1G07980	11.9379	10.927	11.9057	13.8421	12.7079	12.0275	11.4279	10.2383	14.2867	11.7267	14.163	12.8968	11.3103	13.0888	13.4357	11.7723	14.2539	11.4481	11.1602	11.3895	10.462	11.2607	11.4286	14.2911	11.5541	12.1342	10.46	11.7647	16.7644	12.0234	12.6766	11.1113	11.1235	12.7916	12.0386	13.6323	14.2568	11.5648	13.3756	11.7345	12.8323	13.3061	13.2101	12.5082	13.4658	15.9407	11.7866	11.7114	12.4132
AT1G07985	0.745491	0.415348	0.279904	0.097741	0.516257	1.54705	2.66617	0.694229	0.854256	0.253298	0.092551	0.210803	0.727187	0.669283	0.299002	0.883983	0.492487	1.06396	1.24192	0.91034	0.524749	0	0.772836	0.655993	0.331791	0.321605	0.880614	1.03822	0.196316	0.754107	1.48331	0.255761	1.13795	1.01073	0.874862	0.148495	0.155904	0.733376	0.540596	0.65181	0.29645	0.574589	3.15336	0.468803	0.628173	0.141792	0.13651	1.21934	0.299468
AT1G07990	18.5756	17.1279	15.1089	13.687	12.0907	13.7958	13.4913	13.6456	11.8056	15.1682	13.6472	14.0207	14.4724	12.4832	13.0163	12.9419	15.6469	15.615	13.6025	13.9936	15.4502	14.3933	14.1998	13.2023	17.3224	12.0132	15.1861	14.4119	14.2954	14.5331	17.0502	15.3887	12.5136	14.8503	13.3921	14.8055	12.6237	13.8145	14.2931	15.1887	13.3373	14.1165	14.8702	15.2267	13.2407	12.7281	13.0658	13.8831	13.7636
AT1G08000	3.13292	3.31221	4.80392	4.64613	4.25803	4.6087	4.37715	3.23314	3.48886	3.4808	4.95707	3.72437	3.99204	4.33721	4.0689	4.2437	4.34139	4.3142	4.0847	4.12415	4.30328	3.27578	3.08115	4.73208	2.92173	4.20288	4.12204	3.54637	3.484	4.40726	3.88391	3.48377	3.23156	3.63566	4.12258	4.36476	3.90731	3.48712	4.53891	3.23152	4.48008	3.84907	3.30883	2.96487	3.85312	4.12771	3.99655	3.33065	4.42349
AT1G08005	1.80502	0	0	0	1.85455	0	0	0	0	0	1.6935	0	0	0	2.15256	0	0	0	0	3.58473	0	0	0	0	0	0	0	0	3.11672	0	1.10136	0	0	0	1.57202	0	0	0	0	0	0	0	0	0	0	0	1.62691	0	0
AT1G08010	6.66182	7.22679	7.24226	6.99116	6.77214	6.9896	7.49692	6.15173	6.70694	5.71151	7.16737	6.37598	7.35749	5.92685	7.6009	6.93224	6.89364	7.09147	5.35195	6.35605	7.7468	5.38392	5.31333	6.79333	6.43242	5.75078	6.53528	6.42612	5.79702	6.86048	6.50196	5.65875	5.05476	5.80029	5.37089	6.39268	6.95094	5.94119	6.09588	5.06982	8.36851	6.61921	7.10714	5.69207	6.44567	6.28764	6.51746	6.13752	6.0322
AT1G08030	8.97002	7.41607	7.68551	8.33587	7.57757	7.92668	7.64189	6.8002	7.65939	8.60998	9.22587	7.60636	8.62002	8.14641	7.97287	7.10142	9.62658	7.57748	7.01475	6.76804	8.41491	8.92703	8.25434	7.37403	8.42631	7.04687	7.45425	8.21782	8.16015	8.06007	8.74579	7.32445	7.47592	7.53577	7.07376	8.14193	7.61626	6.54768	9.23167	8.40747	8.17231	8.53103	8.17615	7.88072	8.12928	7.69233	8.02123	8.11614	7.22316
AT1G08032	0	0	0	0	0	0	0	0	0	0	0	0	0	0	0	0	0	0	0	0	0	0	0	0	0	0	0	0	0	0	0	0	0	0	0	0	0	0	0	0	0	0	0	0	0	0	0	0	0
AT1G08035	0	0.069172	0.209516	0.219372	0	0.062954	0.075124	0	0	0.379858	0	0.052323	0	0.066544	0.089367	0.189075	0.124426	0.123703	0.178205	0.07579	0.112086	0.096918	0.135625	0	0.227461	0.069348	0	0.055584	0.163541	0.107754	0.091047	0.063564	0	0	0	0.149031	0.058554	0.084443	0	0	0	0.072918	0.062295	0.054194	0.040914	0.07145	0	0	0.257945
AT1G08040	14.2416	14.677	12.962	11.6361	13.7465	14.6032	11.8701	11.5063	13.3864	14.1491	13.0481	13.2173	13.8758	13.6841	13.4089	13.0152	12.6196	12.1655	12.4105	10.881	13.403	12.893	14.1645	13.0108	13.959	13.1022	12.7183	12.6183	12.2838	11.896	14.9554	12.0147	15.1735	12.3658	12.2122	13.6965	13.0349	12.2604	13.0601	15.4894	12.3045	12.7696	14.3622	13.5194	13.4988	11.9881	11.4929	13.3552	11.5698
AT1G08050	1.67702	1.29845	1.23308	0.757515	1.00831	1.26776	1.04553	1.16457	1.0869	1.13259	1.0971	1.49544	1.12828	0.81824	0.990992	1.28165	1.2604	1.38691	1.47416	1.2583	0.711643	1.0329	0.823738	1.28701	1.40816	1.11471	1.35251	0.803349	1.32559	0.885137	1.25436	1.316	1.00665	1.29772	0.977364	1.48734	0.829915	1.25019	1.09566	1.26878	0.712468	1.22688	1.30978	1.14268	0.961743	1.26211	1.01418	1.17988	1.21121
AT1G08060	4.06988	3.81648	4.32299	3.6001	3.36637	4.00636	4.17284	2.8093	2.5144	3.92789	4.0482	3.27514	3.70945	3.57071	3.94959	3.6586	4.23588	4.30892	3.91413	3.7202	4.32254	4.07048	3.3445	3.07023	4.12706	2.89747	4.20206	4.60217	3.53215	4.47857	5.05167	3.90441	3.74566	3.45996	3.49191	3.85477	3.41747	3.70128	4.29923	4.04033	3.54527	3.67096	3.6321	4.15909	3.82707	3.75306	3.64061	3.44676	4.13788
AT1G08065	0	0	0	0	0	0	0	0	0	0	0	0	0	0	0	0	0	0	0	0	0	0	0	0	0	0	0	0	0	0	0	0	0	0	0	0	0	0	0	0	0	0	0	0	0	0	0	0	0
AT1G08070	0.475051	0.803374	0.461621	0.473324	0.415303	0.516019	0.749868	0.545176	0.535224	0.356675	0.469191	0.326122	0.517402	0.508407	0.340525	0.565774	0.283419	0.721462	0.579087	0.511196	0.566233	0.594698	0.583821	0.374215	0.363279	0.499847	0.499875	0.532179	0.354169	0.701125	0.603166	0.525727	0.515521	0.578436	0.392612	0.38003	0.382895	0.557409	0.428401	0.428924	0.483189	0.535547	0.321541	0.295175	0.509136	0.382782	0.419931	0.293902	0.477543
AT1G08080	0.081519	0	0	0.121218	0	0	0	0	0	0	0	0	0.054713	0	0	0	0.067494	0.134794	0	0	0	0.106988	0	0	0	0.075646	0.065892	0.030632	0	0	0	0	0.04511	0	0.035756	0	0	0.046609	0	0	0.061099	0.078588	0.137046	0	0.022574	0	0.037635	0	0
AT1G08090	0.01486	0.014218	0	0.015113	0.047964	0	0	0.013694	0	0	0	0.010939	0	0	0.018566	0	0.049594	0	0	0	0	0	0	0	0	0	0.024287	0.011425	0	0	0.009296	0	0	0	0	0	0	0	0	0	0	0.05742	0.063814	0	0	0	0.014093	0	0.013044
AT1G08100	0	0	0	0	0	0	0	0	0	0	0	0	0	0	0	0	0	0	0	0	0	0	0	0	0	0	0	0	0	0	0	0	0	0	0	0	0	0	0	0	0	0	0	0	0	0	0	0	0
AT1G08105	0	0	0	0	0	0	0	0	0	0	0	0	0	0	0	0	0	0	0	0	0	0	0	0	0	0	0	0	0	0	0	0	0	0	0	0	0	0	0	0	0	0	0	0	0	0	0	0	0
AT1G08110	113.933	127.41	101.914	104.966	89.9893	109.737	97.2059	117.601	107.536	109.887	104.082	111.576	101.336	112.381	89.6397	100.311	108.588	110.999	102.636	109.3	108.986	112.57	118.553	94.9528	118.843	107.701	109.998	106.453	107.698	107.878	108.122	110.408	108.227	109.15	99.6971	102.447	102.014	105.969	112.352	101.375	94.1265	111.185	112.433	113.922	116.133	95.5414	101.231	120.909	93.4038
AT1G08120	0.031007	0	0	0.03103	0.032806	0	0	0.027843	0	0.026725	0.058716	0.067165	0	0	0	0.08012	0	0.10304	0	0.03204	0.047586	0.04105	0	0.0557	0.02282	0	0	0	0.02765	0	0	0	0.034923	0.037414	0	0.031205	0.049267	0	0.048518	0	0	0	0.026272	0	0	0.05944	0	0.033312	0
AT1G08125	11.5116	10.3576	9.01239	10.8226	10.2348	10.6311	11.1236	10.9293	12.2594	10.9006	11.8512	10.5555	9.5741	9.49872	9.73465	11.1588	10.8642	10.0035	12.0733	9.44707	9.78709	10.9849	10.1067	10.157	9.63996	10.259	8.92566	11.0748	10.4838	11.7844	10.8371	9.70613	16.3855	10.7347	10.4944	9.67461	10.6473	10.1264	11.2491	10.3623	10.6112	9.96974	10.6144	10.7043	11.8027	10.8184	9.34692	10.2921	10.3606
AT1G08130	8.5535	7.55257	9.76102	9.37133	11.7189	8.51461	11.7123	5.45743	6.54564	9.22401	12.135	6.68705	7.57695	8.2645	10.4724	9.22552	7.54528	7.63402	11.3695	8.40594	12.0316	7.88957	7.17301	9.67319	5.88535	6.98325	8.36152	12.1233	7.17786	11.13	11.6298	6.72467	12.9063	8.77742	7.66843	7.23969	8.71864	7.88049	9.86699	6.87801	10.7125	8.2278	6.73526	7.14705	8.14717	10.2749	8.72222	6.17	8.14112
AT1G08135	0	0	0	0	0	0	0.01203	0	0	0	0	0	0	0	0	0	0	0	0	0	0	0	0	0	0	0	0	0	0	0	0	0	0	0	0	0	0	0	0	0	0	0	0	0	0.006514	0	0	0	0
AT1G08140	0	0	0	0	0	0	0	0	0	0	0	0	0.027564	0	0	0	0	0	0.012112	0	0	0	0	0	0	0	0	0.007666	0	0	0.006235	0.008887	0	0	0.00861	0	0	0	0	0	0	0	0	0	0	0	0	0	0
AT1G08150	0	0	0	0.011367	0	0	0	0	0	0	0	0	0	0	0	0	0	0	0	0	0	0	0	0	0	0.01047	0	0	0	0	0	0	0	0	0	0	0	0	0	0	0	0.01076	0	0	0.006346	0	0	0	0
AT1G08160	8.43465	10.11	8.10943	10.7189	9.02464	11.7444	13.4766	9.97995	9.10232	8.19011	7.5907	10.2019	10.0137	9.97125	10.2345	10.4693	10.7787	12.4944	12.8744	14.667	10.1475	12.1813	9.50876	9.14712	9.92492	6.56173	9.92632	11.9884	11.2876	11.0118	10.1634	9.78189	6.08374	10.5515	10.0261	8.90564	7.75889	10.9535	10.788	7.39837	13.4519	11.7522	11.1513	9.97907	10.1381	11.7924	6.40442	8.92082	9.53103
AT1G08165	0.785326	2.09027	0.584828	5.02702	3.61523	1.80236	2.6325	4.13915	2.12842	3.93017	3.49426	1.56811	2.94951	4.2146	3.74851	1.47248	2.54425	3.56931	2.56571	2.53606	2.80525	2.26643	1.92473	3.46864	1.59192	2.5763	1.01871	3.07508	2.41604	2.90342	2.69745	2.22248	5.44265	1.95288	2.23353	1.99828	4.02383	0.84665	4.33176	2.61449	3.56605	3.10947	2.83263	1.91098	2.88829	3.02605	2.72738	1.48166	1.6338
AT1G08170	0.723596	0.479197	0.339038	0.761022	0.267949	0.434345	0	0.449991	0.190005	0.613739	0.624589	0.328144	0	0.41678	0.248292	0.262217	0.34124	0.255114	0.368593	0.105032	0.155651	0.537725	0.330277	0.453874	0.345344	0.286431	0.249561	0.269509	0.656842	0.26102	0.18863	0.353946	0.730291	0.247091	0.45523	0.617043	0.485792	0.468586	0.240771	0.28216	0.230959	0.647225	0.129264	0.33709	0.623835	0.884028	0.330652	0.275451	0.622222
AT1G08180	2.64742	4.20606	3.79025	6.66714	5.27327	4.24065	4.64484	4.3769	5.92785	7.28528	4.06429	5.21921	2.88477	6.20662	3.97649	5.06103	6.63563	4.03606	5.42371	2.71458	4.25579	4.10234	3.90117	5.22774	4.16358	3.9949	4.13951	5.31043	4.90071	3.452	5.44192	3.85973	4.41055	5.74107	5.15273	4.69438	4.70536	2.93197	5.58653	3.9128	5.81709	3.81169	3.99191	5.82714	6.17483	5.59502	4.42633	3.48249	4.76535
AT1G08190	29.3984	30.4538	35.9724	31.6997	31.8138	28.6559	27.8421	22.684	26.9782	32.2221	31.6989	32.0221	36.0949	29.995	34.3919	31.8688	35.03	29.0037	29.2221	29.2603	31.1064	26.6318	27.2567	30.6981	30.7808	31.7186	34.4146	29.4772	31.7279	28.1658	33.4889	27.4411	31.3907	30.9081	29.591	34.1957	32.0949	29.2115	33.8757	31.5038	32.511	31.6016	29.202	33.664	31.8937	34.8998	34.6803	30.7353	30.5483
AT1G08200	109.276	103.238	92.8974	82.7877	83.7947	104.142	105.146	90.8292	79.7412	92.3594	82.453	88.3928	111.404	81.7669	89.3845	87.1788	86.8248	105.814	88.7014	104.006	95.9621	90.9046	92.8298	83.1783	105.223	90.795	110.024	95.9964	87.3064	101.688	99.411	99.4191	91.9275	92.1636	89.2769	85.0371	85.5916	101.824	83.8461	97.8502	92.4367	100.326	108.008	84.9416	88.157	86.3989	86.9791	100.942	86.8493
AT1G08210	6.20649	5.46189	6.19844	5.55774	5.61855	5.47153	5.43872	5.28302	6.05701	5.81763	5.83661	5.43316	5.80082	6.03031	4.57915	5.46072	5.8106	6.29515	7.26257	5.43798	6.33607	6.32189	6.33422	5.37897	5.5948	5.15339	6.04305	6.251	4.83577	6.47763	6.84091	5.06426	7.55142	5.78899	6.04616	5.39964	5.02209	4.77514	6.90186	4.51007	5.0863	5.07342	6.56755	6.11306	6.1866	4.94859	4.7886	5.97347	4.68026
AT1G08220	1.1321	1.81163	3.27867	3.54533	3.97839	2.47822	2.95613	1.67407	3.21933	2.81459	3.71479	2.38352	2.86876	1.99906	4.19202	3.17287	2.46498	1.57261	2.81847	2.36824	2.1948	1.11037	1.62404	3.4321	1.08047	4.14136	2.33891	2.28876	3.45508	2.62291	1.99238	1.55743	2.32468	2.28511	2.50308	2.75917	3.38774	2.54285	2.06184	1.74816	4.62509	2.23712	1.12094	1.63027	2.82536	3.78299	3.6854	1.31616	2.67447
AT1G08230	2.37517	1.991	2.4649	2.44351	2.7582	1.91168	2.53958	1.66898	2.15944	3.14192	2.11642	2.88021	2.98121	3.50004	2.82335	2.31386	1.69105	2.74734	2.18966	2.09596	2.1092	1.70992	2.78367	2.80613	2.02286	3.02273	2.20131	1.73966	3.13446	1.60928	2.30138	1.81453	3.91851	2.5601	1.71446	2.30267	2.17813	2.0559	1.69098	2.34346	1.72505	3.0187	3.08932	2.6165	2.0065	2.22878	3.25439	2.43109	1.50986
AT1G08250	2.61305	2.95761	10.2878	8.77999	9.02229	1.6026	1.4367	1.80353	9.68966	7.08282	11.0962	14.6705	2.23017	9.45673	9.3482	6.15666	11.8936	3.40279	5.9087	1.84492	8.5167	6.43541	3.24832	9.55831	3.09076	7.49433	3.01915	5.19385	14.6396	2.13356	4.2796	3.13094	6.23772	6.73546	6.7542	14.0423	14.1488	2.34659	8.79463	2.39764	10.3325	2.28466	2.28623	4.73892	8.44603	10.6394	8.65098	2.59688	8.24421
AT1G08260	1.42354	1.29987	1.82532	1.84194	2.30701	2.0189	2.70846	0.939381	1.4372	1.79576	2.24182	1.16408	2.13181	1.55123	2.12738	2.01857	1.53213	1.35092	2.35204	1.82864	2.26799	1.50773	1.24087	2.08842	1.18109	1.67503	1.82695	2.31399	1.41328	2.2052	2.32504	1.38877	2.42459	1.44304	1.62121	1.31979	1.76221	1.6583	1.98636	1.55029	2.1637	1.70915	1.59003	1.44251	1.7576	2.19292	1.56473	1.27395	1.56504
AT1G08270	0.283758	0.237807	0.572313	0.828558	0.910404	0.498991	0.162443	0.400698	0.39442	0.543275	0.387889	0.674946	0.341942	0.317453	0.231979	0.380002	0.589181	0.104747	0.379355	0.404793	0.290177	0.500658	0.264816	0.269005	0.069627	0.486997	0.559681	0.560844	0.827256	0.553015	0.214112	0.248045	0.587639	0.380348	0.248078	0.622643	0.853805	0.456177	0.591894	0.208722	0.5598	0.121662	0.240324	0.440126	0.317058	0.614817	0.328836	0.169332	0.274091
AT1G08280	0.65785	0.684969	1.56466	2.22437	3.07823	0.915007	1.13555	0.488056	1.95195	1.37607	2.94868	2.16431	0.620547	2.38128	1.91403	1.68095	1.78083	0.412115	1.12097	0.685913	1.49795	0.769411	0.719095	2.28014	0.692946	1.63621	0.787674	1.54114	2.00768	1.21816	1.15223	0.873028	2.10116	1.34596	1.18143	1.79025	2.74841	0.765599	2.1322	0.684468	2.90066	0.853544	0.87859	0.88305	1.65995	3.06841	2.03498	0.887078	1.241
AT1G08290	0.064995	0.124221	0.188604	0.115515	0.122198	0.111557	0.340216	0.119524	0.124008	0.099227	0.140411	0.28659	0.134404	0.151307	0.202693	0.184498	0.189723	0.136024	0.078976	0.102031	0.025297	0.15264	0.169841	0.074233	0.095081	0.015244	0.132704	0.124776	0.07341	0.108735	0.192923	0.057778	0.09406	0.098699	0.14126	0.115468	0.039147	0.151858	0.127899	0.234974	0.098866	0.094168	0.055757	0.108645	0.064495	0.09406	0.138491	0.140465	0.114009
AT1G08300	0.491979	0.507186	0.871675	1.01583	0.862471	0.645435	0.736994	0.660169	1.33559	0.91502	0.865344	0.599425	0.391706	0.862855	0.986339	0.808751	0.636746	0.660318	0.734189	0.542489	0.980369	0.745489	0.504935	1.10646	0.538906	0.416145	0.543344	0.900453	0.758419	0.991179	0.925233	0.669891	1.01863	0.733499	0.6086	0.938656	0.842033	0.64886	1.24122	0.60328	1.1815	0.487243	0.582261	0.778952	0.805153	1.15308	0.900628	0.412648	0.637924
AT1G08310	0.180746	0.248644	0.173928	0.243814	0.214901	0.171948	0.167527	0.421218	0.228941	0.192115	0.153699	0.117529	0.165417	0.167581	0.074833	0.139818	0.334604	0.201347	0.170397	0.251379	0.185546	0.241703	0.474525	0.219216	0.175245	0.188088	0.212877	0.215167	0.1718	0.252987	0.199916	0.248881	0.115419	0.146129	0.157354	0.305124	0.144746	0.467641	0.220962	0.178354	0.090768	0.19392	0.10229	0.208298	0.192867	0.193429	0.208367	0.346698	0.175748
AT1G08315	15.1838	15.5809	5.14025	4.64484	5.07546	11.3149	11.7794	15.7028	6.49047	5.15124	5.29644	5.66589	12.7732	4.96267	5.16039	5.63963	3.49829	14.1452	6.28834	16.1349	7.20122	7.43887	12.0751	4.58969	15.1426	6.30185	13.0817	5.39062	4.57326	11.3472	6.77692	13.4488	4.93074	6.94951	7.27181	4.60909	3.74354	16.314	4.90706	17.4869	4.69406	13.7884	13.4033	7.4942	5.20233	5.86489	5.62808	14.2485	6.71188
AT1G08320	0	0	0	0	0	0	0	0	0	0.01825	0	0	0.021431	0	0.026058	0	0	0	0	0	0	0	0.019844	0.014205	0	0.019661	0	0.016059	0	0.011557	0	0	0	0	0	0	0	0	0	0	0	0.020277	0	0	0	0	0	0.022651	0
AT1G08340	0.869302	1.28058	1.13647	1.17191	1.48296	1.48802	1.74702	1.05811	1.07416	0.9535	1.50396	1.04394	1.05059	0.90131	2.15796	1.13411	1.17226	1.65955	1.52974	1.05732	1.9892	0.995844	1.11515	1.29815	0.940379	0.717032	1.07981	1.44061	1.32256	1.39491	1.39192	1.17178	1.49706	1.07901	1.15348	0.964008	1.12661	1.61368	1.23591	0.918764	1.06758	1.1791	1.06136	1.27214	1.05169	1.05627	1.28764	0.960043	1.26744
AT1G08350	2.49793	2.71608	4.07899	3.33384	3.15895	2.31316	3.03446	2.2967	3.10319	3.76192	3.66038	3.00826	2.90226	3.51733	3.59199	3.59964	3.60259	3.00601	3.04503	2.91558	3.36223	3.55633	2.49012	3.19908	2.56998	3.44385	2.88904	3.51939	3.36275	2.55475	3.15921	2.85031	3.41097	3.63479	3.66688	3.5355	3.25678	2.97804	3.83336	2.30695	4.05642	2.65811	2.43756	3.09323	3.79839	3.60845	3.3399	2.66961	3.34126
AT1G08360	108.234	105.781	191.952	220.067	241.692	163.035	188.716	112.187	189.301	154.995	222.45	121.566	152.139	185.468	217.636	198.291	131.204	114.416	170.297	139.766	156.091	123.258	102.031	209.597	92.0443	221.942	131.85	158.182	142.375	189.879	145.682	134.641	169.415	150.514	190.79	124.436	180.013	140.345	185.161	105.505	259.495	146.801	138.299	108.64	171.931	238.499	201.344	113.423	172.676
AT1G08370	14.0823	12.6777	13.1423	11.4614	11.5381	13.6669	13.9855	11.3311	10.839	11.8052	12.212	12.7857	13.3857	11.7414	12.8397	12.2534	12.4724	12.7111	12.9263	12.4503	12.7081	12.6608	11.0794	12.1634	14.6759	11.4258	14.682	13.5467	11.7045	12.8622	14.3177	13.4483	9.43944	13.0773	11.961	13.7296	11.6832	12.5071	11.13	12.5547	12.6497	12.7967	13.3202	13.2345	11.9655	11.2826	11.9639	12.3773	12.9598
AT1G08380	8969.8	9153.35	7698.72	8684.07	8037.82	8596.12	7716.47	9897.33	9275.72	8829.24	8613.13	9571.58	7551.23	8869.21	8401.99	7957.03	9050.89	8605.35	8565.52	9069.98	8837.78	9908.81	9669.77	8647.47	8933.8	8002.03	7879.75	8846.07	9432.69	8219.26	8180.54	8857.55	11309.7	9532.03	8444.91	8843.75	9218.5	8581.32	8996.7	7818.42	7873.99	8659.03	9368.38	10145.4	9972.85	7939.11	7982.33	9246.87	8500.05
AT1G08390	14.2311	14.8949	20.926	22.0452	18.7132	13.9588	12.0353	15.5919	27.3883	23.2314	21.0942	30.8444	14.7754	26.3135	19.498	19.2386	33.8311	13.6445	24.2507	13.128	22.2551	27.9525	17.4084	22.164	15.3069	20.0382	11.7576	22.3223	26.9718	12.1013	22.2728	14.2965	16.4927	23.1352	22.2239	26.078	23.017	12.8889	24.562	11.4844	21.6029	15.1154	14.2238	25.1053	25.6235	24.1125	18.5329	14.1556	24.1248
AT1G08400	0.94001	1.01924	1.83805	1.89678	1.9472	1.02826	1.11751	1.12805	1.68354	1.48243	1.89945	1.75019	1.22673	1.93713	2.03986	1.32989	1.62583	0.872583	1.71235	0.976599	1.62668	1.26758	0.941086	1.67746	1.14618	1.34153	1.03191	1.47603	1.71676	1.09873	1.42954	0.988784	2.18524	1.13125	1.19949	1.71173	1.8722	1.10322	1.48298	1.18428	1.85627	0.865601	1.13393	1.17112	1.58832	1.83943	2.0008	0.802289	1.52741
AT1G08410	3.53766	2.93641	5.98588	5.05524	6.48169	4.16675	5.56191	2.70219	4.69688	3.68929	5.79087	3.49032	3.84913	4.60121	6.24397	5.29029	3.70258	3.59024	4.94818	3.44434	4.16469	2.8645	2.69055	5.03279	2.78056	4.3237	3.3023	4.01837	4.22882	5.7741	4.20061	3.49998	4.22705	4.02383	5.01923	3.57259	4.79883	4.31063	4.42529	3.01404	7.15604	3.3437	2.88926	3.03581	4.44117	5.00368	5.17758	2.6074	4.89999
AT1G08420	16.6958	15.7123	16.5523	14.2611	14.8798	13.8595	14.3785	12.5711	12.1354	14.4741	14.819	14.9073	15.4832	13.6717	15.5774	14.5847	15.1931	16.1023	15.6547	15.5031	15.6292	14.596	12.9158	14.0688	17.5591	13.6792	15.6334	14.733	14.7493	15.558	16.4007	15.8861	15.3547	15.6792	13.925	15.9988	14.9206	15.5061	15.2843	15.255	15.8446	16.0823	15.4819	15.3359	13.7552	16.3732	15.6751	14.6011	15.1975
AT1G08430	0	0	0	0	0	0	0.019492	0	0	0	0	0	0	0	0	0	0	0	0	0	0.028992	0	0	0	0	0	0	0	0	0	0	0	0	0	0	0	0	0	0	0	0	0	0.01598	0	0	0	0	0	0
AT1G08440	0	0	0	0	0	0	0	0	0	0	0	0	0	0	0	0	0	0	0	0	0	0	0	0	0	0	0	0	0	0	0	0	0	0	0	0	0	0	0	0	0	0	0	0	0	0	0	0	0
AT1G08450	52.5497	38.1126	27.6417	30.0989	27.9625	35.7449	32.1657	50.538	35.2976	34.2403	30.196	33.8443	36.8262	29.6512	28.8364	29.7335	36.3204	38.4581	34.8906	36.7661	31.8504	37.3542	36.0626	30.4757	44.6238	29.7766	37.1116	32.3849	34.161	39.687	38.1524	44.0275	33.1655	37.8635	34.5732	39.934	27.8948	38.6912	38.3365	44.6934	30.446	37.5074	35.9556	32.8412	34.0369	30.6625	31.2942	38.6304	32.1466
AT1G08460	14.5779	10.6199	7.36211	7.74872	6.31661	7.67196	7.04757	10.7566	9.94982	8.64854	5.98405	12.4531	8.19296	10.1306	6.45867	7.65924	12.119	9.80012	9.3431	7.80801	7.89746	10.2731	10.5626	6.80514	13.2679	7.61283	9.92427	7.91198	10.1003	7.20561	10.1487	9.65299	8.46152	10.7631	8.67747	11.5012	7.42038	8.40819	8.01164	11.0947	6.89942	9.25542	12.9898	11.8586	9.94331	5.79775	7.5961	11.0471	8.59155
AT1G08465	12.2769	12.5087	9.89473	12.0439	9.87064	12.9954	14.7593	11.028	10.1024	11.7732	9.87003	10.8859	10.621	11.6914	9.73987	11.4022	13.3581	9.82224	12.0474	11.6536	12.3393	12.5932	11.723	12.1422	13.7639	11.0653	14.3008	11.9798	11.2409	11.777	12.835	12.8292	10.7266	11.326	11.6923	12.5214	9.95448	11.554	13.7221	10.8645	12.9903	11.23	10.6214	13.4005	11.0705	11.0723	10.3751	12.6664	11.4239
AT1G08470	7.6207	6.26218	6.89895	5.78865	6.8126	7.92955	6.6602	7.12656	7.11513	7.99863	7.10612	6.71111	6.59743	5.97957	7.18359	7.1162	7.31822	6.39931	5.75148	5.66497	8.10028	6.01015	7.35966	7.75871	6.91233	7.91465	7.80719	7.29315	6.38932	7.60147	7.75412	6.79554	8.41268	7.62309	7.94175	7.33606	6.69953	8.11581	7.06689	8.38715	8.0226	7.25758	6.54794	7.04574	6.35889	7.71841	7.84962	5.97415	7.66785
AT1G08480	61.2341	60.8409	51.1163	56.7164	59.409	60.0727	55.324	67.5015	72.078	64.8041	67.1849	65.1535	63.8226	66.2095	60.0181	63.138	66.3113	48.8745	62.0583	61.6136	52.8741	58.1066	65.0767	66.424	61.1136	72.4851	51.4553	50.484	67.8911	53.7173	54.394	56.8368	69.5283	56.7871	60.0888	65.2636	64.3367	58.7711	55.5045	70.7908	57.2011	64.161	62.105	59.7724	62.1036	62.428	62.8087	67.3025	66.3711
AT1G08490	23.2039	23.8658	27.5495	26.9304	26.4996	23.8713	27.8964	24.3522	25.0333	23.7562	27.0192	25.0841	26.1693	25.2215	27.3253	27.5289	27.5458	25.3654	29.5371	23.5537	25.8113	24.7116	24.148	26.5285	25.6746	25.4865	27.4914	24.3527	26.7552	26.9537	29.8428	26.0984	24.4586	25.5265	26.2708	25.8806	26.8504	24.0349	25.256	26.6429	31.1469	23.9028	24.2242	24.1515	25.5326	28.2464	23.9893	23.1976	26.2618
AT1G08500	0.819622	0.602601	0.270885	0.568005	0.60041	0.997412	1.097	0.444748	0.488223	0.550801	0.369544	0.307091	0.769542	0.681879	0.217512	0.366737	0.472777	0.649799	0.470416	0.733568	0.435585	0.281886	0.529578	0.859652	0.788319	0.662868	0.606187	0.80696	0.284838	0.85952	0.657884	0.527205	0.557196	0.815256	0.343218	0.178836	0.197518	0.777638	0.667888	0.941573	0.803679	0.652961	1.14298	0.652627	0.515596	0.749922	0.793764	1.07007	0.710862
AT1G08510	116.443	101.198	72.059	62.9837	57.1321	90.2095	89.1155	97.1536	60.0398	70.5805	56.0832	70.099	83.7721	57.4644	60.3825	64.8104	63.8879	94.4466	78.8456	109.915	84.6431	83.537	79.7785	58.272	99.537	56.679	86.1847	79.5892	59.2954	104.696	85.074	97.0582	65.122	77.5304	68.366	64.4221	56.1111	106.053	77.3849	93.8504	66.7573	82.1546	98.6917	77.7554	61.5249	63.3853	67.385	81.6201	66.09
AT1G08520	111.413	107.728	135.578	126.444	145.272	127.654	138.211	90.8417	117.214	128.15	155.198	109.185	117.391	117.067	146.106	124.675	128.232	120.542	128.165	109.727	140.07	123.302	99.6768	122.067	102.476	106.069	115.895	142.564	114.779	130.245	151.51	94.8331	143.546	120.716	124.178	113.382	141.662	105.401	133.862	105.284	138.389	118.488	123.506	119.507	127.271	135.801	115.357	101.948	120.736
AT1G08530	5.5365	5.67254	7.00089	5.40635	6.05532	6.58508	7.33882	6.82309	6.98286	7.09856	8.26734	7.6392	6.79078	7.04054	7.9848	7.98319	7.63068	8.28249	6.68595	6.25183	6.09544	5.68605	5.67452	6.90354	7.10564	6.31869	7.80361	7.21641	7.48526	6.042	8.33859	6.00497	6.17991	5.88635	8.24815	7.79274	7.31431	6.0681	4.21075	8.11248	8.43072	6.86465	7.22017	6.056	7.3601	8.18354	7.70514	6.70777	7.70027
AT1G08540	75.6233	76.649	104.821	90.2541	96.5893	88.0253	94.5048	72.8838	73.8681	90.5723	97.6154	90.0394	91.9938	85.1919	98.1736	94.7924	96.1588	91.1205	98.762	79.2947	97.3652	87.1138	80.7289	90.3233	84.2536	89.9275	88.7518	101.247	87.2001	90.3336	108.984	83.3658	72.3213	86.1673	95.1042	93.5083	99.1847	87.0358	97.1565	91.6447	98.3084	88.5173	78.7353	91.3885	96.0464	95.2354	94.5392	83.08	96.7144
AT1G08550	98.7563	92.7837	86.098	84.4166	75.2391	84.3212	74.1833	86.1888	84.2812	101.438	82.1087	99.8259	74.999	90.899	82.3997	81.4872	103.261	101.567	103.097	83.8445	98.559	106.719	93.7547	80.584	97.2187	77.4732	76.5119	97.6474	89.8741	80.4202	111.279	89.3237	101.363	95.2957	85.2818	95.1171	83.7926	88.9696	107.516	102.311	75.1802	77.4861	89.0917	109.344	102.452	77.1086	79.8967	80.403	87.8662
AT1G08560	3.01306	4.59139	4.21868	5.4799	7.18761	5.83315	7.19396	4.88387	4.61527	4.85168	4.58528	2.98716	5.0732	5.35587	5.26823	5.25931	4.13946	3.18588	4.68163	6.25269	4.60529	4.2404	3.83837	6.36565	3.32922	5.21236	4.70909	5.64356	4.42304	5.58049	5.55532	4.95292	8.87251	4.53088	5.98962	4.31015	4.36569	5.12759	4.10784	4.37756	4.91237	5.99291	5.9289	4.34799	4.42869	6.46785	5.42672	3.29961	3.90689
AT1G08570	21.5451	20.7831	57.2012	56.091	43.0274	18.9199	19.2723	21.5191	57.2346	58.245	50.2884	65.9679	18.8684	62.01	43.7085	37.6462	66.7021	20.5013	44.1737	19.7976	53.3457	46.3258	20.5575	48.8112	21.5933	44.886	20.2319	36.7041	55.9613	20.9617	38.0143	22.7427	56.5534	40.0184	38.9215	74.3571	58.4077	19.224	59.9435	20.6233	48.0024	19.5013	19.9103	37.4611	57.267	48.7558	47.0349	20.944	43.4001
AT1G08580	15.2718	14.8556	30.0119	46.9484	52.1735	24.2278	33.4658	14.4567	41.0366	31.2555	53.8105	21.5584	21.9643	31.068	44.4649	41.7941	19.6809	17.7132	27.3567	22.9671	27.5135	17.2991	17.0032	45.7324	10.538	41.276	19.9744	25.2811	36.1886	31.9573	20.9775	19.3405	29.6401	30.5443	30.4518	21.4497	38.1398	26.6474	39.5465	17.8152	51.0299	23.2082	14.3645	16.8452	30.5671	48.3325	44.9541	15.5279	33.2888
AT1G08590	0.00765	0.022099	0.007459	0.015673	0.033171	0.006599	0.024243	0	0.039291	0.040326	0	0.045445	0	0	0.009636	0.02021	0.012793	0	0	0.048395	0.060682	0.031044	0	0.007061	0.016726	0.028818	0.018887	0.01184	0.020898	0.017195	0.024135	0.013731	0	0.055981	0.020077	0.03139	0.018547	0.045025	0	0	0	0.029576	0.01322	0	0	0.007409	0.066109	0.04147	0.006743
AT1G08592	1.0622	1.16808	1.40826	1.58792	1.25493	1.18841	1.01591	1.13898	1.39421	1.20761	1.10445	1.16185	0.842232	1.53928	1.54654	1.60124	1.4707	1.35519	1.35477	1.29809	1.00584	1.68849	1.16088	1.6252	1.14651	1.60331	1.30745	1.6702	1.26818	1.45682	1.51651	1.2459	1.70351	0.852298	1.7693	1.25938	1.02521	0.860977	1.98251	0.660262	1.53196	1.14754	0.940713	1.46939	1.63057	1.52733	1.39475	0.855392	1.45121
AT1G08600	5.21854	4.7754	5.55654	4.69466	4.85653	4.57551	5.06602	3.14633	3.95222	5.81922	5.52176	4.45864	4.73373	4.78725	5.06198	4.55951	5.58896	4.53799	4.99238	4.29739	5.37703	4.72159	4.55062	4.38274	4.87811	4.17234	4.66659	5.55689	5.36431	5.1418	6.2736	4.66438	5.70522	4.86143	4.34512	5.46041	4.8706	4.40255	5.79352	4.77536	4.3813	4.52007	4.53256	4.95551	5.04402	5.26771	4.33842	3.58395	4.69634
AT1G08610	1.21703	1.39664	3.90425	3.92365	4.16498	2.88592	5.68759	2.07562	3.15709	2.1168	3.70839	1.76544	2.90394	2.66133	3.39772	3.39687	1.33965	2.04069	3.09341	3.92886	2.98587	1.45765	1.5175	3.33506	0.967307	2.83932	2.54808	2.53295	2.24749	4.28699	2.89832	2.69549	3.19153	2.50543	2.98494	1.90402	3.03521	3.02312	2.82459	1.72841	4.64643	2.63589	1.02358	1.68271	2.88988	3.12657	3.48086	1.14297	2.94912
AT1G08620	7.03705	6.73735	7.07089	6.17463	5.75899	6.60412	6.19523	5.42238	4.5134	7.4468	6.37477	5.90489	5.7148	6.5815	5.98717	6.00308	6.95182	7.42178	6.79873	6.19663	7.03122	7.00826	6.30189	5.44966	7.26131	5.7773	6.35763	6.27104	6.50588	7.14721	7.45353	6.70016	7.84302	6.53443	5.90592	6.60298	5.96469	6.80851	7.20658	7.08357	6.68236	6.57312	6.66878	6.44279	6.76862	7.08579	6.29546	6.22591	5.89037
AT1G08630	0.129127	0.041011	0	0.108897	0.023034	0.143768	0.112229	0.078616	0.054528	0.112162	0.041192	0.045578	0	0.019921	0.053467	0.037472	0	0.071995	0.078321	0.112103	0.166668	0.028791	0.040715	0	0.047329	0	0.052612	0.206664	0.038709	0.171043	0.12053	0.147083	0.024712	0.151196	0.018779	0	0.017247	0	0	0.023914	0.065379	0.062445	0.091902	0.095563	0.036485	0.041503	0.040607	0	0.056552
AT1G08640	27.9141	37.5344	69.0508	65.9118	79.5065	50.1975	53.5804	28.6301	62.5162	56.573	82.2667	43.2956	52.9996	66.903	73.9829	66.4845	50.5101	31.3661	50.1528	40.0335	54.6527	35.9664	38.5528	74.9193	26.4038	72.3031	44.696	52.881	51.0658	47.5849	51.8227	36.1111	75.7766	47.3216	58.6088	50.3611	73.2266	42.0202	58.5414	44.3746	76.2565	50.0438	33.912	40.8458	52.0764	81.7428	71.4627	38.1355	59.6403
AT1G08650	40.7559	33.4726	23.3331	19.1858	15.1694	19.2569	26.3683	28.0922	22.4846	13.2068	14.2509	24.1494	23.6498	16.2504	22.0803	37.957	17.5169	48.4036	25.4292	18.6602	19.1921	22.4745	34.595	19.5436	40.3645	29.3163	37.6523	14.2533	22.1848	27.1596	16.7345	27.5746	13.2916	24.4784	36.8089	22.0235	22.5159	47.3997	24.3567	37.6573	20.9011	35.6915	14.198	20.5259	16.4219	24.8837	32.1229	46.4608	32.8481
AT1G08660	13.6909	11.8613	10.4575	11.152	10.9248	11.8373	12.0416	12.0599	13.3723	12.111	11.7444	10.946	12.4753	11.0555	11.4936	12.7065	13.4145	12.4478	12.0086	11.0259	11.5234	11.3434	11.1543	11.0116	13.2687	11.7972	10.8247	11.8496	12.3208	12.9293	13.587	11.5239	10.1368	11.9875	12.4483	11.1155	11.7241	11.3158	13.2453	13.8543	13.1584	11.1089	12.2138	10.4987	11.52	12.0051	12.1721	13.1138	11.2621
AT1G08670	0	0	0	0	0	0	0	0	0	0	0	0	0	0	0	0	0	0	0	0	0	0	0	0	0	0	0	0	0	0	0	0	0	0	0	0	0	0	0	0	0	0	0	0	0	0	0	0	0
AT1G08680	10.382	8.85178	9.40267	8.41533	8.56532	9.48452	9.6762	7.32061	6.98551	10.2275	9.32416	7.8525	8.92598	8.37888	8.81039	9.27823	10.3528	8.65331	10.8095	8.31511	9.70716	9.47808	7.37173	8.90388	11.0922	7.34798	10.3132	10.4585	8.52515	8.98648	11.0775	8.03158	7.33162	9.80035	8.32485	9.35109	8.35537	8.78252	8.6408	8.76056	9.14981	8.77699	10.03	9.40293	8.88657	8.70286	7.80359	8.46823	8.30554
AT1G08695	0	0	0	0	0	0	0	0	0	0	0	0	0	0	0	0	0	0	0	0	0	0	0	0	0	0	0	0	0	0	0	0	0	0	0	0	0	0	0	0	0	0	0	0	0	0	0	0	0
AT1G08700	14.4844	13.4001	16.5821	18.3373	15.4206	11.8014	12.8156	13.4706	16.2582	15.9055	14.323	17.5735	12.6488	18.1477	15.6169	15.4622	18.4581	14.3814	16.9807	13.952	17.7228	20.723	14.3797	16.9347	14.804	14.8204	14.3088	15.362	15.5673	14.263	15.5074	13.8372	13.0849	17.69	13.9734	17.5508	14.6301	14.4813	17.8577	13.3015	15.3968	12.6848	12.5281	17.4529	18.3684	16.3247	16.8315	13.9668	14.6218
AT1G08710	5.50471	6.51036	6.15725	5.5809	6.06599	5.6969	6.18354	6.48387	6.87293	6.84103	7.06603	5.26847	5.3892	6.23157	7.72196	6.67021	7.31727	6.20312	5.17334	6.60255	5.49222	5.36252	5.93635	5.8301	5.66602	7.02814	4.65366	6.41052	6.89108	5.71242	5.97463	7.18026	5.49313	5.48911	6.87682	6.28955	6.33228	6.04665	8.75031	7.32289	5.80036	5.68877	6.10789	5.83919	7.31254	6.78868	5.30799	5.94011	6.497
AT1G08720	12.2697	10.1022	5.27396	5.35515	4.51652	9.88667	9.10292	10.5951	5.23876	5.73063	5.11924	6.6607	8.40344	5.29614	4.86726	5.65202	7.18893	9.18725	6.2314	12.2168	5.59356	7.65537	7.79975	4.86383	12.938	4.28373	8.58167	6.23549	6.74029	8.73303	8.5177	10.4273	5.00036	6.30549	5.6666	6.63917	5.34851	12.0649	6.51787	12.7885	5.30444	9.94745	10.2211	6.61208	5.76654	5.10731	4.72332	9.76069	5.49206
AT1G08730	0.070679	0.094428	0.180617	0.128394	0.106342	0.089242	0.086354	0.045796	0.062988	0.153141	0.168788	0.080967	0.144137	0.169146	0.164783	0.134349	0.090983	0.173927	0.093141	0.063183	0.128325	0.0737	0.115142	0.120754	0.110853	0.128141	0.098138	0.130692	0.05705	0.240836	0.143938	0.141863	0.160649	0.033191	0.108282	0.088879	0.136438	0.134672	0.09457	0.079082	0.274715	0.089355	0.112969	0.097714	0.084129	0.242459	0.166659	0.118	0.158356
AT1G08740	0.008746	0	0	0	0	0	0	0	0	0	0	0	0	0	0	0	0	0	0	0	0	0	0	0	0	0	0	0	0	0	0	0	0	0	0	0	0	0	0	0	0	0	0	0	0	0	0	0	0
AT1G08750	6.83216	5.72305	6.56393	6.21554	5.43967	5.3682	6.86473	5.66212	5.92886	5.70364	6.02735	5.67219	6.79016	5.75231	5.72665	5.29996	6.5877	5.05953	6.80002	5.27942	6.03098	5.98696	5.00906	5.94481	6.6337	5.59765	6.10914	6.14101	5.54547	6.21472	6.42134	5.80979	4.27238	5.55311	5.91995	6.34638	5.68612	6.47892	6.94123	6.5061	6.54123	4.78783	5.5901	5.685	4.89182	6.39778	6.26297	5.50827	5.85584
AT1G08760	7.22616	5.74317	5.37279	5.21206	4.06478	6.00472	6.38641	6.33369	4.69225	5.29657	4.69148	5.55044	5.49626	5.29729	4.61577	5.35321	6.05465	5.9607	6.59683	5.56672	6.05349	6.47067	5.88244	3.8579	7.20978	4.66035	6.11484	6.68642	4.62479	6.07937	6.90381	6.36999	5.62565	5.72633	5.13255	4.87478	4.43882	5.71839	5.98464	6.41261	4.66029	6.01317	6.39286	6.17122	6.19269	4.71074	5.06272	5.99528	4.8063
AT1G08770	10.3309	8.19368	13.1733	8.96459	10.0661	7.98681	7.54212	11.8575	15.1543	9.94266	11.0232	12.2211	7.85795	11.8527	11.1756	10.6826	10.5595	7.40832	11.2509	11.2534	10.1286	12.1858	9.43252	12.4096	10.0779	11.4237	11.7449	9.25311	11.1547	7.84354	9.1556	9.6794	10.1456	10.0852	11.9638	11.9171	11.688	10.0633	12.017	9.7944	11.3149	8.75364	8.72066	10.5487	11.47	11.0949	13.2333	10.7999	11.2404
AT1G08780	25.1345	21.63	21.7761	29.4392	24.5656	30.9214	25.4078	22.515	33.0196	28.3281	28.2337	21.5764	23.1789	24.5676	24.519	23.6646	25.4605	21.5075	23.6673	25.0497	23.5148	19.241	24.0795	23.5683	18.9085	28.1443	20.8585	24.976	26.1758	27.0765	22.0599	21.1469	27.8126	23.8874	27.2462	19.8026	22.5238	20.638	28.8195	27.486	25.0468	25.1926	23.0262	20.1857	26.4661	25.248	24.7105	22.7689	19.6014
AT1G08790	0	0	0	0	0	0	0	0	0	0	0	0	0	0	0	0	0	0	0	0	0	0	0	0	0	0	0	0	0	0	0	0	0	0	0	0	0	0	0	0	0	0	0	0	0	0	0	0	0
AT1G08800	4.69825	4.69583	5.82465	4.82152	4.67364	4.06438	3.29997	3.27667	3.99352	5.76975	5.06944	4.29644	4.4488	4.47121	4.47542	4.72414	5.47347	3.58523	4.51194	3.94615	5.00753	4.74163	3.75138	5.76573	4.56639	5.19749	5.4003	4.37211	4.51449	3.6777	5.66767	4.33123	4.85797	6.12672	4.36636	5.51445	5.19762	4.14905	5.36193	5.09763	4.34241	4.78693	3.7518	5.19411	4.21594	5.34097	6.81609	4.00303	5.14992
AT1G08810	4.07677	5.44668	7.37835	11.4435	13.5175	7.63826	8.3987	4.82837	6.87208	10.3125	13.1951	6.89311	4.49432	10.6505	12.0059	7.28193	9.18794	7.02574	7.80514	5.23055	9.27352	6.18063	5.14913	10.8681	5.47676	8.04767	4.6019	8.66825	8.86509	7.98505	8.26855	5.02847	7.26355	9.00104	6.89113	8.29654	10.2551	4.67633	9.19067	4.67719	9.39416	6.47063	5.60723	7.22494	8.62763	11.3402	9.96142	5.02308	7.92219
AT1G08820	19.3301	16.9331	12.8277	13.1552	11.2274	16.5555	14.0687	17.3544	13.3258	15.2457	12.231	15.3057	15.1646	13.6713	12.2083	14.427	15.8264	17.0896	14.2337	15.4463	14.3021	15.2325	15.1203	12.2668	18.28	12.6849	15.4804	13.8101	14.3351	14.7419	16.5042	16.2728	11.5858	15.7728	13.8217	13.6229	11.9506	16.3631	14.1894	19.433	11.6029	15.5406	17.7538	15.5762	14.8519	11.5408	11.9245	14.8173	12.8849
AT1G08830	97.6444	100.822	86.0402	98.6331	45.427	54.9276	35.3397	70.5552	111.94	59.9598	53.5817	67.6116	67.5047	47.3983	85.3221	92.9152	74.2691	88.4955	110.298	59.882	128.037	106.207	58.2077	42.6037	79.3298	50.1254	48.451	56.7174	73.8297	90.2205	61.1297	99.4654	33.827	97.0827	65.3861	69.1077	54.0731	66.2622	140.773	69.0362	75.9254	60.4601	85.3192	48.2522	94.8823	91.5876	53.9499	47.2826	50.4994
AT1G08840	0.698352	0.938311	1.11919	1.24955	1.19274	1.11344	1.32649	0.720003	1.00594	0.892767	1.48744	0.861667	1.16528	1.05163	1.35597	1.17934	0.87885	1.02479	1.29233	1.12823	1.09829	1.0675	0.86132	1.0766	0.586893	1.01827	0.984124	1.21667	0.857375	1.58564	1.29747	1.07344	1.24035	0.867011	1.21484	0.883991	1.13504	0.935929	1.02856	0.761121	1.66794	0.986702	0.759294	0.656801	1.05652	1.30167	1.20574	0.699398	0.84791
AT1G08845	4.69624	4.71801	7.30808	8.11551	6.68524	6.03492	7.50555	5.09736	8.70439	5.89877	7.64025	5.80493	5.77019	8.20846	6.95901	7.06849	5.3803	4.98398	6.81794	6.11893	4.57145	4.31162	4.82217	7.96388	3.75443	6.19775	5.36191	5.91218	6.69014	5.82657	5.84701	6.72104	4.43349	5.68234	6.74412	6.4941	6.285	5.23865	5.49733	6.00623	8.19671	5.01845	3.81328	4.46268	6.81512	7.03985	7.13019	4.36989	7.97794
AT1G08860	0.114122	0.046737	0.031538	0	0.017514	0.083945	0.0512	0.089935	0	0.014222	0	0	0.044949	0	0	0.014239	0.027194	0.027295	0.039619	0.170614	0	0	0.046472	0	0.071551	0	0	0	0.007365	0.096972	0.030562	0.101443	0	0	0	0	0	0.190449	0	0.07254	0	0.062989	0.055941	0.024223	0.009244	0	0	0.05285	0
AT1G08880	47.2488	41.1286	60.4847	73.2416	79.9673	47.6119	63.3997	46.9086	73.0954	61.9121	75.1718	59.2956	49.1373	65.9706	78.012	64.3573	63.6504	41.2483	67.4365	50.4137	63.488	54.5681	46.1818	70.4658	50.6356	77.6462	54.804	63.5162	65.9543	60.5748	52.7706	50.2912	38.4718	63.0401	78.0816	63.7835	76.8842	53.5664	74.04	52.0732	83.5729	49.8602	55.2165	49.1165	71.6185	70.1681	62.9774	49.599	60.6806
AT1G08890	12.6612	8.71711	3.02981	2.69156	3.12449	6.08713	4.35979	7.24289	4.77155	5.54085	3.45359	4.48885	5.83574	4.14999	2.29674	3.51746	3.30341	6.16893	4.22551	7.40329	4.36729	4.96576	8.38934	2.10672	7.65138	3.31157	6.94705	3.85924	2.94703	3.80078	7.56163	5.5833	3.38417	5.96159	2.75652	4.10722	2.98601	5.46903	4.33721	8.48442	3.19491	5.39054	10.6016	6.34318	4.28006	3.38896	4.10678	8.8384	2.79347
AT1G08900	39.2301	32.727	23.0391	25.3965	19.8254	27.35	25.2926	33.0237	25.9089	30.721	23.2561	25.3659	25.4154	24.3455	19.2975	23.1863	29.4447	28.554	29.3893	26.873	29.4933	31.2182	29.319	23.1205	34.9456	21.2881	25.4602	25.7254	27.4462	28.5687	31.8396	31.5813	25.3945	29.3885	25.0547	26.9122	22.2054	29.0137	28.8425	32.59	22.1954	25.4059	33.2558	28.0417	25.454	23.4165	21.0317	31.0374	24.2027
AT1G08910	5.15662	4.08771	4.6067	4.46344	4.30473	5.15885	5.23844	3.70768	3.50367	4.92097	4.83779	3.91886	4.16428	4.4323	4.36116	4.84007	4.018	5.51214	4.76336	4.63486	4.28485	3.87038	4.55182	3.8813	4.2975	3.93005	5.03443	4.44305	4.20824	5.76183	5.89958	4.61052	2.79739	4.40018	4.65161	3.94928	4.13163	4.40984	5.14933	4.57844	4.91017	4.60095	4.27848	4.55411	4.89174	4.37924	4.25331	3.89156	3.777
AT1G08920	17.7864	19.9311	5.66033	6.22855	4.58361	15.8652	18.9922	13.8541	4.0599	9.17198	4.05854	4.14435	16.0444	6.59903	4.95043	6.78333	4.22579	15.0485	7.60891	18.0643	9.84626	8.68467	10.772	4.7028	12.85	5.64728	9.3117	9.79227	5.5861	14.8319	11.2372	15.4321	6.68736	8.00383	7.75336	4.40416	3.55611	16.6446	7.55533	16.9989	5.19555	11.2647	18.125	8.5212	7.19085	5.25473	4.67561	13.1722	5.92326
AT1G08930	441.223	391.222	18.0937	12.7531	13.0058	393.134	354.182	478.832	19.2748	26.3259	7.65674	15.506	393.86	8.3082	14.1926	65.2638	15.624	351.175	39.0898	423.896	17.8637	41.1197	305.505	14.7938	352.566	36.309	318.151	20.0973	22.3736	426.268	45.798	423.765	12.0071	68.6512	65.2753	12.2789	8.04754	478.603	13.8982	363.129	20.1077	389.287	314.946	30.9565	11.0105	16.3576	36.92	347.976	49.2172
AT1G08940	4.44883	2.91072	1.73791	1.63595	1.88632	3.3259	2.48913	3.1243	2.69567	2.21199	1.4075	2.38461	2.46778	1.90399	2.00429	2.01665	2.60258	2.291	2.73373	3.45803	1.9959	2.41135	2.94563	1.90018	2.84154	1.73719	2.23934	1.91601	2.53615	2.56468	1.99885	3.92931	2.03952	2.47386	2.62038	1.94927	1.59652	3.30128	2.62579	2.91958	1.6284	3.46071	2.33176	2.29769	2.01471	1.8939	1.52397	2.52415	2.39708
AT1G08960	2.63951	2.43708	3.8787	4.17029	4.63189	2.07006	2.69955	2.22387	3.69696	3.47345	4.24329	3.79167	2.52082	3.95208	4.1196	3.26435	3.45234	2.87418	3.21278	2.61176	4.58724	3.12992	2.64578	3.87827	2.38596	3.41218	2.54748	3.41413	3.80171	2.5858	3.75741	2.09857	4.65438	3.42568	3.06055	4.2885	4.47765	2.48538	3.55941	2.63721	5.20305	2.60265	2.38638	3.01805	3.29509	4.5735	3.82457	2.3695	3.04174
AT1G08970	23.8408	23.3256	22.8083	22.1615	24.7694	23.3464	23.2724	22.3895	24.3135	24.2048	23.0838	22.7412	22.4739	24.8893	22.7948	22.3359	22.9982	24.7714	24.1628	22.9576	22.4581	21.2511	21.4378	23.5505	23.213	21.3834	21.2901	24.6292	22.9137	24.4338	24.0853	19.9439	24.8182	24.1378	21.6535	21.2568	22.6325	21.9862	25.8605	22.3238	20.5224	22.5536	23.327	20.7285	24.6642	22.219	20.4788	21.3	20.2943
AT1G08980	117.847	96.8575	33.727	29.6275	23.1435	104.706	85.251	96.0572	30.3084	40.4927	24.0445	32.9431	71.5012	33.1882	23.5006	36.8808	35.921	104.153	52.2437	110.735	38.6219	59.5859	87.352	23.4328	107.309	25.7215	74.5158	48.5023	26.5125	92.4258	60.5032	82.4648	24.6932	46.8641	46.1678	30.365	22.403	101.441	41.0534	99.5119	26.3997	93.2408	104.193	52.1737	38.3587	26.9769	26.6487	93.3893	32.7635
AT1G08985	0.135842	0	0	0	0.133745	0	0	0	0	0	0	0	0	0	0	0	0	0.217643	0	0	0	0	0	0	0	0	0	0	0	0	0	0	0	0	0.244157	0	0	0	0	0	0	0	0	0	0	0	0	0.279053	0
AT1G08990	0	0	0	0	0	0	0	0	0	0	0	0	0	0	0	0	0	0	0	0	0	0	0	0	0	0	0	0	0	0	0	0	0	0	0	0	0	0	0	0	0	0	0	0	0	0	0	0	0
AT1G09000	0.678824	0.465061	0.517891	0.568663	0.876333	0.709188	0.751977	0.426402	0.495647	0.626051	0.712774	0.63566	0.537218	0.669112	0.714025	0.765318	0.769297	0.691519	0.900895	0.598396	0.81479	0.620535	0.544051	0.66778	0.681558	0.592464	0.575207	0.812846	0.538702	0.687532	0.775201	0.530443	0.495058	0.663948	0.68395	0.345407	0.615162	0.582738	0.649923	0.432454	0.499099	0.609051	0.615679	0.596176	0.476198	0.714717	0.576486	0.524796	0.628776
AT1G09010	28.7279	29.6865	29.2361	23.816	22.0917	26.9237	27.6247	24.7291	20.7203	27.6058	23.589	26.5362	28.594	23.7186	22.5084	27.5339	31.0014	30.8718	27.3992	22.7258	27.3277	30.0228	27.1709	22.5771	32.8712	25.392	30.2634	29.6046	27.0024	26.0401	32.7628	28.7352	24.4241	24.5068	26.3503	30.0654	25.403	27.5469	25.3637	33.7968	23.3012	25.8551	29.6449	29.6461	24.7513	23.9435	24.074	27.9073	27.9054
AT1G09020	18.8282	17.9704	21.8891	17.1485	16.6113	16.0163	18.4706	14.0979	15.1425	18.0511	18.7509	19.2157	18.8752	16.4579	19.1449	19.213	18.4341	19.2209	20.9069	17.5729	20.6883	18.906	16.4908	18.332	19.4971	16.9134	17.8851	19.6931	18.3618	16.6277	20.0777	15.0702	17.5768	18.5474	18.3104	21.6282	19.3407	16.3992	17.8385	17.2281	19.2345	17.7777	16.17	19.1278	17.3802	19.8959	18.4342	17.6161	19.734
AT1G09026	0	0	0	0	0	0	0	0	0	0	0	0	0	0	0	0	0	0	0	0	0	0	0	0	0	0	0	0	0	0	0	0	0	0	0	0	0	0	0	0	0	0	0	0	0	0	0	0	0
AT1G09030	0	0	0	0	0	0	0	0	0	0	0	0	0	0	0	0	0	0	0	0	0	0	0	0	0	0	0	0	0	0	0	0	0	0	0	0	0	0	0	0	0	0	0	0	0	0	0	0	0
AT1G09040	1.14267	1.14311	1.51915	1.24809	1.09234	1.31499	1.4863	1.12387	0.892684	1.17253	1.33315	0.764645	0.995173	1.53769	1.23802	1.51409	1.04852	1.11842	1.15345	1.0228	1.52335	1.26576	0.87998	1.07678	1.0526	1.14419	1.06296	1.7707	1.01423	1.51755	1.65028	1.20531	1.44844	1.12894	1.39644	1.11226	0.89816	0.994739	1.20515	0.940523	1.17462	1.09229	1.17544	1.13619	1.40389	1.09716	1.37041	1.02425	1.1601
AT1G09050	1.29437	1.36229	1.54642	1.43257	1.26028	1.30248	1.58927	1.20755	1.16337	1.46195	1.84395	1.03051	1.29706	1.40894	1.1713	1.7125	1.58215	1.3884	1.29733	1.17945	1.42227	1.59113	1.28774	1.21912	1.47242	1.33188	1.25788	1.74195	1.03389	1.79222	1.67784	1.37125	1.4664	1.75638	1.52896	1.24092	0.939769	1.30038	1.71044	1.28313	1.36512	0.937818	1.48781	1.1393	1.73647	1.32807	1.23368	0.994244	1.62206
AT1G09060	35.063	30.6259	16.1021	14.8639	12.7199	27.019	28.2854	25.2343	11.1905	17.1571	14.2411	13.1344	26.5588	13.8015	13.1376	16.6086	15.6393	27.2795	18.0636	32.2756	17.0343	17.8865	25.2657	12.7565	33.4758	14.6773	26.6134	17.8809	13.506	28.8353	22.6468	29.5848	18.1123	17.4533	14.9688	13.5666	12.4643	35.4624	16.4895	30.6638	12.9735	27.8042	26.8983	18.5612	16.9291	13.7923	13.6198	27.4139	14.8645
AT1G09070	694.814	611.84	185.334	94.4036	152.76	348.041	355.403	525.37	111.851	164.877	91.735	93.1024	470.794	97.0295	148.06	233.052	80.0789	476.465	184.866	594.906	153.96	173.427	516.383	133.63	681.836	241.769	513.1	140.481	83.0834	359.916	157.686	523.046	92.9866	255.851	236.98	79.0717	60.1966	624.006	103.432	609.404	100.544	560.113	373.992	163.252	91.3615	132.337	293.631	517.367	211.434
AT1G09080	0	0	0	0	0	0	0.028026	0.024657	0	0.035009	0	0.078732	0.073826	0.012468	0.016701	0.011688	0.044557	0	0	0	0	0.017957	0	0	0.068245	0.012536	0	0	0.030224	0.009948	0.016717	0	0	0	0	0.067853	0.01074	0.01563	0	0.014868	0	0	0	0	0	0.012892	0.012676	0.014436	0.023448
AT1G09090	0	0	0	0	0	0	0	0	0	0	0	0	0	0	0	0	0	0	0	0	0	0	0	0	0	0	0	0	0	0	0	0	0	0	0	0	0	0	0	0	0	0	0	0	0	0	0	0	0
AT1G09100	6.67624	6.39735	5.53584	5.8309	5.33795	5.05331	5.74034	6.32082	7.92976	5.46133	7.0726	6.23718	5.0747	5.89663	5.77638	6.46842	7.21742	6.67427	5.56419	5.26535	5.94929	5.7936	5.62116	4.95355	6.91396	4.65275	5.02288	5.3079	6.57668	5.89057	6.94564	5.64726	5.52919	6.57894	5.39665	6.28002	5.84072	6.2242	6.90265	5.55915	5.09679	5.14201	6.42356	5.94802	6.36574	4.82315	4.93011	6.13198	5.05279
AT1G09130	169.316	177.676	188.025	163.084	170.068	165.947	163.464	149.279	146.4	169.757	184.237	173.467	188.732	169.149	179.097	178.526	182.05	167.984	173.302	172.137	167.572	165.969	171.065	178.638	172.523	171.805	171.015	175.044	172.974	160.277	189.687	169.155	158.623	167.098	155.734	190.957	171.685	168.307	160.75	180.558	174.968	175.017	164.191	176.816	159.81	180.966	173.981	162.596	174.952
AT1G09140	37.115	38.2941	35.3475	38.0968	34.4284	35.8494	33.4069	32.6443	39.0628	42.6007	39.7257	37.6231	39.1343	38.4584	35.7089	34.4743	42.3209	37.128	32.9138	33.2283	36.0792	38.5424	39.1489	35.7016	39.1642	32.0087	33.0399	35.2122	37.5181	32.0258	41.4588	32.8124	48.0657	37.4735	33.9153	40.5842	37.7646	32.4512	36.9346	41.4649	33.9549	37.3622	39.3927	40.605	38.2563	37.7722	35.2003	40.9365	33.1025
AT1G09150	22.6935	24.7612	25.9419	24.9079	21.6472	24.5907	25.3595	21.8388	23.423	23.4641	22.7716	23.4498	22.7965	23.7681	22.4048	23.0824	24.7695	22.3572	23.2763	20.8125	23.6635	21.9127	22.0593	23.2794	22.6668	25.6255	23.8131	24.0848	22.7458	24.8874	25.6136	24.4233	20.6916	24.6288	23.7488	23.3045	21.2964	23.0018	26.17	20.4897	23.6482	24.2909	23.6407	22.8631	24.4101	21.6417	23.7813	23.3232	24.7495
AT1G09155	0	0	0.10249	0.161287	0.056849	0	0.083094	0.024182	0.168173	0.046269	0.127136	0.019411	0.072902	0.024614	0.032975	0.115654	0	0.044541	0.096845	0.05548	0.041219	0	0.025102	0.120715	0	0.024976	0.10874	0	0.095771	0	0.099453	0	0.030364	0.194027	0.023343	0	0.021316	0.030959	0	0	0	0	0	0	0.015012	0	0	0.028784	0.023317
AT1G09157	0.051685	0.095839	0.096868	0.10147	0.10718	0	0.156658	0.044999	0.50668	0	0.048045	0.03646	0.068613	0.046309	0	0.087406	0	0	0.061432	0	0.077825	0.134431	0	0	0	0.190954	0.041593	0.038501	0	0.111866	0.251506	0.044243	0.056176	0	0.045523	0	0.080965	0.058573	0	0.112864	0	0	0.043088	0.037454	0.170137	0.049113	0.094472	0.05509	0.044444
AT1G09160	31.5837	31.106	13.7898	13.4098	13.0906	38.3217	37.922	32.1031	14.0097	15.5251	13.1904	9.72133	32.3793	11.397	13.1756	15.9761	13.078	30.269	16.4712	38.0247	14.4192	15.834	26.7404	13.2076	31.175	13.7551	28.7888	17.9642	11.825	35.5938	18.7844	30.8831	16.2846	15.9901	16.0552	9.99721	12.232	36.2925	15.1659	35.2247	15.0375	32.702	33.3884	15.5528	13.8037	13.5229	13.4732	31.7238	14.1205
AT1G09170	0.228387	0.152106	0.145451	0.179772	0.228275	0.143888	0.111221	0.24528	0.067594	0.177342	0.220859	0.091198	0.109897	0.090745	0.232066	0.085	0.11748	0.191933	0.214509	0.240579	0.247973	0.201794	0.058953	0.145744	0.121701	0.115763	0.172724	0.176562	0.151826	0.210407	0.248495	0.220469	0.123785	0.149916	0.144698	0.295581	0.170239	0.196274	0.291292	0.156971	0.093957	0.118858	0.182001	0.203417	0.160563	0.204076	0.109	0.104718	0.139281
AT1G09176	0.354779	0	0.425064	0.111361	0.117307	0.192505	0.341865	0.193177	0	0.19294	0.211496	0.079223	0	0	0.408355	0.191341	0.192003	0.19031	0.273672	0.461041	0.170067	0.147174	0.102902	0.098594	0.089691	0.425089	0.370006	0.423227	0.249365	0	0.419059	0.385014	0	0	0.530038	0.567717	0	0.256579	0	0	0.681731	0.225399	0	0.082666	0	0.109823	0.103294	0.734493	0.197609
AT1G09180	7.00719	5.36085	7.48041	6.83135	5.62426	3.61162	3.72256	4.09987	8.77919	6.46657	6.94471	9.56716	5.16316	8.1159	7.25207	6.0143	11.23	3.95618	8.02732	4.78319	10.0936	8.38478	4.952	5.57256	5.69468	6.19012	4.28173	5.4126	10.9651	4.02377	6.19345	5.21304	4.39551	8.86647	6.57597	11.2997	9.29751	4.81314	8.73822	5.08331	6.40155	3.20266	6.35575	6.45161	8.61872	6.36818	5.89264	4.63501	6.29119
AT1G09190	0.819239	0.903094	1.38863	1.32862	1.50297	1.10796	1.19828	0.93445	1.08604	0.792831	1.23876	0.867599	0.951666	1.37013	1.06502	1.14275	0.637334	0.913498	1.52445	1.12222	1.07499	0.902332	0.966511	1.21154	1.06617	1.17747	0.865173	1.08854	0.780004	1.70262	1.1018	0.952774	1.07098	1.25952	1.01365	0.627651	1.10956	1.29511	1.28866	0.84967	1.02342	0.896671	0.795186	0.715815	1.2364	0.807262	0.860269	0.86492	1.08454
AT1G09195	4.10022	3.72323	3.0624	3.58883	3.72437	3.36861	2.78308	3.62292	2.99727	4.51991	3.7392	3.54837	3.52126	3.54247	3.60352	2.93832	4.67395	3.33694	3.54443	2.99907	3.44623	3.48133	3.83307	2.53729	3.7194	3.08571	3.20194	3.77141	3.66391	3.51485	4.07055	3.17634	4.00768	3.10138	3.18159	4.25385	3.14346	2.83091	4.28453	4.34022	2.66473	2.76034	3.94303	3.75113	3.61126	3.41566	3.13268	3.5462	2.53704
AT1G09200	38.4735	35.0842	65.1172	73.712	80.2199	62.3565	75.8556	36.9089	64.2483	55.5583	74.0974	43.563	54.6874	61.4834	77.6292	52.5878	62.844	38.669	64.1326	52.87	65.0645	50.9615	36.7464	77.741	39.4737	78.376	52.4212	67.4208	59.516	58.7118	52.692	38.3342	61.8037	53.5891	71.4247	52.701	76.7357	42.1405	61.3871	44.5679	98.3377	47.2126	54.9316	41.137	73.892	72.0253	48.9043	48.9156	50.4038
AT1G09210	49.7809	48.1449	61.254	58.3902	65.9378	52.288	58.9271	48.4464	65.8762	55.8063	63.499	60.4791	52.9608	55.6378	65.7716	60.3395	62.6362	55.5049	53.2437	44.1563	57.2293	52.6789	48.3254	59.8558	49.5187	60.0027	49.8275	57.5152	65.7416	56.105	58.8545	48.4774	74.9978	54.5904	61.7593	56.4793	62.3113	48.5038	61.4913	46.681	61.8054	53.5364	50.4998	48.1962	58.6234	61.4839	60.0652	43.1304	57.0863
AT1G09220	0.465106	0.411185	0.915603	0.664152	0.443715	0.664856	0.594517	0.426983	0.744186	0.255269	0.793168	0.56901	0.569341	0.785134	0.493692	0.616307	0.43088	0.461228	0.794897	0.432309	1.09852	0.531221	0.653995	0.424488	0.189079	0.516929	0.39376	0.50223	0.637615	0.486295	0.527055	0.535385	0.69674	0.836715	0.494375	0.681624	0.483844	0.422241	1.00298	0.34474	0.811822	0.549037	0.236247	0.460392	0.536718	0.647889	0.554089	0.483786	0.603994
AT1G09230	24.6533	24.459	27.9213	25.9049	26.2697	28.5995	27.3322	17.7913	21.7056	33.2196	33.1775	21.4233	23.4709	28.893	20.2399	26.0445	29.4512	28.7233	24.701	23.8096	30.7037	27.9879	27.9239	27.155	24.5588	22.7285	22.0515	26.914	20.6956	23.5962	29.963	15.7751	16.5108	26.8454	24.6918	22.879	24.246	21.3839	25.726	22.1654	22.2598	26.9158	19.6352	23.198	24.0341	26.4439	27.8422	19.6007	26.3047
AT1G09240	14.5599	13.0864	13.4308	4.96222	6.76936	5.17453	11.9399	8.29119	7.0174	10.5444	9.10509	14.5003	13.7969	5.29487	7.6109	18.8923	17.4619	5.70862	9.6169	11.7489	3.6521	5.54435	12.3541	10.3209	13.9963	11.0985	13.8538	3.06068	13.4774	3.39999	10.4909	8.87467	3.76233	11.9554	7.92745	16.3504	6.54797	14.8841	6.10672	20.3252	3.50482	12.7459	3.71445	6.30798	5.36214	9.11692	23.2654	10.3748	16.5618
AT1G09245	0	0	0	0	0	0	0	0	0	0	0	0	0	0	0	0	0	0	0	0	0	0	0	0	0	0	0	0	0	0	0	0.190989	0	0	0	0	0	0	0	0	0	0	0	0	0	0	0	0	0
AT1G09250	63.096	44.8761	22.7122	30.0093	19.2391	24.9828	28.4699	32.3325	34.2223	27.9842	22.3749	28.565	23.6528	25.9652	25.1673	22.5676	31.6674	40.833	27.5718	35.2221	38.859	32.2733	30.3819	27.9501	37.5687	21.3616	36.3008	29.1121	28.1022	34.7156	22.665	32.9262	33.1945	41.7082	34.1419	23.5687	24.86	32.2861	36.2929	24.9908	28.1124	28.3151	55.5027	24.2424	35.4295	24.7279	22.9138	35.7449	32.3437
AT1G09260	0	0	0	0	0	0	0	0	0	0	0	0	0	0	0	0	0	0	0	0	0	0	0	0	0	0	0	0	0	0	0	0	0	0	0	0	0	0	0	0	0	0	0	0	0	0	0	0	0
AT1G09270	26.5454	24.3734	23.0457	19.7727	20.6474	21.5104	22.8874	21.3641	19.6012	22.9606	20.6294	22.1982	22.9298	19.2421	22.5655	22.342	22.7199	22.7415	22.9174	25.2822	24.3162	20.9452	19.319	21.4125	25.707	18.6775	21.7065	23.0959	21.2664	22.5863	23.0929	22.1307	21.0791	23.5297	20.3867	21.0716	21.3286	23.6223	23.3215	24.5644	22.0969	21.404	25.2418	20.7777	20.5697	20.6928	21.0216	21.5068	20.5807
AT1G09280	11.3099	9.99247	9.26017	9.26019	7.51753	9.52516	9.84328	10.6153	9.14471	9.17263	8.27311	7.89405	8.08353	8.30021	8.12327	8.9024	10.1365	9.04427	10.9658	9.04724	9.37915	11.0093	9.89882	7.83521	10.3101	8.0084	9.44726	9.17204	7.82495	11.1477	11.2172	9.07592	8.89725	9.45852	8.45951	8.44347	7.16571	10.2886	10.773	10.7085	8.10616	9.17815	11.231	9.5168	10.3233	8.43441	8.3286	10.5431	8.74085
AT1G09290	6.81139	6.94863	7.66392	8.80414	8.71233	7.52599	7.55202	6.97863	9.14095	7.63732	8.48978	7.24881	6.8712	8.17667	7.93637	7.32102	7.39342	8.38485	7.79	6.21577	8.37105	6.60101	6.479	7.53469	6.00259	7.87305	6.53717	7.96565	8.38729	8.2537	7.4422	6.861	6.87529	7.1801	9.11124	8.09014	8.59475	6.85245	8.8867	6.38121	8.42545	7.2817	7.15522	6.45468	8.32254	9.08245	7.33542	5.6012	8.26869
AT1G09300	3.31037	2.59757	4.39139	4.52842	3.59316	2.93651	3.90111	2.90119	4.18323	3.25653	4.12572	3.35567	2.28927	3.28104	3.38788	4.21615	3.29344	4.05998	4.50608	2.94205	3.30427	2.8566	2.939	3.00035	2.3049	4.03838	3.31044	3.02507	4.52103	4.30417	3.7641	3.43325	3.76942	3.69266	4.98484	3.72889	3.3562	4.07216	3.19186	3.15354	4.45696	2.34014	2.51606	2.81478	3.54667	3.21268	3.27589	2.44058	4.04576
AT1G09310	1968.48	1955.42	2255.48	2176.94	2092.4	1986.19	1665.65	1494.67	2454.44	2305.65	2540.58	2137.1	2223.14	2050.86	2021.35	2252.53	2070.73	1512.35	2045.09	1980.14	2186.26	1758.89	1897.81	2294.59	1670.12	2762.4	2639.42	1897.57	2385.91	1680.05	2041.89	1653.21	1080.35	2242.49	2065.96	2191.77	2448.71	1916.24	2121.8	2243.03	1797.84	1964.75	1857.14	2039.83	2156.08	2238.23	2477.93	1989.62	1956.28
AT1G09320	2.20396	2.04426	3.14439	3.13275	3.13516	2.40646	2.40039	2.09838	2.20973	2.54444	3.38822	2.27822	1.91602	2.7568	2.8781	2.73029	1.85102	2.18424	2.47976	2.12239	2.98506	2.12532	2.04743	2.50207	1.90424	2.23916	2.51574	2.68812	2.44188	2.61313	2.28246	2.03856	3.03073	2.54559	2.81736	2.46605	2.40871	2.12582	3.34197	1.96077	2.38606	2.16941	1.83494	2.17669	2.97013	2.6106	3.39531	1.82908	2.48354
AT1G09330	18.7899	17.4027	20.882	20.2277	21.1719	18.6838	18.1551	18.9317	20.4525	19.9607	19.0137	18.7039	16.6001	19.3615	18.2883	21.9513	18.3094	14.426	19.9288	21.7891	20.6814	18.1963	16.3447	21.2322	17.8823	22.0064	20.114	18.4835	17.4042	20.1503	15.1278	18.7534	20.2822	17.3281	19.949	20.3617	18.8525	18.9672	21.7421	20.6371	22.3484	16.2856	17.9241	16.4356	19.2785	24.9695	22.2938	17.692	20.9623
AT1G09340	656.814	781.697	1048.15	957.308	1102	916.33	884.254	821.935	860.489	974.551	1120.23	921.531	954.407	956.378	1111.92	1039.15	975.164	778.829	850.2	828.883	903.849	782.515	843.769	1114.73	778.635	1044.33	932.614	908.951	902.456	820.573	932.182	868.809	1076.76	878.221	966.425	958.035	1090.31	853.579	828.407	794.328	1037.74	935.361	763.526	911.22	853.061	1058.33	1094.33	816.025	1073.62
AT1G09350	1.35875	1.24573	2.09344	1.01573	1.97352	0.380321	0.486857	0.702653	1.21218	1.46284	2.74786	2.18479	0.801044	1.66618	1.04359	1.58517	1.94963	0.625243	0.538352	0.804067	1.44871	0.905704	0.728381	1.80429	0.962461	1.20492	1.16355	1.68022	1.10419	0.467312	1.10625	0.433878	1.15065	2.0991	0.98016	1.8235	1.92764	0.543898	0.551569	0.830712	0.922507	1.46995	0.619249	0.796419	0.896993	1.17156	2.88452	0.5806	1.57552
AT1G09360	0	0	0	0	0	0	0	0	0	0	0	0	0	0	0	0	0	0	0	0	0	0	0	0	0	0	0	0	0	0	0	0	0	0	0	0	0	0	0	0	0	0	0	0	0	0	0	0	0
AT1G09370	0	0	0	0	0	0	0	0	0	0	0	0	0	0	0	0	0	0	0	0	0	0	0	0	0	0	0	0	0	0	0	0	0	0	0	0	0	0	0	0	0	0	0	0	0	0	0	0	0
AT1G09380	0	0	0	0	0	0	0	0	0	0	0	0	0	0	0	0.016242	0	0	0	0	0	0	0	0	0	0	0	0	0	0	0	0	0	0	0	0	0	0	0	0	0	0	0	0	0	0	0	0	0
AT1G09390	39.2063	34.6208	22.7126	18.2809	15.6018	33.0353	29.2097	32.7893	17.9526	21.6532	16.2766	25.535	28.6289	18.0413	16.0661	21.7986	23.0974	31.3214	25.1972	39.7047	26.2135	24.9809	32.9136	19.3967	41.9217	15.6168	33.8821	27.1128	18.7685	30.8563	27.3367	35.3075	17.3437	23.6366	24.4923	25.5306	20.2867	39.0482	20.1898	29.2658	18.6643	33.7339	33.821	23.7221	19.5396	20.184	17.4447	33.8235	21.4275
AT1G09400	0	0.025055	0	0	0.028124	0	0	0	0	0	0.025158	0	0	0	0	0.022886	0	0.044063	0	0.027445	0	0	0.024838	0	0	0.074123	0	0	0.023689	0	0.016399	0	0	0	0	0	0	0.030631	0.041476	0	0	0	0	0	0	0	0	0.028475	0.046135
AT1G09410	0.14426	0.10054	0.114502	0.21378	0.183768	0.067659	0.192847	0.181806	0.083696	0.114706	0.126298	0.077396	0.272143	0.159325	0.049253	0.149357	0.10948	0.065979	0.207584	0.289015	0.102402	0.19416	0.175121	0.20446	0.067062	0.135532	0.1287	0.151488	0.071302	0.156458	0.049295	0.187184	0.320754	0.079777	0.045553	0.066692	0.179459	0.26118	0.165379	0.146131	0.219857	0.202731	0.214327	0.136719	0.193943	0.139377	0.236757	0.056755	0.149803
AT1G09415	25.4187	16.1569	12.7707	15.3566	13.1055	18.3359	18.2325	17.2566	21.989	15.2733	16.5344	16.347	14.9022	14.5206	15.1044	15.762	16.4237	19.1751	19.9524	15.7954	14.4453	15.4182	14.9275	14.6769	15.5049	12.7437	14.6268	16.1544	22.5114	20.2389	13.5049	18.646	11.6964	23.1481	15.1926	12.921	13.9133	15.7482	22.4616	21.2923	12.1986	14.4404	22.0187	14.8829	17.791	13.4688	14.7808	18.8605	15.0199
AT1G09420	18.8144	18.82	17.7161	18.7668	16.9209	18.8833	19.1701	17.2398	18.9446	20.3579	18.7337	15.6707	18.0698	17.6836	17.5249	18.6199	19.4224	18.5586	19.0105	15.8174	19.0214	19.0445	17.2568	16.7145	19.9463	17.0754	16.1663	19.8896	18.185	19.5684	23.2608	17.8571	18.6143	18.6183	16.8657	17.245	17.6834	16.1496	20.1177	16.9373	19.5985	17.1994	19.3082	18.9858	18.6938	17.6903	16.1719	17.5709	16.8418
AT1G09421	0.754206	0.305018	0.844072	0.241047	1.18615	1.24635	1.40217	1.19515	0.399995	0.695779	0.609507	0.689023	1.08134	0.876548	0.392707	0.276926	1.23416	1.77102	0.392265	1.16568	0.738462	0.319417	0.967825	0.715016	1.00756	0.381594	0.66524	0.183266	0.75494	0.829293	0.601078	0.627816	0.350053	1.08358	0.44752	0.737455	0.386222	0.834713	0.385649	0.720255	0.368105	0.723789	0.958983	0.655454	0.899443	0.157586	0.37338	0.969605	0.715046
AT1G09430	34.3487	26.674	22.3507	21.0909	18.3506	24.4267	21.8949	30.9847	22.6316	25.4147	18.0164	24.5858	23.0159	19.5196	20.3828	22.7882	23.784	22.7649	32.1642	27.0929	30.3206	30.6359	21.2859	19.6764	29.7576	18.0461	23.911	25.9685	24.5444	28.1323	26.1815	29.38	28.8322	32.2654	21.7317	23.3727	19.7204	25.8196	27.5079	24.2864	24.1393	20.3942	28.8102	23.6117	23.6729	21.0923	19.3962	21.8239	21.9139
AT1G09440	7.38811	8.79189	10.8758	11.6027	9.43019	8.35458	8.32951	6.68708	8.56421	10.6552	10.5148	9.12984	8.42675	9.31044	10.9476	10.1071	8.47491	6.54538	10.874	8.86473	10.9111	9.6022	5.96332	10.8853	6.84112	10.8331	8.7595	9.06932	9.64896	10.0574	8.63678	9.5536	13.0975	9.94367	9.48248	9.36403	9.4585	8.18895	10.8732	7.25444	10.9466	7.73548	6.56199	8.1396	9.77975	12.1631	11.4749	7.77963	9.45192
AT1G09450	0.159263	0.190748	0.308955	0.202791	0.300368	0.296677	0.195128	0.171677	0.16937	0.324988	0.268366	0.127253	0.073429	0.248012	0.415292	0.348752	0.221577	0.111276	0.307	0.278516	0.082892	0.303621	0.202501	0.243382	0.126045	0.236892	0.336441	0.36788	0.126257	0.356204	0.282655	0.142047	0.386315	0.193747	0.345764	0.161965	0.235	0.139911	0.167352	0.147872	0.323596	0.217983	0.216869	0.227277	0.332096	0.371829	0.163907	0.15794	0.093284
AT1G09460	1.99391	1.01515	0.653674	0.465437	0.751264	4.00775	3.5846	2.18486	1.25697	0.758634	0.231689	0.407048	2.15966	0.246815	0.661298	1.4332	0.647393	1.82441	1.76358	4.09394	0.788766	1.29561	1.25873	0.748342	1.90951	0.545526	2.37495	1.52016	0.55624	2.549	1.94762	3.55642	0.221832	1.44212	1.20852	0.368519	0.504731	3.04616	0.839371	1.993	0.662548	2.58185	3.12851	1.04163	0.697679	0.444146	0.593682	2.06922	0.50945
AT1G09470	0.250723	0.315019	0.531683	0.704119	1.06095	0.377419	0.773293	0.463175	0.840742	0.382935	0.79871	0.403047	0.546046	0.471189	0.725924	0.420565	0.453154	0.244749	0.600183	0.424692	0.71002	0.476255	0.38547	0.686966	0.495693	0.675526	0.431317	0.707527	0.569911	0.71913	0.843391	0.490916	0.883896	0.609263	0.52993	0.567895	0.583642	0.20737	1.04251	0.273722	0.627283	0.523386	0.298568	0.175047	0.65678	0.540444	0.575468	0.412909	0.365816
AT1G09480	0.143515	0	0.027447	0.086371	0.091323	0	0.118653	0.103477	0.036017	0.049572	0.027236	0.103909	0	0.026356	0	0	0.0477	0.143248	0.103795	0.148591	0	0.038081	0	0.051699	0	0.026779	0.046637	0.021798	0.038473	0.021107	0.03552	0	0.032467	0.034671	0.125339	0	0	0.16583	0.044956	0.031717	0.043335	0.083088	0	0.042264	0.01608	0.05508	0.026831	0.030865	0
AT1G09483	0	0	0	0	0	0	0	0	0	0	0	0	0	0	0	0	0	0	0	0	0	0	0	0	0	0	0	0	0	0	0	0	0	0	0	0	0	0	0	0	0	0	0	0	0	0	0	0	0
AT1G09486	0.070216	0.148901	0.22489	0.212383	0.154857	0.089157	0.194595	0.042552	0.147688	0.108312	0.044639	0.272844	0.064217	0.151007	0.086884	0.067787	0.116866	0	0	0.025985	0.072378	0.187211	0.026114	0.127243	0.082665	0.153208	0.050134	0.214235	0.136504	0.103736	0.029084	0.041283	0.080213	0	0.092502	0.141956	0.037395	0.030633	0.134557	0.103741	0.036876	0.022593	0.039914	0.034594	0.118595	0.284745	0.088	0.151317	0.081768
AT1G09490	36.2591	36.5697	32.672	27.9189	27.6468	34.5503	26.7	35.4048	31.5122	35.9076	32.1484	32.8066	34.473	31.5212	26.3505	29.9774	39.338	32.7784	27.5824	28.9344	33.8978	33.0865	33.566	31.9904	44.0041	32.5966	32.4702	30.0804	30.7193	27.8909	31.9018	34.6039	26.258	32.7778	28.8647	32.6226	32.2369	31.5124	30.8527	43.6295	28.6509	32.0371	29.9488	34.8247	29.8892	29.1363	30.2407	35.2794	32.9962
AT1G09500	5.30004	2.94572	4.97414	3.01716	2.93927	4.05947	3.53974	5.04088	4.91285	5.41671	3.35053	4.57977	4.85784	3.72939	2.82604	5.14227	6.14852	2.80093	3.20657	3.62494	2.63943	2.92862	3.45639	4.11318	6.16294	4.54207	3.63597	2.34275	5.9596	1.53978	5.62724	5.33751	4.23741	4.86521	3.51641	4.80737	3.98101	3.8544	3.85777	7.23217	2.12885	4.54744	3.16134	5.46105	3.02618	3.84345	3.95438	4.99624	3.71055
AT1G09510	0	0	0	0	0	0	0	0	0	0	0	0	0	0	0	0	0	0	0	0	0	0	0	0	0	0	0	0	0	0	0	0	0	0	0	0	0	0	0	0	0	0	0	0	0	0	0	0	0
AT1G09520	8.48876	6.84876	8.33671	9.58452	9.33797	8.04068	8.86066	8.37701	10.0341	7.00527	8.46444	6.81369	7.61575	8.56184	8.8424	9.94275	8.25257	8.30888	7.51676	7.38287	6.12767	7.6984	7.37916	8.03332	6.87879	7.48803	8.04516	7.52	6.81031	8.93752	8.28837	7.66975	9.56611	7.70714	8.4985	6.77899	6.47883	8.00584	8.59169	8.16701	9.80711	7.88437	7.54847	6.73767	9.7195	8.08876	8.47333	7.51322	9.27635
AT1G09530	9.76428	10.5682	9.13321	10.1415	10.5683	10.2997	10.3803	7.69811	9.47458	10.2619	11.201	7.35787	8.02928	11.3181	10.4492	9.99513	9.25977	11.0109	10.531	7.13287	10.734	9.58028	9.80276	9.4509	9.80138	9.48191	10.9775	10.9008	7.50296	10.1629	13.1689	7.54398	12.5794	12.1749	10.1926	7.66929	7.78038	7.28873	11.7632	10.5869	7.8063	11.1365	10.74	11.9363	11.5235	9.70625	8.49732	9.99611	9.34478
AT1G09540	0.039386	0	0	0	0	0	0.020543	0	0	0.034263	0.056539	0	0	0.036533	0	0.017144	0	0	0	0	0.030556	0.026344	0	0.017921	0	0	0.064239	0.045228	0.017739	0	0	0	0	0	0	0.059854	0	0	0	0	0	0.019016	0	0	0.022258	0.018971	0	0	0
AT1G09550	0	0	0	0	0	0	0	0	0	0	0	0	0	0	0	0	0	0	0	0	0	0	0	0	0	0	0	0	0	0	0	0	0	0	0	0	0	0	0	0	0	0	0	0	0	0	0	0	0
AT1G09560	85.8312	50.8684	29.5844	23.6725	25.8143	60.3457	49.7948	51.4227	24.9604	24.9537	20.749	25.4935	68.4895	18.1953	21.0133	35.2648	20.6555	52.4464	34.4884	71.3129	27.9415	26.0914	49.9906	24.6517	60.6292	35.6839	71.232	26.2841	26.0151	56.6829	25.9437	61.0016	9.63128	40.3794	35.1959	24.3549	22.3021	66.9982	23.0864	61.9792	26.2592	66.6878	51.5633	28.1836	21.7871	27.2171	34.9743	61.6045	28.8056
AT1G09570	43.076	32.4006	17.6326	17.9254	14.8084	35.4588	34.2866	37.5948	14.7698	22.2167	15.2591	17.1301	24.8411	19.0635	15.2375	18.5118	23.2517	38.6253	28.3649	35.5705	25.5738	39.2255	24.8809	14.4502	38.7128	12.087	27.9216	28.7545	16.3987	36.782	38.3257	35.1508	23.5199	27.877	20.9816	17.5408	12.6812	31.7702	27.058	31.2349	22.8314	26.016	49.2963	31.5058	26.4176	16.8525	13.4132	29.0283	16.742
AT1G09575	15.4246	11.8011	2.5922	4.06537	2.99166	13.288	11.8872	15.1668	4.15852	6.33624	2.26059	2.32047	8.1195	3.09349	2.99872	5.36564	2.13695	10.1071	8.57855	14.9965	4.88599	9.69974	9.87464	3.60157	12.4802	3.26789	9.78164	7.25729	2.23878	12.061	7.86016	12.5124	6.01634	7.27219	4.96558	2.04112	1.93891	12.0542	4.9287	12.5203	3.51248	9.47475	14.6666	8.06175	5.35397	3.49207	2.94408	10.9464	4.36137
AT1G09580	9.75003	9.84264	13.7753	14.4411	14.0988	11.174	10.0295	9.13432	14.6993	10.8665	15.0578	11.7846	10.6522	11.6943	14.6771	12.8756	12.7956	11.747	11.4697	8.61944	10.1446	10.2618	10.0701	13.7398	8.58315	13.7661	9.26905	11.2219	12.4172	10.1922	11.6928	9.46819	16.6664	12.0441	15.2703	11.779	14.3744	10.8468	13.6062	11.2144	14.5373	10.3279	10.6498	11.596	12.3368	14.4055	13.8979	9.22381	12.8993
AT1G09590	88.2862	88.3189	187.961	223.435	270.911	144.226	165.249	82.0288	204.902	149.363	263.829	112.328	128.992	179.835	247.078	188.065	116.565	96.4938	157.494	132.339	147.085	102.844	94.2702	210.512	64.6628	200.387	101.862	126.134	152.789	176.719	114.309	101.553	174.958	137.694	200.103	117.427	211.161	127.436	182.517	91.2735	255.434	141.285	110.938	97.1576	172.14	247.452	183.992	86.4736	165.448
AT1G09600	0.529988	0.408851	0.865411	1.05771	1.21244	0.455759	0.706158	0.693116	0.858131	0.848092	0.908916	0.772576	0.643914	0.857867	0.857844	0.985389	0.97125	0.607037	0.85001	0.474862	0.989335	0.765639	0.382295	0.664006	0.57597	1.03236	0.687185	0.915959	0.884498	0.742284	1.1096	0.346009	1.18977	0.644847	0.81936	0.788915	0.988618	0.469519	0.733592	0.547392	1.24127	0.649439	0.58938	0.799034	0.948632	0.774378	1.15476	0.475538	0.965544
AT1G09610	0.371203	0.778372	0.48269	0.479755	0.648223	0.520093	1.01615	0.527563	0.466898	0.596367	0.479012	0.500429	0.542136	0.439309	0.392355	0.48162	0.70546	0.88316	0.768126	0.467566	0.735641	0.387723	0.622264	0.598475	0.389543	0.371414	0.79774	0.625432	0.367953	0.527461	0.673801	0.699146	0.542029	0.897666	0.439617	0.160527	0.507214	0.613918	0.78974	0.586659	0.601245	0.383833	0.428454	0.351927	0.2977	0.356506	0.919131	0.485116	0.416103
AT1G09620	23.651	24.8293	36.513	30.594	36.2994	29.6522	38.0223	20.8943	24.4395	26.5883	35.1216	23.7147	27.4415	27.6347	35.2524	32.4391	26.2319	25.9569	31.7072	27.7215	32.2463	25.4289	22.0066	29.0301	22.6808	25.9888	28.4701	31.0394	24.5185	35.4312	32.0026	26.2297	33.756	27.4124	29.8772	25.6719	28.5428	27.8157	29.9774	24.2208	35.9196	26.543	24.9762	24.1662	26.4901	33.8029	31.1073	22.5655	30.5131
AT1G09625	0	0	0	0	0	0	0	0	0	0	0	0	0	0	0	0	0	0	0	0	0	0	0	0	0	0	0	0	0	0	0	0	0	0	0	0	0	0	0	0	0	0	0	0	0	0	0	0	0
AT1G09630	11.2694	11.0908	10.807	12.2982	12.0142	11.0215	12.335	10.9707	14.0304	12.9503	11.299	11.5526	10.8321	12.4614	11.5109	12.1925	11.0448	11.8749	11.6633	10.5581	12.7582	11.7205	10.8971	11.9616	9.9044	14.765	11.5183	12.7419	12.099	13.0484	11.0307	12.1523	8.92102	10.056	11.2872	11.8505	11.5145	11.9882	12.2009	10.8191	11.7984	10.7288	13.0939	11.0747	12.4579	11.7422	12.3257	11.2731	12.7691
AT1G09640	61.8152	58.0604	87.7713	88.2396	101.783	68.7735	81.6672	53.7729	78.7366	67.652	99.6312	65.1751	72.2205	74.8006	98.5588	84.5429	61.8218	62.3655	76.3033	67.6196	75.3477	59.0858	57.9923	86.8375	48.9615	77.3682	64.2508	71.3179	64.2667	83.4239	68.5123	62.5536	81.9701	70.2439	78.2942	63.6086	82.6373	71.2326	80.8984	53.9337	107.246	68.7858	58.7517	52.7899	72.1603	98.3631	88.3742	56.6442	77.6121
AT1G09645	21.0725	20.352	13.3888	13.9281	13.1129	16.0558	16.7013	23.6472	19.6479	16.6755	13.5587	14.8968	17.3864	12.2702	14.4119	17.3429	16.3342	14.8136	15.0213	18.662	14.7679	15.5372	17.9116	16.1374	19.3914	16.6775	17.5722	14.016	14.3965	16.0158	13.9249	20.3756	18.0988	17.4797	12.3517	16.978	13.1349	19.1242	17.0674	20.532	12.7473	16.9504	17.2605	14.0641	15.1035	12.8086	15.4711	17.0707	15.4012
AT1G09650	0.100084	0.019065	0.154354	0.101262	0.085683	0.051417	0.083494	0.036587	0.050712	0.034817	0.057451	0.07322	0.027481	0.092801	0.024864	0.139366	0.100053	0	0	0.041761	0	0.053538	0.056807	0.072837	0.029329	0.037495	0.065287	0.107236	0.06309	0.089001	0.062355	0.07088	0.115053	0.048551	0.069704	0.040551	0.032062	0	0	0.044443	0	0.057985	0.034234	0.133472	0.113085	0.05784	0.056644	0	0.070071
AT1G09660	20.22	19.3607	22.698	23.7549	22.329	21.4656	23.2041	17.523	22.0384	20.77	23.3189	18.3504	18.9434	20.6969	22.8806	22.4264	16.2387	21.6698	22.8472	20.2445	22.1492	21.4485	17.7616	22.3704	18.8309	21.5007	21.6599	22.6816	18.1203	25.4371	21.5659	20.3364	21.7232	19.6522	22.7553	17.005	18.8558	20.4448	23.0435	20.2106	26.7135	23.2832	20.082	19.7343	20.6592	25.799	22.8645	20.0162	21.6279
AT1G09665	0	0	0	0	0	0	0	0	0	0	0	0	0	0	0	0	0	0	0	0	0	0	0	0	0	0	0	0	0	0	0	0	0	0	0	0	0	0	0	0	0	0	0	0	0	0	0	0	0
AT1G09680	0.42074	0.387406	0.497717	0.411753	0.435586	0.454875	0.538731	0.329909	0.456222	0.258436	0.464118	0.355297	0.236486	0.392087	0.330708	0.39496	0.311976	0.469786	0.530407	0.440583	0.315593	0.376654	0.385301	0.341987	0.216506	0.365598	0.471021	0.478939	0.317001	0.614456	0.428691	0.360433	0.289024	0.246179	0.433404	0.316515	0.300493	0.619319	0.637997	0.468195	0.165993	0.225787	0.387891	0.451725	0.459777	0.330855	0.32489	0.303175	0.328141
AT1G09690	214.061	211.4	375.545	471.628	538.402	331.903	353.889	210.686	403.739	318.941	477.546	263.775	297.998	391.985	485.838	371.342	240.385	217.541	395.256	304.966	336.76	276.586	227.104	428.148	154.945	451.256	241.09	321.638	302.453	395.852	260.818	256.44	330.275	328.324	449.162	244.872	415.785	309.714	425.872	200.563	482.482	327.135	302.61	239.945	439.001	485.916	377.337	209.713	354.807
AT1G09700	4.54038	4.46612	6.74767	7.37878	7.34736	5.18302	6.60612	4.48276	6.63776	6.02675	8.08981	5.55157	6.53588	6.5584	6.95625	6.85265	6.34764	5.1705	5.92871	6.15863	5.52302	4.94409	5.37968	7.35438	4.08407	7.39564	5.95049	5.7238	6.31892	7.53331	5.87339	6.8068	5.66287	6.34298	6.70933	6.25245	6.94573	6.13727	6.1783	5.44703	8.22663	5.70416	4.81419	4.5498	6.67301	6.88121	7.34864	4.94156	7.21243
AT1G09710	3.81458	3.3447	3.71198	3.08005	3.08671	2.9556	3.09362	3.22465	2.92837	3.62975	3.07421	3.39774	3.24936	3.01851	3.00482	3.14794	3.37671	3.89355	3.50696	3.28136	3.62675	3.5454	3.4028	3.15372	4.01822	2.66796	3.42711	4.02595	3.26144	3.86875	4.08805	4.01613	2.70562	2.8252	3.0406	4.16947	2.99726	3.34436	3.37478	3.12254	3.35966	3.13314	3.88336	3.5261	3.75603	3.1933	3.14165	2.97613	3.43873
AT1G09720	0	0	0	0	0	0	0	0	0	0	0	0	0	0	0	0	0	0	0	0	0	0	0	0	0	0	0	0	0	0	0	0	0	0	0	0	0	0	0	0	0	0	0	0	0	0	0	0	0
AT1G09730	9.17975	7.94271	7.51168	7.28216	6.67748	8.02993	8.18085	8.20171	7.56017	8.0551	7.48441	6.76554	7.21991	6.82396	6.45157	6.97013	8.39495	9.09837	7.87512	6.82744	7.27416	7.50792	7.07116	6.49176	8.73401	6.9052	7.58446	7.93042	7.708	8.33431	8.92333	7.82994	8.52589	7.20289	7.37736	7.65978	6.81856	7.66046	8.21489	8.22443	6.89838	7.27968	8.12886	7.57016	7.5264	6.87069	7.01785	7.49142	6.7366
AT1G09740	15.4533	8.41371	6.21274	6.42814	5.96034	8.81183	10.5909	11.6851	12.5442	8.05123	5.88849	10.3315	7.91697	7.315	7.05899	10.7849	10.1212	10.4508	12.0652	7.16106	8.77836	11.5858	9.38576	6.61398	11.5486	7.26342	8.83097	8.458	9.6926	9.43854	9.15701	7.1686	6.29114	11.414	8.23257	9.42432	6.99914	8.9466	9.98413	11.9021	8.03	7.91241	9.6367	12.3099	9.89385	6.43245	7.64797	10.7979	7.85445
AT1G09750	61.3137	41.6475	86.9282	85.2949	90.2611	68.9336	97.3431	45.9207	78.2203	57.8842	80.1811	66.0174	55.7288	81.5508	83.8148	75.7098	64.7756	74.0802	119.794	52.4132	100.362	94.7447	50.0614	77.0804	41.7902	55.5233	65.8431	109.258	58.0673	87.8807	106.917	39.1003	61.6236	80.0128	82.733	59.0677	75.6883	51.1725	92.4783	40.9147	106.851	56.5164	54.5261	83.3676	98.4006	85.7517	65.6171	50.5407	74.1836
AT1G09760	15.6586	16.3971	18.4259	19.78	20.9998	15.9519	19.8924	15.26	20.2625	19.3137	21.9527	19.1035	16.6303	18.8135	18.9272	19.7205	18.6693	16.9075	17.4549	13.7976	17.3891	17.0548	14.803	18.122	15.5083	19.7203	15.6995	17.8668	18.4507	17.8222	19.5454	14.4823	19.015	17.1278	20.0024	17.3648	18.4849	15.4293	20.6022	15.6715	21.2566	16.4033	15.9312	15.8047	20.5866	19.399	17.6	13.7772	16.7877
AT1G09770	30.1254	29.673	27.2405	27.0424	26.1007	28.8955	28.9985	24.5672	21.5707	25.8301	28.7335	24.0197	25.4565	24.9633	27.1964	24.7543	25.3543	31.9489	27.7618	27.1294	27.2503	27.2093	25.8336	23.645	28.2283	24.1612	27.9394	29.4006	25.8267	32.4686	31.151	26.2674	26.9413	25.5404	26.9823	24.555	26.3506	26.9567	28.2196	29.2558	26.4702	27.0815	32.8087	25.0158	29.0262	25.714	26.833	25.3988	24.8553
AT1G09780	41.5436	44.3366	73.3267	62.9218	87.5731	56.8029	68.9664	51.0743	65.0696	55.2465	93.4569	54.6082	66.7545	57.3593	84.3822	68.5181	57.3092	40.1908	48.7788	60.0005	58.8702	44.4333	42.1255	78.6052	42.5134	66.5437	59.2768	55.7519	54.2345	56.3784	50.5214	53.8881	75.9369	53.0981	60.0071	61.0784	77.1603	59.3064	53.6182	57.8077	73.8963	60.4594	41.2184	53.1091	51.3993	80.6018	86.1605	49.1875	69.2962
AT1G09790	0	0	0	0	0	0	0	0	0	0	0	0	0	0	0	0	0	0	0	0	0.03174	0	0	0	0	0	0.016689	0	0	0.045493	0	0	0	0	0	0	0	0	0	0	0	0	0	0	0	0	0	0	0
AT1G09794	4.34695	6.37624	3.02841	5.33472	4.41359	5.05217	5.19111	4.50376	8.81668	7.37331	6.51694	6.22448	7.12473	5.05288	2.79637	7.40433	5.71529	4.13521	5.6323	4.33329	5.2288	4.18992	7.03568	5.38587	4.75317	9.10022	4.53681	4.8254	8.36122	3.85454	6.31203	5.36748	2.75075	5.6023	5.73768	9.95734	5.48709	5.55223	7.74974	5.27258	5.24968	4.89898	3.80494	5.27801	4.98865	4.51549	5.06047	6.69726	5.41825
AT1G09795	29.0766	30.4644	39.4621	37.3165	44.542	35.2631	36.9225	23.9712	37.0783	35.3833	45.0213	30.1547	39.1989	36.8668	44.9727	40.1945	33.0255	28.5841	31.6342	28.4833	35.9403	30.258	30.8886	40.6057	26.5846	42.8969	34.8762	33.2343	32.2249	31.5483	38.0512	28.3539	30.0498	31.8582	32.8422	34.7733	42.7678	31.386	31.7989	36.3422	45.7068	36.1939	31.8024	35.1047	31.9734	43.1238	38.8771	32.5539	35.9907
AT1G09800	0.969492	1.02106	1.94743	1.77289	2.51488	1.024	1.52626	1.07348	1.80174	1.36273	1.71592	1.26669	1.38671	1.52907	1.81795	1.84801	1.47757	1.03374	1.5996	1.03229	1.1192	0.882251	1.05296	1.70639	0.831355	1.71896	1.04255	1.42004	1.4574	1.54305	1.1946	1.0584	1.87115	1.42551	1.77819	1.92156	1.53566	1.39227	2.17178	1.14461	2.1906	1.6332	0.863886	1.02348	1.36265	2.06572	1.45838	1.13483	1.93089
AT1G09810	4.84237	4.07461	3.98425	4.33043	5.18602	5.2055	5.55885	4.23174	3.68402	3.93023	4.15577	2.83804	4.8358	3.20646	4.35561	4.24419	3.64969	4.20223	3.92959	5.15273	4.10823	3.23892	3.01213	3.9255	3.85943	3.93955	4.40182	4.31213	3.13307	5.75448	4.22398	4.59151	3.26046	3.71367	3.99974	2.90734	3.87637	4.58641	3.79917	3.79423	4.99266	5.15905	3.93381	2.96444	3.42139	4.65673	4.63232	4.10289	3.89469
AT1G09812	0.64759	0.569083	1.14427	1.20034	0.157892	1.42769	1.53103	0.258826	0.74329	1.17021	1.71298	0.957124	0.399628	2.30261	2.57253	0.89789	1.82702	3.3546	0.556553	0.929553	0.685243	0.197362	0.5536	0.92571	0.24716	1.86637	1.12177	0.797548	1.0084	1.1121	1.04281	0.775069	1.1395	1.10129	1.45902	1.21955	1.07804	0.344815	2.1641	1.68074	2.2981	0.611368	1.02968	0.77857	1.26472	1.18722	1.38893	2.30606	1.06876
AT1G09815	20.2976	14.3541	18.4817	21.7341	20.3069	16.4592	14.9468	13.8795	23.8416	17.1513	22.1729	18.1133	13.2707	18.1882	20.6783	21.8601	17.7139	13.7275	22.2682	15.4222	19.2713	13.4954	14.3808	19.5753	12.7117	17.6573	14.9968	15.7391	18.6786	18.0062	13.6407	15.9786	15.5975	21.0194	19.885	17.3074	20.6589	16.7105	20.438	11.691	19.6574	16.8307	12.9625	17.6628	19.6433	21.2446	20.0602	14.9337	20.1976
AT1G09820	2.71467	3.15192	4.03911	3.43079	3.50312	3.06374	3.05716	2.12311	4.09824	3.56175	3.5949	3.21595	3.12379	3.74464	3.67642	3.41884	4.14025	2.91106	3.54382	2.61612	3.46509	3.14445	2.96292	3.75856	2.92686	3.58051	2.55098	3.69878	3.59539	3.28942	3.51596	2.81769	5.0015	3.79505	3.53588	3.92925	4.09733	3.53205	4.13521	2.86499	4.15728	2.6228	3.15465	3.40163	3.96431	3.60641	4.11732	2.78178	3.73861
AT1G09830	7.26394	8.81647	19.4666	16.0539	22.3072	10.5559	13.2125	7.13688	15.121	12.0101	20.6086	13.1284	12.632	13.9487	20.117	16.1028	10.5763	8.82947	13.1069	9.83882	12.9995	7.67683	8.41937	17.9096	5.61544	17.0694	11.3201	11.6488	13.8148	12.689	12.6355	10.0152	18.0383	11.3228	14.5947	13.6999	17.6711	11.0945	13.9198	9.51731	20.3824	10.7709	6.28781	8.20333	11.9179	19.3676	17.4148	7.5404	15.7207
AT1G09840	14.6819	16.6882	16.1279	14.1731	12.9012	14.6552	13.8756	13.4533	15.6385	15.2333	15.8876	16.0268	15.294	15.3647	13.0435	13.9037	17.7329	15.5039	13.4892	15.3828	14.1682	14.3024	15.934	13.9454	16.5274	15.9771	14.976	14.4853	16.9202	14.8057	16.4395	13.8846	13.0613	14.737	13.7732	18.306	14.6297	14.1388	15.7669	16.3185	13.9943	14.6068	16.5366	15.2984	14.6975	15.5914	15.8003	17.1469	15.5164
AT1G09850	9.21614	10.1127	12.9182	10.1716	10.4938	10.5718	9.96673	6.99393	10.8056	10.8359	12.5851	11.7056	14.2922	10.1468	11.6541	11.7108	9.85086	9.1152	9.68495	8.44984	11.2755	8.51101	10.1017	11.0615	9.41223	12.7372	12.8256	10.636	13.2334	8.65656	12.278	8.22679	11.0904	9.70704	10.5398	11.7524	12.6016	10.402	10.2975	13.1148	9.78593	11.7027	11.5341	9.28156	9.51554	11.8708	10.3873	10.3353	10.5877
AT1G09860	0	0	0	0	0	0	0	0	0	0	0	0	0	0	0	0	0	0	0	0	0	0	0	0	0	0	0	0	0	0	0	0	0	0	0	0	0	0	0	0	0	0	0	0	0	0	0	0	0
AT1G09870	14.312	13.619	10.5152	9.36662	10.2732	12.5247	12.1266	11.6139	11.1471	11.2183	11.041	10.5084	12.5263	9.71019	10.5716	10.6817	10.4314	11.2368	10.6316	13.7953	11.503	11.4659	12.7162	9.86902	13.4467	10.4575	11.5601	11.9221	9.82298	12.5163	12.0485	11.293	12.0265	10.28	10.598	10.228	10.6279	11.9262	9.46964	13.2303	9.17459	13.0023	14.004	12.1324	10.0261	10.5248	10.5514	11.9903	9.31342
AT1G09880	0.16386	0.156776	0.14427	0.22724	0.256426	0.191918	0.484129	0.178453	0.151808	0.286218	0.057285	0.20834	0.205671	0.069463	0.29777	0.273582	0.298291	0.274539	0.181165	0.218515	0.139334	0.200159	0.099245	0.204488	0.304916	0.111871	0.133902	0.240512	0.269529	0.310505	0.223651	0.172407	0.293939	0.144866	0.16827	0.136211	0.287398	0.209079	0.234638	0.132661	0.340168	0.302191	0.14073	0.254792	0.219907	0.158187	0.056509	0.080526	0.156904
AT1G09890	1.39769	1.65029	2.11693	1.98098	1.88773	1.16219	3.6478	1.01399	1.28805	1.19474	2.08712	1.83885	1.49869	1.02621	2.47076	1.78157	1.96017	2.39162	2.60404	1.51126	1.92397	1.15882	0.764228	1.31998	1.68481	1.08875	1.6525	2.38934	1.42592	1.79325	2.22316	1.57534	2.19199	2.94626	1.07236	1.61646	2.27111	1.70439	2.06105	1.20833	1.22238	1.66619	1.07272	1.68079	0.894925	1.88043	2.07296	1.30215	1.6967
AT1G09900	3.63127	4.53242	11.1242	11.9381	13.0209	6.56085	8.20414	4.43526	9.10053	8.91167	14.6521	6.89043	7.04222	10.6215	13.0808	11.0011	7.27461	5.15157	9.59789	5.90995	9.58235	5.72643	4.73355	11.6978	2.9224	10.3709	5.95824	8.21006	8.14844	8.09106	7.82072	5.17557	14.6978	7.76481	9.53818	9.03294	11.2988	5.92997	11.385	4.83418	13.8968	6.18802	4.31363	5.67992	8.59919	13.5572	11.2223	4.07873	10.1827
AT1G09910	2.02428	1.71628	0.982578	1.10749	0.75897	1.32727	0.791476	1.54195	1.19836	1.41516	0.880275	1.45823	1.17923	1.17759	0.742343	0.714197	1.79332	2.05006	0.796919	0.894361	1.58181	2.04482	1.3787	0.736443	2.46978	1.16004	1.52472	0.913126	1.52216	1.07755	1.73317	1.60896	1.22372	1.29201	1.39298	1.5197	0.944406	1.37462	0.992591	1.5548	0.715163	1.26417	1.56169	1.62776	1.28574	0.870845	1.00942	1.58963	0.835478
AT1G09920	23.9949	24.0235	20.397	21.2148	17.9916	21.0972	18.7716	26.5095	22.7857	21.2459	20.1074	24.593	21.2444	19.7843	21.4069	22.5835	21.6762	21.2148	22.275	19.2512	19.7223	20.9749	25.3626	18.0739	26.1717	22.4887	23.7767	17.2445	23.0636	19.3464	19.9818	22.0494	21.376	21.4312	21.9658	22.2645	19.3979	23.7417	20.9555	24.0784	16.2352	22.577	23.2724	19.9427	22.3561	17.3553	21.5274	25.4118	19.8372
AT1G09930	0.288129	0.084078	0	0	0	0.043102	0.026332	0.150654	0	0	0	0	0.017342	0	0.015693	0.021961	0.041839	0	0.015259	0.013153	0	0	0.047828	0.011496	0.054894	0.035318	0.071732	0	0.005679	0.06542	0.007852	0.067095	0	0.015245	0.043504	0.012746	0	0.117466	0	0.139632	0	0.072624	0.021561	0.009332	0	0	0.01191	0.149123	0.033033
AT1G09932	7.04228	2.19864	0.375205	0.28114	0	1.47621	1.10075	3.6897	0.070346	0.096804	0.10638	0.466817	1.31217	0.025739	0.206894	0.243735	0.279339	1.07208	0.303996	2.14729	0.086222	0.446208	1.10241	0	3.25393	0.334762	1.12729	0.106423	0.075132	1.00988	0.173403	2.13834	0	0.643035	0.485362	0.197668	0.200711	5.06473	0.307174	2.64221	0	2.29741	1.37661	0.206315	0.141314	0.080648	0.262013	2.59098	0.484902
AT1G09935	0	0	0	0	0	0	0	0	0	0	0	0	0	0	0	0	0	0	0	0	0	0	0	0	0	0	0	0	0	0	0	0	0	0	0	0	0	0	0	0	0	0	0	0	0	0	0	0	0
AT1G09940	35.8407	30.8059	12.1248	10.5243	11.3329	24.7258	25.6895	27.8144	8.99127	10.1847	9.97347	9.24912	29.5086	10.1325	9.0983	13.1139	9.1942	28.4091	12.1456	35.7479	10.3441	10.507	26.299	10.3291	31.4146	13.7428	30.1268	11.5883	8.12787	24.6458	12.2925	26.2497	11.847	13.6072	14.5172	8.59496	9.16142	35.9812	11.1667	35.5861	9.87468	31.0848	27.6959	10.2954	11.1642	9.8662	13.6363	30.3014	11.906
AT1G09950	8.30428	8.84715	0.182026	0	0.033636	4.21949	3.21206	3.53826	0.198952	0.219247	0.030102	0.413129	8.83966	0.058228	0.039005	0.629831	0	4.70321	0.191378	5.651	0.097584	0.463014	7.21302	0.057103	5.5984	1.03749	8.67372	0.14458	0.11341	2.26331	0.353491	2.83601	0	1.57349	0.862403	0.096016	0.025263	5.97625	0.04977	10.3194	0	6.78317	8.16297	0.350574	0.071082	0.121943	0.978312	8.54312	0.221242
AT1G09960	1.30802	1.03445	1.08849	1.08517	0.949053	1.3194	1.71536	0.721393	0.960626	1.01878	0.971111	0.879839	1.59123	1.20757	1.2088	1.25667	1.1865	1.04849	1.332	1.56512	1.21985	1.22342	1.06989	0.820375	1.14299	1.08142	0.999463	1.44379	1.10041	1.19674	1.54844	1.21607	1.43759	1.08918	1.30921	1.14162	0.914803	1.31452	1.38886	1.36163	1.10433	1.29111	1.33173	1.35404	1.17131	1.22193	1.05247	1.33768	0.88755
AT1G09970	65.2275	42.6067	12.2165	11.4368	12.3151	33.8765	46.9079	48.0138	11.1052	12.2078	9.52412	14.8576	54.6839	9.84855	13.3409	20.7476	9.65761	46.3891	21.4486	46.5965	12.5556	14.7201	32.944	11.6652	42.6313	16.1781	41.8064	13.2016	18.5899	49.9031	18.4931	43.4787	10.8745	24.6722	18.4572	10.3998	8.22401	52.6247	9.85462	52.0607	11.6611	37.9853	55.9886	13.2448	11.1295	12.2116	17.1353	44.441	16.3802
AT1G09980	7.84882	6.83359	6.67436	6.4189	6.08217	5.99366	6.98128	5.59592	6.00649	6.63398	7.28411	6.10966	5.91327	6.38785	6.61045	6.01963	7.1102	6.72603	6.79386	6.07436	6.82958	6.74823	5.60221	6.40879	6.48855	6.39292	6.62503	6.63502	6.38598	7.0612	7.65751	5.99869	6.3418	7.31556	6.12735	7.16549	6.21096	6.01194	7.79078	7.09731	7.56562	6.57229	6.4664	6.70025	6.62718	7.31493	6.25256	6.48483	6.2414
AT1G09995	7.25447	5.94201	1.1322	1.49534	0.816932	6.27006	4.29857	5.43976	1.28723	2.67356	1.17193	1.63018	4.53208	2.25885	1.3878	2.93164	1.82164	4.3229	1.5613	6.51196	1.26553	2.25442	5.08232	1.70648	6.63689	2.32972	4.44031	2.19141	1.68056	5.53346	2.81224	5.21548	1.65465	2.13523	1.06525	0.731812	0.946459	5.47687	2.04004	8.43323	2.26968	4.05063	5.95631	1.86553	1.75803	0.798937	1.63216	6.04921	1.62665
AT1G10000	0	0	0	0	0	0	0	0	0	0	0	0	0	0	0	0	0	0	0	0	0	0	0	0	0	0	0	0	0	0	0	0	0	0	0	0	0	0	0	0	0	0	0	0	0	0	0	0	0
AT1G10010	0	0.019867	0	0	0	0	0.065247	0.019051	0	0	0	0.015256	0.028632	0.019337	0	0	0.034772	0	0	0.02176	0	0	0.019728	0.018971	0.030597	0	0.034031	0.047892	0	0	0.025994	0.018462	0.047917	0.025306	0	0	0.016708	0	0	0.023164	0.094996	0	0.071353	0	0.011784	0	0	0	0
AT1G10020	42.6884	40.4196	19.9831	19.5974	11.3144	37.7548	37.9031	46.8371	13.4876	31.2851	6.36688	11.9061	36.2423	12.2341	13.0151	29.218	9.26761	37.7496	35.9224	45.0234	27.4261	37.7297	35.3741	15.049	45.0223	19.0029	37.9587	35.6271	10.7858	42.4197	41.8573	43.4879	20.6316	28.8212	30.3726	7.75112	6.3277	43.4288	21.3458	43.1102	15.8753	40.3484	43.0789	39.5917	21.9791	16.2781	20.1627	38.0412	24.8778
AT1G10030	13.2356	12.4229	11.562	14.0478	13.5808	12.5741	13.4377	15.0662	14.3777	11.6645	13.9604	12.524	11.2795	15.2261	15.1841	15.607	12.9287	10.0623	15.2614	14.1794	16.1419	14.7959	13.3431	13.6353	12.6702	13.818	11.9171	14.0868	11.5442	14.044	10.7326	13.5507	14.4121	13.4718	15.611	11.466	13.6609	13.8102	15.1459	12.7487	15.436	10.6581	14.2464	12.676	16.4321	16.2809	13.3568	12.2823	14.518
AT1G10040	0.272914	0.260615	0.478111	0.484657	0.31127	0.307254	0.321157	0.344593	0.411865	0.193318	0.409121	0.400741	0.095553	0.238035	0.276358	0.238189	0.341339	0.342558	0.252789	0.374614	0.291882	0.232585	0.291469	0.420406	0.224653	0.335932	0.278518	0.379578	0.369633	0.392881	0.244999	0.363588	0.394357	0.435	0.444995	0.380771	0.328565	0.318599	0.375809	0.227592	0.389003	0.362439	0.365567	0.278625	0.173959	0.28441	0.209817	0.184258	0.224298
AT1G10050	8.3487	7.1121	4.92332	3.8374	4.04295	6.42929	6.40733	5.7916	3.89412	4.45819	3.8327	3.78554	6.4682	4.26975	4.18127	4.5043	4.03153	6.09443	4.54787	6.06757	4.16966	4.3023	6.20032	3.9639	7.13261	3.97681	6.59985	4.36429	3.9076	6.51667	5.31791	5.84072	5.11967	4.31011	4.3363	3.99865	3.73006	6.24327	4.08035	7.18331	3.59783	6.75355	7.06228	4.67024	4.14821	3.67661	4.22978	6.91642	3.76511
AT1G10060	5.09079	5.21249	5.16019	8.88157	10.7022	8.04907	10.9695	5.53997	5.47496	7.34441	8.88125	5.56121	5.26686	7.36935	9.16067	5.64411	7.35877	8.20209	10.448	7.34654	10.6209	9.25156	4.95063	7.97225	5.28552	4.78231	5.18348	11.7515	6.03928	10.6213	8.47178	6.44545	10.0223	9.53545	6.37407	4.52407	6.93469	5.66455	10.8813	3.14424	9.64655	6.13717	6.87846	7.29047	7.67007	9.3336	7.60979	5.04907	6.1238
AT1G10070	0.687885	0.14326	0.072496	0.076103	0.040249	0.080465	0.01961	0.257977	0.023823	0.130804	0.035979	0.116465	0	0	0.070085	0	0.093912	0.125616	0.068352	0.058838	0.058335	0.100582	0.106758	0	0.342618	0.0176	0.061289	0.071948	0.076193	0.09002	0.187404	0.266141	0.02164	0.341849	0.049028	0	0	0.153242	0.118143	0.211713	0.482532	0.054411	0.241812	0.139273	0.03187	0.0181	0.035478	0.060824	0.1082
AT1G10090	17.6305	14.1081	9.51379	8.4808	8.06863	13.136	11.973	11.6109	8.36632	10.6793	9.62316	9.97471	14.7136	9.18095	7.98705	9.56225	10.3408	13.6548	10.323	12.1186	10.9951	11.5105	11.5483	7.85871	14.2191	10.0112	15.8427	10.7123	8.95656	11.6446	13.4251	11.5055	8.92016	11.1072	9.84372	8.96783	8.2739	12.6864	9.56401	16.2481	7.63909	13.7789	14.6282	10.6607	9.02224	8.62074	9.41926	15.1	9.3096
AT1G10095	2.13101	2.17951	1.79104	2.29563	1.94668	1.6577	1.69296	2.00264	1.56102	1.85404	2.02096	2.27542	1.7724	1.57796	1.94381	2.09378	2.50856	1.66654	1.96755	1.99943	1.88106	1.72636	1.83198	1.93964	2.19096	1.39191	1.62636	2.09564	1.81417	1.97118	2.21768	1.90478	2.13696	1.77863	2.04205	2.19876	2.3964	1.48025	2.33594	2.3012	1.81046	1.75574	1.99028	2.15896	2.05533	1.77046	1.90042	1.83559	1.4376
AT1G10100	0	0	0	0	0	0	0	0	0	0	0	0	0	0	0	0	0	0	0	0	0	0	0	0	0	0	0	0	0	0	0	0	0	0	0	0	0	0	0	0	0	0	0	0	0	0	0	0	0
AT1G10110	0	0.021244	0.10749	0.090246	0.071583	0.057331	0	0.02035	0	0	0.021336	0.065224	0.183641	0.062011	0.083073	0.077637	0.037214	0.037304	0.162313	0.069806	0.034591	0.059654	0.021086	0.101389	0	0	0	0.034141	0.030129	0	0.0139	0.019736	0	0	0.058424	0	0.053609	0.129855	0.035098	0.024782	0.067748	0.043157	0.114455	0	0.025197	0	0	0.048189	0.039068
AT1G10120	8.24822	7.56759	3.37533	4.51403	3.60994	11.1934	11.3333	9.39447	3.65929	4.47931	3.78999	3.0186	7.91431	3.93357	3.29539	4.71486	4.61226	8.93779	4.85508	10.7624	4.76203	5.05121	7.88035	3.03556	8.37615	3.48909	7.0546	6.292	3.53655	10.0372	7.17585	8.05606	5.05438	4.2963	5.14818	3.19406	3.25167	9.57177	4.41617	10.0913	4.48827	8.92587	11.4104	5.64742	4.72146	3.42439	3.20692	8.31792	3.84715
AT1G10130	9.89226	8.97274	8.62035	8.0413	7.90225	8.14949	7.52441	6.92466	7.39681	9.03225	8.69069	7.57723	8.74448	7.76569	8.27625	8.6056	9.82235	8.71951	9.13768	8.14079	9.60253	9.58406	7.94304	8.12538	9.15143	7.19982	8.48183	8.84222	8.17131	9.3468	9.77778	8.66187	9.4256	8.45634	7.5822	8.41829	8.08094	8.18873	8.66935	7.59632	9.07383	8.75704	8.15639	8.38088	8.14619	8.50345	8.73837	7.81258	8.53333
AT1G10140	14.0795	10.9767	7.28737	8.07722	4.6825	8.72365	8.26356	12.9845	5.6573	8.46683	4.19734	8.49726	7.92782	7.55413	5.00198	6.91497	8.60503	10.807	10.3123	9.17485	10.2745	13.2446	8.01726	5.02412	12.1184	6.20555	7.14156	9.37982	8.09009	8.2155	12.2957	13.016	5.89625	11.5065	8.07137	5.83721	4.68018	10.5182	11.2878	9.80027	6.72302	6.70983	13.4653	9.37746	9.52376	6.00291	4.2189	7.10737	6.72695
AT1G10150	39.4632	38.6214	30.344	28.5453	21.0097	32.3988	29.8923	47.2902	22.282	33.8399	18.5159	24.5897	31.5267	29.8221	22.3092	36.6496	28.5482	32.6292	31.7496	37.6134	33.5686	41.6932	33.4289	26.687	42.6935	29.053	36.058	30.9007	23.3096	34.1115	33.2648	47.1419	39.1342	32.747	34.6639	27.8507	17.2761	42.0052	36.0929	38.1685	20.4418	30.0773	34.0552	32.4254	31.7304	26.4365	27.1158	34.1335	33.823
AT1G10155	12.6207	9.02506	12.619	10.3985	7.8331	7.14049	7.22481	14.5838	11.6795	10.0865	11.0469	15.8733	9.79006	9.38472	10.9866	10.1054	18.266	7.28583	9.44215	8.42708	7.30704	10.7764	9.20263	10.9271	15.8347	15.6617	8.60607	7.25164	24.3456	12.7355	7.84396	23.1555	7.67039	9.58417	11.0811	15.7839	12.1505	14.2604	10.3773	11.0355	12.4133	8.52155	7.12997	5.97136	9.05756	10.407	12.936	11.0603	11.8016
AT1G10160	0	0	0	0	0	0	0	0	0	0	0	0	0	0	0	0	0	0	0	0	0	0	0	0	0	0	0	0	0	0	0	0	0	0	0	0	0	0	0	0	0	0	0	0	0	0	0	0	0
AT1G10170	12.7028	11.7589	11.4821	10.7394	10.7038	10.2834	10.6218	11.3887	8.40982	9.96843	10.5179	9.97682	9.49816	11.3972	11.3743	10.4709	9.8574	12.6759	11.7651	10.5221	11.7021	12.1854	9.66085	9.49182	13.1723	9.62173	10.9164	10.4197	8.92874	11.8414	12.4349	11.0522	11.6691	10.7121	11.1613	9.79672	8.55674	11.7002	11.1441	11.0137	10.573	9.63184	10.9916	11.1019	11.031	11.2763	10.858	10.2191	11.1384
AT1G10180	6.22644	5.12312	6.24307	5.89194	6.17545	5.3705	5.84605	4.6467	5.11669	6.07498	6.47062	5.97219	5.0335	5.2126	5.79615	5.85755	5.84583	5.76516	6.58523	4.97017	6.83685	6.00883	5.16497	4.64615	5.62275	4.98701	5.07013	6.60727	5.60907	5.97534	6.88793	4.67425	6.88881	6.36553	5.79833	6.11981	6.05405	4.75773	6.60062	5.15215	6.84889	5.28177	5.16916	5.51943	6.20048	7.04107	5.07116	5.17742	5.9944
AT1G10190	0	0	0	0	0	0	0	0	0	0	0	0	0	0	0	0	0	0	0	0	0	0	0	0	0	0	0	0	0	0	0	0	0	0	0	0	0	0	0	0	0	0	0	0	0	0	0	0	0
AT1G10200	51.6518	47.109	44.4656	48.5821	38.4108	48.9399	43.9283	45.1827	56.443	47.8517	44.4061	49.1439	40.733	47.1619	40.6066	45.4494	53.2322	56.0903	46.1802	40.3195	46.7745	48.302	44.4916	39.8913	48.0493	45.0608	47.9854	45.135	47.152	42.9191	47.9371	43.5975	41.2525	47.2569	49.8118	48.7074	46.5566	44.1765	52.0447	46.7199	43.1987	45.42	53.6384	49.268	48.4692	42.2654	40.1724	47.8532	44.4945
AT1G10210	3.0084	2.37721	1.99445	2.55546	2.40953	2.39675	2.13715	3.29418	3.35459	2.55464	1.97738	2.70054	1.93542	2.70351	2.16261	2.50677	3.3104	2.78769	2.93809	1.94156	3.33494	3.09747	2.03811	2.20396	3.10321	1.90169	2.33013	2.51109	2.8775	2.74836	3.18439	2.43792	2.68704	2.81669	2.47452	2.98394	2.35575	2.50535	2.55959	2.00551	2.2658	1.88085	2.98507	2.40937	2.35809	2.20117	2.2477	2.35257	2.57161
AT1G10220	0.044878	0	0.042295	0	0	0.075714	0.18252	0.197254	0	0.076515	0.041957	0	0.059983	0.040488	0	0.038167	0.07422	0.074062	0.053551	0.09168	0	0	0.041256	0.079379	0	0.04157	0	0	0.059318	0	0	0.038676	0.049318	0	0	0.089622	0	0.051141	0	0	0.067107	0.129755	0.037601	0.032666	0.024764	0.042761	0.041273	0	0.154902
AT1G10230	4.84544	4.2111	6.21246	8.01143	6.78138	5.29037	7.59202	4.5351	8.92607	8.05669	8.87786	5.95991	5.17433	7.11001	6.79753	6.78209	4.50108	4.03388	7.48326	4.66183	5.16682	5.48614	5.08392	6.88794	3.93064	5.85294	5.13608	5.73118	5.93072	6.05169	5.66355	5.7195	8.50163	5.8617	7.1792	5.66365	6.20289	4.04497	9.11817	4.6989	7.24014	5.46992	4.4036	5.70545	7.55427	5.93303	5.68002	4.73184	6.16819
AT1G10240	2.83755	2.88276	3.51139	3.90786	3.20435	3.08028	3.14765	2.76037	2.9378	3.27033	3.47438	2.75063	2.3384	3.56266	4.12713	3.42307	4.1193	3.2948	3.41372	2.54053	3.44417	4.16187	2.30992	3.52931	2.99851	3.28622	2.98779	3.74714	2.81279	3.51202	3.87384	2.67351	3.64736	2.73991	3.42948	3.18038	2.76825	3.20117	3.984	2.52298	3.92579	3.05412	3.42233	3.355	3.6883	3.79606	3.28024	2.83809	3.36867
AT1G10250	0	0	0	0	0	0	0.211327	0	0	0	0	0	0	0	0	0.178572	0	0	0	0	0	0	0	0	0	0	0	0	0	0	0	0	0	0.252924	0	0	0	0	0	0	0	0	0	0	0	0	0	0	0
AT1G10260	0	0	0	0	0	0	0	0	0	0	0	0	0	0	0	0	0	0	0	0	0	0	0	0	0	0	0	0	0	0	0	0	0	0	0	0	0	0	0	0	0	0	0	0.053981	0	0	0	0	0
AT1G10270	0.93859	1.21233	3.57796	3.13694	3.3194	1.27146	1.84833	0.557305	1.9715	1.68677	3.777	2.45888	1.67723	2.14034	3.28312	2.44518	1.55409	1.09669	2.49917	1.28984	2.41093	1.06284	0.976839	2.7433	0.775718	1.97728	1.38409	1.7343	2.76032	1.90001	2.02275	1.47408	1.6266	2.00492	2.29411	2.46079	3.04579	1.1667	2.15954	0.868502	3.61931	1.6674	0.725305	1.49559	2.00637	3.27062	3.13088	0.891208	2.86596
AT1G10280	1.25053	1.4956	2.75389	2.56028	2.77093	1.04852	1.23301	0.932891	2.82573	2.19734	3.13446	2.41091	1.50049	2.61026	3.3851	2.40868	3.15499	1.17555	1.9735	1.2167	2.66896	1.80034	1.58697	2.60225	1.51276	2.90687	1.88565	2.22053	2.50511	1.62917	2.0489	1.43145	2.10819	2.5698	2.47075	2.99483	3.03979	1.39302	2.97809	1.40867	2.69703	1.53879	1.22744	2.41352	2.77254	2.77377	3.44497	1.7705	2.54814
AT1G10290	16.5985	15.8295	18.3989	15.0366	17.1084	15.1562	16.1812	12.1105	12.7975	15.1879	18.0195	13.6667	16.521	14.3884	17.2085	16.6806	15.601	15.607	15.4346	14.541	16.188	15.2463	13.2153	14.9494	15.3519	13.6907	16.0406	16.3175	14.1967	16.9921	17.813	15.1484	14.6241	15.0564	15.341	14.8972	16.3826	15.1229	15.4833	13.8935	16.4283	14.9576	15.4077	14.8082	14.1066	17.3331	16.5875	14.0786	15.6478
AT1G10300	0.067538	0.01294	0.039297	0.027512	0.029107	0.011612	0.014182	0.012476	0.068933	0	0.026007	0	0.074714	0.012617	0.033804	0.011829	0.02255	0.022648	0	0.01417	0.021086	0.072693	0.012877	0	0.019738	0.025376	0.044178	0.083185	0.036706	0.040273	0.042297	0.036133	0.03144	0.016431	0.023462	0.041205	0.032609	0.015818	0	0.030096	0.102905	0.0783	0	0.030166	0.053759	0.039144	0.012829	0	0.047464
AT1G10310	23.5753	22.8156	26.0714	26.6103	28.365	23.3208	21.1299	22.0533	27.3055	24.8071	26.4743	29.1283	22.6608	27.5846	26.5245	25.8112	29.8535	23.1423	26.6058	19.6774	23.2809	25.0014	26.8806	27.3176	23.4746	25.7951	22.5601	25.1878	28.7412	21.2783	26.7622	24.5951	26.9772	24.6907	26.2685	26.7216	29.6217	23.5282	29.7741	22.7809	27.1612	25.7064	21.8484	26.8781	30.8519	26.6687	26.9389	25.1775	26.72
AT1G10320	5.80692	6.49805	6.74285	8.03201	6.03091	5.71435	5.80048	4.3789	6.26073	7.11658	6.92715	6.38883	5.59622	6.58623	6.12554	5.65435	6.99077	5.62272	5.94003	4.72692	6.13776	6.24205	5.45296	5.53171	5.58291	6.40188	5.51304	6.55526	7.31303	6.49169	7.05602	5.20761	5.57623	5.89009	5.77571	7.28848	6.2467	5.7308	7.55472	5.92101	6.06961	5.48226	5.76975	7.34736	7.2667	6.88748	5.88012	5.6173	5.39254
AT1G10330	0.27708	0.506918	0.718197	0.581491	0.751677	0.43764	0.510508	0.349885	0.539217	0.333303	0.733183	0.560467	0.409076	0.572287	0.898843	0.426117	0.425979	0.35592	0.567907	0.444171	0.957556	0.740212	0.261712	0.774399	0.312459	0.458866	0.347396	0.456211	0.56556	0.48907	0.384696	0.357984	0.879917	0.645824	0.315586	0.517747	0.528654	0.223095	0.502258	0.543838	0.808054	0.720251	0.364129	0.489063	0.420912	0.656554	0.501941	0.597636	0.391413
AT1G10340	4.54793	0.732473	0.085275	0.115353	0.031578	0.547848	0.416215	1.39865	0.31781	0.136194	0.056434	0.480163	0.489433	0.082121	0.201683	0.15401	0.189179	0.783643	0.379254	0.96554	0.243129	0.335212	0.431886	0.051908	0.931886	0.159654	0.521159	0.163501	0.115434	1.03431	0.168498	1.52749	0.082339	0.637459	0.307692	0.230413	0.082575	1.111	0.161786	0.583786	0.156374	0.561178	0.450496	0.094877	0.136853	0.041046	0.201702	0.536277	0.261267
AT1G10350	7.94026	8.23007	8.20882	8.27969	7.95698	7.02672	7.1039	6.81123	8.91853	8.56333	8.96696	9.2523	6.13376	8.76183	8.97741	6.6162	9.48715	7.29122	8.96524	6.89057	8.31225	7.44456	7.22952	8.70928	7.23554	7.76502	7.42122	7.4081	9.87656	6.97301	8.18067	6.54519	9.87821	8.49217	8.1996	9.28088	8.95096	7.59431	10.0271	7.63487	8.16673	7.40577	7.31855	8.34217	9.69252	7.92551	7.15081	7.95951	7.38217
AT1G10360	111.726	99.465	67.3492	84.4431	60.7034	82.3681	66.455	75.7734	92.9916	92.4475	74.9387	85.8247	66.6652	89.1012	65.0308	64.5966	91.7395	103.847	77.646	83.1967	96.9495	103.726	93.4239	69.3176	97.6909	63.4696	74.788	91.4893	89.4292	86.3032	96.4626	78.0748	64.3187	90.4172	75.55	84.3157	71.4789	73.6702	101.636	70.376	65.7278	76.6959	99.4519	92.1043	101.345	68.4427	59.0226	90.4482	73.2105
AT1G10370	83.5541	120.56	261.873	237.857	288.34	154.82	147.7	107.797	195.403	209.398	276.198	181.839	203.298	228.013	284.449	215.68	170.437	102.7	150.416	144.296	183.846	115.654	139.041	278.844	100.445	278.569	172.096	173.458	185.05	152.191	131.957	119.333	307.423	158.36	204.207	200.075	291.861	149.429	188.724	127.455	263.723	162.978	114.951	135.77	183.583	273.6	279.875	129.933	225.895
AT1G10380	9.25946	9.99287	8.49824	8.43683	7.79992	8.4391	9.2925	7.25606	4.89969	6.6285	6.37909	7.77297	7.7081	10.0635	6.94236	7.43303	7.68116	10.079	10.4898	9.69483	9.45047	9.48603	7.95176	8.28294	8.6584	6.1904	6.61511	9.63538	8.43556	8.57089	8.11235	8.79182	6.02907	7.86342	7.76951	6.71549	7.42807	9.91855	8.54111	7.22321	9.52979	9.63954	9.18773	8.07582	7.87143	7.81321	5.62715	8.43071	7.46641
AT1G10385	0	0.02331	0	0.012393	0	0	0.012777	0	0	0	0.023427	0	0	0.022738	0	0	0	0	0	0.012763	0.018995	0	0	0	0.017747	0.011422	0.009942	0	0	0	0	0	0	0.014791	0	0	0.009789	0.014248	0	0	0	0.023483	0	0.009055	0.006918	0.023492	0	0.013152	0.021367
AT1G10390	19.9436	17.7568	19.5532	17.3621	18.6215	17.7664	20.0036	14.6695	13.3427	16.6387	19.0916	16.3482	18.2427	16.1274	18.5844	17.2027	16.5138	18.8921	18.7505	18.3149	20.121	16.9295	15.1284	17.0205	18.5066	14.0304	18.9072	19.3479	15.8119	19.9776	22.0655	17.3432	14.9071	17.4948	17.1628	17.0888	16.2816	18.4522	17.5703	16.1257	18.2833	18.7229	18.868	18.6936	16.2335	18.6991	16.558	15.5412	16.9518
AT1G10400	0	0	0	0	0	0	0.021878	0	0	0	0.020073	0.015346	0.028801	0	0	0.01826	0	0	0	0	0	0	0.019844	0	0	0	0	0	0	0	0	0	0.024098	0	0.01829	0	0	0.024431	0	0	0	0	0	0.015548	0	0.020219	0.01979	0.067954	0
AT1G10410	4.64902	4.62624	4.43803	4.20306	4.00801	4.17617	3.61083	3.9142	4.76374	4.24726	4.32451	5.42314	3.86269	4.16953	4.54918	3.88474	4.97004	4.75563	4.40947	3.50514	4.64577	4.64629	4.25534	4.51619	4.96784	4.14168	4.29415	4.36601	4.75592	3.8612	5.01169	3.56715	5.20899	4.61173	4.0628	4.81141	4.3384	4.53754	4.91311	4.20782	4.36426	4.45061	3.57315	4.28515	4.59732	4.84244	4.79958	4.32924	4.71178
AT1G10417	0.105905	0.117926	0.255766	0.107406	0.189356	0.121079	0.202968	0.145736	0.22417	0.169188	0.270798	0.220146	0.218664	0.114872	0.197852	0.169359	0.088289	0.383903	0.171426	0.184502	0.164654	0.165597	0.33489	0.241521	0.232529	0.148942	0.129663	0.243671	0.199112	0.144186	0.132212	0.093999	0.122288	0.171435	0.276351	0.125328	0.212408	0.164758	0.388795	0.156959	0.214613	0.11933	0.151241	0.117899	0.189904	0.340378	0.100147	0.190627	0.216556
AT1G10419	0	0	0	0	0	0	0	0	0	0	0	0	0	0	0	0	0	0	0	0	0	0	0	0	0	0	0	0	0	0	0	0	0	0	0	0	0	0	0	0	0	0	0	0	0	0	0	0	0
AT1G10430	10.5505	11.5873	17.8698	15.2571	15.4635	10.7316	12.1436	11.8971	17.2504	13.7063	15.1374	15.2988	11.7964	15.6628	17.5553	14.8445	15.7304	9.94883	12.7683	11.6612	12.6012	13.8673	10.6516	14.3654	12.7686	16.4368	12.0576	13.3478	15.0285	13.3237	10.9525	13.9418	17.2719	12.9986	15.2502	14.8806	16.7246	11.6303	16.9552	9.85153	17.4201	10.6416	12.766	10.7806	14.4026	16.7089	18.6673	11.4698	16.4347
AT1G10450	4.78794	4.2039	4.86946	4.75832	5.77294	4.82637	5.98151	3.47601	4.48411	4.83678	5.93222	3.54623	4.58992	4.05764	5.29664	5.32785	4.39462	4.63828	4.86589	4.50056	5.14628	4.49504	3.81951	4.58094	4.10546	4.4142	4.62176	5.3182	4.09631	5.90156	5.8966	4.30876	5.15161	4.4849	5.22368	4.22823	4.34398	4.46047	5.20548	3.87815	6.2572	4.40325	4.45501	4.27508	4.61556	5.81203	4.95289	3.66365	4.60573
AT1G10455	0	0	0	0	0	0	0	0	0	0	0	0	0	0	0	0	0	0	0	0	0	0	0	0	0	0	0	0	0	0	0	0	0	0	0	0	0	0	0	0	0	0	0	0	0	0	0.100872	0	0
AT1G10460	0.495389	0.342064	0.314554	0.362833	0.104611	0.448881	0.441728	0.147809	0.206241	0.142095	0.405738	0.214106	0.491696	0.150897	0.485185	0.340705	0.164438	0.82228	0.674882	0.306608	0.404692	0.261859	0.092302	0.23676	0.851426	0.215265	0.428507	0.699593	0.48507	0.120969	0.325841	0.345867	0.03706	0.597206	0.433338	0.365176	0.523992	0.456202	0.774528	0.21846	0.348123	0.414127	0.307294	0.484766	0.128969	0.158136	0.245869	0.106362	0.401603
AT1G10470	42.7938	38.5616	68.856	69.6379	74.694	47.4906	62.7281	58.7994	74.2458	66.9843	81.1145	72.1283	40.5229	63.0995	70.3295	52.6858	66.9768	34.2183	93.523	46.3439	70.6503	100.086	36.9427	60.2881	36.5872	48.0053	40.2724	88.9431	59.5069	48.8277	88.5346	37.0176	84.8502	73.5299	56.0379	73.7659	71.3366	36.6876	80.0492	48.0445	90.0372	40.7749	49.4547	87.3302	76.2609	73.3493	65.7922	42.4003	55.49
AT1G10480	0	0	0	0	0	0	0	0	0	0	0	0	0	0	0	0	0	0	0	0	0	0	0	0	0	0	0	0	0	0	0	0	0	0	0	0	0	0	0	0	0	0	0	0	0	0	0	0	0
AT1G10490	1.85564	1.58524	4.48389	4.66954	5.63486	2.7752	4.49188	1.71379	3.20634	2.92242	5.84813	1.95051	2.46216	2.86641	5.08233	4.28946	1.92156	1.98993	3.53182	2.41714	2.79846	1.71164	2.01216	3.83091	1.12429	3.41343	2.57504	2.61633	2.65744	4.53638	3.0216	2.14946	3.54546	2.54619	3.38606	2.38708	3.7711	3.01093	3.8565	1.70994	5.67784	2.53624	1.45186	1.69331	2.75432	4.57703	4.49272	1.50395	3.25504
AT1G10500	98.9891	101.959	94.1154	90.8213	79.9384	90.159	79.419	107.19	106.959	97.4533	92.7046	104.847	88.8848	92.4508	86.3862	91.4874	115.486	90.9395	85.247	82.1226	78.4796	92.2529	95.6247	88.9327	109.607	99.9538	90.6577	88.3454	109.56	79.5992	92.3666	95.0186	108.63	87.1109	84.6382	108.539	92.2663	92.4334	87.2925	119.581	87.7218	91.5817	83.8197	98.0534	91.6712	89.1036	96.1601	102.321	92.9324
AT1G10510	12.9825	16.4719	32.6245	29.7833	35.6665	23.3046	28.5976	14.6011	25.973	25.3874	37.1929	19.2657	26.5456	26.7053	35.0798	30.2751	22.7749	17.0821	23.0156	19.0395	25.7159	15.0818	18.6098	32.6052	14.1726	30.2111	21.6368	23.3951	23.8306	23.8159	23.3779	16.381	38.1395	19.7808	27.3282	23.3561	32.7049	19.9854	27.234	19.6543	35.5091	21.9353	16.0934	18.368	23.0083	34.5809	32.6408	19.3341	28.1083
AT1G10520	0.27493	0.384626	0.212337	0.371516	0.451923	0.392741	0.536108	0.218352	0.418691	0.287324	0.439088	0.17467	0.176471	0.238384	0.342155	0.335522	0.305538	0.490469	0.177931	0.325507	0.370206	0.319148	0.364845	0.200478	0.389127	0.549742	0.224339	0.280973	0.363673	0.340073	0.308735	0.341374	0.274781	0.244699	0.17541	0.074336	0.308638	0.277846	0.518931	0.346222	0.306299	0.371716	0.313918	0.231136	0.290413	0.49468	0.363715	0.197895	0.192672
AT1G10522	7.10113	11.1052	28.2582	35.5956	30.4017	19.4666	20.6924	10.4154	19.7482	19.0838	33.4901	11.9931	17.9894	23.2706	28.2193	23.5286	14.0619	10.5665	16.8445	12.0512	21.3292	13.8947	13.1876	28.3142	6.21981	29.8642	15.2943	17.5572	16.9216	24.9411	17.3973	15.7516	25.399	18.5869	24.8159	11.7048	24.6562	18.3081	25.9614	10.3101	35.84	16.6176	10.167	9.41575	25.5286	29.7456	20.413	6.68426	24.6535
AT1G10530	0	0	0.1579	0.463613	0.175039	0.169004	0	0	0.207054	0.057064	0.156671	0.238829	0.044876	0.121193	0.243548	0.028504	0.110068	0.055039	0.239146	0.068405	0.050787	0.131448	0	0.059423	0.073282	0.216131	0	0.150507	0.177089	0.121449	0.061338	0	0.037202	0.159896	0.174052	0.166654	0.184128	0.076335	0.051843	0.036556	0	0.127943	0.112187	0.121675	0.18497	0.031754	0.12342	0	0.028801
AT1G10538	0	0	0	0	0	0	0	0	0	0	0	0	0	0	0	0	0	0	0	0	0	0	0	0	0	0	0	0	0	0	0	0	0	0	0	0	0	0	0	0	0	0	0	0	0	0	0	0	0
AT1G10540	0.129701	0.165531	0.167562	0.102642	0.155126	0.049526	0.136046	0.119616	0.110208	0.037774	0.027723	0.074301	0.079632	0.147925	0.108087	0.100875	0.096207	0.072454	0.140256	0.045319	0.022477	0.077491	0.068621	0.052785	0.073732	0.135314	0.058895	0.099763	0.071738	0.053665	0.072151	0.038511	0.050229	0.017522	0.112681	0.146459	0.046356	0.084316	0.045408	0.04814	0.021946	0.06961	0.074292	0.160815	0.073678	0.111323	0.068371	0.046751	0.075919
AT1G10550	31.8295	14.2526	0.288371	0.030246	0.063956	20.8405	15.3934	27.6141	0.605321	0.364645	0.085844	0.261912	23.5335	0.166098	0.037087	1.06725	0.300976	20.0795	1.12736	19.3918	0.463823	1.56039	10.7544	0.162898	27.3944	0.563102	17.3344	0.710015	0.256016	15.591	1.97831	27.5995	0.170321	1.20294	2.21664	0.060813	0.024006	34.3954	0.141809	25.7744	0.911034	20.5989	21.9176	1.93216	0.33786	0.231647	0.535516	19.8298	1.05092
AT1G10560	13.259	11.526	7.72721	2.35068	7.69655	3.29446	3.42438	6.46744	6.31578	3.41258	3.42664	1.66028	5.38431	4.01287	6.51103	5.62092	3.06285	11.1561	4.05078	6.32281	6.29183	7.95548	7.00932	3.30643	8.74216	7.60681	9.31273	1.97089	1.11277	6.47803	2.54482	5.98116	2.00834	13.2971	10.1044	1.84336	1.02517	8.06688	3.47066	5.63628	3.09443	5.72498	6.00149	2.828	2.45481	3.8891	12.6529	6.32737	7.76089
AT1G10570	7.32636	5.9407	5.60556	5.2084	5.41845	6.17422	6.31548	6.2075	7.35515	5.70395	6.65235	6.19829	6.91231	5.66087	6.53298	6.13252	7.63215	6.71387	5.82461	5.16566	5.65441	5.88771	5.93458	5.49461	7.87592	5.12926	5.70345	6.17069	5.93457	5.45576	7.18166	4.52585	6.77307	5.81973	5.73788	6.61558	5.41245	5.31217	5.96054	6.97519	6.21395	6.31797	6.43041	6.30405	5.14779	5.08467	5.90286	6.41562	6.27603
AT1G10580	8.49436	9.24504	14.5205	13.1549	16.1043	9.46303	12.1648	6.96479	13.2561	10.7888	15.8121	11.3778	10.5388	10.4714	15.087	11.4412	11.6453	8.92417	11.1748	8.05143	11.6034	8.82502	8.00906	12.5307	7.88884	11.5144	10.0448	11.5163	12.7756	11.5616	11.5072	8.5695	13.1095	10.2674	11.6842	11.4668	14.353	9.53888	13.0065	8.63978	15.3597	9.60904	8.91079	9.86579	10.9666	15.5434	13.5321	7.88042	11.6539
AT1G10585	0.584573	0.316879	0.594908	1.19857	0.962294	0.492063	0.19741	0.638816	0.957847	0.828168	1.63423	2.24073	0.06486	1.13821	1.23204	0.289056	0.965699	0.160507	1.15997	0.248042	0.735383	0.952567	0.535243	1.3302	0.43343	0.900995	0.510236	0.581948	1.43356	0.422694	0.385983	0.66916	0.638362	0.99115	0.60003	1.45629	1.18505	0.2767	1.43872	0.319597	1.16292	0.375485	0.488375	0.990312	0.643006	0.926919	0.357121	0.415855	0.293677
AT1G10586	0	0	0	0	0	0	0	0	0	0	0	0	0	0	0	0	0	0	0	0	0	0	0	0	0	0	0	0	0	0	0	0	0	0	0	0	0	0	0	0	0	0	0	0	0	0	0	0	0
AT1G10588	0	0	0	0	0	0	0	0	0	0	0	0	0	0	0	0	0	0	0	0	0	0	0	0	0	0	0	0	0	0	0	0	0	0	0	0	0	0	0	0	0	0	0	0	0	0	0	0	0
AT1G10590	77.3594	72.5041	69.9194	74.9449	78.466	74.6997	77.2394	79.5471	86.6455	70.3785	80.0558	68.2183	66.8192	67.2909	79.5115	73.7117	59.7302	62.0733	71.5262	74.6812	65.8665	64.3046	69.0192	73.4263	61.9631	81.9601	67.8198	68.885	70.8407	74.8421	60.5352	70.9122	84.6949	74.1785	75.1461	67.1101	75.1788	77.1536	81.6167	85.9598	77.9879	69.349	76.9834	60.8338	76.9272	75.3357	76.2527	69.0191	69.0511
AT1G10600	17.2008	17.2481	17.1292	17.3557	15.8938	16.9553	14.6488	16.4498	18.7435	19.725	16.5977	17.6668	15.0508	18.9154	13.7693	18.7816	18.8788	16.8667	20.1695	14.888	16.2701	18.6038	16.2283	14.9883	19.7364	15.9775	17.1917	16.3937	17.2272	16.5927	19.9485	17.2638	16.8819	17.7356	16.3634	16.2842	16.5994	14.0782	18.2252	17.4358	17.5356	15.5349	16.6948	17.7234	16.8624	17.1476	18.1074	18.4795	15.5576
AT1G10610	5.63184	5.41505	6.72251	5.44543	4.72672	4.86474	4.97377	5.40762	4.83863	6.743	5.70519	5.42524	6.14995	5.81966	5.75877	5.06982	6.51843	6.49313	5.62623	5.01922	5.08927	5.6784	5.21205	4.6347	6.68649	6.14513	5.59877	6.01706	5.46005	5.71253	7.06157	5.74809	6.97422	5.77303	6.29954	6.40203	5.06521	6.08464	6.68142	6.23983	5.76036	4.87942	5.10993	6.13804	6.11532	5.55662	5.68557	5.60888	5.66483
AT1G10620	0	0	0	0	0	0	0.013495	0	0	0	0	0	0	0	0	0	0	0	0	0	0	0	0	0	0	0	0	0	0.005821	0	0	0	0.014967	0	0	0	0	0	0	0	0	0	0	0	0	0	0	0	0
AT1G10630	48.4621	46.2054	43.4709	48.99	43.9163	48.1865	46.3581	51.3969	55.0719	45.0151	42.043	46.0775	49.1564	46.5175	50.3148	47.6668	43.5246	41.8899	44.1084	50.5533	44.4747	43.1108	44.4607	44.8921	44.2477	48.8516	47.5757	44.3088	39.2225	47.6802	37.2025	43.5788	58.4633	44.5593	49.401	47.3302	45.1569	46.8573	45.3012	48.1156	43.6468	46.3864	49.5055	42.1198	48.3001	50.9282	45.7084	48.6143	45.6253
AT1G10640	1.55805	1.64135	3.44584	6.6547	5.24567	3.75291	4.34571	2.55969	2.97386	3.06608	4.82535	1.95203	2.4119	5.89457	5.93222	3.79221	2.91741	3.83376	4.15438	3.37868	6.71004	3.30811	2.46352	4.82483	1.88362	2.59571	2.74011	8.87847	0.826283	7.03583	4.07448	1.39972	9.19096	3.94077	3.95244	1.74346	4.85302	1.52347	6.70857	0.813679	5.66019	2.82566	2.67397	3.07177	5.54613	4.24952	2.57556	2.37112	3.11014
AT1G10650	8.67159	9.4482	14.1143	13.1351	13.8338	9.60055	8.36543	8.89311	11.856	14.1281	15.2097	11.2994	9.83863	11.9848	12.95	12.3775	12.8692	8.96606	10.2104	7.61949	10.8743	8.49903	9.24856	12.7542	10.2332	14.3275	9.3657	9.93504	13.3518	9.74611	10.2059	10.3098	9.86924	10.9701	11.6458	13.9707	13.2419	9.88099	12.5129	10.4511	12.1072	9.40556	7.51268	9.86074	10.2297	13.2647	16.7976	8.61032	13.4353
AT1G10652	0	0	0	0	0	0	0	0	0	0	0	0	0	0	0	0	0	0	0	0	0	0	0	0	0	0	0	0	0	0	0	0	0	0	0	0	0	0	0	0	0	0	0	0	0	0	0	0	0
AT1G10657	23.1816	23.9407	26.7788	27.9591	31.5103	23.2327	27.016	24.2225	32.5451	30.4058	35.4785	27.9569	23.6207	36.5429	33.3059	29.1457	27.191	31.9374	21.9042	22.2894	26.2883	26.1915	23.5264	28.8511	23.0914	40.3581	19.1335	24.9235	33.3948	25.6265	23.7399	24.0224	29.0885	23.576	31.0434	27.1331	29.393	21.0046	29.3421	21.5626	32.5115	22.7925	24.7259	21.3028	26.9738	34.7488	28.9586	21.8798	34.1933
AT1G10660	11.8242	12.5205	12.5139	12.4062	10.7047	12.0588	10.9543	10.7354	11.1366	12.4847	11.9365	11.0299	12.8283	13.1854	11.2671	12.9238	12.2531	11.2716	13.5789	9.85252	13.1438	12.7809	12.0114	12.3889	13.1519	14.4187	11.5902	11.2569	10.8803	12.1665	12.0939	11.3516	10.587	11.615	11.4384	11.4872	10.9608	10.3545	10.8419	9.97106	13.2233	11.4667	10.7468	11.8824	12.1289	13.281	13.6028	13.2387	12.2784
AT1G10670	119.656	121.551	116.387	114.158	109.05	117.753	121.907	121.004	114.604	110.146	105.04	124.344	118.566	108.657	118.095	119.249	117.993	124.171	126.362	118.991	128.489	128.788	114.156	110.443	118.347	102.263	125.403	126.006	115.234	124.221	122.394	118.403	134.691	124.52	113.561	111.115	113.423	119.239	117.929	136.328	117.981	108.69	119.635	118.622	122.079	116.001	114.977	116.112	115.047
AT1G10680	0.007113	0	0	0	0	0	0	0	0.009139	0	0	0	0	0	0	0	0	0	0	0	0	0	0	0	0	0	0	0	0	0	0	0	0	0	0	0.00726	0	0	0	0	0	0	0.006149	0	0	0	0	0	0
AT1G10682	35.357	33.8876	16.0336	30.595	14.5368	26.2502	21.9108	31.993	45.8258	40.4448	15.5616	39.1037	18.1026	21.5761	16.3709	28.8969	36.9488	19.5999	26.7177	30.8526	30.5681	30.9518	26.9943	26.1594	31.6005	21.628	22.9894	38.1499	23.6349	26.879	20.7734	41.8029	13.4387	31.7634	27.9493	26.7161	28.764	37.1199	34.0045	36.3527	23.8614	26.122	29.6347	29.1695	28.9636	16.6255	27.3784	32.8632	23.1189
AT1G10690	1.33969	2.8142	2.9611	3.72034	2.42189	2.29025	2.10465	2.40601	3.63415	3.00443	3.52559	4.13528	1.67431	5.25641	2.88056	3.04601	5.45729	3.23811	3.46567	2.31288	3.80417	4.84898	1.95778	2.7129	2.6176	3.34076	2.14543	3.76845	4.32421	2.46427	3.35082	2.91617	3.40704	4.24432	2.82174	6.55803	2.77703	2.07682	4.24066	1.10756	2.6427	1.47339	2.21534	3.07445	4.16106	3.74103	2.65412	2.09809	3.87149
AT1G10700	17.6158	16.7504	15.9246	16.2257	15.1493	16.4999	18.4628	16.9844	16.3608	15.3453	16.5296	13.7628	21.8054	14.9252	16.0195	16.9437	15.6308	19.404	14.5937	17.132	16.0621	17.0632	14.2002	14.9079	17.1458	15.9407	17.6556	16.235	17.0863	16.8839	17.1294	15.3824	16.0816	16.527	17.4067	14.5708	15.248	17.1359	16.179	15.9688	13.5639	16.3559	20.776	16.232	17.2322	15.6091	15.4022	16.8787	18.0349
AT1G10705	0	0	0	0	0	0	0	0	0	0	0	0	0	0	0	0	0	0	0	0	0	0	0	0	0	0	0	0	0	0	0	0	0	0	0	0	0	0	0	0	0	0	0	0	0	0	0	0	0
AT1G10710	0.042294	0.040242	0	0.064116	0	0.054283	0.066079	0.057874	0	0.055124	0.080841	0	0	0.097917	0.157409	0.018385	0.070445	0.247217	0.076845	0.11019	0.065533	0.084754	0	0.057637	0.030999	0.059388	0.050659	0.048505	0.037286	0.078277	0.03949	0.093487	0.072776	0.102532	0.128923	0.021406	0.050766	0	0.132897	0.093849	0	0	0.036133	0.015655	0.071604	0.061075	0.039848	0.045615	0.036989
AT1G10717	0	0	0	0	0	0	0	0	0	0	0	0	0	0	0	0	0	0	0	0	0	0	0	0	0	0	0	0	0	0	0	0	0	0	0	0	0	0	0	0	0	0	0	0	0	0	0	0	0
AT1G10720	9.67864	7.99894	6.28911	7.6238	6.13504	7.00185	8.23422	8.01659	7.10302	7.22473	7.08751	8.23259	7.9459	6.70441	6.40566	7.21605	9.35759	7.82423	7.46763	8.77923	7.773	7.47216	7.21613	7.00464	9.41541	7.18431	7.7813	6.96559	9.34853	7.83975	8.01563	8.15635	8.80211	7.44668	6.32252	8.48361	6.88266	7.5543	7.86761	7.63744	7.62687	6.60219	7.45858	7.32823	8.60517	6.8853	6.59824	8.2174	6.66751
AT1G10730	3.84696	3.13343	2.9426	3.30327	3.59459	2.96181	3.28073	2.97697	3.9845	3.10899	4.59563	3.00935	3.99356	3.9029	4.02423	3.54217	3.67549	3.72286	3.30227	3.2346	3.1196	3.0066	3.13112	3.50595	3.41508	3.19733	2.82255	2.55403	3.70854	2.82382	3.7025	3.09848	3.497	3.01869	3.33292	3.69611	3.12941	3.00389	3.39144	3.79213	4.24313	3.04875	3.36037	2.5266	3.34177	3.21968	3.27995	3.35164	3.44233
AT1G10740	39.277	41.2873	33.32	30.6774	26.6621	48.117	36.866	40.1479	23.7276	35.7061	26.3857	25.1097	43.0719	30.2641	28.7924	30.3754	26.7792	36.1778	29.89	47.3913	34.8605	30.1382	39.6197	27.7264	38.6021	29.8117	43.0467	30.0968	22.6668	40.8064	38.2442	45.3508	29.1209	32.7614	33.0708	28.2833	24.89	46.5772	34.0197	42.788	27.1511	40.8403	45.4291	34.6432	36.0851	29.9255	30.3741	41.2592	29.6004
AT1G10745	0	0	0	0	0	0	0	0	0	0	0	0	0	0	0	0	0	0	0	0	0	0	0	0	0	0	0	0	0	0	0	0	0	0	0	0	0	0	0	0	0	0	0	0	0	0	0	0	0
AT1G10747	0	0	0	0	0	0	0	0	0	0	0	0	0	0	0	0	0	0	0	0	0	0	0	0	0	0	0	0	0	0	0	0	0	0	0	0	0	0	0	0	0	0	0	0	0	0	0	0	0
AT1G10750	0.34421	0.485508	0.871886	1.06523	1.19728	0.717337	0.651972	0.497239	0.917212	1.05802	0.849727	0.529923	0.632611	1.02247	1.36971	1.01633	0.574128	0.411615	0.916085	0.600319	1.09714	0.835762	0.420462	0.733733	0.635466	0.830335	0.722832	1.1075	0.977375	0.755523	0.860291	0.946956	1.15727	0.517695	0.641266	0.865195	0.829202	0.440359	0.799866	0.401099	1.04709	0.775764	0.674855	0.779268	0.873539	1.02798	0.729451	0.726143	0.963106
AT1G10760	91.306	77.8751	70.8417	52.9722	55.6363	69.8359	63.2651	55.2291	51.5533	71.0759	71.6142	70.0814	70.6088	60.7001	59.0103	64.37	78.2212	72.3132	65.4722	62.049	66.395	72.5874	75.1322	53.5594	84.9255	57.6737	75.2781	70.3885	65.3789	52.9428	99.0815	67.7921	60.6933	62.193	59.6432	78.813	63.3511	70.1521	58.4738	88.5582	48.9604	70.8711	62.365	81.6612	55.9403	59.7736	67.9342	74.7522	69.8396
AT1G10770	0	0.087528	0.044245	0	0	0	0	0.082434	0	0	0	0	0.125453	0.042339	0	0.039925	0	0.387705	0	0	0	0.184192	0	0	0.069697	0	0.11376	0.035163	0.062058	0	0.0287	0.040445	0	0	0	0.046907	0.036948	0.214007	0	0.051472	0	0.045321	0.157373	0	0	0.044776	0.086332	0	0
AT1G10780	0.302241	0.345396	0.524332	0.876503	0.905508	0.638287	0.882369	0.441854	0.586967	0.718397	0.713168	0.633757	0.470199	0.523051	0.775773	0.9293	0.704981	0.74069	0.854769	0.651507	0.468759	0.484977	0.438337	0.513159	0.487155	0.905786	0.673585	0.709277	0.444504	0.865937	0.677822	0.588548	1.06523	0.586432	0.596433	0.714286	0.580875	0.656827	1.0451	0.40261	0.886755	0.466948	0.482402	0.403028	0.808118	0.640411	0.475097	0.304358	0.528969
AT1G10790	0.064994	0.275515	0.247731	0.032473	0.205981	0.24853	0.200717	0.203788	0.162442	0.307734	0.36871	0.210807	0.396079	0.148567	0.318461	0.307462	0.215772	0.053955	0.078152	0.167685	0.249007	0.343717	0.151466	0.291386	0.33504	0.211866	0.421736	0.36895	0.260467	0.357258	0.340801	0.255392	0.146007	0.235112	0.085262	0.392113	0.180528	0.336826	0.406552	0.179184	0.195803	0.31347	0.385006	0.238591	0.108829	0.280149	0.363093	0.314039	0.423524
AT1G10800	1.15677	1.25547	0.3449	0.964165	0.380726	0.312618	1.10906	0.521753	0.448338	0.417586	2.06044	0.856435	0.322178	0.218093	1.03153	0.310219	1.24976	0.412544	0.593164	0.872562	0.91925	0.318299	0.333846	1.17219	0.390646	0.460335	0.40044	1.46554	0.809649	1.51571	0.605764	0.416176	0.391413	0.885907	0.923174	0.491075	1.25418	0.277438	0.580586	0.676274	0.553363	0.610989	0.927956	0.536646	0.405477	0.356842	0.670204	0.52963	0.963267
AT1G10810	0.024561	0.046599	0.117879	0.024738	0.183123	0.188747	0.101968	0.111416	0.154795	0.106408	0.280767	0.125098	0.201311	0.045316	0.212478	0.234126	0.040867	0.163786	0.11874	0.127604	0.151721	0.098129	0.02311	0.177807	0.108167	0.068871	0.079956	0.056165	0.099129	0.108767	0.167719	0.043269	0.083988	0.029725	0.128508	0.124061	0.03921	0.028484	0.154137	0.054401	0.074348	0.118539	0.18831	0.054411	0.096703	0.259704	0.046117	0.026454	0.107191
AT1G10820	10.7665	12.3686	11.4197	12.0384	10.8387	10.4496	11.3643	10.4733	10.6812	13.127	12.8315	11.0342	9.94084	12.7323	12.3149	12.2543	12.9585	12.7675	11.9576	11.8963	11.4709	10.8115	12.1214	11.1978	12.0904	11.6323	10.311	12.0787	11.9741	12.9406	13.4437	11.623	11.086	11.4882	12.7379	13.125	11.3662	11.2688	13.7437	11.8887	11.9424	11.4099	12.1491	10.0495	12.6711	11.7147	12.5	11.3819	12.0522
AT1G10830	27.1138	22.4998	27.7929	22.53	26.5178	26.3706	30.636	25.1189	22.8418	22.9804	26.7092	29.0112	25.9914	24.3221	26.1304	27.5179	29.1362	22.2673	27.7165	22.8168	25.5121	27.9434	22.336	26.7399	28.5929	25.3528	28.7005	28.0018	24.0883	24.6072	30.0866	22.4039	23.931	24.9862	26.748	30.0838	28.2913	24.1958	23.0175	28.1993	30.6698	23.3251	22.2968	27.6309	22.0473	25.8345	25.3252	24.492	27.156
AT1G10840	33.6442	31.4064	41.1759	41.4738	46.7131	37.9832	42.3528	30.4843	37.4217	35.8386	48.4194	31.2814	35.7114	35.3427	46.4332	46.1742	31.963	31.2952	38.5019	34.4804	37.239	29.3739	29.7403	41.5508	27.1842	41.4735	37.3681	35.9115	32.7147	45.4472	35.0433	37.5181	33.009	34.7904	41.575	32.6165	38.865	35.4373	37.451	29.1145	51.9396	34.7287	32.219	27.8402	34.5577	47.3128	44.7493	29.1761	40.6628
AT1G10850	2.94326	3.6869	5.84267	6.28806	6.0487	3.96441	3.85704	2.81693	3.61961	5.5671	5.69635	4.9194	3.21593	5.65985	6.66946	5.01801	5.41082	4.68061	5.77007	3.1389	5.9947	4.94041	3.64515	5.69943	3.22067	5.30783	3.65572	5.21338	4.79265	4.25546	4.92384	4.00558	6.30121	5.39138	5.22456	5.1089	6.04813	2.88178	6.28725	2.80355	6.21754	3.43226	4.35812	4.2768	6.18064	6.42657	6.13652	3.7199	5.00951
AT1G10865	25.6894	21.1053	13.0934	13.2435	11.7673	21.5289	19.0771	24.025	19.5391	15.3753	13.2213	17.7042	19.3312	12.029	10.4473	14.3291	9.84877	19.8074	16.6308	25.1412	11.8082	15.8489	22.9989	13.6021	20.8485	17.0989	19.9222	14.8072	15.161	23.3314	15.2764	23.9238	10.4317	18.0098	16.0968	12.8793	12.3994	28.8197	15.0857	23.2635	14.3407	21.4491	19.6837	14.7031	15.0398	11.3775	14.628	21.1463	15.648
AT1G10870	6.26238	5.57148	6.18893	6.67015	5.66102	6.5757	6.53981	5.29664	6.2569	6.82129	6.44457	5.394	5.95937	6.07545	5.35776	6.16113	6.68548	6.13292	6.5518	5.47746	6.73942	6.0039	5.63484	5.98965	6.23262	5.91993	5.93982	7.04221	5.34347	6.25947	6.83708	5.37293	6.22569	6.37684	6.55115	5.81813	5.53927	5.33923	7.11121	5.03985	6.79103	5.04812	6.09724	5.8273	6.07837	6.11594	5.7032	5.48013	6.13748
AT1G10880	0	0	0	0	0	0	0	0	0	0	0	0	0	0	0	0	0	0	0	0	0	0	0	0.012708	0	0	0	0	0	0	0	0	0	0	0	0	0	0	0	0	0	0	0.011922	0	0	0	0	0	0
AT1G10890	30.4009	28.2342	22.3513	27.4567	25.9518	27.0269	27.8098	27.0924	24.8357	26.2992	26.2258	22.317	27.4855	24.2881	23.5013	24.963	24.0876	30.0657	22.6865	29.065	23.9483	21.273	27.4281	24.0692	31.7506	23.1406	25.3006	25.2305	25.517	30.8957	28.149	28.897	26.7944	25.3001	24.2474	24.6884	23.2874	29.6223	30.9122	34.7821	20.6483	32.5417	29.1175	25.4754	25.3113	24.9539	23.4735	27.8815	21.5874
AT1G10900	33.8258	38.9567	53.6851	41.4833	44.3027	30.2437	27.5388	24.984	38.9531	50.4933	54.7191	49.0651	34.3777	44.4078	41.9943	43.2056	52.8325	31.3213	38.7921	28.2204	39.4485	38.5163	38.6814	46.4897	37.5025	44.8634	37.3838	37.736	49.524	26.0647	53.116	31.3219	38.4982	41.3424	39.6932	55.9167	49.9934	32.621	43.252	45.1029	41.077	37.5155	28.2041	48.5889	40.8129	48.2805	54.6262	35.8389	42.7301
AT1G10910	15.3954	14.4147	20.2239	20.0831	19.9428	17.3423	18.8826	12.2579	17.7678	20.0779	22.0457	15.483	15.1128	19.088	19.7558	21.61	18.438	18.6479	18.1905	13.8988	19.5149	15.9782	14.3619	20.3582	14.7421	17.3171	15.9105	19.5335	17.8896	17.9455	21.395	14.935	17.7485	17.0049	19.2902	16.8699	19.9536	14.2481	22.1692	16.2287	19.8961	15.9238	14.4304	18.022	19.5905	20.6658	20.1419	15.7966	18.226
AT1G10920	8.9557	8.1582	7.19149	6.26886	5.01432	7.31958	6.18839	8.14473	5.22053	7.27989	5.33248	5.91326	7.5131	6.29392	5.30314	7.44044	6.26499	7.51361	7.063	6.82333	6.88275	7.80274	7.13135	6.16425	9.70371	6.6347	7.25284	7.04549	6.3608	7.87764	7.29212	8.87143	7.30271	6.66164	6.68129	6.56169	5.18902	8.07292	6.76368	9.29073	4.77465	7.53186	7.14397	6.69557	6.57997	6.48653	5.80681	7.00863	7.06676
AT1G10930	2.95767	3.35149	5.43443	6.08657	6.78183	4.65791	5.71304	2.0408	3.78501	4.75635	7.13923	3.55114	4.15836	5.04209	6.19125	4.49603	3.73306	3.64282	5.31859	3.73999	5.9046	3.41844	3.51529	5.19542	2.76147	4.50661	4.20078	5.39705	3.93129	5.13572	5.64207	3.26801	5.59254	4.09682	4.21774	4.047	5.60853	3.84589	5.41155	3.72422	6.63504	4.19847	3.29542	3.6632	4.73583	6.35766	5.08549	3.23697	4.04217
AT1G10940	47.8318	45.6797	37.9309	35.6375	34.6185	36.8596	34.4928	37.7506	34.7158	40.4359	38.1622	39.7486	41.5576	33.7409	34.1265	35.5035	42.9854	41.2683	34.7862	40.5843	38.2253	35.5664	38.1521	36.8328	45.1967	35.1248	39.971	36.3978	39.4583	36.249	39.173	42.2223	36.0976	38.2423	33.903	39.6113	38.5946	43.4395	38.7024	46.3073	34.3573	40.0355	40.6332	35.8831	33.4081	35.6435	37.5187	38.8198	34.6262
AT1G10950	38.783	36.6565	39.0161	37.9615	35.9795	37.1386	39.0603	33.4885	33.4489	34.465	36.9463	36.4832	38.4468	35.0771	36.8218	38.818	37.3426	40.4664	40.2099	37.589	41.1255	37.6796	34.8299	34.2328	37.2352	32.9364	38.6808	40.6382	33.3039	41.1801	42.5604	35.1925	38.732	37.4828	35.8986	37.1713	36.4613	38.2064	36.4071	36.6169	40.5398	34.062	39.0287	35.8425	36.8025	38.26	36.2578	36.1738	37.3247
AT1G10960	561.717	609.369	991.798	812.823	858.109	724.452	866.61	581.917	790.239	703.25	838.58	1027.19	846.05	891.493	821.294	982.712	903.887	840.435	927.174	662.846	812.058	840.162	726.909	853.953	733.304	891.651	912.763	876.166	886.918	703.386	872.235	749.358	662.896	843.183	981.003	1029.95	1014.73	700.755	692.325	812.988	1029.54	838.414	582.269	911.266	885.316	845.541	835.884	745.563	967.736
AT1G10970	3.12543	4.11726	3.92944	4.60454	3.63251	3.327	2.72892	2.47979	4.58836	5.25976	3.53743	3.94064	3.41073	4.37867	3.13313	6.58439	4.35671	3.99043	4.93995	3.38199	3.20598	3.49926	4.5034	4.19252	3.05156	3.81612	3.32226	3.70025	6.83828	2.31832	5.58683	3.10587	3.68743	3.33258	3.04948	3.55181	3.50704	3.35555	4.08078	3.09296	3.50951	4.884	3.1777	3.48314	3.35303	4.59984	3.70277	3.47596	3.11842
AT1G10980	0	0	0	0	0	0	0.01544	0	0.018761	0	0	0	0	0	0	0	0	0	0	0	0	0	0	0	0	0	0	0	0	0	0	0	0	0	0	0	0	0	0	0	0	0	0	0	0	0	0	0	0
AT1G10990	0.375438	0	0	0.126713	0	0.180263	0.123221	0.366761	0.105544	0.036448	0	0.057318	0	0	0.103435	0.072745	0.141277	0.132714	0.135053	0.334609	0.064786	0.37975	0.039332	0	0	0	0.034474	0	0.181754	0.207476	0.052255	0.347771	0	0.563525	0.032908	0	0.134523	0.243653	0.132982	0	0.127821	0.082287	0.071648	0.031116	0	0.117311	0	0.045652	0.036875
AT1G11000	3.11913	2.1543	0.676309	1.13053	0.628685	2.50878	2.68955	2.273	1.25279	0.995653	0.506948	0.67151	1.14137	0.704523	0.641055	0.997103	1.35497	2.38709	1.66356	2.52346	1.33305	1.58938	1.41089	0.613082	1.77996	0.842569	2.34003	1.59969	0.451243	2.56738	1.36392	1.70037	1.05934	2.09557	1.0022	0.492184	0.60711	1.38347	1.45861	1.26884	1.82207	1.56856	3.67168	1.13386	1.3109	0.42636	0.432531	2.07933	0.512757
AT1G11020	11.0006	10.4074	7.04183	7.2205	6.39777	8.92605	8.34163	9.19036	6.6661	7.43468	6.08275	6.39006	9.18971	6.90909	6.90256	6.72434	7.47656	8.44699	9.18985	8.7633	7.64131	8.44665	8.50191	6.26121	11.0899	6.60897	9.85905	7.83106	6.18091	8.79964	7.12339	9.2798	6.8907	7.4336	7.72675	7.25322	6.52651	9.43808	7.05248	9.79706	6.87204	8.56624	10.0109	8.08152	7.1242	6.83724	6.92997	9.68263	8.42319
AT1G11030	0	0	0	0	0	0	0	0	0	0	0	0	0	0	0	0	0	0	0	0	0	0	0	0	0	0	0	0	0	0	0	0	0	0	0	0	0	0	0	0	0	0	0	0	0	0	0	0	0
AT1G11040	0.184572	0.219147	0	0	0	0.216894	0.09593	0.335705	0	0	0.044018	0	0.220977	0	0.05712	0.060064	0	0.192461	0	0.384056	0	0	0.108733	0	0.203084	0.021579	0.150305	0.052828	0	0.562675	0.014339	0.22391	0	0	0.020108	0	0	0.348281	0.036219	0.178996	0.069901	0.133634	0.275502	0	0	0	0	0.198913	0
AT1G11050	42.8131	42.4186	16.3699	7.75479	12.6908	28.843	28.0527	32.1955	9.28511	13.1436	7.26013	5.60735	43.7103	7.92593	12.8225	22.8564	6.43994	39.0221	14.3881	29.3895	13.092	15.2112	36.3186	10.5776	37.6842	24.6912	40.0561	11.1272	7.16416	39.3188	13.7657	36.3968	6.24372	28.4838	23.9419	6.87966	4.3002	40.7779	8.11403	41.3476	8.04875	35.255	29.0987	12.015	6.33948	12.1366	27.5663	33.8057	21.5565
AT1G11055	0	0	0	0	0	1.11625	0	0	0	0	0	0.941239	0	0	0	0	0	0	0	0	0	0	0	0	0	0	0	0	0	0.969198	0	0	0	0	0	0	0	0	0	0	0	0	0	0	0	0	0	0	0
AT1G11060	5.09777	4.87204	4.19845	4.1653	4.47258	4.81661	5.14496	3.54993	4.13248	4.67111	4.56613	4.0801	4.51497	3.89537	4.74369	4.97538	4.55507	4.89665	4.63495	4.2877	4.34103	4.0183	4.42049	4.41578	5.03503	3.81513	4.80881	4.47175	3.9562	5.17646	5.00452	4.37092	5.8883	4.62736	4.91698	3.57361	3.83347	4.414	4.87098	4.56492	4.45178	4.33913	4.67545	4.22477	4.35166	4.76931	4.3108	4.3273	4.4081
AT1G11070	6.00857	5.53792	8.777	5.49804	4.58767	6.37004	9.39024	5.99914	7.46352	4.72777	6.51668	5.94177	6.4656	5.75204	6.07082	7.22514	9.3436	6.90888	4.77737	5.28176	5.54951	9.44642	5.46329	5.1219	7.15711	5.76377	7.59694	7.87036	5.20188	5.30655	9.4234	3.57219	4.30063	5.03824	6.40999	6.04095	6.35314	5.38254	6.37162	9.23031	5.42808	6.01775	6.88475	8.57903	6.98074	5.99071	5.8681	7.60844	5.14177
AT1G11080	0.144798	0.235603	0.224465	0.30937	0.171438	0.39808	0.237377	0.080115	0.073816	0.101204	0.125337	0.050614	0.280018	0.081064	0.16289	0.045127	0.072497	0.169858	0.125598	0.29306	0.241306	0.311421	0.137883	0.172352	0.338674	0.095168	0.35504	0.59695	0.108937	0.334287	0.14498	0.245048	0.099603	0.125595	0.27676	0.05886	0.186299	0.201208	0.271266	0.257961	0.198445	0.223811	0.360768	0.115178	0.131597	0.250296	0.247289	0.407096	0.127128
AT1G11090	6.84737	6.07783	7.63553	5.99449	7.3051	5.20029	5.8997	5.94876	7.43323	6.73212	6.53478	8.50206	5.97793	6.52275	6.03445	6.91611	7.69431	5.65669	5.74615	4.60486	6.51259	7.0744	5.92418	6.05987	6.9562	6.244	6.50263	5.83998	6.81168	5.4184	7.37613	5.12381	5.9514	7.50239	6.39602	7.44814	7.2901	5.66557	6.49863	7.16008	5.9847	6.1952	5.79973	7.07949	6.35027	6.60129	7.1403	6.13109	6.36552
AT1G11100	0.114996	0.030796	0.118497	0.054531	0.043281	0.022952	0.070292	0.012417	0.034179	0.044952	0.019323	0.02471	0.027786	0.054147	0.075442	0.023437	0.05344	0.022369	0.024381	0.063133	0.041786	0.086525	0.019168	0.036854	0.032578	0.025052	0.027254	0.025743	0.024233	0.044865	0.050229	0.034452	0.060296	0.024333	0.034549	0.013573	0.091391	0.037646	0.06059	0.022297	0.050849	0.012851	0.038686	0.049731	0.019024	0.018573	0.031795	0.027721	0.039449
AT1G11110	0	0	0	0	0	0	0	0	0	0	0	0	0	0	0.029098	0	0	0	0	0	0	0	0	0	0	0	0.019148	0	0	0	0	0	0	0	0	0	0	0	0	0	0	0	0	0	0	0	0	0	0
AT1G11112	0.051147	0	0	0.050231	0	0.042995	0	0	0	0.0434	0.047567	0	0	0	0.061458	0.043268	0.084436	0	0	0	0.077051	0	0	0	0.037965	0.047253	0	0	0.022423	0.073831	0	0	0.111279	0.061148	0.045041	0	0	0.115979	0	0	0	0	0.085312	0	0.028074	0.048612	0	0.109059	0
AT1G11120	0.680237	0.478265	0.804213	0.926412	0.17756	0.307257	0.345636	0.36792	1.10976	0.729361	0.958331	1.32302	0.22651	0.459055	0.823201	1.01554	2.15915	0.714854	0.899737	0.331404	0.773691	0.892516	0.155989	0.898654	0.861318	0.560387	0.656284	1.34446	0.904403	0.43475	0.82441	0.51153	0.732804	1.34267	0.706155	0.515384	0.674725	0.291582	0.910521	0.188825	1.58107	0.422214	0.933628	0.937026	1.17856	0.825609	0.626098	0.36978	0.744143
AT1G11125	0.03649	0.171275	0.069291	0.072642	0.038392	0.123732	0.187053	0.097457	0.272439	0	0	0.052357	0.098407	0.066435	0.133511	0.156346	0.060498	0.181388	0.087532	0.07506	0.111415	0.144211	0.067717	0.032571	0	0.033925	0.059095	0.082569	0.064766	0.239856	0.02244	0.031726	0.122073	0.04392	0.095878	0	0.173252	0.083757	0.170917	0	0.10967	0.070376	0.215444	0.053429	0.182606	0.174458	0.135346	0.117359	0.221427
AT1G11130	2.26993	2.72363	4.72079	4.26863	4.61833	3.41134	4.54977	1.97988	3.22182	3.91721	4.82284	2.85682	3.33576	3.85574	4.08011	4.45319	3.63734	2.55321	4.05274	2.775	4.29299	2.67301	2.45336	4.07807	1.94296	3.32786	3.37283	3.81944	2.83562	4.09114	4.40268	2.62152	3.30075	3.00646	4.5957	3.22209	4.22464	2.64599	3.53916	1.96887	4.85706	3.49916	1.95864	3.03965	3.5609	4.4661	3.928	2.42898	3.80774
AT1G11145	0	0	0	0	0	0	0	0	0	0	0	0	0	0	0	0	0	0	0	0	0	0	0	0	0	0	0	0	0	0	0	0	0	0	0	0	0	0	0	0	0	0	0	0	0	0	0	0	0
AT1G11150	0	0	0.009899	0	0	0	0	0.00945	0	0	0	0	0.014124	0	0	0	0	0	0	0.010706	0	0	0	0	0	0	0	0	0	0	0.00639	0	0	0	0	0	0	0	0	0	0	0	0	0	0	0	0	0	0
AT1G11160	0.267406	0.350193	0.374669	0.520213	0.595153	0.349177	0.500203	0.217674	0.343681	0.506369	0.637714	0.295606	0.534906	0.464655	0.492753	0.531769	0.367016	0.380684	0.310149	0.260452	0.560236	0.473391	0.388758	0.538439	0.304742	0.503874	0.494755	0.546922	0.378019	0.35989	0.526681	0.381881	0.452579	0.317908	0.49899	0.489967	0.515655	0.234241	0.400927	0.375626	0.555938	0.364535	0.278664	0.333399	0.423794	0.670942	0.59679	0.282586	0.489781
AT1G11170	0.51892	0.31973	0.25916	0.247046	0.174226	0.292257	0.220706	0.298229	0.447278	0.353682	0.225846	0.252978	0.145868	0.302021	0.235873	0.198299	0.432791	0.380113	0.098524	0.237604	0.334869	0.304679	0.400656	0.251898	0.427005	0.162338	0.35759	0.356891	0.366329	0.367698	0.296172	0.360402	0.206531	0.236408	0.168909	0.222812	0.260466	0.473622	0.321757	0.270587	0.222008	0.219287	0.153028	0.309919	0.244958	0.265976	0.276437	0.192755	0.24179
AT1G11175	8.12261	7.01842	3.88997	7.21144	5.3953	5.81664	4.65749	12.0777	5.98651	6.53493	3.47729	8.89475	3.94026	8.8382	3.67362	3.93461	4.80231	2.77014	6.98288	7.50573	6.66442	11.2115	8.83889	6.49781	6.98836	5.63114	5.63766	6.28454	4.49647	3.81607	5.21173	8.52095	10.8619	5.22196	5.62201	5.66215	4.03272	4.1351	8.12107	7.65419	6.30851	3.45461	10.3374	10.3017	6.65746	3.80412	5.92309	6.83601	6.06768
[truncated: 31,626 more rows]
[truncated: 21 more columns]

## Sheet: TPM filtered
	P002	P004	P007	P008	P009	P010	P016	P017	P020	P023	P024	P035	P037	P038	P039	P049	P050	P051	P052	P053	P054	P059	P064	P068	P077	P079	P080	P085	P092	P094	P095	P097	P098	P100	P109	P110	P111	P112	P114	P122	P127	P130	P138	P140	P142	P143	P144	P152	P154
[truncated: 19,283 more rows]
[truncated: 19 more columns]

[truncated: 1 more sheets: Normalized - pseudotime]
