# Supplementary material for: Single-plant-omics reveals the cascade of transcriptional changes during the vegetative-to-reproductive transition
Source: Plant Cell. 2024 Aug 9;36(10):4594–606. doi: 10.1093/plcell/koae226 (PMC11449079; doi:10.1093/plcell/koae226)
Supplement: koae226_Supplementary_Data [file koae226_supplementary_data.zip › Supplementary Data Set S11 GO size thresholds.xlsx]

## Sheet: Table S10 - GO size thresholds 
go_type	direction	high	medium
molecular_function	increasing	50	12
molecular_function	decreasing	90	16
cellular_component	increasing	40	10
cellular_component	decreasing	50	15
biological_process	increasing	40	17
biological_process	decreasing	33	16
