# Supplementary material for: Single-plant-omics reveals the cascade of transcriptional changes during the vegetative-to-reproductive transition
Source: Plant Cell. 2024 Aug 9;36(10):4594–606. doi: 10.1093/plcell/koae226 (PMC11449079; doi:10.1093/plcell/koae226)
Supplement: koae226_Supplementary_Data [file koae226_supplementary_data.zip › Supplementary Data Set S12 statistics for decreasing GO terms.xlsx]

## Sheet: molecular_function-decreasing-h
kw_p_value

## Sheet: molecular_function-decreasing-m
kw_p_value

## Sheet: cellular_component-decreasing-h
kw_p_value

## Sheet: cellular_component-decreasing-m
kw_p_value

## Sheet: biological_process-decreasing-h
kw_p_value

## Sheet: biological_process-decreasing-m
kw_p_value
