# Supplementary material for: Single-plant-omics reveals the cascade of transcriptional changes during the vegetative-to-reproductive transition
Source: Plant Cell. 2024 Aug 9;36(10):4594–606. doi: 10.1093/plcell/koae226 (PMC11449079; doi:10.1093/plcell/koae226)
Supplement: koae226_Supplementary_Data [file koae226_supplementary_data.zip › Supplementary Data Set S14 dynGENIE3 link list resubmission.xlsx]

## Sheet: Table S13 - dynGENIE3 link list
weight	regulatory gene	target gene
0.0760089	AT1G76880	AT1G18270
0.100272	AT1G76880	AT4G30750
0.0560056	AT1G76880	AT5G67260
0.0467405	AT1G76880	AT5G04490
0.124948	AT1G52150	AT3G28860
0.0469568	AT1G52150	AT2G19710
0.0586889	AT1G52150	AT1G04780
0.0533401	AT1G52150	AT4G31510
0.110443	AT1G52150	AT1G19270
0.0623957	AT1G52150	AT4G32060
0.108489	AT1G52150	AT3G48780
0.0471203	AT1G52150	AT3G07340
0.105284	AT1G52150	AT1G18270
0.0958571	AT1G52150	AT4G39350
0.049174	AT1G52150	AT2G01850
0.0947865	AT1G52150	AT2G21520
0.0945623	AT1G52150	AT4G26400
0.0936923	AT1G52150	AT3G14270
0.092675	AT1G52150	AT3G54100
0.0910337	AT1G52150	AT3G02170
0.0542898	AT1G52150	AT2G23093
0.057478	AT1G52150	AT1G37130
0.0473546	AT1G52150	AT1G11310
0.0601917	AT1G52150	AT2G06850
0.0518522	AT1G52150	AT1G11260
0.0537857	AT1G52150	AT1G66180
0.0846031	AT1G52150	AT2G46600
0.0543041	AT1G52150	AT4G01120
0.071551	AT1G52150	AT5G16730
0.057006	AT1G52150	AT1G32170
0.0683528	AT1G52150	AT3G59060
0.0772766	AT1G52150	AT3G07880
0.0771465	AT1G52150	AT5G57000
0.0770244	AT1G52150	AT3G15770
0.076335	AT1G52150	AT2G17290
0.075477	AT1G52150	AT3G66654
0.0654857	AT1G52150	AT1G79380
0.0648112	AT1G52150	AT5G40340
0.0661473	AT1G52150	AT1G72300
0.0470714	AT1G52150	AT3G19190
0.0679704	AT1G52150	AT3G07360
0.0556958	AT1G52150	AT3G13430
0.0721804	AT1G52150	AT4G25360
0.0569744	AT1G52150	AT1G70290
0.0474785	AT1G52150	AT5G64410
0.0693165	AT1G52150	AT1G76170
0.0539665	AT1G52150	AT5G44870
0.0669097	AT1G52150	AT3G60030
0.0590441	AT1G52150	AT5G42000
0.064872	AT1G52150	AT1G77290
0.0518036	AT1G52150	AT1G67530
0.0626461	AT1G52150	AT5G58670
0.0624219	AT1G52150	AT1G54090
0.0620686	AT1G52150	AT4G25680
0.0608913	AT1G52150	AT5G66880
0.0525781	AT1G52150	AT5G56340
0.0478926	AT1G52150	AT1G64280
0.0477415	AT1G52150	AT4G04860
0.0581874	AT1G52150	AT3G51370
0.0496059	AT1G52150	AT3G27360
0.0477035	AT1G52150	AT2G29180
0.0521522	AT1G52150	AT2G20050
0.0522447	AT1G52150	AT2G17550
0.0506812	AT1G52150	AT2G30580
0.0557462	AT1G52150	AT5G25240
0.047948	AT1G52150	AT5G44060
0.0544745	AT1G52150	AT1G27600
0.0542725	AT1G52150	AT2G33990
0.0526334	AT1G52150	AT4G33960
0.0525421	AT1G52150	AT1G59840
0.0509123	AT1G52150	AT2G35880
0.0471036	AT1G52150	AT2G23460
0.0730134	AT2G36010	AT4G36780
0.143912	AT2G36010	AT2G37640
0.0539969	AT2G36010	AT5G27920
0.0549245	AT2G36010	AT4G17230
0.121817	AT2G36010	AT5G25440
0.0612199	AT2G36010	AT3G25600
0.0537055	AT2G36010	AT1G04780
0.0553571	AT2G36010	AT5G67480
0.107738	AT2G36010	AT4G24730
0.0692861	AT2G36010	AT2G40270
0.0486306	AT2G36010	AT1G59910
0.0501674	AT2G36010	AT5G19000
0.101777	AT2G36010	AT3G01060
0.0606377	AT2G36010	AT5G01100
0.100688	AT2G36010	AT2G35155
0.0481907	AT2G36010	AT1G20100
0.0616482	AT2G36010	AT1G76360
0.098662	AT2G36010	AT1G69890
0.0757372	AT2G36010	AT5G61420
0.0888626	AT2G36010	AT2G27260
0.0816953	AT2G36010	AT5G63370
0.0923893	AT2G36010	AT5G61560
0.0830242	AT2G36010	AT3G62720
0.0651515	AT2G36010	AT1G32360
0.0532852	AT2G36010	AT3G06080
0.0649204	AT2G36010	AT3G54100
0.0666852	AT2G36010	AT2G06530
0.081886	AT2G36010	AT2G27820
0.0604514	AT2G36010	AT3G57930
0.0905818	AT2G36010	AT5G61380
0.0755695	AT2G36010	AT5G06750
0.0895619	AT2G36010	AT1G16130
0.049062	AT2G36010	AT1G33050
0.0695462	AT2G36010	AT1G60600
0.0485799	AT2G36010	AT5G41800
0.0875799	AT2G36010	AT1G22890
0.0584367	AT2G36010	AT4G22780
0.0882427	AT2G36010	AT5G65683
0.0590824	AT2G36010	AT5G23730
0.0869929	AT2G36010	AT1G31540
0.083596	AT2G36010	AT1G11310
0.0858832	AT2G36010	AT1G11260
0.0489081	AT2G36010	AT1G22740
0.0849748	AT2G36010	AT1G02660
0.0494148	AT2G36010	AT3G11420
0.0838698	AT2G36010	AT1G22280
0.0516861	AT2G36010	AT5G38640
0.0835253	AT2G36010	AT5G04020
0.0834466	AT2G36010	AT4G18270
0.055618	AT2G36010	AT3G10640
0.0644786	AT2G36010	AT2G37940
0.0642432	AT2G36010	AT1G03220
0.052239	AT2G36010	AT4G01090
0.0624481	AT2G36010	AT1G70740
0.0819652	AT2G36010	AT5G56170
0.0708345	AT2G36010	AT2G03530
0.081386	AT2G36010	AT4G03110
0.0572181	AT2G36010	AT5G67280
0.0800304	AT2G36010	AT2G19280
0.0583553	AT2G36010	AT5G58720
0.0672151	AT2G36010	AT1G64390
0.0548331	AT2G36010	AT4G17430
0.0636072	AT2G36010	AT3G07565
0.0630297	AT2G36010	AT1G02610
0.0598473	AT2G36010	AT5G64260
0.0775957	AT2G36010	AT2G02220
0.0774586	AT2G36010	AT5G47610
0.0527469	AT2G36010	AT3G56410
0.0696057	AT2G36010	AT4G14500
0.0746736	AT2G36010	AT2G43290
0.0767505	AT2G36010	AT3G07580
0.0575617	AT2G36010	AT4G24220
0.0761046	AT2G36010	AT2G28130
0.076096	AT2G36010	AT1G05630
0.0755803	AT2G36010	AT4G39830
0.0677314	AT2G36010	AT1G77890
0.0578997	AT2G36010	AT3G01640
0.0745601	AT2G36010	AT5G14120
0.06047	AT2G36010	AT5G20230
0.0616174	AT2G36010	AT1G78280
0.0475132	AT2G36010	AT5G63160
0.0713578	AT2G36010	AT2G17705
0.0614665	AT2G36010	AT5G14060
0.048803	AT2G36010	AT1G27050
0.0686559	AT2G36010	AT5G64410
0.0702664	AT2G36010	AT5G49665
0.0701901	AT2G36010	AT1G56140
0.0693207	AT2G36010	AT5G52200
0.0693155	AT2G36010	AT3G18830
0.0690751	AT2G36010	AT1G02650
0.0686236	AT2G36010	AT1G28200
0.0683542	AT2G36010	AT1G11380
0.0541323	AT2G36010	AT5G05170
0.0682415	AT2G36010	AT1G05020
0.0563871	AT2G36010	AT2G41110
0.0680185	AT2G36010	AT1G08510
0.0533486	AT2G36010	AT4G32570
0.0665946	AT2G36010	AT5G17850
0.0480625	AT2G36010	AT4G08500
0.0521415	AT2G36010	AT3G01142
0.0627202	AT2G36010	AT1G19310
0.0647863	AT2G36010	AT5G19290
0.0642791	AT2G36010	AT2G40900
0.063144	AT2G36010	AT4G32750
0.0602672	AT2G36010	AT4G15070
0.0542235	AT2G36010	AT1G24160
0.059452	AT2G36010	AT3G61260
0.0525605	AT2G36010	AT1G33610
0.057649	AT2G36010	AT5G66130
0.0584208	AT2G36010	AT2G38400
0.0584026	AT2G36010	AT1G16780
0.0579718	AT2G36010	AT3G57740
0.0565755	AT2G36010	AT1G33060
0.0563975	AT2G36010	AT4G16990
0.0555709	AT2G36010	AT2G41310
0.0552957	AT2G36010	AT1G64065
0.0550314	AT2G36010	AT5G03120
0.0545343	AT2G36010	AT5G11680
0.0536458	AT2G36010	AT3G12180
0.0486767	AT2G36010	AT1G67910
0.0529768	AT2G36010	AT3G55110
0.0519101	AT2G36010	AT5G02280
0.0495659	AT2G36010	AT4G03400
0.0491464	AT2G36010	AT3G09650
0.0490853	AT2G36010	AT3G05230
0.0487667	AT2G36010	AT1G72730
0.0705113	AT4G32730	AT4G01550
0.089827	AT4G32730	AT3G24050
0.0513441	AT4G32730	AT4G32800
0.0976931	AT4G32730	AT1G20980
0.0964667	AT4G32730	AT2G23320
0.0889088	AT4G32730	AT4G37260
0.0590146	AT4G32730	AT4G36780
0.108038	AT4G32730	AT2G47070
0.0723975	AT4G32730	AT2G38470
0.0944086	AT4G32730	AT5G08330
0.0919469	AT4G32730	AT2G23290
0.143164	AT4G32730	AT1G09970
0.0983083	AT4G32730	AT5G46690
0.129604	AT4G32730	AT1G31130
0.058045	AT4G32730	AT1G33770
0.125327	AT4G32730	AT3G46110
0.0629636	AT4G32730	AT1G23030
0.124348	AT4G32730	AT4G30600
0.122894	AT4G32730	AT4G17230
0.121353	AT4G32730	AT4G25390
0.0638476	AT4G32730	AT3G57600
0.120679	AT4G32730	AT1G56510
0.120459	AT4G32730	AT3G50950
0.0575269	AT4G32730	AT2G39870
0.118344	AT4G32730	AT2G31820
0.117027	AT4G32730	AT1G56520
0.116291	AT4G32730	AT1G29340
0.116279	AT4G32730	AT3G25600
0.115214	AT4G32730	AT1G04780
0.114759	AT4G32730	AT1G76600
0.113204	AT4G32730	AT4G31510
0.112906	AT4G32730	AT3G44400
0.0568661	AT4G32730	AT5G25270
0.112431	AT4G32730	AT5G66070
0.112186	AT4G32730	AT5G05140
0.0785023	AT4G32730	AT4G29950
0.0873407	AT4G32730	AT3G12930
0.0942774	AT4G32730	AT1G71950
0.109529	AT4G32730	AT3G52800
0.108831	AT4G32730	AT1G27200
0.108273	AT4G32730	AT2G39580
0.0512839	AT4G32730	AT5G67480
0.108025	AT4G32730	AT3G05670
0.107872	AT4G32730	AT5G24590
0.074287	AT4G32730	AT4G24730
0.055058	AT4G32730	AT3G57330
0.0769747	AT4G32730	AT5G65660
0.106418	AT4G32730	AT5G06860
0.0837855	AT4G32730	AT3G06070
0.0543165	AT4G32730	AT5G59970
0.104589	AT4G32730	AT1G14740
0.103875	AT4G32730	AT4G23010
0.103845	AT4G32730	AT4G15800
0.103727	AT4G32730	AT2G11520
0.10271	AT4G32730	AT1G63870
0.102673	AT4G32730	AT2G01180
0.10115	AT4G32730	AT2G33180
0.100407	AT4G32730	AT3G14090
0.0998097	AT4G32730	AT5G47910
0.0994357	AT4G32730	AT1G20100
0.066513	AT4G32730	AT5G19190
0.0528422	AT4G32730	AT5G54880
0.0876013	AT4G32730	AT2G33390
0.0559172	AT4G32730	AT1G76360
0.0521103	AT4G32730	AT1G69890
0.0982993	AT4G32730	AT1G50600
0.0616681	AT4G32730	AT5G61420
0.0646621	AT4G32730	AT1G76900
0.0554493	AT4G32730	AT2G12462
0.0656263	AT4G32730	AT4G30490
0.0976685	AT4G32730	AT4G33920
0.0543502	AT4G32730	AT2G34770
0.0971586	AT4G32730	AT1G27100
0.0970831	AT4G32730	AT3G63200
0.0497582	AT4G32730	AT5G25930
0.0968739	AT4G32730	AT5G04720
0.096419	AT4G32730	AT5G63370
0.0958744	AT4G32730	AT3G47550
0.0829665	AT4G32730	AT4G39350
0.0957715	AT4G32730	AT1G67310
0.0804086	AT4G32730	AT3G57120
0.0954247	AT4G32730	AT4G27500
0.095386	AT4G32730	AT2G43320
0.0526944	AT4G32730	AT2G01850
0.0949101	AT4G32730	AT4G35310
0.0468572	AT4G32730	AT2G21520
0.0947436	AT4G32730	AT4G04960
0.0942543	AT4G32730	AT5G09440
0.0801636	AT4G32730	AT1G63740
0.093476	AT4G32730	AT5G61210
0.0933938	AT4G32730	AT5G37540
0.0782121	AT4G32730	AT3G27560
0.0930699	AT4G32730	AT3G57530
0.0787619	AT4G32730	AT1G53430
0.0622223	AT4G32730	AT1G61100
0.058205	AT4G32730	AT2G34930
0.079769	AT4G32730	AT3G55430
0.091711	AT4G32730	AT2G27820
0.0916821	AT4G32730	AT3G45640
0.0916317	AT4G32730	AT1G73080
0.0534249	AT4G32730	AT1G73010
0.0687109	AT4G32730	AT4G11300
0.0575803	AT4G32730	AT3G02170
0.0759174	AT4G32730	AT1G77640
0.0906342	AT4G32730	AT1G10050
0.0780713	AT4G32730	AT5G61380
0.0902935	AT4G32730	AT1G37130
0.0814503	AT4G32730	AT4G01010
0.0896387	AT4G32730	AT1G45010
0.0893535	AT4G32730	AT3G07780
0.0893457	AT4G32730	AT1G60600
0.0507133	AT4G32730	AT5G41800
0.0890791	AT4G32730	AT2G41640
0.0625178	AT4G32730	AT2G23450
0.0670628	AT4G32730	AT5G13500
0.088892	AT4G32730	AT5G11650
0.0888529	AT4G32730	AT1G66160
0.0887939	AT4G32730	AT1G22890
0.0887554	AT4G32730	AT1G26270
0.0579112	AT4G32730	AT2G30360
0.0885668	AT4G32730	AT4G22780
0.0528466	AT4G32730	AT5G65683
0.0881097	AT4G32730	AT5G66740
0.0540252	AT4G32730	AT3G18370
0.0872685	AT4G32730	AT3G11650
0.067362	AT4G32730	AT1G31540
0.0868885	AT4G32730	AT5G46470
0.0809555	AT4G32730	AT5G24210
0.0859659	AT4G32730	AT4G33430
0.0582892	AT4G32730	AT2G03090
0.0866597	AT4G32730	AT1G11310
0.0864844	AT4G32730	AT4G37610
0.0626742	AT4G32730	AT4G12040
0.0727795	AT4G32730	AT5G45250
0.0859108	AT4G32730	AT3G21070
0.0696426	AT4G32730	AT1G24530
0.0854727	AT4G32730	AT1G35140
0.0557102	AT4G32730	AT1G68690
0.0653577	AT4G32730	AT2G46780
0.0820938	AT4G32730	AT1G66180
0.0850028	AT4G32730	AT2G48010
0.071839	AT4G32730	AT1G02660
0.057867	AT4G32730	AT1G09560
0.0848135	AT4G32730	AT3G13080
0.0750747	AT4G32730	AT2G46600
0.0845752	AT4G32730	AT1G22930
0.0569613	AT4G32730	AT2G30930
0.0479408	AT4G32730	AT4G18210
0.0841676	AT4G32730	AT3G29170
0.0841385	AT4G32730	AT1G09070
0.0527887	AT4G32730	AT4G34480
0.0515993	AT4G32730	AT5G63905
0.0789428	AT4G32730	AT1G22280
0.063019	AT4G32730	AT2G27080
0.0768276	AT4G32730	AT3G53990
0.0822406	AT4G32730	AT1G57990
0.0821687	AT4G32730	AT2G31800
0.0821491	AT4G32730	AT4G01090
0.0820798	AT4G32730	AT1G70740
0.0536953	AT4G32730	AT5G56170
0.0702907	AT4G32730	AT5G04040
0.0550797	AT4G32730	AT1G24170
0.0809872	AT4G32730	AT5G52430
0.0509033	AT4G32730	AT1G34260
0.0808906	AT4G32730	AT2G14080
0.0468197	AT4G32730	AT1G03230
0.0807748	AT4G32730	AT1G53025
0.0633536	AT4G32730	AT5G18130
0.0579877	AT4G32730	AT3G57760
0.0657262	AT4G32730	AT3G23750
0.0500224	AT4G32730	AT1G78850
0.0613353	AT4G32730	AT1G12450
0.0603556	AT4G32730	AT4G28085
0.0481377	AT4G32730	AT5G15210
0.080032	AT4G32730	AT5G42050
0.0800224	AT4G32730	AT5G58720
0.0630215	AT4G32730	AT1G64390
0.0794672	AT4G32730	AT5G16730
0.0536334	AT4G32730	AT3G07960
0.0483914	AT4G32730	AT5G38210
0.0787733	AT4G32730	AT3G49350
0.0640663	AT4G32730	AT1G76700
0.0764311	AT4G32730	AT3G59060
0.0784794	AT4G32730	AT5G22690
0.0542225	AT4G32730	AT5G45500
0.0493655	AT4G32730	AT1G02610
0.0778869	AT4G32730	AT5G64260
0.0689513	AT4G32730	AT2G44310
0.0777384	AT4G32730	AT1G49840
0.0626627	AT4G32730	AT2G02220
0.0775679	AT4G32730	AT1G18890
0.0774978	AT4G32730	AT5G57580
0.0773697	AT4G32730	AT5G64310
0.0773596	AT4G32730	AT4G14500
0.0772665	AT4G32730	AT2G43290
0.077253	AT4G32730	AT4G39400
0.0772431	AT4G32730	AT3G06500
0.0772121	AT4G32730	AT1G16170
0.0666502	AT4G32730	AT4G27720
0.0512845	AT4G32730	AT5G03040
0.0769993	AT4G32730	AT5G67250
0.068554	AT4G32730	AT1G78830
0.0499882	AT4G32730	AT3G13965
0.0616096	AT4G32730	AT3G44190
0.0693639	AT4G32730	AT2G35710
0.0634801	AT4G32730	AT3G62260
0.0529126	AT4G32730	AT3G17650
0.0708235	AT4G32730	AT2G17290
0.0598299	AT4G32730	AT4G16120
0.0620661	AT4G32730	AT1G05630
0.0760615	AT4G32730	AT5G62460
0.0760606	AT4G32730	AT2G44500
0.0520748	AT4G32730	AT3G27960
0.0755396	AT4G32730	AT4G19530
0.0585022	AT4G32730	AT4G16960
0.0751466	AT4G32730	AT1G15010
0.0626547	AT4G32730	AT5G14930
0.0548046	AT4G32730	AT4G23190
0.0746017	AT4G32730	AT5G45050
0.0731457	AT4G32730	AT1G66150
0.0608236	AT4G32730	AT5G62570
0.071787	AT4G32730	AT1G79380
0.0586578	AT4G32730	AT1G53040
0.0589638	AT4G32730	AT5G62090
0.0736911	AT4G32730	AT1G07530
0.0666899	AT4G32730	AT5G19120
0.0735595	AT4G32730	AT3G08030
0.0486046	AT4G32730	AT3G04140
0.0492236	AT4G32730	AT5G65910
0.072827	AT4G32730	AT2G18730
0.0727635	AT4G32730	AT1G72520
0.072672	AT4G32730	AT3G06760
0.0724255	AT4G32730	AT3G07360
0.0599354	AT4G32730	AT1G08930
0.060755	AT4G32730	AT4G22592
0.0495294	AT4G32730	AT5G63160
0.0722609	AT4G32730	AT1G16110
0.0495064	AT4G32730	AT1G62420
0.0716804	AT4G32730	AT4G00300
0.0709229	AT4G32730	AT1G70290
0.0709223	AT4G32730	AT1G45207
0.0706349	AT4G32730	AT2G39360
0.0579192	AT4G32730	AT5G49665
0.0702171	AT4G32730	AT3G55880
0.070005	AT4G32730	AT3G17700
0.0684515	AT4G32730	AT3G05490
0.0698974	AT4G32730	AT3G55840
0.0691455	AT4G32730	AT2G22790
0.0532529	AT4G32730	AT1G02650
0.0607581	AT4G32730	AT3G28200
0.0648766	AT4G32730	AT1G07000
0.0678115	AT4G32730	AT1G28240
0.0674275	AT4G32730	AT3G61980
0.0673219	AT4G32730	AT2G17480
0.0617385	AT4G32730	AT3G60030
0.0617446	AT4G32730	AT1G62050
0.0549229	AT4G32730	AT5G38275
0.0658794	AT4G32730	AT1G19310
0.0504319	AT4G32730	AT2G37860
0.0651332	AT4G32730	AT2G25430
0.0650412	AT4G32730	AT5G19080
0.0650406	AT4G32730	AT5G55050
0.0647392	AT4G32730	AT5G43930
0.0488983	AT4G32730	AT5G65470
0.0530917	AT4G32730	AT2G31990
0.0644648	AT4G32730	AT3G53850
0.0501081	AT4G32730	AT2G40900
0.0636374	AT4G32730	AT1G67530
0.0636296	AT4G32730	AT5G44290
0.063311	AT4G32730	AT1G68410
0.0493155	AT4G32730	AT1G07920
0.0614236	AT4G32730	AT3G08710
0.0481732	AT4G32730	AT2G35470
0.0501447	AT4G32730	AT5G07270
0.0530356	AT4G32730	AT4G24380
0.0612978	AT4G32730	AT5G26910
0.0487053	AT4G32730	AT5G59350
0.0612053	AT4G32730	AT5G43070
0.0566966	AT4G32730	AT5G66880
0.0567023	AT4G32730	AT5G16800
0.0604925	AT4G32730	AT4G37240
0.0579637	AT4G32730	AT3G11030
0.0533723	AT4G32730	AT1G61250
0.0604223	AT4G32730	AT4G25970
0.0550961	AT4G32730	AT1G71697
0.0599402	AT4G32730	AT1G61260
0.0546435	AT4G32730	AT5G19050
0.0585903	AT4G32730	AT5G53370
0.0568406	AT4G32730	AT5G53280
0.0592014	AT4G32730	AT2G43430
0.0589297	AT4G32730	AT1G78040
0.0585285	AT4G32730	AT2G47490
0.0472234	AT4G32730	AT2G27830
0.0505538	AT4G32730	AT3G04930
0.0577372	AT4G32730	AT2G29180
0.0503206	AT4G32730	AT3G23200
0.0576912	AT4G32730	AT5G63640
0.0503909	AT4G32730	AT5G36002
0.0479759	AT4G32730	AT1G49950
0.0574068	AT4G32730	AT1G50740
0.0573903	AT4G32730	AT2G17550
0.0557722	AT4G32730	AT1G15670
0.0569656	AT4G32730	AT5G62865
0.0540961	AT4G32730	AT3G61640
0.0538096	AT4G32730	AT4G16990
0.0535704	AT4G32730	AT1G17980
0.052445	AT4G32730	AT5G56750
0.0562717	AT4G32730	AT2G30580
0.0509012	AT4G32730	AT5G25240
0.0486277	AT4G32730	AT3G47560
0.0497316	AT4G32730	AT5G54940
0.0539618	AT4G32730	AT5G44060
0.0539087	AT4G32730	AT3G26750
0.0483053	AT4G32730	AT5G61530
0.0476009	AT4G32730	AT1G05575
0.0499337	AT4G32730	AT1G44000
0.0527273	AT4G32730	AT4G30470
0.0525567	AT4G32730	AT5G67560
0.0521709	AT4G32730	AT5G18390
0.0519539	AT4G32730	AT3G19150
0.0502379	AT4G32730	AT2G23460
0.0493664	AT4G32730	AT1G32460
0.0519215	AT3G61150	AT3G20770
0.0985172	AT3G61150	AT2G23290
0.132018	AT3G61150	AT5G27920
0.129433	AT3G61150	AT2G46490
0.12874	AT3G61150	AT5G66790
0.067042	AT3G61150	AT3G14840
0.047982	AT3G61150	AT1G63090
0.0934807	AT3G61150	AT1G13700
0.0604233	AT3G61150	AT5G65660
0.0479935	AT3G61150	AT1G35350
0.0498503	AT3G61150	AT3G48760
0.103637	AT3G61150	AT3G62860
0.0479877	AT3G61150	AT1G74740
0.0491162	AT3G61150	AT4G18340
0.101238	AT3G61150	AT2G28120
0.066116	AT3G61150	AT3G15530
0.0504963	AT3G61150	AT1G76360
0.0533621	AT3G61150	AT5G61420
0.0863858	AT3G61150	AT1G05805
0.0962507	AT3G61150	AT5G21940
0.0959817	AT3G61150	AT5G19200
0.0507195	AT3G61150	AT5G61560
0.0489993	AT3G61150	AT1G32360
0.0660737	AT3G61150	AT4G14746
0.0622205	AT3G61150	AT2G45980
0.0476587	AT3G61150	AT3G22260
0.0499883	AT3G61150	AT4G26790
0.0531393	AT3G61150	AT5G13500
0.0500665	AT3G61150	AT4G22780
0.0875917	AT3G61150	AT3G18370
0.0751046	AT3G61150	AT5G40450
0.0633285	AT3G61150	AT2G31110
0.0861893	AT3G61150	AT4G12040
0.0491433	AT3G61150	AT1G11260
0.0513788	AT3G61150	AT1G66180
0.078084	AT3G61150	AT5G41992
0.0717712	AT3G61150	AT1G13210
0.0812516	AT3G61150	AT5G49450
0.0773666	AT3G61150	AT1G03230
0.0519515	AT3G61150	AT5G54380
0.0790339	AT3G61150	AT1G32170
0.0784122	AT3G61150	AT5G45500
0.0770196	AT3G61150	AT5G25210
0.0766969	AT3G61150	AT1G22180
0.0503444	AT3G61150	AT2G17290
0.0473207	AT3G61150	AT5G45110
0.0594045	AT3G61150	AT1G34300
0.0511487	AT3G61150	AT5G49720
0.0619794	AT3G61150	AT4G39830
0.0699855	AT3G61150	AT1G69850
0.0752349	AT3G61150	AT1G79590
0.0476472	AT3G61150	AT2G26680
0.0614172	AT3G61150	AT1G76150
0.0562051	AT3G61150	AT4G37890
0.0731806	AT3G61150	AT4G26070
0.0729226	AT3G61150	AT5G57035
0.0726988	AT3G61150	AT3G19190
0.0720347	AT3G61150	AT5G18490
0.0718247	AT3G61150	AT4G24590
0.0627605	AT3G61150	AT2G17705
0.0507551	AT3G61150	AT2G23950
0.0537932	AT3G61150	AT1G70290
0.049305	AT3G61150	AT5G64410
0.0593091	AT3G61150	AT3G55880
0.0557293	AT3G61150	AT3G17700
0.0496518	AT3G61150	AT3G18830
0.0689957	AT3G61150	AT4G25170
0.0538819	AT3G61150	AT1G24150
0.0530772	AT3G61150	AT3G10720
0.0668616	AT3G61150	AT2G02180
0.0554785	AT3G61150	AT4G11850
0.0531402	AT3G61150	AT1G19310
0.0649943	AT3G61150	AT5G65207
0.0477993	AT3G61150	AT1G53210
0.049713	AT3G61150	AT3G13750
0.0478149	AT3G61150	AT1G71040
0.0630323	AT3G61150	AT2G35470
0.0617693	AT3G61150	AT1G42990
0.0556969	AT3G61150	AT4G11000
0.0489907	AT3G61150	AT5G66880
0.0466158	AT3G61150	AT1G76070
0.0558257	AT3G61150	AT5G53280
0.0590234	AT3G61150	AT1G64280
0.0587281	AT3G61150	AT3G50500
0.0580137	AT3G61150	AT4G18710
0.0577938	AT3G61150	AT5G60890
0.0485432	AT3G61150	AT2G17550
0.0519154	AT3G61150	AT4G23490
0.0547971	AT3G61150	AT1G33060
0.0556768	AT3G61150	AT3G47160
0.0537347	AT3G61150	AT5G55850
0.054908	AT3G61150	AT4G15760
0.0525188	AT3G61150	AT1G78440
0.0513413	AT3G61150	AT1G73380
0.0511598	AT3G61150	AT5G04490
0.0492005	AT3G61150	AT2G43710
0.0556707	AT5G23930	AT4G32800
0.0728769	AT5G23930	AT1G02460
0.0588429	AT5G23930	AT3G09580
0.0931875	AT5G23930	AT4G14746
0.0498118	AT5G23930	AT4G30270
0.0495052	AT5G23930	AT1G16130
0.088148	AT5G23930	AT1G14020
0.0505631	AT5G23930	AT1G24530
0.0841628	AT5G23930	AT1G19380
0.0770758	AT5G23930	AT3G59980
0.0525888	AT5G23930	AT5G60820
0.0511784	AT5G23930	AT1G55450
0.0518085	AT5G23930	AT1G60590
0.0564248	AT5G23930	AT1G12330
0.0678383	AT5G23930	AT2G37660
0.0676947	AT5G23930	AT4G32570
0.0484366	AT5G23930	AT3G48160
0.0664499	AT5G23930	AT4G13710
0.0529684	AT5G23930	AT5G19290
0.063301	AT5G23930	AT1G31940
0.0559387	AT5G23930	AT3G10070
0.0485187	AT5G23930	AT4G31170
0.0591434	AT5G23930	AT2G05990
0.0587711	AT5G23930	AT1G70980
0.0472076	AT5G23930	AT3G19010
0.054398	AT5G23930	AT3G22790
0.0576098	AT5G23930	AT1G56060
0.0533437	AT5G23930	AT5G58960
0.0513177	AT5G23930	AT1G48960
0.0506487	AT5G23930	AT5G58250
0.0490873	AT5G23930	AT5G39840
0.0478103	AT5G23930	AT5G36120
0.0482715	AT5G23930	AT3G46090
0.0474903	AT5G23930	AT2G39290
0.104978	AT5G67580	AT5G07470
0.0581684	AT5G67580	AT2G28950
0.0476841	AT5G67580	AT5G27490
0.0574105	AT5G67580	AT4G02075
0.0504649	AT5G67580	AT4G26430
0.0696919	AT5G67580	AT4G24670
0.0480707	AT5G67580	AT5G52200
0.0646309	AT5G67580	AT1G35680
0.0657576	AT5G67580	AT1G75710
0.0569109	AT5G67580	AT5G46560
0.0632002	AT5G67580	AT3G58610
0.0622325	AT5G67580	AT5G15570
0.0621726	AT5G67580	AT4G36390
0.0599728	AT5G67580	AT5G52180
0.0599187	AT5G67580	AT2G19520
0.0590247	AT5G67580	AT4G01690
0.0482396	AT5G67580	AT5G44600
0.051373	AT5G67580	AT1G18080
0.0549091	AT5G67580	AT5G13280
0.0546146	AT5G67580	AT5G46290
0.0479951	AT5G67580	AT3G56370
0.0512148	AT5G67580	AT2G33410
0.0613802	AT4G01550	AT3G44400
0.0575507	AT4G01550	AT4G15820
0.0530881	AT4G01550	AT4G24730
0.0520279	AT4G01550	AT3G57330
0.101585	AT4G01550	AT5G01100
0.0647957	AT4G01550	AT4G04570
0.0562271	AT4G01550	AT1G69890
0.0971093	AT4G01550	AT4G14370
0.0491771	AT4G01550	AT5G25930
0.0477027	AT4G01550	AT5G63370
0.0470542	AT4G01550	AT2G43320
0.0940689	AT4G01550	AT4G39510
0.0491259	AT4G01550	AT3G54100
0.0921601	AT4G01550	AT4G34490
0.0482853	AT4G01550	AT4G30210
0.0658656	AT4G01550	AT3G45970
0.0783731	AT4G01550	AT1G26270
0.0563549	AT4G01550	AT4G33470
0.0873938	AT4G01550	AT4G30910
0.0668317	AT4G01550	AT5G02290
0.0489581	AT4G01550	AT1G69840
0.0840798	AT4G01550	AT4G34480
0.0813204	AT4G01550	AT4G15110
0.0470912	AT4G01550	AT1G21120
0.0782614	AT4G01550	AT5G66080
0.0487427	AT4G01550	AT5G64260
0.052101	AT4G01550	AT5G64310
0.0479828	AT4G01550	AT3G44190
0.0628339	AT4G01550	AT5G46910
0.0474475	AT4G01550	AT5G42250
0.0752313	AT4G01550	AT5G65430
0.054226	AT4G01550	AT3G45730
0.0526694	AT4G01550	AT1G55450
0.050739	AT4G01550	AT2G02800
0.0628442	AT4G01550	AT3G05320
0.0704972	AT4G01550	AT1G27050
0.0700958	AT4G01550	AT5G57180
0.0488081	AT4G01550	AT3G18420
0.0634309	AT4G01550	AT1G05020
0.0675943	AT4G01550	AT1G66840
0.0477142	AT4G01550	AT5G46330
0.0495141	AT4G01550	AT4G17170
0.0512218	AT4G01550	AT5G39830
0.0654846	AT4G01550	AT4G19710
0.0576832	AT4G01550	AT5G04870
0.056529	AT4G01550	AT1G03870
0.0636249	AT4G01550	AT5G35220
0.0626477	AT4G01550	AT1G44575
0.0623542	AT4G01550	AT5G45840
0.0489001	AT4G01550	AT5G57030
0.0620451	AT4G01550	AT3G01440
0.0606434	AT4G01550	AT4G35290
0.0600894	AT4G01550	AT1G71697
0.0546605	AT4G01550	AT4G02195
0.0519702	AT4G01550	AT3G54050
0.0576707	AT4G01550	AT2G20120
0.0576073	AT4G01550	AT4G14580
0.0574224	AT4G01550	AT4G02710
0.0550592	AT4G01550	AT2G20420
0.0567763	AT4G01550	AT5G14660
0.0563339	AT4G01550	AT2G30390
0.0500698	AT4G01550	AT3G55110
0.0524953	AT4G01550	AT5G39900
0.0478766	AT4G01550	AT5G05380
0.0470611	AT4G01540	AT3G11440
0.0494361	AT4G01540	AT1G74840
0.056646	AT4G01540	AT2G30250
0.0802483	AT4G01540	AT1G56520
0.0546303	AT4G01540	AT1G76600
0.0708496	AT4G01540	AT1G56540
0.0815767	AT4G01540	AT5G47070
0.0492327	AT4G01540	AT5G58120
0.0724908	AT4G01540	AT1G63750
0.0484449	AT4G01540	AT1G14740
0.0475648	AT4G01540	AT5G24430
0.0514937	AT4G01540	AT2G01180
0.0527143	AT4G01540	AT2G28120
0.0587805	AT4G01540	AT5G05190
0.0982847	AT4G01540	AT5G61420
0.097736	AT4G01540	AT4G30490
0.0972557	AT4G01540	AT4G05450
0.0498665	AT4G01540	AT4G01000
0.0538587	AT4G01540	AT1G29690
0.0566095	AT4G01540	AT1G01210
0.0957601	AT4G01540	AT1G66090
0.053076	AT4G01540	AT3G62720
0.050596	AT4G01540	AT4G35310
0.0577988	AT4G01540	AT4G34150
0.06865	AT4G01540	AT3G07040
0.0908007	AT4G01540	AT1G77640
0.064507	AT4G01540	AT4G30210
0.0903125	AT4G01540	AT2G23093
0.078345	AT4G01540	AT5G18110
0.0494126	AT4G01540	AT2G31380
0.050629	AT4G01540	AT1G27770
0.048615	AT4G01540	AT5G02290
0.0539077	AT4G01540	AT2G36410
0.0500908	AT4G01540	AT5G50900
0.0846331	AT4G01540	AT5G42760
0.0829782	AT4G01540	AT4G09180
0.0578172	AT4G01540	AT2G31800
0.0544866	AT4G01540	AT1G14370
0.0511865	AT4G01540	AT1G70740
0.0639117	AT4G01540	AT5G07320
0.0494445	AT4G01540	AT3G52750
0.069539	AT4G01540	AT1G24170
0.0670674	AT4G01540	AT3G49350
0.0500084	AT4G01540	AT4G22130
0.0717484	AT4G01540	AT1G17620
0.0776774	AT4G01540	AT1G57610
0.0474027	AT4G01540	AT1G18890
0.0620715	AT4G01540	AT4G27720
0.0768961	AT4G01540	AT4G13930
0.076704	AT4G01540	AT3G44190
0.0547945	AT4G01540	AT5G41100
0.0566871	AT4G01540	AT4G16120
0.0485611	AT4G01540	AT1G58100
0.0747909	AT4G01540	AT1G61980
0.0566248	AT4G01540	AT1G21910
0.0534925	AT4G01540	AT4G14350
0.0733681	AT4G01540	AT3G04140
0.0732856	AT4G01540	AT4G09980
0.0496407	AT4G01540	AT2G36220
0.0596	AT4G01540	AT1G08315
0.0731254	AT4G01540	AT2G41140
0.0581607	AT4G01540	AT5G39080
0.0532848	AT4G01540	AT5G64940
0.0638728	AT4G01540	AT4G39220
0.0520227	AT4G01540	AT5G05470
0.0572704	AT4G01540	AT2G22360
0.0534567	AT4G01540	AT5G40890
0.0582695	AT4G01540	AT2G39360
0.051781	AT4G01540	AT5G04170
0.0536796	AT4G01540	AT1G01970
0.0690851	AT4G01540	AT5G49665
0.0501199	AT4G01540	AT3G55880
0.0514573	AT4G01540	AT4G26780
0.0696785	AT4G01540	AT1G60000
0.0505738	AT4G01540	AT1G47240
0.0606474	AT4G01540	AT1G31817
0.0480805	AT4G01540	AT1G02650
0.0547562	AT4G01540	AT2G41110
0.0519035	AT4G01540	AT3G55050
0.0522917	AT4G01540	AT1G74330
0.0550147	AT4G01540	AT4G26690
0.0490005	AT4G01540	AT1G66840
0.066931	AT4G01540	AT4G17770
0.0670458	AT4G01540	AT1G07030
0.0669292	AT4G01540	AT1G27760
0.0665742	AT4G01540	AT2G01290
0.0653446	AT4G01540	AT4G15550
0.0539853	AT4G01540	AT2G34570
0.0521197	AT4G01540	AT3G20600
0.0576652	AT4G01540	AT1G32380
0.048642	AT4G01540	AT5G65470
0.0557342	AT4G01540	AT5G04870
0.0643528	AT4G01540	AT5G24990
0.0492218	AT4G01540	AT3G23210
0.063592	AT4G01540	AT5G46560
0.0471001	AT4G01540	AT1G44575
0.054031	AT4G01540	AT3G05180
0.0553	AT4G01540	AT3G18310
0.0623959	AT4G01540	AT1G30000
0.0563438	AT4G01540	AT3G20300
0.0514304	AT4G01540	AT5G49560
0.0618089	AT4G01540	AT1G17470
0.0615789	AT4G01540	AT1G19920
0.0614775	AT4G01540	AT1G32240
0.0540055	AT4G01540	AT5G59350
0.060747	AT4G01540	AT1G64760
0.0543359	AT4G01540	AT1G33390
0.0600844	AT4G01540	AT5G58760
0.0521899	AT4G01540	AT1G61260
0.0477119	AT4G01540	AT2G43430
0.0584936	AT4G01540	AT2G28605
0.0487077	AT4G01540	AT4G29920
0.0491932	AT4G01540	AT1G15670
0.0524305	AT4G01540	AT3G44990
0.0563809	AT4G01540	AT2G06000
0.0562113	AT4G01540	AT1G71850
0.055355	AT4G01540	AT2G20690
0.0470795	AT4G01540	AT5G40140
0.0509383	AT4G01540	AT5G43630
0.0472369	AT4G01540	AT1G31220
0.0536126	AT4G01540	AT1G27360
0.050785	AT4G01540	AT2G45150
0.0521096	AT4G01540	AT1G03520
0.0509245	AT4G01540	AT2G28550
0.0506022	AT4G01540	AT5G39900
0.0520439	AT4G01540	AT3G10020
0.048935	AT4G01540	AT5G67200
0.0497058	AT4G01540	AT5G02270
0.0495879	AT4G01540	AT2G36880
0.0471222	AT4G01540	AT3G51660
0.0504361	AT4G01250	AT3G61150
0.125676	AT4G01250	AT3G51960
0.108772	AT4G01250	AT1G79340
0.108483	AT4G01250	AT2G12400
0.106992	AT4G01250	AT1G69430
0.0661825	AT4G01250	AT4G20930
0.0926608	AT4G01250	AT4G35080
0.0913242	AT4G01250	AT1G73010
0.0577546	AT4G01250	AT1G10050
0.0870898	AT4G01250	AT2G33590
0.0628883	AT4G01250	AT5G56980
0.0827947	AT4G01250	AT4G21570
0.0597367	AT4G01250	AT1G03970
0.0514979	AT4G01250	AT1G79245
0.0798984	AT4G01250	AT1G50380
0.0603899	AT4G01250	AT3G62260
0.067912	AT4G01250	AT2G26600
0.0755065	AT4G01250	AT1G21080
0.0659634	AT4G01250	AT1G72520
0.0491446	AT4G01250	AT4G00620
0.0614439	AT4G01250	AT3G07360
0.0487298	AT4G01250	AT5G08280
0.071357	AT4G01250	AT4G22592
0.0721172	AT4G01250	AT1G75200
0.0720475	AT4G01250	AT4G27100
0.0713721	AT4G01250	AT2G37540
0.0712972	AT4G01250	AT4G35985
0.0708484	AT4G01250	AT5G15740
0.0699737	AT4G01250	AT1G18090
0.0698633	AT4G01250	AT4G02340
0.048329	AT4G01250	AT1G16280
0.04957	AT4G01250	AT5G63050
0.0676516	AT4G01250	AT1G10930
0.0611016	AT4G01250	AT3G14390
0.0585828	AT4G01250	AT5G10695
0.0585382	AT4G01250	AT1G49760
0.0563148	AT4G01250	AT3G27740
0.0576097	AT4G01250	AT4G36900
0.0486256	AT4G01250	AT5G18360
0.0631396	AT4G01250	AT1G69790
0.0628443	AT4G01250	AT5G46740
0.0516162	AT4G01250	AT2G29760
0.0546212	AT4G01250	AT5G57870
0.0610932	AT4G01250	AT1G36310
0.0603872	AT4G01250	AT1G62110
0.0551332	AT4G01250	AT2G04270
0.0506568	AT4G01250	AT3G11940
0.0582922	AT4G01250	AT1G10090
0.0586427	AT4G01250	AT3G59630
0.0540557	AT4G01250	AT1G06730
0.0555216	AT4G01250	AT1G71210
0.0485862	AT4G01250	AT3G57610
0.0521127	AT4G01250	AT5G02530
0.0509202	AT4G01250	AT1G29900
0.0492179	AT4G01250	AT1G57720
0.0519115	AT4G01250	AT3G61770
0.0468343	AT4G01250	AT2G33410
0.0498336	AT4G01250	AT1G33760
0.0479529	AT4G01250	AT2G46280
0.0525572	AT2G03340	AT4G32300
0.0911896	AT2G03340	AT4G11300
0.048603	AT2G03340	AT2G41640
0.0889539	AT2G03340	AT2G23450
0.0747872	AT2G03340	AT1G20630
0.0805211	AT2G03340	AT5G40780
0.0796389	AT2G03340	AT4G02075
0.0780515	AT2G03340	AT1G02610
0.0768609	AT2G03340	AT1G78830
0.0674088	AT2G03340	AT4G08850
0.0729681	AT2G03340	AT4G38550
0.0562899	AT2G03340	AT5G59070
0.068319	AT2G03340	AT2G44490
0.0560802	AT2G03340	AT1G59870
0.05971	AT2G03340	AT1G59580
0.0640332	AT2G03340	AT1G71040
0.0537869	AT2G03340	AT3G11030
0.0500541	AT2G03340	AT3G14740
0.0495427	AT2G03340	AT5G18210
0.0733227	AT3G06490	AT3G63200
0.0778319	AT3G06490	AT4G38620
0.0676534	AT3G06490	AT5G39710
0.0563413	AT3G06490	AT3G10350
0.0526847	AT3G06490	AT4G27700
0.0601808	AT3G06490	AT5G61960
0.0586956	AT3G06490	AT3G49930
0.0577635	AT3G06490	AT1G43860
0.0561672	AT3G06490	AT4G39470
0.0551828	AT3G06490	AT3G52900
0.0478461	AT4G38170	AT3G11440
0.0666794	AT4G38170	AT2G47070
0.0645597	AT4G38170	AT1G68670
0.0494591	AT4G38170	AT1G09970
0.0743505	AT4G38170	AT1G56510
0.0616185	AT4G38170	AT2G31820
0.0682708	AT4G38170	AT4G39570
0.0483152	AT4G38170	AT4G29950
0.0516353	AT4G38170	AT4G32060
0.0577221	AT4G38170	AT1G18270
0.054052	AT4G38170	AT2G20960
0.0544676	AT4G38170	AT5G24430
0.0515965	AT4G38170	AT2G11520
0.0860975	AT4G38170	AT2G18090
0.0485021	AT4G38170	AT4G06634
0.0572676	AT4G38170	AT5G63370
0.0498843	AT4G38170	AT1G67060
0.0841159	AT4G38170	AT1G37130
0.0570755	AT4G38170	AT5G55860
0.051184	AT4G38170	AT1G35670
0.0844044	AT4G38170	AT2G03090
0.0524082	AT4G38170	AT5G50900
0.0507695	AT4G38170	AT4G32030
0.0568878	AT4G38170	AT4G10970
0.072587	AT4G38170	AT2G37940
0.063483	AT4G38170	AT4G02600
0.0497445	AT4G38170	AT5G40780
0.0547028	AT4G38170	AT1G20970
0.0661194	AT4G38170	AT4G02075
0.0614486	AT4G38170	AT1G30200
0.0495475	AT4G38170	AT4G17430
0.061882	AT4G38170	AT3G49350
0.0638	AT4G38170	AT3G59060
0.0700052	AT4G38170	AT4G15470
0.047252	AT4G38170	AT3G06500
0.0514756	AT4G38170	AT1G16170
0.0522495	AT4G38170	AT5G46910
0.0588181	AT4G38170	AT4G24805
0.0723532	AT4G38170	AT4G37650
0.0515572	AT4G38170	AT5G62460
0.0487679	AT4G38170	AT4G23850
0.048438	AT4G38170	AT3G27960
0.0492816	AT4G38170	AT5G62570
0.0469353	AT4G38170	AT4G14350
0.0682653	AT4G38170	AT5G18490
0.049117	AT4G38170	AT3G05320
0.0611264	AT4G38170	AT3G16785
0.0684631	AT4G38170	AT4G30400
0.0604394	AT4G38170	AT3G55050
0.0679588	AT4G38170	AT5G25140
0.066254	AT4G38170	AT1G28240
0.0677194	AT4G38170	AT5G44870
0.052159	AT4G38170	AT1G67530
0.0487372	AT4G38170	AT5G44290
0.0631671	AT4G38170	AT3G08710
0.0618997	AT4G38170	AT1G07128
0.0493197	AT4G38170	AT5G39990
0.0580729	AT4G38170	AT1G33780
0.0478113	AT4G38170	AT4G24060
0.0526244	AT4G38170	AT1G76070
0.0524039	AT4G38170	AT4G18710
0.0579949	AT4G38170	AT3G46560
0.0484664	AT4G38170	AT2G17550
0.0570098	AT4G38170	AT5G50430
0.0558938	AT4G38170	AT4G35600
0.055269	AT4G38170	AT5G35570
0.0466924	AT4G38170	AT2G04795
0.0504857	AT4G38170	AT5G44060
0.048815	AT4G38170	AT3G03690
0.0535063	AT4G38170	AT1G03520
0.050409	AT4G38170	AT3G62220
0.0501763	AT4G38170	AT2G21190
0.0530532	AT4G38170	AT1G19330
0.0483532	AT4G38170	AT5G37710
0.0471858	AT4G38170	AT2G33410
0.0614435	AT5G16820	AT1G52150
0.0521829	AT5G16820	AT4G01550
0.0551883	AT5G16820	AT5G45300
0.0508408	AT5G16820	AT1G03630
0.0976103	AT5G16820	AT1G57860
0.108716	AT5G16820	AT4G15820
0.103414	AT5G16820	AT2G44760
0.0499535	AT5G16820	AT4G33420
0.0933997	AT5G16820	AT3G16290
0.0926191	AT5G16820	AT5G08640
0.0546781	AT5G16820	AT5G15010
0.0863265	AT5G16820	AT4G09500
0.0650364	AT5G16820	AT1G64230
0.0564295	AT5G16820	AT1G10910
0.071451	AT5G16820	AT5G23890
0.0627478	AT5G16820	AT4G15110
0.0515156	AT5G16820	AT4G34730
0.0599349	AT5G16820	AT4G20270
0.0482404	AT5G16820	AT1G58440
0.0559364	AT5G16820	AT2G25710
0.0523157	AT5G16820	AT2G25530
0.0675716	AT5G16820	AT4G17770
0.058973	AT5G16820	AT2G25100
0.0509094	AT5G16820	AT3G06840
0.0524006	AT5G16820	AT3G10350
0.0638574	AT5G16820	AT4G35550
0.0620851	AT5G16820	AT5G57030
0.0619597	AT5G16820	AT3G11720
0.061395	AT5G16820	AT4G21190
0.0533163	AT5G16820	AT4G26700
0.0608338	AT5G16820	AT1G12380
0.0607313	AT5G16820	AT4G16660
0.0487356	AT5G16820	AT1G21660
0.0590102	AT5G16820	AT5G61950
0.0594147	AT5G16820	AT1G10090
0.0484025	AT5G16820	AT1G18360
0.0545331	AT5G16820	AT3G28370
0.0535004	AT5G16820	AT4G04350
0.0577686	AT5G16820	AT4G29920
0.0565219	AT5G16820	AT1G21260
0.0562007	AT5G16820	AT4G36240
0.0512691	AT5G16820	AT3G48140
0.0469206	AT5G16820	AT1G78010
0.0539851	AT5G16820	AT4G27595
0.0535341	AT5G16820	AT4G21705
0.048238	AT5G16820	AT5G61530
0.0527109	AT5G16820	AT2G35010
0.0514965	AT5G16820	AT3G54280
0.0502999	AT5G16820	AT5G28500
0.0494106	AT5G16820	AT3G07350
0.0489248	AT5G16820	AT2G38010
0.0507847	AT2G42200	AT2G47070
0.118383	AT2G42200	AT2G39870
0.056961	AT2G42200	AT5G47070
0.058127	AT2G42200	AT5G58120
0.0527025	AT2G42200	AT3G15810
0.0761818	AT2G42200	AT4G01140
0.0517496	AT2G42200	AT4G20440
0.0641255	AT2G42200	AT5G05190
0.0572156	AT2G42200	AT2G18090
0.0586987	AT2G42200	AT4G04960
0.0467227	AT2G42200	AT3G11250
0.0516976	AT2G42200	AT5G37540
0.0484723	AT2G42200	AT4G32300
0.0554256	AT2G42200	AT5G15260
0.0920039	AT2G42200	AT4G11330
0.0468565	AT2G42200	AT4G02930
0.0615688	AT2G42200	AT1G75000
0.0623215	AT2G42200	AT3G18370
0.0711917	AT2G42200	AT2G36840
0.0641556	AT2G42200	AT2G40000
0.0622413	AT2G42200	AT4G32150
0.0527447	AT2G42200	AT2G36410
0.0850679	AT2G42200	AT1G75140
0.0632574	AT2G42200	AT5G50900
0.0833878	AT2G42200	AT5G56980
0.0830387	AT2G42200	AT4G27320
0.0470598	AT2G42200	AT2G14080
0.0807222	AT2G42200	AT2G14910
0.0518476	AT2G42200	AT5G53130
0.0467201	AT2G42200	AT3G15730
0.0514453	AT2G42200	AT2G19620
0.054738	AT2G42200	AT5G22690
0.0782984	AT2G42200	AT1G62950
0.0489448	AT2G42200	AT1G18030
0.056677	AT2G42200	AT4G39140
0.07649	AT2G42200	AT3G62260
0.0732464	AT2G42200	AT1G30810
0.0575216	AT2G42200	AT4G29610
0.047534	AT2G42200	AT3G27960
0.0467547	AT2G42200	AT1G12580
0.0526359	AT2G42200	AT1G04940
0.0498197	AT2G42200	AT4G05150
0.0592763	AT2G42200	AT1G18670
0.0498574	AT2G42200	AT1G08315
0.0469813	AT2G42200	AT4G39220
0.0727425	AT2G42200	AT2G41630
0.0491229	AT2G42200	AT1G62085
0.046948	AT2G42200	AT4G01590
0.0723233	AT2G42200	AT4G22592
0.0508001	AT2G42200	AT1G20440
0.0671602	AT2G42200	AT4G27350
0.0561323	AT2G42200	AT3G05560
0.0609282	AT2G42200	AT5G23740
0.0527325	AT2G42200	AT3G55880
0.0700131	AT2G42200	AT1G07370
0.060155	AT2G42200	AT4G25740
0.0479598	AT2G42200	AT4G24670
0.0535283	AT2G42200	AT1G70590
0.0502851	AT2G42200	AT4G26690
0.0656664	AT2G42200	AT2G27530
0.0673189	AT2G42200	AT3G52150
0.0661295	AT2G42200	AT5G27850
0.066127	AT2G42200	AT1G35680
0.0517659	AT2G42200	AT1G19310
0.0657078	AT2G42200	AT4G16780
0.0466117	AT2G42200	AT3G06840
0.0516075	AT2G42200	AT3G20600
0.0645663	AT2G42200	AT2G31990
0.0645271	AT2G42200	AT4G33760
0.0526552	AT2G42200	AT3G04840
0.053003	AT2G42200	AT4G28010
0.0500211	AT2G42200	AT1G69790
0.0576158	AT2G42200	AT4G23310
0.0626922	AT2G42200	AT2G31350
0.0577988	AT2G42200	AT1G54090
0.0499544	AT2G42200	AT4G17460
0.0517414	AT2G42200	AT4G25680
0.0519002	AT2G42200	AT4G32040
0.0531936	AT2G42200	AT4G25970
0.060277	AT2G42200	AT5G14100
0.0541206	AT2G42200	AT1G61260
0.0504196	AT2G42200	AT2G19600
0.0482293	AT2G42200	AT1G10090
0.0593816	AT2G42200	AT5G22440
0.0591286	AT2G42200	AT1G79440
0.0523124	AT2G42200	AT3G49930
0.058566	AT2G42200	AT3G23740
0.0584056	AT2G42200	AT4G00100
0.0584016	AT2G42200	AT4G04860
0.0559303	AT2G42200	AT3G21110
0.0572549	AT2G42200	AT1G79660
0.0469658	AT2G42200	AT1G48100
0.0565802	AT2G42200	AT1G19300
0.0553124	AT2G42200	AT1G18080
0.0541411	AT2G42200	AT5G16130
0.0513206	AT2G42200	AT5G28060
0.0473156	AT2G42200	AT2G20020
0.0518479	AT2G42200	AT3G02560
0.0496771	AT2G42200	AT1G02780
0.0481816	AT2G42200	AT3G14590
0.0473769	AT2G42200	AT4G26300
0.0483916	AT2G42200	AT1G33760
0.0495947	AT2G42200	AT4G09800
0.0794224	AT5G50670	AT2G19620
0.0599407	AT5G50670	AT1G08315
0.0525299	AT5G50670	AT2G28550
0.0906044	AT4G32800	AT5G22100
0.087275	AT4G32800	AT5G62560
0.0636969	AT4G32800	AT4G34480
0.0785095	AT4G32800	AT4G22130
0.0728751	AT4G32800	AT4G32400
0.0738452	AT4G32800	AT5G20160
0.0542113	AT4G32800	AT5G35620
0.067066	AT4G32800	AT1G27470
0.0663558	AT4G32800	AT2G40360
0.065208	AT4G32800	AT2G34570
0.0559379	AT4G32800	AT4G05410
0.0526804	AT4G32800	AT3G57150
0.060207	AT4G32800	AT1G33390
0.0521926	AT4G32800	AT1G18040
0.0466922	AT4G32800	AT5G42720
0.0545186	AT4G32800	AT4G02010
0.0523775	AT4G32800	AT1G16790
0.0520861	AT4G32800	AT1G06670
0.0517278	AT4G32800	AT1G42440
0.0516997	AT4G32800	AT1G04190
0.0471802	AT4G32800	AT4G29510
0.0478013	AT1G34180	AT5G59600
0.113401	AT1G34180	AT1G72500
0.109459	AT1G34180	AT4G30190
0.0466614	AT1G34180	AT3G62110
0.097261	AT1G34180	AT2G19640
0.0471958	AT1G34180	AT5G45850
0.0485166	AT1G34180	AT3G51980
0.0510787	AT1G34180	AT5G55620
0.0471938	AT1G34180	AT3G49590
0.0478622	AT1G34180	AT5G57490
0.0484001	AT1G34180	AT5G01400
0.055781	AT1G34180	AT3G23740
0.0559014	AT1G34180	AT4G22730
0.0540257	AT1G34180	AT2G25460
0.0496211	AT1G34180	AT1G76280
0.0494944	AT1G34180	AT4G28320
0.0466461	AT1G34180	AT2G20980
0.0759164	AT1G20980	AT4G20270
0.0663777	AT1G20980	AT1G08640
0.0650953	AT1G20980	AT5G50860
0.0516482	AT1G20980	AT3G10650
0.0543918	AT1G20980	AT5G66820
0.0467203	AT1G20980	AT5G42920
0.0662978	AT3G11440	AT3G61150
0.0495067	AT3G11440	AT2G30590
0.047933	AT3G11440	AT1G66820
0.0503437	AT3G11440	AT4G09650
0.0590941	AT3G11440	AT2G34640
0.0543019	AT3G11440	AT1G02150
0.0774455	AT3G11440	AT4G11440
0.0767397	AT3G11440	AT5G04130
0.0762517	AT3G11440	AT1G24310
0.0477212	AT3G11440	AT1G49540
0.0515693	AT3G11440	AT5G34940
0.0726928	AT3G11440	AT4G34020
0.0724439	AT3G11440	AT4G17900
0.0696434	AT3G11440	AT4G04450
0.0504523	AT3G11440	AT2G05220
0.050338	AT3G11440	AT2G39670
0.0468393	AT3G11440	AT3G18390
0.0611165	AT3G11440	AT4G11000
0.0590158	AT3G11440	AT4G01050
0.0479091	AT3G11440	AT3G60620
0.0580667	AT3G11440	AT1G08450
0.0575702	AT3G11440	AT3G09200
0.0564915	AT3G11440	AT2G36990
0.0553176	AT3G11440	AT1G80020
0.0513886	AT3G11440	AT1G64065
0.05353	AT3G11440	AT1G24510
0.0531337	AT3G11440	AT3G25410
0.0517867	AT3G11440	AT1G11130
0.0482757	AT3G11440	AT4G04670
0.0475678	AT3G11440	AT5G61040
0.0576471	AT5G45300	AT3G06490
0.0852661	AT5G45300	AT3G23920
0.10045	AT5G45300	AT4G20440
0.0860441	AT5G45300	AT3G22310
0.0836001	AT5G45300	AT3G04920
0.0770213	AT5G45300	AT1G51510
0.0598787	AT5G45300	AT5G51070
0.0714993	AT5G45300	AT2G31610
0.0710946	AT5G45300	AT3G05560
0.0538812	AT5G45300	AT4G00355
0.0662914	AT5G45300	AT5G59910
0.0557323	AT5G45300	AT4G04870
0.0644994	AT5G45300	AT4G36900
0.047389	AT5G45300	AT5G57660
0.0622898	AT5G45300	AT5G35530
0.0614237	AT5G45300	AT1G77940
0.0580021	AT5G45300	AT4G00026
0.049123	AT5G45300	AT5G60890
0.0555055	AT5G45300	AT4G09320
0.0540142	AT5G45300	AT4G12130
0.0524187	AT5G45300	AT2G17360
0.0469749	AT5G45300	AT1G42440
0.0512276	AT5G45300	AT1G02780
0.0768541	AT3G25990	AT5G48500
0.0773419	AT3G25990	AT1G75220
0.0589519	AT3G25990	AT3G55950
0.0607562	AT3G25990	AT1G33780
0.0490499	AT3G25990	AT5G08400
0.0895322	AT5G66730	AT4G36220
0.0575454	AT5G66730	AT1G80870
0.0541965	AT5G66730	AT1G08315
0.051627	AT5G66730	AT1G74330
0.0657652	AT5G66730	AT4G02680
0.0628312	AT5G66730	AT2G34780
0.0519616	AT5G66730	AT3G57940
0.0503342	AT5G66730	AT3G04130
0.0487833	AT5G66730	AT4G30990
0.0484243	AT5G66730	AT3G14120
0.050466	AT2G23320	AT5G13060
0.107008	AT2G23320	AT2G12400
0.066482	AT2G23320	AT3G10300
0.0616183	AT2G23320	AT4G35080
0.0473703	AT2G23320	AT1G24310
0.0493097	AT2G23320	AT4G22592
0.0474789	AT2G23320	AT4G02340
0.0508476	AT2G23320	AT1G16280
0.0543862	AT2G23320	AT1G10930
0.0530379	AT2G23320	AT3G09070
0.05251	AT2G23320	AT1G49760
0.0472119	AT2G23320	AT3G04840
0.0513583	AT2G23320	AT3G60420
0.0543256	AT2G23320	AT4G36250
0.0623668	AT2G23320	AT5G59150
0.0482857	AT2G23320	AT3G11940
0.0477773	AT2G23320	AT1G74850
0.0498902	AT2G23320	AT4G34290
0.0513894	AT2G23320	AT1G73230
0.0480695	AT2G23320	AT2G39990
0.0542757	AT1G74840	AT1G05460
0.0887223	AT1G74840	AT2G31270
0.0912995	AT1G74840	AT1G21600
0.0879667	AT1G74840	AT1G48610
0.0623285	AT1G74840	AT1G47530
0.0858956	AT1G74840	AT1G53250
0.0858931	AT1G74840	AT3G09210
0.0569166	AT1G74840	AT1G14840
0.0797994	AT1G74840	AT2G34640
0.0782423	AT1G74840	AT3G52170
0.0559476	AT1G74840	AT5G04130
0.0622978	AT1G74840	AT2G40570
0.0738265	AT1G74840	AT4G21770
0.052362	AT1G74840	AT3G54020
0.0701666	AT1G74840	AT4G26370
0.0695265	AT1G74840	AT3G24030
0.0693931	AT1G74840	AT2G37450
0.0692134	AT1G74840	AT4G09040
0.0638177	AT1G74840	AT2G23120
0.0685995	AT1G74840	AT3G48500
0.0680843	AT1G74840	AT5G09430
0.0534007	AT1G74840	AT3G02555
0.0488609	AT1G74840	AT5G20040
0.046799	AT1G74840	AT2G07690
0.0577799	AT1G74840	AT1G09760
0.0537592	AT1G74840	AT5G53860
0.0571769	AT1G74840	AT2G16440
0.0517736	AT1G74840	AT2G01250
0.0562978	AT1G74840	AT4G30720
0.0554524	AT1G74840	AT3G13740
0.0552077	AT1G74840	AT5G66470
0.0496771	AT1G74840	AT5G14460
0.0499568	AT1G74840	AT3G04260
0.0535458	AT1G74840	AT4G29400
0.0534354	AT1G74840	AT2G02955
0.0524337	AT1G74840	AT2G04030
0.0521528	AT1G74840	AT3G18680
0.0519474	AT1G74840	AT1G57720
0.0501565	AT1G74840	AT3G14900
0.0516866	AT1G74840	AT2G39810
0.0483161	AT1G74840	AT4G12670
0.0654937	AT1G72740	AT4G18480
0.103326	AT1G72740	AT1G02460
0.0598086	AT1G72740	AT5G08640
0.0606224	AT1G72740	AT3G44850
0.0891491	AT1G72740	AT4G38710
0.0869731	AT1G72740	AT5G28740
0.0861051	AT1G72740	AT3G02490
0.0844767	AT1G72740	AT1G36320
0.083098	AT1G72740	AT1G28350
0.0821566	AT1G72740	AT3G44890
0.0547699	AT1G72740	AT3G54470
0.0501988	AT1G72740	AT3G28460
0.059503	AT1G72740	AT1G30610
0.0504262	AT1G72740	AT3G49080
0.074768	AT1G72740	AT1G13020
0.0570793	AT1G72740	AT5G34940
0.0577997	AT1G72740	AT5G24840
0.0489732	AT1G72740	AT4G09980
0.0558707	AT1G72740	AT3G19080
0.0730175	AT1G72740	AT2G05170
0.0594771	AT1G72740	AT1G03687
0.0511377	AT1G72740	AT1G48860
0.0698568	AT1G72740	AT5G20600
0.0475098	AT1G72740	AT1G80030
0.0593983	AT1G72740	AT3G01050
0.052421	AT1G72740	AT2G36620
0.0680892	AT1G72740	AT3G27520
0.0680774	AT1G72740	AT3G02555
0.0662258	AT1G72740	AT3G43590
0.0521762	AT1G72740	AT4G21540
0.0659495	AT1G72740	AT5G39830
0.0656269	AT1G72740	AT5G20040
0.0588309	AT1G72740	AT4G19710
0.0651571	AT1G72740	AT3G25470
0.0648717	AT1G72740	AT5G63570
0.064728	AT1G72740	AT3G49000
0.0645843	AT1G72740	AT5G30510
0.0644283	AT1G72740	AT2G21385
0.0643691	AT1G72740	AT2G46520
0.0641527	AT1G72740	AT3G10350
0.0600712	AT1G72740	AT3G12965
0.0629069	AT1G72740	AT3G28900
0.0496703	AT1G72740	AT4G17740
0.0625664	AT1G72740	AT1G20370
0.0620178	AT1G72740	AT5G01270
0.061975	AT1G72740	AT2G43110
0.0619248	AT1G72740	AT3G02220
0.0554608	AT1G72740	AT5G10010
0.0560958	AT1G72740	AT5G57870
0.0495554	AT1G72740	AT3G48800
0.0608903	AT1G72740	AT5G17510
0.0470442	AT1G72740	AT1G47490
0.0532422	AT1G72740	AT2G07690
0.0596276	AT1G72740	AT1G03475
0.0488172	AT1G72740	AT5G21090
0.0565396	AT1G72740	AT1G48650
0.0586824	AT1G72740	AT1G36390
0.0517848	AT1G72740	AT1G09760
0.0571243	AT1G72740	AT2G20420
0.0567619	AT1G72740	AT3G13490
0.048505	AT1G72740	AT5G18570
0.0496927	AT1G72740	AT1G21260
0.0563064	AT1G72740	AT1G11860
0.0506698	AT1G72740	AT2G40430
0.0561778	AT1G72740	AT2G24050
0.0558712	AT1G72740	AT3G55200
0.0526533	AT1G72740	AT3G13740
0.0531311	AT1G72740	AT5G20920
0.0547155	AT1G72740	AT1G78010
0.0545943	AT1G72740	AT4G26210
0.0544341	AT1G72740	AT3G19440
0.04899	AT1G72740	AT5G66820
0.0541291	AT1G72740	AT5G61970
0.0477515	AT1G72740	AT5G52440
0.0536818	AT1G72740	AT5G48240
0.0528909	AT1G72740	AT1G53400
0.0527816	AT1G72740	AT3G06610
0.0515477	AT1G72740	AT1G14030
0.048747	AT1G72740	AT1G49380
0.0508373	AT1G72740	AT4G33110
0.050052	AT1G72740	AT2G16640
0.0490447	AT1G72740	AT3G13180
0.0486299	AT1G72740	AT5G65900
0.0471768	AT1G72740	AT4G24280
0.0479853	AT1G72740	AT3G02660
0.0474055	AT1G72740	AT5G01590
0.0476306	AT2G30590	AT4G26090
0.0497811	AT2G30590	AT3G44150
0.0594907	AT3G50260	AT2G03340
0.0520004	AT3G50260	AT1G32870
0.0526684	AT3G50260	AT2G31020
0.0580964	AT3G50260	AT1G56520
0.0495447	AT3G50260	AT1G56540
0.0471317	AT3G50260	AT5G24590
0.104217	AT3G50260	AT5G04670
0.0572507	AT3G50260	AT3G11700
0.0690401	AT3G50260	AT4G30490
0.0481094	AT3G50260	AT4G26400
0.0919472	AT3G50260	AT2G26730
0.0489402	AT3G50260	AT4G30210
0.0700908	AT3G50260	AT4G09650
0.0681143	AT3G50260	AT5G15350
0.0589598	AT3G50260	AT5G65920
0.0476084	AT3G50260	AT1G35140
0.0492529	AT3G50260	AT1G74380
0.0671052	AT3G50260	AT2G27080
0.052504	AT3G50260	AT1G72790
0.0812316	AT3G50260	AT1G24170
0.0722333	AT3G50260	AT5G01710
0.061453	AT3G50260	AT2G19620
0.069166	AT3G50260	AT4G36730
0.049804	AT3G50260	AT3G49350
0.0506955	AT3G50260	AT5G58090
0.0778228	AT3G50260	AT1G17620
0.077327	AT3G50260	AT3G15030
0.0728352	AT3G50260	AT5G65630
0.0472841	AT3G50260	AT4G10760
0.0518149	AT3G50260	AT1G18670
0.071211	AT3G50260	AT4G27350
0.0492354	AT3G50260	AT1G45207
0.0645737	AT3G50260	AT3G05580
0.0487056	AT3G50260	AT5G49665
0.0678597	AT3G50260	AT5G45400
0.0607826	AT3G50260	AT1G74330
0.0651488	AT3G50260	AT4G26690
0.0492356	AT3G50260	AT3G42950
0.0597374	AT3G50260	AT4G21540
0.0625454	AT3G50260	AT3G46990
0.0646198	AT3G50260	AT5G65470
0.0633425	AT3G50260	AT3G60420
0.047753	AT3G50260	AT1G42990
0.0611941	AT3G50260	AT5G07670
0.0591658	AT3G50260	AT1G63650
0.0589526	AT3G50260	AT2G23130
0.0496066	AT3G50260	AT3G50270
0.0480957	AT3G50260	AT3G59630
0.0565236	AT3G50260	AT1G27390
0.0561723	AT3G50260	AT3G60630
0.0508086	AT3G50260	AT2G39795
0.0469233	AT3G50260	AT2G45470
0.047186	AT3G50260	AT5G50440
0.0490511	AT1G32870	AT5G13140
0.0513475	AT1G32870	AT3G60960
0.0609935	AT1G32870	AT2G45900
0.049042	AT1G32870	AT2G01950
0.0629292	AT1G32870	AT4G36250
0.058077	AT1G32870	AT1G30835
0.0512743	AT1G32870	AT4G02940
0.0978759	AT1G78700	AT5G13140
0.0530397	AT1G78700	AT3G46790
0.0653445	AT1G78700	AT1G47530
0.0471835	AT1G78700	AT2G37450
0.0540407	AT1G78700	AT1G10865
0.0553777	AT1G78700	AT4G23490
0.053727	AT1G78700	AT4G22730
0.0537471	AT1G78700	AT5G52440
0.0893657	AT2G30250	AT3G44850
0.0730217	AT2G30250	AT2G37230
0.0496857	AT2G30250	AT4G11160
0.0472724	AT2G30250	AT3G20330
0.0655629	AT2G30250	AT1G10580
0.055711	AT2G30250	AT5G07350
0.0562845	AT2G30250	AT4G05410
0.0498706	AT2G30250	AT5G14700
0.0524756	AT2G30250	AT5G38430
0.0496862	AT2G30250	AT3G60420
0.0493743	AT2G30250	AT5G46740
0.0584999	AT2G30250	AT2G31350
0.0517864	AT2G30250	AT2G15690
0.0621895	AT2G30250	AT5G23250
0.0484521	AT2G30250	AT5G65560
0.0580532	AT2G30250	AT2G03820
0.0480217	AT2G30250	AT1G79150
0.0509271	AT2G30250	AT5G60790
0.0516289	AT2G30250	AT5G55920
0.0528144	AT2G30250	AT3G13070
0.0489151	AT2G30250	AT5G50310
0.0482463	AT2G30250	AT2G36070
0.0468634	AT2G30250	AT3G55280
0.0496603	AT4G37260	AT1G03160
0.0871116	AT4G37260	AT5G25280
0.0768807	AT4G37260	AT5G51550
0.0662438	AT4G37260	AT1G13020
0.0604463	AT4G37260	AT4G36360
0.0468556	AT4G37260	AT1G14010
0.0665071	AT4G37260	AT5G53250
0.050136	AT4G37260	AT5G07350
0.0645819	AT4G37260	AT4G23870
0.0487414	AT4G37260	AT3G18190
0.0625678	AT4G37260	AT1G29050
0.0498274	AT4G37260	AT2G31400
0.046687	AT4G37260	AT4G01690
0.0577343	AT4G37260	AT2G37220
0.0529225	AT4G37260	AT4G24770
0.0787477	AT4G36780	AT1G30610
0.067256	AT4G36780	AT2G37080
0.0524042	AT4G36780	AT2G38610
0.0579596	AT4G36780	AT3G13510
0.0556841	AT4G36780	AT5G45280
0.0615096	AT4G36780	AT5G20000
0.0583463	AT4G36780	AT1G70550
0.0538177	AT4G36780	AT5G01310
0.0544569	AT4G36780	AT2G38000
0.0540866	AT4G36780	AT2G34150
0.0479077	AT4G36780	AT2G25320
0.0521812	AT1G32150	AT2G47470
0.0603871	AT1G32150	AT4G34490
0.0746262	AT1G32150	AT1G74720
0.0532539	AT1G32150	AT3G63080
0.050576	AT1G32150	AT3G13470
0.0597614	AT1G32150	AT1G01140
0.0482051	AT1G32150	AT1G05000
0.0530949	AT1G32150	AT5G35580
0.056916	AT1G32150	AT5G20360
0.0569114	AT1G32150	AT5G65925
0.0474475	AT1G32150	AT2G41180
0.0560665	AT1G32150	AT1G18040
0.0508705	AT1G32150	AT4G16650
0.0476549	AT1G32150	AT1G54690
0.0731313	AT2G47070	AT4G32730
0.0593217	AT2G47070	AT3G26560
0.0510822	AT2G47070	AT3G60960
0.0859471	AT2G47070	AT1G47530
0.0762278	AT2G47070	AT5G11570
0.0770395	AT2G47070	AT1G28560
0.0727521	AT2G47070	AT4G36360
0.0657777	AT2G47070	AT5G55740
0.054251	AT2G47070	AT1G70560
0.05665	AT2G47070	AT5G18570
0.05608	AT2G47070	AT2G28160
0.0472361	AT2G47070	AT3G57940
0.0486507	AT2G47070	AT3G43310
0.048959	AT2G47070	AT1G01030
0.050783	AT2G38470	AT4G36780
0.0487738	AT2G38470	AT2G34770
0.0524084	AT2G38470	AT5G25280
0.0494217	AT2G38470	AT3G11420
0.0492978	AT2G38470	AT1G50380
0.0614549	AT2G38470	AT1G32170
0.0540506	AT2G38470	AT5G55510
0.0468698	AT2G38470	AT5G20590
0.0543895	AT2G38470	AT5G43960
0.0523126	AT2G38470	AT5G25780
0.0662295	AT2G38470	AT4G32350
0.0516989	AT2G38470	AT2G25430
0.0572091	AT2G38470	AT4G36900
0.046978	AT2G38470	AT3G04770
0.0640729	AT2G38470	AT5G14700
0.0594717	AT2G38470	AT5G64050
0.0489518	AT2G38470	AT1G71697
0.0557184	AT2G38470	AT3G12630
0.0567542	AT2G38470	AT1G44900
0.0561009	AT2G38470	AT1G09390
0.0542523	AT2G38470	AT5G42020
0.0542506	AT2G38470	AT1G31220
0.0515205	AT2G38470	AT2G01830
0.0504807	AT2G38470	AT4G11790
0.0475268	AT2G38470	AT5G46570
0.0473947	AT2G38470	AT3G59310
0.0523566	AT2G23290	AT5G01380
0.0801914	AT2G23290	AT5G01100
0.0474413	AT2G23290	AT5G62560
0.0472652	AT2G23290	AT2G05170
0.0564051	AT2G23290	AT4G35550
0.0532541	AT2G23290	AT5G48360
0.0466067	AT2G23290	AT1G65070
0.0499456	AT2G23290	AT3G51140
0.0498746	AT2G23290	AT3G14220
0.0552251	AT1G75080	AT4G36220
0.0711537	AT1G68670	AT1G75140
0.0559476	AT1G68670	AT1G53200
0.0530432	AT1G68670	AT3G58220
0.0492532	AT1G68670	AT3G04760
0.0467961	AT1G68670	AT2G30150
0.0476781	AT3G10800	AT1G15670
