# Supplementary material for: Single-plant-omics reveals the cascade of transcriptional changes during the vegetative-to-reproductive transition
Source: Plant Cell. 2024 Aug 9;36(10):4594–606. doi: 10.1093/plcell/koae226 (PMC11449079; doi:10.1093/plcell/koae226)
Supplement: koae226_Supplementary_Data [file koae226_supplementary_data.zip › Supplementary Data Set S16 statistics for variant linear models.xlsx]

## Sheet: Sheet1
	Estimate	Std. Error	t value	Pr(>|t|)	p_adjusted
AT1G01010	-0.147781	0.0613178	-2.41008	0.018744	0.0278911
AT1G01020	-0.10849	0.0353056	-3.07288	0.00307998	0.00513144
AT1G01030	-0.773224	0.0580265	-13.3254	2.20531e-20	2.82934e-19
AT1G01040	-0.179377	0.0253484	-7.07646	1.18425e-09	4.5681e-09
AT1G01050	-0.0617022	0.0443802	-1.39031	0.169106	0.211429
AT1G01060	-0.459742	0.0606019	-7.58626	1.45667e-10	6.19792e-10
AT1G01070	-0.0776312	0.116391	-0.666986	0.507106	0.563053
AT1G01080	-0.328107	0.041611	-7.88509	4.25157e-11	1.92947e-10
AT1G01090	-0.124589	0.0263068	-4.736	1.19808e-05	2.72083e-05
AT1G01100	-0.425626	0.0935129	-4.55153	2.34745e-05	5.13742e-05
AT1G01110	0.144411	0.065345	2.20998	0.03058	0.0439137
AT1G01120	0.850541	0.0679129	12.524	4.21329e-19	4.65321e-18
AT1G01130	1.63109	0.10156	16.0603	1.73081e-24	3.76696e-23
AT1G01140	0.945239	0.0608436	15.5356	9.86693e-24	1.95143e-22
AT1G01160	-0.0173418	0.0322331	-0.538013	0.592378	0.644447
AT1G01170	0.0981255	0.0416747	2.35456	0.0215288	0.0317215
AT1G01180	-0.130257	0.0562333	-2.31637	0.0236527	0.0345736
AT1G01190	-0.113178	0.101423	-1.11591	0.268509	0.320507
AT1G01200	-0.129688	0.0501829	-2.58431	0.0119765	0.018377
AT1G01210	-0.747676	0.0835399	-8.94992	5.33704e-13	2.98043e-12
AT1G01220	-0.348643	0.0325058	-10.7255	4.20728e-16	3.26738e-15
AT1G01225	-0.084881	0.0379362	-2.23747	0.0286373	0.0413117
AT1G01230	-0.0091605	0.0329668	-0.27787	0.781981	0.816794
AT1G01240	-0.498994	0.103961	-4.79981	9.46875e-06	2.17883e-05
AT1G01250	-0.226549	0.0825177	-2.74546	0.00777761	0.012281
AT1G01260	0.0542922	0.0696479	0.779525	0.438457	0.494923
AT1G01290	-0.153532	0.0343809	-4.46561	3.19806e-05	6.87571e-05
AT1G01300	0.534688	0.0516507	10.352	1.84817e-15	1.33078e-14
AT1G01320	-0.406113	0.0642246	-6.32333	2.53605e-08	8.28016e-08
AT1G01340	0.140282	0.0508677	2.75779	0.00751989	0.0118974
AT1G01350	-0.323652	0.0322247	-10.0436	6.33671e-15	4.29191e-14
AT1G01355	0.1987	0.0648831	3.06243	0.00317546	0.00528367
AT1G01360	-0.326713	0.0503366	-6.49057	1.29052e-08	4.38349e-08
AT1G01370	-0.100795	0.0423945	-2.37756	0.0203334	0.0300566
AT1G01380	-0.18195	0.0514079	-3.53934	0.000740552	0.0013406
AT1G01390	-0.0317445	0.0724999	-0.437856	0.66292	0.710053
AT1G01420	-1.05592	0.0658702	-16.0303	1.91052e-24	4.13207e-23
AT1G01430	-0.40368	0.0516376	-7.81756	5.61621e-11	2.51854e-10
AT1G01440	0.178216	0.0366838	4.85817	7.62687e-06	1.78157e-05
AT1G01448	0.113383	0.051389	2.20636	0.0308438	0.0442663
AT1G01470	0.212298	0.054576	3.88995	0.000235701	0.000453821
AT1G01480	0.0457533	0.0436513	1.04815	0.298391	0.352264
AT1G01490	0.141173	0.0559232	2.52441	0.0140018	0.0212596
AT1G01500	-0.362442	0.0401227	-9.03334	3.79467e-13	2.1515e-12
AT1G01510	-0.0724193	0.0265157	-2.73118	0.00808629	0.0127315
AT1G01520	-1.21481	0.0717238	-16.9374	1.01739e-25	2.71346e-24
AT1G01540	0.477065	0.0426054	11.1973	6.62942e-17	5.58964e-16
AT1G01550	0.59575	0.0383586	15.5311	1.00156e-23	1.97881e-22
AT1G01560	0.545133	0.0939117	5.80474	2.00938e-07	5.8266e-07
AT1G01570	0.211899	0.0503381	4.2095	7.90797e-05	0.000161621
AT1G01580	-0.143443	0.0465832	-3.07929	0.00302266	0.00504291
AT1G01610	-0.127528	0.0439463	-2.90191	0.00503626	0.00816772
AT1G01620	0.634412	0.0991616	6.39776	1.87829e-08	6.24145e-08
AT1G01630	-0.185266	0.0330475	-5.60606	4.38609e-07	1.21624e-06
AT1G01640	0.145896	0.045264	3.22322	0.001971	0.00337538
AT1G01650	0.346121	0.0445087	7.77649	6.65211e-11	2.95832e-10
AT1G01660	-0.058961	0.0397141	-1.48464	0.142401	0.180878
AT1G01670	0.0930373	0.0393192	2.3662	0.0209159	0.0308799
AT1G01690	-0.107423	0.0321738	-3.33882	0.00138646	0.00242275
AT1G01700	-0.147768	0.0307449	-4.80627	9.24534e-06	2.13047e-05
AT1G01710	0.0640843	0.0376482	1.70219	0.0934265	0.122947
AT1G01720	-0.204303	0.0590916	-3.45739	0.000959323	0.00171014
AT1G01725	0.234794	0.0701142	3.34874	0.00134477	0.00235246
AT1G01730	-0.0890121	0.0470216	-1.89301	0.062743	0.085437
AT1G01740	-0.226425	0.0378872	-5.97631	1.01796e-07	3.06566e-07
AT1G01760	0.12774	0.0424712	3.00767	0.00372288	0.00613509
AT1G01770	0.0782197	0.0334042	2.34162	0.0222288	0.032668
AT1G01780	0.0420265	0.0378262	1.11104	0.270581	0.322713
AT1G01790	-0.0198331	0.0391349	-0.506787	0.613993	0.664812
AT1G01800	0.0386219	0.0315127	1.2256	0.224705	0.273185
AT1G01810	-0.0535785	0.0544484	-0.984024	0.328698	0.383812
AT1G01820	0.0908522	0.0435027	2.08843	0.0406209	0.0571872
AT1G01830	-0.456918	0.0463645	-9.8549	1.35262e-14	8.90495e-14
AT1G01840	-0.00548298	0.0522315	-0.104975	0.916714	0.931981
AT1G01860	-0.273657	0.0283637	-9.64815	3.11532e-14	1.96766e-13
AT1G01880	-0.0679808	0.0308838	-2.20118	0.0312254	0.0447873
AT1G01900	-0.218858	0.0915116	-2.39159	0.0196333	0.0290999
AT1G01910	-0.0283649	0.0240632	-1.17876	0.242725	0.292804
AT1G01920	-0.105363	0.0377265	-2.79281	0.00682993	0.0108611
AT1G01930	0.0358345	0.024754	1.44763	0.152455	0.192282
AT1G01940	0.00848226	0.0535743	0.158327	0.874683	0.897059
AT1G01950	1.91071	0.0625166	30.5633	1.11742e-40	1.13407e-37
AT1G01960	-0.0316003	0.0301776	-1.04715	0.298852	0.352716
AT1G01970	-1.14295	0.0554665	-20.6062	1.86819e-30	1.11877e-28
AT1G01990	-0.281429	0.037797	-7.44581	2.59711e-10	1.0733e-09
AT1G02000	0.058391	0.0307708	1.89761	0.0621225	0.0846757
AT1G02010	-0.236089	0.0332837	-7.09321	1.10563e-09	4.28197e-09
AT1G02020	-0.293528	0.0335597	-8.74647	1.22812e-12	6.58012e-12
AT1G02050	-0.210573	0.0467038	-4.50868	2.73969e-05	5.93723e-05
AT1G02060	-0.244277	0.0306394	-7.97265	2.96363e-11	1.36553e-10
AT1G02080	-0.00920752	0.0376603	-0.244489	0.807611	0.839071
AT1G02090	-0.0552361	0.0258398	-2.13764	0.0362546	0.0514647
AT1G02100	0.317482	0.0335808	9.45426	6.83338e-14	4.16329e-13
AT1G02110	0.0219895	0.0317959	0.691583	0.491625	0.547755
AT1G02120	-0.168302	0.0260464	-6.46159	1.45113e-08	4.886e-08
AT1G02130	0.0220503	0.0259385	0.850099	0.398343	0.455131
AT1G02140	-0.133141	0.0302343	-4.40364	3.9904e-05	8.46872e-05
AT1G02145	-0.0562033	0.0233681	-2.40513	0.0189786	0.0282173
AT1G02150	-0.363599	0.0342182	-10.6259	6.2354e-16	4.74122e-15
AT1G02160	0.0278254	0.038728	0.718484	0.474995	0.531407
AT1G02170	0.432719	0.0351681	12.3043	9.59388e-19	1.00982e-17
AT1G02180	-0.0161527	0.0538692	-0.29985	0.765234	0.802175
AT1G02205	-0.274195	0.10582	-2.59115	0.0117633	0.0180628
AT1G02220	0.144887	0.0672483	2.15451	0.0348544	0.049652
AT1G02230	-0.192367	0.0823956	-2.33468	0.0226121	0.0331909
AT1G02260	0.117603	0.0330729	3.55586	0.000702602	0.00127417
AT1G02270	0.371928	0.0354165	10.5015	1.02022e-15	7.56647e-15
AT1G02280	-0.351671	0.0737053	-4.77131	1.05198e-05	2.40462e-05
AT1G02290	-0.14181	0.0318268	-4.45567	3.31389e-05	7.10888e-05
AT1G02300	0.255646	0.0872533	2.92993	0.00465178	0.00757312
AT1G02305	0.118868	0.0465576	2.55313	0.012995	0.0198387
AT1G02310	0.0378931	0.0422401	0.897088	0.372933	0.428945
AT1G02330	-0.000422612	0.0434004	-0.00973751	0.99226	0.993567
AT1G02335	0.0543236	0.0943625	0.57569	0.566782	0.619959
AT1G02340	0.0445175	0.160102	0.278057	0.781838	0.816738
AT1G02350	-0.116084	0.130198	-0.891591	0.375851	0.432147
AT1G02360	0.359334	0.0878967	4.08814	0.000120344	0.000240501
AT1G02370	-0.350903	0.0515846	-6.80246	3.6317e-09	1.32557e-08
AT1G02380	0.907431	0.140053	6.47921	1.35127e-08	4.56893e-08
AT1G02390	0.953625	0.14373	6.63482	7.18781e-09	2.52694e-08
AT1G02400	0.275006	0.0665481	4.13244	0.000103319	0.000208159
AT1G02405	0.122554	0.0422772	2.89881	0.00508059	0.00823408
AT1G02410	0.160532	0.0325511	4.93169	5.79888e-06	1.37337e-05
AT1G02420	-0.435561	0.0325543	-13.3795	1.81193e-20	2.35283e-19
AT1G02450	-0.0386747	0.0881571	-0.438702	0.66231	0.709637
AT1G02460	-0.647093	0.0574343	-11.2667	5.06255e-17	4.33871e-16
AT1G02470	0.0403825	0.0414168	0.975028	0.333107	0.388373
AT1G02475	-0.0747873	0.0437923	-1.70777	0.0923787	0.121709
AT1G02500	-0.0499297	0.0364477	-1.3699	0.175361	0.218569
AT1G02560	-0.0357766	0.0283594	-1.26154	0.211553	0.258926
AT1G02610	2.25021	0.192479	11.6907	9.85798e-18	9.20094e-17
AT1G02620	1.22721	0.0914617	13.4177	1.57775e-20	2.07246e-19
AT1G02640	1.84699	0.131641	14.0305	1.75975e-21	2.61629e-20
AT1G02650	1.69891	0.110251	15.4095	1.5067e-23	2.91703e-22
AT1G02660	3.35136	0.238727	14.0385	1.71113e-21	2.54793e-20
AT1G02670	0.330324	0.0391642	8.43435	4.42622e-12	2.23724e-11
AT1G02680	0.144357	0.0380522	3.79365	0.000324685	0.000613573
AT1G02690	-0.106806	0.0435872	-2.45041	0.0169281	0.0253652
AT1G02700	-0.031644	0.0395431	-0.800239	0.426443	0.483144
AT1G02720	-0.127926	0.0349288	-3.66249	0.000498723	0.000920893
AT1G02730	-0.168007	0.0618203	-2.71766	0.00838877	0.0131748
AT1G02740	0.388443	0.0371953	10.4433	1.28531e-15	9.40593e-15
AT1G02750	0.251202	0.0370847	6.77374	4.08302e-09	1.48078e-08
AT1G02770	0.0211606	0.0271472	0.779475	0.438486	0.494926
AT1G02780	-0.354338	0.072215	-4.90671	6.3659e-06	1.5004e-05
AT1G02800	-0.0613957	0.029718	-2.06594	0.0427633	0.0599888
AT1G02816	0.385058	0.0548577	7.01921	1.4973e-09	5.72071e-09
AT1G02820	-0.401712	0.133166	-3.01662	0.00362787	0.00598531
AT1G02830	-0.095128	0.0500089	-1.90222	0.0615072	0.0839143
AT1G02840	0.0194776	0.0302542	0.643801	0.521936	0.577423
AT1G02850	0.183399	0.170514	1.07556	0.286039	0.338968
AT1G02860	0.414766	0.0690739	6.00466	9.09331e-08	2.76006e-07
AT1G02870	-0.258103	0.0766003	-3.36948	0.00126141	0.00221528
AT1G02880	-0.0339209	0.0427809	-0.792899	0.430678	0.487425
AT1G02890	0.035614	0.0346062	1.02912	0.30718	0.361356
AT1G02900	0.317387	0.0855918	3.70814	0.00042992	0.000800285
AT1G02910	-0.061642	0.0185575	-3.32168	0.00146136	0.00254465
AT1G02920	0.481736	0.209678	2.2975	0.0247688	0.0360983
AT1G02930	0.308489	0.231408	1.33309	0.187084	0.231714
AT1G02940	-0.0661605	0.0584176	-1.13255	0.261503	0.313106
AT1G02950	0.121824	0.0620422	1.96356	0.0537958	0.0741278
AT1G02960	-0.0161086	0.0412722	-0.390302	0.69757	0.742015
AT1G02970	-0.318654	0.0374302	-8.51329	3.19932e-12	1.64294e-11
AT1G02990	-0.0648449	0.0369389	-1.75546	0.0838201	0.1113
AT1G03000	-0.0715679	0.0265868	-2.69185	0.00899517	0.0140562
AT1G03020	0.519382	0.0909305	5.71185	2.89719e-07	8.22777e-07
AT1G03030	0.185108	0.0321034	5.766	2.34114e-07	6.72789e-07
AT1G03040	-0.252251	0.0275241	-9.16474	2.21924e-13	1.28741e-12
AT1G03055	-0.161829	0.0454896	-3.5575	0.000698946	0.0012679
AT1G03060	-0.0726164	0.0338684	-2.14408	0.0357147	0.0507656
AT1G03070	0.0258267	0.0365167	0.707256	0.481897	0.538348
AT1G03080	-0.231644	0.0464524	-4.9867	4.71903e-06	1.13234e-05
AT1G03090	0.332006	0.0746585	4.44699	3.41844e-05	7.3185e-05
AT1G03100	-0.116195	0.0346413	-3.35422	0.00132225	0.00231579
AT1G03110	-0.357573	0.0668706	-5.34724	1.19742e-06	3.12574e-06
AT1G03120	0.00875462	0.0655259	0.133606	0.894121	0.913013
AT1G03130	0.00316451	0.0375239	0.0843331	0.933047	0.945949
AT1G03140	0.0450719	0.0341111	1.32133	0.190955	0.236083
AT1G03150	0.0186515	0.0482379	0.386657	0.700254	0.744418
AT1G03160	-0.435475	0.0343427	-12.6803	2.35494e-19	2.69337e-18
AT1G03180	-0.159541	0.0469138	-3.40072	0.001145	0.00202096
AT1G03190	-0.176777	0.0268146	-6.59256	8.53414e-09	2.97261e-08
AT1G03200	-0.00484126	0.0841295	-0.0575453	0.954285	0.963731
AT1G03210	0.0351514	0.0704333	0.499073	0.619387	0.669749
AT1G03220	1.57653	0.114271	13.7964	4.0459e-21	5.72939e-20
AT1G03230	0.685131	0.0768022	8.92072	6.01428e-13	3.33966e-12
AT1G03250	0.0178741	0.0243583	0.7338	0.46567	0.521913
AT1G03260	0.0673124	0.0276867	2.43122	0.0177713	0.0265236
AT1G03270	-0.0536082	0.0309737	-1.73076	0.088167	0.116575
AT1G03280	0.058445	0.034055	1.7162	0.0908168	0.119807
AT1G03290	0.165698	0.0602823	2.7487	0.00770919	0.012178
AT1G03300	0.704463	0.0667253	10.5576	8.16813e-16	6.11436e-15
AT1G03310	-0.844792	0.0558838	-15.1169	4.05378e-23	7.33982e-22
AT1G03320	-0.133403	0.0649308	-2.05454	0.043887	0.0614399
AT1G03330	-0.0492688	0.0351165	-1.40301	0.165302	0.207062
AT1G03340	-0.246383	0.036887	-6.67938	5.99645e-09	2.12632e-08
AT1G03350	-0.113621	0.0259192	-4.38365	4.2845e-05	9.057e-05
AT1G03360	-0.421001	0.093903	-4.48336	3.00082e-05	6.47547e-05
AT1G03365	0.045194	0.0238986	1.89108	0.063004	0.0857803
AT1G03370	1.15603	0.0569405	20.3024	4.36505e-30	2.43975e-28
AT1G03380	-0.283197	0.0561517	-5.04342	3.81212e-06	9.26156e-06
AT1G03400	0.25199	0.0654508	3.85008	0.000269269	0.000514295
AT1G03410	-0.0348736	0.05774	-0.603976	0.54793	0.602045
AT1G03420	0.0441142	0.092421	0.477318	0.634713	0.684058
AT1G03430	0.225765	0.0446859	5.05226	3.68709e-06	8.9793e-06
AT1G03440	-0.0768308	0.0611471	-1.25649	0.213367	0.260916
AT1G03457	1.64922	0.0750222	21.9831	4.46489e-32	3.60236e-30
AT1G03470	0.690505	0.0549144	12.5742	3.49414e-19	3.90142e-18
AT1G03475	-0.32466	0.0507322	-6.39948	1.86531e-08	6.19938e-08
AT1G03510	0.477154	0.0369014	12.9305	9.33969e-20	1.1242e-18
AT1G03520	0.616684	0.0504178	12.2315	1.26198e-18	1.30832e-17
AT1G03530	-0.540731	0.0646407	-8.36517	5.88337e-12	2.92545e-11
AT1G03540	-0.12839	0.034746	-3.69512	0.000448564	0.000833141
AT1G03545	-0.106742	0.0381725	-2.79631	0.00676419	0.0107645
AT1G03550	0.0534841	0.0599325	0.892405	0.375418	0.4317
AT1G03560	0.141426	0.030478	4.64026	1.70102e-05	3.78981e-05
AT1G03580	0.299608	0.0375899	7.97042	2.99092e-11	1.37778e-10
AT1G03590	0.68365	0.0894152	7.64579	1.13986e-10	4.92715e-10
AT1G03600	-0.0832341	0.0249467	-3.33648	0.00139647	0.00243918
AT1G03610	1.01069	0.0999816	10.1088	4.88086e-15	3.34224e-14
AT1G03620	0.554529	0.0584484	9.4875	5.9712e-14	3.66347e-13
AT1G03630	-0.391771	0.0395443	-9.90713	1.09623e-14	7.27664e-14
AT1G03650	-0.0110548	0.0586446	-0.188506	0.851059	0.876733
AT1G03660	0.0830109	0.0541292	1.53357	0.129915	0.166356
AT1G03680	-0.0249493	0.0199313	-1.25176	0.215074	0.262801
AT1G03687	-0.386615	0.0405398	-9.53667	4.89199e-14	3.0293e-13
AT1G03710	0.00396135	0.0413832	0.0957235	0.92403	0.93804
AT1G03730	0.729394	0.0637792	11.4362	2.62479e-17	2.33029e-16
AT1G03740	0.720105	0.0760367	9.4705	6.39748e-14	3.91379e-13
AT1G03750	-0.0934653	0.0334006	-2.79831	0.00672696	0.0107124
AT1G03760	-0.172604	0.049366	-3.49642	0.000848425	0.00152471
AT1G03770	0.130348	0.0346541	3.76141	0.000361087	0.000678045
AT1G03780	-0.0666433	0.0409569	-1.62716	0.108469	0.140962
AT1G03800	-0.0280172	0.0360105	-0.778029	0.439332	0.495679
AT1G03820	-0.800545	0.0926502	-8.64051	1.897e-12	9.98906e-12
AT1G03830	-0.304466	0.043814	-6.94905	1.99538e-09	7.51501e-09
AT1G03850	0.605068	0.216345	2.79677	0.00675566	0.0107519
AT1G03860	-0.230464	0.0535976	-4.2999	5.76158e-05	0.000119591
AT1G03870	1.84336	0.102616	17.9637	4.14534e-27	1.33003e-25
AT1G03900	-0.0447621	0.0248762	-1.7994	0.0765272	0.102399
AT1G03905	0.161294	0.0349911	4.60957	1.9021e-05	4.20815e-05
AT1G03910	-0.0890289	0.0267004	-3.33437	0.00140557	0.00245414
AT1G03920	0.0192197	0.0380915	0.504566	0.615544	0.666154
AT1G03930	-0.273656	0.0347836	-7.86738	4.57368e-11	2.06883e-10
AT1G03950	0.152957	0.0505631	3.02508	0.00354	0.00585035
AT1G03960	-0.165402	0.0265331	-6.23379	3.63603e-08	1.16798e-07
AT1G03970	1.2761	0.0677273	18.8417	2.94898e-28	1.12604e-26
AT1G04000	0.178897	0.0522796	3.42192	0.00107188	0.00189903
AT1G04010	0.0516234	0.03048	1.69368	0.0950412	0.124927
AT1G04020	-0.422901	0.0628064	-6.73342	4.81228e-09	1.72835e-08
AT1G04030	0.018129	0.0372363	0.486863	0.627969	0.677661
AT1G04040	0.700834	0.11352	6.17364	4.62866e-08	1.46897e-07
AT1G04050	-0.0105555	0.0348776	-0.302643	0.763113	0.800387
AT1G04070	-0.344189	0.0572418	-6.0129	8.79985e-08	2.67688e-07
AT1G04080	-0.0269956	0.0281794	-0.957992	0.341563	0.396936
AT1G04090	-0.185503	0.0274321	-6.76225	4.27881e-09	1.54713e-08
AT1G04100	-0.0478075	0.0455705	-1.04909	0.297964	0.351824
AT1G04110	-0.231914	0.0860617	-2.69475	0.00892531	0.0139584
AT1G04120	-0.233743	0.0365814	-6.38968	1.94061e-08	6.4308e-08
AT1G04130	0.0694794	0.0436182	1.5929	0.115961	0.149902
AT1G04140	0.0245417	0.0246001	0.997626	0.322105	0.377058
AT1G04160	0.0340699	0.0345137	0.98714	0.327179	0.382271
AT1G04170	-0.461595	0.086453	-5.33926	1.23476e-06	3.21494e-06
AT1G04180	0.360013	0.131	2.74819	0.00771991	0.0121939
AT1G04190	-0.342651	0.0512326	-6.68815	5.78622e-09	2.05632e-08
AT1G04200	0.68235	0.035852	19.0324	1.67966e-28	6.70577e-27
AT1G04210	0.503913	0.0362118	13.9157	2.64482e-21	3.83172e-20
AT1G04220	-0.129412	0.0613246	-2.11027	0.0386295	0.0545829
AT1G04230	0.497489	0.037726	13.1869	3.64975e-20	4.60288e-19
AT1G04240	1.1651	0.142634	8.16847	1.32246e-11	6.31214e-11
AT1G04250	-0.238022	0.0718167	-3.3143	0.00149478	0.00259932
AT1G04260	-0.0789955	0.0313262	-2.52171	0.0141001	0.0213987
AT1G04270	-0.404479	0.0841947	-4.80409	9.32004e-06	2.14666e-05
AT1G04280	0.198059	0.0824934	2.4009	0.0191808	0.0284993
AT1G04290	0.132473	0.0506971	2.61303	0.0111033	0.0171174
AT1G04295	-0.015728	0.0573698	-0.27415	0.784825	0.819327
AT1G04300	0.220464	0.0362103	6.08844	6.5097e-08	2.01908e-07
AT1G04310	-0.088699	0.0420384	-2.10995	0.0386578	0.0546189
AT1G04330	0.0307345	0.0532715	0.576941	0.565942	0.619286
AT1G04340	-0.165232	0.0383027	-4.31386	5.48506e-05	0.000114159
AT1G04350	-0.30899	0.0502791	-6.14549	5.18139e-08	1.63203e-07
AT1G04360	-0.558641	0.0760233	-7.34829	3.879e-10	1.5714e-09
AT1G04390	-0.209646	0.0269026	-7.79277	6.22041e-11	2.77465e-10
AT1G04400	0.00115642	0.0443462	0.0260771	0.979275	0.983457
AT1G04410	-0.0946405	0.0296784	-3.18887	0.00218512	0.00371632
AT1G04420	-0.157802	0.0347023	-4.54729	2.38368e-05	5.21021e-05
AT1G04425	-0.0545695	0.0809734	-0.673919	0.502716	0.558564
AT1G04430	1.31317	0.0564201	23.2749	1.5756e-33	1.83026e-31
AT1G04440	0.47655	0.0430913	11.0591	1.13622e-16	9.3432e-16
AT1G04480	-0.540727	0.121648	-4.44501	3.4428e-05	7.36903e-05
AT1G04490	0.829084	0.0567146	14.6185	2.24414e-22	3.71449e-21
AT1G04510	-0.34504	0.0436114	-7.91171	3.80989e-11	1.73761e-10
AT1G04520	-0.573999	0.0906747	-6.33031	2.46571e-08	8.06278e-08
AT1G04530	-0.39033	0.0341432	-11.4321	2.66682e-17	2.36216e-16
AT1G04540	-0.235359	0.024089	-9.77039	1.9015e-14	1.22672e-13
AT1G04550	-0.483387	0.0422441	-11.4427	2.56005e-17	2.27671e-16
AT1G04555	0.133258	0.0464013	2.87187	0.00548097	0.00884431
AT1G04570	-0.298731	0.0369669	-8.08104	1.89593e-11	8.90277e-11
AT1G04580	-0.0362634	0.0195731	-1.85271	0.0683955	0.0923643
AT1G04590	-0.388345	0.0370263	-10.4883	1.07503e-15	7.94248e-15
AT1G04620	-0.0692451	0.047031	-1.47233	0.145685	0.184503
AT1G04630	-0.0599819	0.0323236	-1.85567	0.0679662	0.0918361
AT1G04635	-0.602722	0.0624216	-9.65566	3.02208e-14	1.91127e-13
AT1G04640	-0.000862769	0.0293982	-0.0293477	0.976676	0.981511
AT1G04650	-0.151632	0.0292864	-5.17757	2.29299e-06	5.75276e-06
AT1G04680	0.892693	0.0666512	13.3935	1.72245e-20	2.24571e-19
AT1G04690	-0.0685493	0.0281349	-2.43646	0.0175376	0.0262072
AT1G04700	-0.045289	0.0226998	-1.99513	0.0501597	0.0694898
AT1G04710	-0.155685	0.0382801	-4.06699	0.0001294	0.00025761
AT1G04730	-0.247033	0.0482899	-5.11563	2.90131e-06	7.18177e-06
AT1G04750	0.0194226	0.0221273	0.877764	0.383256	0.439665
AT1G04760	-0.20902	0.0476742	-4.38434	4.27399e-05	9.03676e-05
AT1G04770	2.02652	0.148882	13.6116	7.84138e-21	1.05962e-19
AT1G04778	-0.0655524	0.0936755	-0.699782	0.486523	0.542698
AT1G04780	0.658744	0.0374198	17.6041	1.25445e-26	3.69871e-25
AT1G04790	0.0387956	0.0289892	1.33828	0.185398	0.229876
AT1G04800	-0.540391	0.211475	-2.55535	0.0129203	0.019734
AT1G04810	-0.167725	0.025573	-6.55865	9.79315e-09	3.37759e-08
AT1G04820	-0.352052	0.0578211	-6.08864	6.50447e-08	2.01796e-07
AT1G04830	0.133516	0.0320371	4.16755	9.14983e-05	0.000185508
AT1G04840	-0.100717	0.0227113	-4.43468	3.5723e-05	7.6318e-05
AT1G04850	0.0288118	0.0240469	1.19815	0.235142	0.284832
AT1G04860	-0.0862991	0.0283413	-3.045	0.00334103	0.00554067
AT1G04870	-0.413746	0.075723	-5.46394	7.62777e-07	2.04457e-06
AT1G04900	-0.348754	0.0659397	-5.28898	1.4979e-06	3.8507e-06
AT1G04910	-0.0597133	0.0281184	-2.12364	0.0374527	0.0530133
AT1G04920	-0.141808	0.0296554	-4.78186	1.01181e-05	2.31884e-05
AT1G04930	-0.436658	0.0392207	-11.1333	8.50404e-17	7.08351e-16
AT1G04940	-0.362007	0.0468036	-7.7346	7.90563e-11	3.48364e-10
AT1G04945	-0.389767	0.0570274	-6.83473	3.1836e-09	1.17137e-08
AT1G04950	0.0395511	0.0305759	1.29354	0.200334	0.246587
AT1G04960	0.25569	0.0395975	6.45722	1.47703e-08	4.96627e-08
AT1G04970	-0.0666297	0.03635	-1.833	0.0713125	0.0959856
AT1G04980	-0.119833	0.0402664	-2.97602	0.00407813	0.0066898
AT1G04985	0.122045	0.0347884	3.5082	0.000817417	0.00147173
AT1G04990	-0.0112128	0.0444541	-0.252234	0.801644	0.833847
AT1G05000	1.09318	0.0686175	15.9315	2.64486e-24	5.59221e-23
AT1G05010	0.228757	0.0626772	3.64977	0.000519692	0.000957869
AT1G05020	0.664472	0.0396116	16.7747	1.70914e-25	4.40017e-24
AT1G05030	-0.0220384	0.0318	-0.693031	0.490722	0.546907
AT1G05055	-0.413747	0.0363523	-11.3816	3.24223e-17	2.8444e-16
AT1G05060	-0.0299855	0.0396693	-0.755885	0.452408	0.509002
AT1G05065	-0.915943	0.112163	-8.16618	1.33499e-11	6.36722e-11
AT1G05070	-0.0857357	0.0262337	-3.26815	0.00172061	0.00296554
AT1G05090	-0.221122	0.0565166	-3.91252	0.000218529	0.000422488
AT1G05100	0.211291	0.0620831	3.40337	0.00113563	0.00200546
AT1G05120	0.0293403	0.0295489	0.992939	0.324366	0.37926
AT1G05135	1.5736	0.109769	14.3356	6.0114e-22	9.48592e-21
AT1G05140	-0.355157	0.0290251	-12.2362	1.23985e-18	1.28815e-17
AT1G05150	0.0360078	0.0453872	0.793348	0.430418	0.487161
AT1G05160	-0.0714354	0.0318593	-2.24222	0.028313	0.0408806
AT1G05170	-0.955391	0.0769368	-12.4179	6.26555e-19	6.74964e-18
AT1G05180	0.0441545	0.0219893	2.008	0.0487397	0.0676636
AT1G05190	-0.205709	0.0391012	-5.26094	1.66782e-06	4.26024e-06
AT1G05200	-0.450698	0.0359359	-12.5417	3.94377e-19	4.37559e-18
AT1G05205	-0.149806	0.0429417	-3.48859	0.000869639	0.00156167
AT1G05210	-0.245271	0.0659875	-3.71693	0.000417755	0.000779068
AT1G05230	-0.0908256	0.0406297	-2.23545	0.0287763	0.0415029
AT1G05260	-0.0724571	0.0375541	-1.9294	0.0579815	0.0794324
AT1G05270	0.0797079	0.0194106	4.1064	0.00011302	0.000226569
AT1G05300	-0.199125	0.0668173	-2.98014	0.00403008	0.00661604
AT1G05310	-0.0563917	0.0901093	-0.625815	0.533594	0.588768
AT1G05320	-0.155273	0.0425415	-3.64991	0.000519451	0.000957516
AT1G05330	0.0381255	0.0738907	0.515972	0.607598	0.658849
AT1G05340	1.01703	0.0931533	10.9178	1.97531e-16	1.58708e-15
AT1G05350	-0.196076	0.0356365	-5.5021	6.57726e-07	1.77757e-06
AT1G05360	-0.27443	0.0290603	-9.44345	7.1397e-14	4.33758e-13
AT1G05370	-0.0403035	0.0501866	-0.803073	0.424815	0.481469
AT1G05380	-0.157715	0.0278835	-5.6562	3.60446e-07	1.01039e-06
AT1G05385	-0.403485	0.0379665	-10.6274	6.19869e-16	4.71888e-15
AT1G05400	-0.0534513	0.038125	-1.402	0.165601	0.207423
AT1G05410	-0.152225	0.0242316	-6.2821	2.99405e-08	9.70324e-08
AT1G05420	-0.283795	0.0591488	-4.79798	9.53316e-06	2.19208e-05
AT1G05430	-0.0330556	0.0210147	-1.57297	0.120507	0.155258
AT1G05460	-0.264774	0.0253605	-10.4404	1.30045e-15	9.51312e-15
AT1G05470	-0.786404	0.0620701	-12.6696	2.45029e-19	2.79084e-18
AT1G05500	-0.33605	0.0283498	-11.8537	5.28536e-18	5.06297e-17
AT1G05520	-0.212348	0.0304838	-6.96595	1.86209e-09	7.03915e-09
AT1G05540	-0.494184	0.0544059	-9.08328	3.09442e-13	1.77061e-12
AT1G05550	-0.325409	0.0432757	-7.51944	1.91807e-10	8.05624e-10
AT1G05560	-0.463668	0.0649607	-7.13767	9.21357e-10	3.60011e-09
AT1G05562	-1.09501	0.055322	-19.7935	1.84698e-29	9.03943e-28
AT1G05570	0.137226	0.0686444	1.99908	0.0497203	0.0689405
AT1G05575	2.38785	0.159818	14.9411	7.38836e-23	1.30347e-21
AT1G05590	-0.201703	0.0237858	-8.47999	3.66864e-12	1.87199e-11
AT1G05600	-0.259855	0.0315372	-8.23962	9.86521e-12	4.77967e-11
AT1G05610	0.06445	0.0262223	2.45783	0.0166116	0.0249336
AT1G05620	0.222612	0.0596294	3.73326	0.000396028	0.000740268
AT1G05630	0.898527	0.0471368	19.0621	1.53921e-28	6.26171e-27
AT1G05640	-0.12193	0.0334342	-3.64686	0.000524603	0.000965904
AT1G05670	-0.448769	0.0292256	-15.3553	1.80813e-23	3.45551e-22
AT1G05675	1.16323	0.107468	10.824	2.855e-16	2.25812e-15
AT1G05680	-0.017012	0.0654738	-0.259829	0.795804	0.828635
AT1G05690	-0.298458	0.0463934	-6.43319	1.62778e-08	5.43995e-08
AT1G05710	0.380318	0.0586736	6.48193	1.33645e-08	4.52596e-08
AT1G05720	-0.0218622	0.0349327	-0.625838	0.53358	0.588768
AT1G05730	-0.0913494	0.0326901	-2.7944	0.00679999	0.0108188
AT1G05740	-0.0634459	0.0662795	-0.957248	0.341936	0.397273
AT1G05750	-0.125682	0.0236599	-5.312	1.37118e-06	3.54525e-06
AT1G05760	-0.00596507	0.0617656	-0.0965759	0.923356	0.937454
AT1G05770	0.11215	0.0688099	1.62985	0.107897	0.140257
AT1G05780	0.415141	0.051106	8.12314	1.59395e-11	7.55373e-11
AT1G05785	-0.134089	0.041698	-3.21572	0.00201599	0.003446
AT1G05790	-0.0428774	0.0292014	-1.46833	0.146764	0.185662
AT1G05805	0.723541	0.0806379	8.97273	4.86172e-13	2.72604e-12
AT1G05810	0.860246	0.0725372	11.8594	5.17227e-18	4.96204e-17
AT1G05820	-0.0565873	0.0391505	-1.44538	0.153083	0.19301
AT1G05830	-0.066463	0.0299999	-2.21544	0.0301851	0.0433822
AT1G05835	-0.163544	0.110588	-1.47885	0.143938	0.18259
AT1G05840	0.310807	0.0477064	6.51499	1.16895e-08	3.99802e-08
AT1G05850	0.0840937	0.0239305	3.51408	0.00080233	0.001447
AT1G05860	0.0437498	0.0408941	1.06983	0.288592	0.341657
AT1G05870	-0.702786	0.0479667	-14.6515	2.00167e-22	3.34183e-21
AT1G05890	0.182531	0.042581	4.28667	6.03613e-05	0.000124833
AT1G05894	0.0178731	0.0307095	0.582004	0.562547	0.616095
AT1G05900	-0.303769	0.0299667	-10.1369	4.36083e-15	2.99679e-14
AT1G05910	-0.303647	0.0377311	-8.04766	2.17549e-11	1.01598e-10
AT1G05940	-0.120972	0.0315089	-3.83928	0.00027912	0.000531871
AT1G05950	-0.133246	0.0262015	-5.08545	3.25262e-06	7.9817e-06
AT1G05960	-0.0774088	0.0253821	-3.04973	0.0032953	0.00546933
AT1G05970	-0.0180926	0.0425716	-0.424993	0.672224	0.718981
AT1G06000	-0.625904	0.131626	-4.75517	1.11645e-05	2.54444e-05
AT1G06002	-0.24924	0.10282	-2.42403	0.0180972	0.0269744
AT1G06010	-0.22151	0.0513983	-4.30968	5.56653e-05	0.000115742
AT1G06040	-0.0877513	0.0224859	-3.9025	0.000225999	0.000436056
AT1G06050	0.302637	0.0405591	7.46165	2.43321e-10	1.00902e-09
AT1G06060	0.177045	0.0435722	4.06325	0.000131069	0.000260691
AT1G06070	-0.0779512	0.0322189	-2.41942	0.0183085	0.0272725
AT1G06080	-0.000711914	0.142804	-0.00498526	0.996037	0.996501
AT1G06090	0.156215	0.0781708	1.99838	0.0497979	0.0690234
AT1G06110	-0.085074	0.0423702	-2.00787	0.048753	0.0676772
AT1G06130	-0.0332532	0.0223407	-1.48845	0.141394	0.179749
AT1G06140	-0.138946	0.0263625	-5.2706	1.60726e-06	4.11372e-06
AT1G06150	-0.470223	0.036052	-13.0429	6.17944e-20	7.5704e-19
AT1G06160	-0.0741669	0.168621	-0.439845	0.661487	0.709005
AT1G06180	-0.636939	0.0819089	-7.77619	6.6602e-11	2.96123e-10
AT1G06190	-0.294908	0.0480424	-6.1385	5.32841e-08	1.67615e-07
AT1G06200	0.0788819	0.0234628	3.362	0.00129089	0.00226396
AT1G06210	-0.197686	0.0366995	-5.38663	1.02871e-06	2.714e-06
AT1G06220	-0.445865	0.0571695	-7.79901	6.06228e-11	2.70725e-10
AT1G06230	0.0899739	0.0298505	3.01415	0.00365387	0.00602768
AT1G06240	-0.133797	0.0302636	-4.42106	3.75019e-05	7.9853e-05
AT1G06265	-0.147708	0.0290312	-5.08791	3.22249e-06	7.91381e-06
AT1G06270	-0.388483	0.0451147	-8.61101	2.14132e-12	1.12082e-11
AT1G06290	0.105392	0.0352956	2.98597	0.00396316	0.00651173
AT1G06360	2.04208	0.230206	8.87064	7.38295e-13	4.06005e-12
AT1G06370	0.178269	0.0333892	5.33912	1.23543e-06	3.21626e-06
AT1G06380	-0.392105	0.0769986	-5.09236	3.16862e-06	7.79144e-06
AT1G06390	0.264941	0.0304207	8.70922	1.43083e-12	7.62594e-12
AT1G06400	0.910389	0.0562833	16.1751	1.18815e-24	2.64563e-23
AT1G06410	0.951953	0.0491795	19.3567	6.50759e-29	2.85195e-27
AT1G06420	0.00165654	0.0375668	0.0440959	0.964961	0.972323
AT1G06430	0.0489939	0.0476395	1.02843	0.307502	0.361691
AT1G06440	0.121226	0.0338306	3.58332	0.000643603	0.00117369
AT1G06450	-0.0669881	0.0343988	-1.9474	0.0557435	0.0765546
AT1G06460	0.0674551	0.0393881	1.71258	0.0914855	0.120623
AT1G06470	-0.0842959	0.0278368	-3.02822	0.00350791	0.00580079
AT1G06475	1.38288	0.0832431	16.6126	2.87455e-25	7.21744e-24
AT1G06490	-0.00533981	0.032021	-0.16676	0.868069	0.891319
AT1G06500	-0.0810638	0.0437427	-1.8532	0.0683251	0.0922887
AT1G06510	-0.2452	0.0290371	-8.44437	4.24734e-12	2.15078e-11
AT1G06515	0.16706	0.041533	4.02235	0.000150718	0.000297168
AT1G06520	0.0659234	0.048232	1.3668	0.176327	0.219631
AT1G06530	-0.233469	0.0496667	-4.70072	1.36374e-05	3.07352e-05
AT1G06540	-0.000997571	0.0476158	-0.0209504	0.983348	0.986572
AT1G06550	-0.430414	0.0470404	-9.14988	2.3579e-13	1.36457e-12
AT1G06560	-0.25658	0.0628977	-4.07932	0.000124044	0.000247612
AT1G06570	-0.0542361	0.0465835	-1.16428	0.248504	0.299026
AT1G06580	0.411857	0.032243	12.7736	1.66678e-19	1.93852e-18
AT1G06590	-0.0609448	0.0283959	-2.14626	0.0355333	0.0505413
AT1G06620	0.485497	0.0957743	5.06917	3.45898e-06	8.4526e-06
AT1G06630	0.194971	0.0327967	5.94483	1.15368e-07	3.44106e-07
AT1G06640	0.0102196	0.0561935	0.181864	0.856247	0.881057
AT1G06645	-0.0129044	0.045574	-0.283153	0.777946	0.813422
AT1G06650	0.108597	0.0336158	3.23053	0.00192805	0.00330594
AT1G06660	-0.0581447	0.0250349	-2.32255	0.0232968	0.0340973
AT1G06670	-0.345167	0.0523676	-6.59125	8.57967e-09	2.98685e-08
AT1G06680	-0.0443271	0.0258788	-1.71287	0.0914309	0.120559
AT1G06690	-0.317399	0.0707791	-4.48436	2.99008e-05	6.45519e-05
AT1G06700	0.150999	0.0231203	6.53103	1.09542e-08	3.75852e-08
AT1G06710	-0.306439	0.0387093	-7.91641	3.73667e-11	1.70542e-10
AT1G06720	-0.427607	0.0964065	-4.43546	3.56232e-05	7.61133e-05
AT1G06730	-0.361523	0.0513005	-7.04716	1.33532e-09	5.12212e-09
AT1G06740	0.239764	0.027792	8.62709	2.00446e-12	1.05204e-11
AT1G06760	-0.140433	0.037735	-3.72155	0.000411492	0.000767834
AT1G06770	0.00790033	0.0296351	0.266587	0.790619	0.823992
AT1G06780	0.00202626	0.0302826	0.0669117	0.946854	0.95748
AT1G06790	-0.401059	0.0665011	-6.03087	8.19157e-08	2.50449e-07
AT1G06800	0.391791	0.0417287	9.38899	8.90739e-14	5.35916e-13
AT1G06820	-0.16707	0.0296458	-5.63554	3.9083e-07	1.09016e-06
AT1G06830	0.147924	0.0894846	1.65306	0.103067	0.134624
AT1G06840	0.227312	0.040731	5.58081	4.8407e-07	1.33386e-06
AT1G06850	0.247355	0.0501996	4.92743	5.89192e-06	1.39455e-05
AT1G06870	0.00432341	0.0278511	0.155233	0.877112	0.898881
AT1G06890	0.0318784	0.0224492	1.42002	0.160308	0.201448
AT1G06900	-0.143735	0.0416246	-3.45311	0.000972261	0.00173145
AT1G06910	-0.308845	0.0375669	-8.22118	1.06433e-11	5.13344e-11
AT1G06950	-0.686445	0.105913	-6.48119	1.34045e-08	4.53711e-08
AT1G06960	-0.105983	0.0322987	-3.28133	0.00165302	0.00285787
AT1G06980	-0.657711	0.0867006	-7.586	1.45819e-10	6.20167e-10
AT1G07000	2.71137	0.136221	19.9042	1.34656e-29	6.7095e-28
AT1G07010	-0.673621	0.0608094	-11.0776	1.05711e-16	8.71913e-16
AT1G07020	0.509799	0.0519694	9.80961	1.62337e-14	1.05683e-13
AT1G07030	-0.705591	0.0598305	-11.7932	6.65965e-18	6.31047e-17
AT1G07040	0.278232	0.0811841	3.42717	0.00105447	0.00186904
AT1G07050	-0.19506	0.0455206	-4.28509	6.06973e-05	0.000125448
AT1G07070	-0.739307	0.12673	-5.8337	1.79217e-07	5.22582e-07
AT1G07080	0.0447494	0.0380751	1.17529	0.244101	0.294169
AT1G07090	-0.603216	0.10285	-5.86503	1.58326e-07	4.64687e-07
AT1G07110	0.00278232	0.0266252	0.104499	0.91709	0.932271
AT1G07119	-0.158894	0.0578039	-2.74885	0.007706	0.0121739
AT1G07128	1.71365	0.0966609	17.7285	8.53949e-27	2.60138e-25
AT1G07130	0.429054	0.0466026	9.20666	1.87066e-13	1.09144e-12
AT1G07135	3.35483	0.244186	13.7388	4.96949e-21	6.95447e-20
AT1G07140	0.081991	0.032471	2.52505	0.0139786	0.0212294
AT1G07150	1.16873	0.0656991	17.7891	7.08246e-27	2.18864e-25
AT1G07160	0.330211	0.04533	7.28461	5.03958e-10	2.02118e-09
AT1G07170	0.0772973	0.0515465	1.49956	0.138496	0.176371
AT1G07180	-0.0741956	0.0316641	-2.34321	0.0221414	0.0325521
AT1G07200	-0.611948	0.0375702	-16.2881	8.217e-25	1.89305e-23
AT1G07210	-0.23824	0.0396899	-6.00254	9.17072e-08	2.78092e-07
AT1G07220	0.629163	0.0395737	15.8985	2.94944e-24	6.19543e-23
AT1G07230	-0.00214426	0.0574861	-0.0373005	0.970358	0.976893
AT1G07240	0.518679	0.0541498	9.57861	4.12768e-14	2.57419e-13
AT1G07250	-0.368696	0.038172	-9.65881	2.98393e-14	1.88962e-13
AT1G07260	0.0181615	0.045569	0.398549	0.691512	0.736587
AT1G07270	-0.179404	0.0341561	-5.25247	1.72281e-06	4.39198e-06
AT1G07280	-0.31759	0.0680394	-4.66774	1.53872e-05	3.44972e-05
AT1G07290	-0.254419	0.0370263	-6.87129	2.74207e-09	1.01586e-08
AT1G07300	0.217811	0.0665672	3.27204	0.00170041	0.00293388
AT1G07310	0.448622	0.0479081	9.36421	9.85106e-14	5.89749e-13
AT1G07320	-0.269673	0.0502998	-5.36133	1.13416e-06	2.97147e-06
AT1G07350	0.0767762	0.0447057	1.71737	0.0906012	0.119564
AT1G07360	-0.304571	0.0374947	-8.12304	1.59466e-11	7.55525e-11
AT1G07370	-0.704212	0.0977593	-7.20352	7.03158e-10	2.7817e-09
AT1G07380	-0.101467	0.0494253	-2.05294	0.0440461	0.0616403
AT1G07390	-0.227648	0.04155	-5.47889	7.19787e-07	1.93577e-06
AT1G07400	0.273141	0.0650621	4.19816	8.22664e-05	0.000167796
AT1G07410	-0.136073	0.0519995	-2.61681	0.0109928	0.0169566
AT1G07420	0.264436	0.0427191	6.19011	4.33283e-08	1.38076e-07
AT1G07430	-0.712731	0.0994907	-7.1638	8.27688e-10	3.25057e-09
AT1G07440	-0.07204	0.0449659	-1.6021	0.113908	0.147544
AT1G07450	-0.300081	0.0526622	-5.69824	3.05642e-07	8.65193e-07
AT1G07470	0.0350118	0.0283335	1.2357	0.22095	0.269213
AT1G07480	0.0997047	0.0372657	2.67551	0.00939966	0.0146574
AT1G07485	-0.287965	0.0528905	-5.44455	8.22288e-07	2.19733e-06
AT1G07490	-0.691132	0.0916263	-7.54294	1.74114e-10	7.34186e-10
AT1G07500	0.643993	0.152583	4.22062	7.60733e-05	0.000155774
AT1G07510	0.337752	0.0264061	12.7907	1.56437e-19	1.82712e-18
AT1G07520	0.775318	0.0900094	8.61375	2.11738e-12	1.1092e-11
AT1G07530	0.359004	0.0279104	12.8627	1.19889e-19	1.42529e-18
AT1G07570	0.00628944	0.0642546	0.0978831	0.922322	0.936668
AT1G07590	-0.044848	0.0953673	-0.470266	0.639716	0.688526
AT1G07600	-0.0793048	0.224025	-0.353999	0.724468	0.76623
AT1G07610	-0.00682019	0.14006	-0.0486946	0.96131	0.969556
AT1G07615	-0.192796	0.0516262	-3.73447	0.000394467	0.000737423
AT1G07620	0.626796	0.0883597	7.09369	1.10349e-09	4.27512e-09
AT1G07630	0.0829146	0.0499144	1.66114	0.10143	0.132628
AT1G07640	-0.232532	0.0444769	-5.22815	1.89071e-06	4.79529e-06
AT1G07650	1.03283	0.0724708	14.2517	8.0696e-22	1.25388e-20
AT1G07660	0.111781	0.0386691	2.89071	0.00519797	0.00841441
AT1G07670	0.239605	0.0307189	7.79993	6.03949e-11	2.69832e-10
AT1G07700	-0.0380361	0.0309697	-1.22817	0.223744	0.272189
AT1G07705	-0.159234	0.0359784	-4.42583	3.68692e-05	7.86447e-05
AT1G07710	-0.117455	0.0373584	-3.14399	0.00249769	0.00421153
AT1G07720	0.746497	0.080962	9.22034	1.76921e-13	1.03522e-12
AT1G07728	-0.0984033	0.0333954	-2.94661	0.00443605	0.00723936
AT1G07740	-0.103395	0.0291796	-3.54339	0.000731062	0.00132392
AT1G07745	-0.0821363	0.0325709	-2.52177	0.014098	0.0213972
AT1G07750	-0.111099	0.0555787	-1.99894	0.0497355	0.0689567
AT1G07770	-0.434092	0.0882954	-4.91636	6.14061e-06	1.44985e-05
AT1G07780	-0.321348	0.0537595	-5.97752	1.01309e-07	3.05145e-07
AT1G07790	-0.887228	0.0685363	-12.9454	8.84204e-20	1.06697e-18
AT1G07810	-0.0495503	0.0276753	-1.79041	0.0779737	0.104161
AT1G07820	-0.470445	0.0539345	-8.72253	1.35481e-12	7.23476e-12
AT1G07830	-0.294087	0.0509644	-5.77044	2.30058e-07	6.61627e-07
AT1G07840	-0.312682	0.0492572	-6.34795	2.29647e-08	7.53238e-08
AT1G07870	1.70942	0.065326	26.1675	1.45788e-36	4.38408e-34
AT1G07880	-0.00664024	0.0478488	-0.138775	0.89005	0.909386
AT1G07890	0.0607473	0.0587877	1.03333	0.30522	0.35929
AT1G07900	0.654537	0.0748343	8.74649	1.22802e-12	6.58012e-12
AT1G07901	-0.412969	0.279131	-1.47948	0.143769	0.182424
AT1G07910	-0.103601	0.0246914	-4.19585	8.29298e-05	0.000169042
AT1G07920	-0.327334	0.0480498	-6.81239	3.48759e-09	1.2766e-08
AT1G07930	-0.480699	0.075984	-6.32632	2.50574e-08	8.18953e-08
AT1G07940	-0.300168	0.052849	-5.67974	3.28663e-07	9.26011e-07
AT1G07950	-0.257352	0.0382453	-6.72899	4.89994e-09	1.75754e-08
AT1G07960	-0.377113	0.0368389	-10.2368	2.92513e-15	2.05634e-14
AT1G07970	-0.11769	0.0339873	-3.46277	0.000943262	0.00168276
AT1G07980	-0.167902	0.0334319	-5.02221	4.12928e-06	9.98307e-06
AT1G07985	0.394831	0.0990437	3.98643	0.000170288	0.000333942
AT1G07990	0.0748001	0.0330674	2.26205	0.0269934	0.0391011
AT1G08000	-0.0883647	0.0400836	-2.20451	0.0309799	0.0444483
AT1G08005	-0.184562	0.184492	-1.00038	0.320781	0.375614
AT1G08010	-0.0363627	0.0364606	-0.997317	0.322253	0.377178
AT1G08030	-0.0285207	0.026424	-1.07935	0.284361	0.337353
AT1G08040	0.0230509	0.0270425	0.852397	0.397076	0.453818
AT1G08050	0.0498241	0.0381566	1.30578	0.196161	0.241868
AT1G08060	0.0170042	0.0356314	0.477224	0.634779	0.684092
AT1G08070	0.0427276	0.0288209	1.48252	0.142961	0.181494
AT1G08110	0.091403	0.0249346	3.66571	0.000493534	0.000911834
AT1G08125	-0.0655519	0.0292946	-2.23767	0.0286231	0.0412943
AT1G08130	-0.216643	0.0591307	-3.66379	0.00049662	0.000917273
AT1G08160	0.0523485	0.0596009	0.878318	0.382958	0.439401
AT1G08165	-0.181224	0.102882	-1.76148	0.0827882	0.110036
AT1G08170	-0.0879438	0.0486091	-1.8092	0.0749738	0.100495
AT1G08180	-0.415225	0.0617802	-6.72101	5.06174e-09	1.81053e-08
AT1G08190	-0.108809	0.02873	-3.78731	0.000331554	0.000625756
AT1G08200	0.203969	0.021146	9.64572	3.14607e-14	1.98448e-13
AT1G08210	-0.0148597	0.0378828	-0.392254	0.696135	0.740774
AT1G08220	-0.402136	0.0797769	-5.04076	3.85048e-06	9.35006e-06
AT1G08230	-0.0374075	0.0696225	-0.53729	0.592874	0.644914
AT1G08250	-1.48991	0.0880476	-16.9216	1.06978e-25	2.8414e-24
AT1G08260	-0.0921119	0.0476692	-1.93231	0.0576145	0.078961
AT1G08270	-0.1853	0.0471911	-3.9266	0.000208428	0.000404216
AT1G08280	-0.69767	0.0623472	-11.1901	6.81774e-17	5.7409e-16
AT1G08300	-0.202526	0.0357185	-5.67006	3.41381e-07	9.60298e-07
AT1G08315	1.19579	0.0528402	22.6303	8.20554e-33	7.79446e-31
AT1G08340	-0.0186592	0.0481078	-0.387863	0.699366	0.743638
AT1G08350	-0.283817	0.0236851	-11.9829	3.23195e-18	3.1813e-17
AT1G08360	-0.425632	0.0791576	-5.37702	1.06756e-06	2.80803e-06
AT1G08370	0.050709	0.02847	1.78114	0.0794911	0.106019
AT1G08380	0.00099878	0.0288128	0.0346644	0.972452	0.978337
AT1G08390	-0.671463	0.0477896	-14.0504	1.64028e-21	2.4481e-20
AT1G08400	-0.392332	0.0319785	-12.2686	1.09723e-18	1.14739e-17
AT1G08410	-0.325291	0.0638522	-5.09444	3.14383e-06	7.73442e-06
AT1G08420	0.0166635	0.0242045	0.688448	0.493584	0.549652
AT1G08450	0.22741	0.0425554	5.34386	1.21307e-06	3.16358e-06
AT1G08460	0.180004	0.0706345	2.54839	0.0131567	0.0200697
AT1G08465	0.0664147	0.0322299	2.06066	0.0432809	0.0606574
AT1G08470	-0.0274599	0.0352224	-0.779615	0.438404	0.494923
AT1G08480	-0.00887585	0.0324877	-0.273207	0.785547	0.819859
AT1G08490	-0.0742087	0.0216005	-3.4355	0.00102737	0.00182419
AT1G08500	0.226299	0.0456404	4.95831	5.24914e-06	1.25101e-05
AT1G08510	0.439604	0.0438203	10.032	6.63973e-15	4.4877e-14
AT1G08520	-0.207523	0.0348717	-5.95104	1.1256e-07	3.36563e-07
AT1G08530	-0.0795451	0.0421394	-1.88766	0.0634687	0.0863338
AT1G08540	-0.135547	0.0274405	-4.93968	5.62825e-06	1.33542e-05
AT1G08550	-0.0620845	0.0427576	-1.45201	0.151236	0.190881
AT1G08560	-0.0326158	0.0669292	-0.487317	0.627648	0.677353
AT1G08570	-1.27187	0.0550885	-23.0878	2.53431e-33	2.74545e-31
AT1G08580	-0.724502	0.111074	-6.52272	1.13293e-08	3.88171e-08
AT1G08592	-0.196179	0.0347249	-5.64951	3.70026e-07	1.03529e-06
AT1G08600	-0.125089	0.0331285	-3.77587	0.0003443	0.000648797
AT1G08610	-0.260394	0.0966941	-2.69296	0.00896828	0.0140199
AT1G08620	0.000636911	0.0300751	0.0211774	0.983168	0.986442
AT1G08640	-0.574586	0.0812122	-7.07513	1.19073e-09	4.59124e-09
AT1G08650	0.552134	0.118721	4.6507	1.63747e-05	3.65879e-05
AT1G08660	0.0247616	0.0274544	0.901917	0.370381	0.426467
AT1G08680	-0.00498065	0.0353262	-0.14099	0.888307	0.908006
AT1G08700	-0.274443	0.0302225	-9.08075	3.1266e-13	1.78796e-12
AT1G08710	-0.0913706	0.0375216	-2.43515	0.0175958	0.0262839
AT1G08720	0.68878	0.0488383	14.1033	1.3608e-21	2.05483e-20
AT1G08750	-0.0226375	0.0302113	-0.749305	0.456336	0.512613
AT1G08760	0.141154	0.040182	3.51286	0.000805447	0.00145158
AT1G08770	-0.257622	0.0451473	-5.70625	2.96176e-07	8.40124e-07
AT1G08780	-0.0572744	0.0394913	-1.4503	0.15171	0.191467
AT1G08800	-0.201109	0.043412	-4.63257	1.7494e-05	3.88905e-05
AT1G08810	-0.610399	0.0596712	-10.2294	3.01348e-15	2.11075e-14
AT1G08820	0.248439	0.0393493	6.31368	2.63668e-08	8.59563e-08
AT1G08830	0.0373808	0.10953	0.341283	0.733975	0.774756
AT1G08840	-0.120741	0.0368618	-3.27551	0.00168257	0.00290543
AT1G08845	-0.266581	0.0551129	-4.83699	8.2507e-06	1.91569e-05
AT1G08880	-0.388856	0.0480157	-8.09852	1.76417e-11	8.31139e-11
AT1G08890	0.737012	0.0958188	7.69173	9.43318e-11	4.1126e-10
AT1G08900	0.201739	0.0480403	4.19936	8.19223e-05	0.000167129
AT1G08910	0.0381381	0.0361639	1.05459	0.295458	0.349165
AT1G08920	1.1539	0.0867009	13.309	2.34003e-20	2.99421e-19
AT1G08930	4.09801	0.173497	23.62	6.60824e-34	8.22107e-32
AT1G08940	0.331649	0.0603388	5.49645	6.72337e-07	1.81527e-06
AT1G08960	-0.48646	0.0368581	-13.1982	3.50281e-20	4.42916e-19
AT1G08970	-0.0131548	0.0249877	-0.526452	0.600339	0.651931
AT1G08980	1.45064	0.0873756	16.6024	2.97052e-25	7.42938e-24
AT1G09000	-0.0542771	0.0248325	-2.18573	0.0323886	0.0463556
AT1G09010	0.104385	0.0370615	2.81655	0.00639584	0.0102154
AT1G09020	-0.118144	0.0266331	-4.43598	3.55576e-05	7.599e-05
AT1G09040	-0.0742664	0.0315093	-2.35697	0.0214006	0.0315519
AT1G09050	-0.0531088	0.0356092	-1.49144	0.140612	0.178849
AT1G09060	0.86457	0.0453027	19.0843	1.44223e-28	5.87962e-27
AT1G09070	1.88454	0.11564	16.2966	7.99299e-25	1.84585e-23
AT1G09100	-0.0266131	0.0476216	-0.558846	0.578158	0.630864
AT1G09130	-0.0279519	0.0201978	-1.38391	0.171049	0.21365
AT1G09140	-0.0394392	0.0279766	-1.40972	0.163317	0.204815
AT1G09150	-0.0551303	0.0202354	-2.72445	0.00823572	0.0129503
AT1G09157	-0.0337331	0.0234166	-1.44056	0.154435	0.19455
AT1G09160	1.14891	0.0441423	26.0273	2.01523e-36	5.71467e-34
AT1G09176	0.0192479	0.0515227	0.373581	0.709914	0.753026
AT1G09180	-0.531755	0.0751195	-7.07879	1.17297e-09	4.52819e-09
AT1G09190	-0.0653619	0.0373405	-1.75043	0.0846913	0.112349
AT1G09195	-0.0352426	0.040989	-0.859805	0.393009	0.449703
AT1G09200	-0.449436	0.0747895	-6.00934	8.92546e-08	2.71252e-07
AT1G09210	-0.246952	0.0286135	-8.6306	1.97576e-12	1.03783e-11
AT1G09220	-0.143598	0.0363364	-3.95191	0.000191382	0.000373147
AT1G09230	-0.130528	0.049554	-2.63405	0.010501	0.0162604
AT1G09240	0.268292	0.170809	1.57072	0.12103	0.155879
AT1G09250	0.287616	0.0772638	3.72251	0.000410204	0.000765579
AT1G09270	0.0787141	0.0226869	3.46958	0.000923282	0.00164925
AT1G09280	0.135095	0.0351899	3.83903	0.00027935	0.00053223
AT1G09290	-0.191137	0.0319827	-5.97627	1.01814e-07	3.06569e-07
AT1G09300	-0.201009	0.0500562	-4.01567	0.000154186	0.000303663
AT1G09310	-0.140029	0.0504333	-2.77653	0.00714321	0.011335
AT1G09320	-0.242563	0.0344347	-7.04415	1.35191e-09	5.18063e-09
AT1G09330	-0.126326	0.0330432	-3.82307	0.000294551	0.000559204
AT1G09340	-0.219771	0.0394135	-5.57605	4.93154e-07	1.35656e-06
AT1G09350	-0.385623	0.0756726	-5.09594	3.12599e-06	7.69643e-06
AT1G09390	0.669554	0.0535781	12.4968	4.66425e-19	5.119e-18
AT1G09415	0.137059	0.0698598	1.96192	0.0539917	0.0743765
AT1G09420	-0.0376037	0.024647	-1.52569	0.131866	0.168607
AT1G09421	0.222846	0.0673587	3.30835	0.00152224	0.00264396
AT1G09430	0.0976353	0.0566699	1.72288	0.0895936	0.118339
AT1G09440	-0.351798	0.0364306	-9.65665	3.01006e-14	1.9043e-13
AT1G09460	0.927131	0.0815478	11.3692	3.40215e-17	2.98063e-16
AT1G09470	-0.177074	0.0399487	-4.43253	3.59977e-05	7.68793e-05
AT1G09480	-0.0168874	0.0383956	-0.439826	0.6615	0.709005
AT1G09490	0.117422	0.0366735	3.20181	0.00210199	0.00358411
AT1G09500	0.138468	0.112554	1.23024	0.222973	0.271319
AT1G09520	-0.0472763	0.037134	-1.27313	0.207439	0.254424
AT1G09530	-0.0389873	0.0481576	-0.809578	0.421092	0.477642
AT1G09560	1.15245	0.0738524	15.6048	7.82616e-24	1.5671e-22
AT1G09570	0.676686	0.0933767	7.24683	5.88582e-10	2.34351e-09
AT1G09575	1.31445	0.110078	11.9411	3.7882e-18	3.69862e-17
AT1G09580	-0.307256	0.0350699	-8.76126	1.15584e-12	6.21357e-12
AT1G09590	-0.621949	0.104618	-5.94495	1.15313e-07	3.43994e-07
AT1G09600	-0.281923	0.0283027	-9.961	8.82793e-15	5.90663e-14
AT1G09610	0.078749	0.0385978	2.04025	0.0453304	0.0632814
AT1G09620	-0.180518	0.0464863	-3.88325	0.000241051	0.000463243
AT1G09630	-0.063323	0.028668	-2.20884	0.0306626	0.0440193
AT1G09640	-0.295364	0.0578678	-5.10412	3.03062e-06	7.4769e-06
AT1G09645	0.251164	0.0420805	5.96866	1.04941e-07	3.15298e-07
AT1G09660	-0.0687303	0.0329662	-2.08487	0.040953	0.0576169
AT1G09680	-0.00347968	0.0286583	-0.12142	0.903727	0.921212
AT1G09690	-0.493852	0.0888931	-5.55557	5.34148e-07	1.46223e-06
AT1G09700	-0.237137	0.0460352	-5.15122	2.53473e-06	6.32716e-06
AT1G09710	-0.00801974	0.0339695	-0.236086	0.814097	0.84499
AT1G09730	0.0717361	0.0284314	2.52313	0.0140483	0.0213268
AT1G09740	0.178566	0.0835843	2.13636	0.0363629	0.0516007
AT1G09750	-0.519875	0.0712625	-7.29521	4.82482e-10	1.93746e-09
AT1G09760	-0.235551	0.0251445	-9.36791	9.70399e-14	5.81486e-13
AT1G09770	0.0625852	0.0264594	2.36533	0.0209613	0.0309445
AT1G09780	-0.319291	0.0728767	-4.38126	4.32107e-05	9.12531e-05
AT1G09794	-0.0726722	0.0795023	-0.914089	0.363997	0.419797
AT1G09795	-0.201214	0.0472401	-4.25939	6.64285e-05	0.000136809
AT1G09800	-0.274314	0.0465166	-5.89712	1.39423e-07	4.11904e-07
AT1G09810	0.140525	0.0446207	3.14933	0.00245846	0.00414936
AT1G09812	-0.131928	0.0976007	-1.35172	0.181081	0.224972
AT1G09815	-0.271907	0.0506581	-5.36749	1.10753e-06	2.90683e-06
AT1G09820	-0.326629	0.0287668	-11.3544	3.60259e-17	3.14765e-16
AT1G09830	-0.629454	0.0864879	-7.27794	5.17963e-10	2.07519e-09
AT1G09840	-0.0119246	0.0276606	-0.431106	0.667796	0.714839
AT1G09850	-0.0937239	0.052364	-1.78986	0.0780644	0.104261
AT1G09870	0.214149	0.0242588	8.82769	8.80313e-13	4.79387e-12
AT1G09890	-0.0753887	0.0647925	-1.16354	0.2488	0.299308
AT1G09900	-0.792208	0.078692	-10.0672	5.76463e-15	3.9182e-14
AT1G09910	0.178758	0.0598647	2.98604	0.00396238	0.006511
AT1G09920	0.115928	0.0336436	3.44576	0.000994913	0.00176885
AT1G09932	1.23947	0.0950753	13.0367	6.32182e-20	7.73991e-19
AT1G09940	1.33827	0.0459418	29.1296	2.14619e-39	1.53278e-36
AT1G09950	2.56471	0.103197	24.8525	3.21656e-35	6.08088e-33
AT1G09960	0.0579953	0.0307739	1.88456	0.0638934	0.086838
AT1G09970	1.70742	0.0953901	17.8994	5.04776e-27	1.58786e-25
AT1G09980	-0.0679886	0.0241356	-2.81694	0.00638895	0.0102053
AT1G09995	1.24942	0.0661549	18.8863	2.58417e-28	9.94623e-27
AT1G10020	1.11964	0.14372	7.7904	6.2813e-11	2.80051e-10
AT1G10030	-0.10636	0.0375757	-2.83056	0.0061517	0.00985653
AT1G10040	-0.0272434	0.0268604	-1.01426	0.314163	0.368537
AT1G10050	0.541394	0.0298503	18.137	2.44336e-27	8.10934e-26
AT1G10060	-0.313437	0.0831919	-3.76764	0.000353761	0.00066526
AT1G10070	0.0674779	0.0573805	1.17597	0.243831	0.293935
AT1G10090	0.465098	0.043968	10.5781	7.5328e-16	5.66738e-15
AT1G10095	-0.0481089	0.0338621	-1.42073	0.160103	0.201216
AT1G10120	0.942075	0.0565241	16.6668	2.41492e-25	6.09515e-24
AT1G10130	-0.0307219	0.0260924	-1.17743	0.243253	0.293349
AT1G10140	0.328544	0.0992266	3.31105	0.00150972	0.0026234
AT1G10150	0.310761	0.0668462	4.64889	1.64833e-05	3.68092e-05
AT1G10155	-0.125574	0.101634	-1.23555	0.221007	0.269266
AT1G10170	0.0229168	0.0339753	0.674515	0.50234	0.55821
AT1G10180	-0.179323	0.0275334	-6.51293	1.17878e-08	4.02879e-08
AT1G10200	0.00877617	0.0327381	0.268072	0.78948	0.823116
AT1G10210	-0.0942899	0.0432709	-2.17906	0.0329022	0.0470278
AT1G10230	-0.34242	0.0508966	-6.72776	4.92445e-09	1.76535e-08
AT1G10240	-0.184724	0.0307873	-6.00001	9.26355e-08	2.80687e-07
AT1G10270	-0.650971	0.073262	-8.88552	6.94649e-13	3.83259e-12
AT1G10280	-0.601623	0.0395055	-15.2288	2.77256e-23	5.15557e-22
AT1G10290	-0.0513296	0.0283249	-1.81218	0.0745081	0.0999401
AT1G10310	-0.194877	0.0244322	-7.97623	2.92015e-11	1.34679e-10
AT1G10320	-0.193314	0.0304147	-6.35594	2.22367e-08	7.30103e-08
AT1G10330	-0.191951	0.0354317	-5.4175	9.13064e-07	2.42816e-06
AT1G10340	0.53232	0.0931727	5.71326	2.8812e-07	8.18596e-07
AT1G10350	-0.22449	0.0305587	-7.34617	3.91284e-10	1.58378e-09
AT1G10360	0.0398081	0.0593784	0.670414	0.504933	0.560736
AT1G10370	-0.661154	0.0913441	-7.23806	6.10186e-10	2.42703e-09
AT1G10380	0.0988776	0.0535158	1.84763	0.0691372	0.0932876
AT1G10390	0.0222122	0.0316008	0.7029	0.48459	0.540886
AT1G10410	-0.0859831	0.0304177	-2.82674	0.0062173	0.00994922
AT1G10430	-0.381082	0.0378382	-10.0714	5.66961e-15	3.85769e-14
AT1G10450	-0.103798	0.0364519	-2.84753	0.0058674	0.00942922
AT1G10460	0.0246456	0.0449337	0.548489	0.585207	0.637365
AT1G10470	-0.70735	0.0581668	-12.1607	1.64807e-18	1.68236e-17
AT1G10490	-0.449152	0.0890676	-5.04282	3.82069e-06	9.27888e-06
AT1G10500	0.0228018	0.0355863	0.640745	0.523907	0.579272
AT1G10510	-0.493382	0.0789293	-6.25094	3.39384e-08	1.09327e-07
AT1G10520	0.00766833	0.0277346	0.27649	0.783036	0.817725
AT1G10522	-0.730843	0.119806	-6.10023	6.2101e-08	1.93144e-07
AT1G10550	3.84776	0.116501	33.0278	9.11748e-43	2.5116e-39
AT1G10560	0.536914	0.157201	3.41547	0.00109364	0.00193581
AT1G10570	0.0681809	0.0380419	1.79226	0.0776746	0.103793
AT1G10580	-0.408549	0.0486548	-8.39688	5.16374e-12	2.58605e-11
AT1G10585	-0.360278	0.124838	-2.88597	0.00526787	0.00852113
AT1G10590	0.00587632	0.0323347	0.181734	0.856348	0.881114
AT1G10600	-0.0589808	0.029754	-1.98228	0.0516139	0.0713405
AT1G10610	-0.061618	0.0369682	-1.66678	0.100297	0.131316
AT1G10630	0.0340503	0.0243776	1.39679	0.167157	0.209209
AT1G10640	-0.552866	0.134109	-4.12251	0.000106921	0.000215057
AT1G10650	-0.377227	0.0450701	-8.36979	5.77269e-12	2.87264e-11
AT1G10657	-0.305781	0.0528721	-5.7834	2.18591e-07	6.31002e-07
AT1G10660	-0.0837244	0.0273953	-3.05616	0.00323417	0.00537347
AT1G10670	0.0198421	0.0205341	0.966303	0.33742	0.392832
AT1G10682	0.100864	0.100399	1.00464	0.318741	0.373407
AT1G10690	-0.594079	0.0692595	-8.57759	2.45639e-12	1.27914e-11
AT1G10700	0.110306	0.0288017	3.82986	0.000287995	0.000547889
AT1G10720	0.078434	0.0337186	2.32614	0.0230925	0.0338245
AT1G10730	-0.109731	0.0369193	-2.97219	0.00412319	0.00676026
AT1G10740	0.456118	0.0384288	11.8692	4.98223e-18	4.78733e-17
AT1G10750	-0.243022	0.0368725	-6.59087	8.59287e-09	2.99037e-08
AT1G10760	0.154882	0.0560561	2.76298	0.00741378	0.0117411
AT1G10780	-0.105102	0.0364852	-2.88066	0.00534717	0.00863853
AT1G10790	-0.00234083	0.0318756	-0.0734365	0.941681	0.953449
AT1G10800	-0.0629969	0.0767788	-0.820499	0.414885	0.471406
AT1G10820	-0.0741327	0.0267636	-2.76991	0.0072742	0.0115333
AT1G10830	-0.0427424	0.0317162	-1.34765	0.182379	0.226424
AT1G10840	-0.188768	0.0503067	-3.75234	0.000372006	0.000697461
AT1G10850	-0.55559	0.0413595	-13.4332	1.49191e-20	1.96506e-19
AT1G10865	0.602996	0.0502719	11.9947	3.09059e-18	3.05619e-17
AT1G10870	-0.101773	0.0249013	-4.08707	0.000120791	0.000241318
AT1G10890	0.219447	0.0282768	7.76068	7.09978e-11	3.14363e-10
AT1G10900	-0.385545	0.0509957	-7.56034	1.62073e-10	6.86416e-10
AT1G10910	-0.283536	0.0318408	-8.9048	6.4192e-13	3.55286e-12
AT1G10920	0.220746	0.041517	5.31701	1.34507e-06	3.48335e-06
AT1G10930	-0.341485	0.0622781	-5.48323	7.07762e-07	1.90558e-06
AT1G10940	0.135915	0.0251793	5.39791	9.84875e-07	2.60584e-06
AT1G10950	-0.0228424	0.022025	-1.03711	0.30347	0.357556
AT1G10960	-0.25964	0.0440709	-5.89142	1.42608e-07	4.20797e-07
AT1G10970	-0.208138	0.0603678	-3.44783	0.000988489	0.00175824
AT1G10990	0.0368017	0.0488786	0.752921	0.454175	0.510726
AT1G11000	0.601709	0.0816917	7.36561	3.61229e-10	1.46798e-09
AT1G11020	0.335948	0.0322268	10.4245	1.38527e-15	1.01106e-14
AT1G11040	0.242116	0.0196536	12.3192	9.07182e-19	9.56435e-18
AT1G11050	1.55621	0.133226	11.681	1.02315e-17	9.53575e-17
AT1G11060	0.0386894	0.0286647	1.34972	0.181716	0.225673
AT1G11070	0.0299341	0.0646562	0.462973	0.644907	0.693533
AT1G11080	0.102915	0.0286679	3.58992	0.000630136	0.00115025
AT1G11090	-0.16273	0.037596	-4.32839	5.2109e-05	0.000108758
AT1G11120	-0.292571	0.0631108	-4.63583	1.72871e-05	3.84608e-05
AT1G11130	-0.376131	0.05939	-6.33324	2.43684e-08	7.97244e-08
AT1G11160	-0.134181	0.0239384	-5.60528	4.39946e-07	1.21977e-06
AT1G11170	0.0342867	0.0273386	1.25415	0.214211	0.261864
AT1G11175	0.012136	0.109181	0.111155	0.911831	0.927805
AT1G11180	0.0725454	0.0332119	2.18432	0.0324962	0.0465027
AT1G11185	0.273231	0.0711619	3.83957	0.000278846	0.000531534
AT1G11190	0.00343067	0.070642	0.0485642	0.961413	0.969609
AT1G11200	0.0635038	0.0358913	1.76933	0.0814578	0.108395
AT1G11210	1.5206	0.179631	8.4651	3.90037e-12	1.98341e-11
AT1G11220	-0.0476192	0.0497122	-0.957899	0.341609	0.396966
AT1G11240	-0.224727	0.0501243	-4.4834	3.00039e-05	6.47528e-05
AT1G11260	2.41823	0.198028	12.2116	1.36036e-18	1.40352e-17
AT1G11270	0.00632195	0.0436099	0.144966	0.885179	0.905611
AT1G11290	-0.213924	0.0395253	-5.41234	9.31437e-07	2.47327e-06
AT1G11300	-0.0840865	0.0308986	-2.72137	0.00830489	0.0130537
AT1G11310	0.987654	0.0556614	17.744	8.14069e-27	2.48775e-25
AT1G11320	-0.468671	0.0520332	-9.00717	4.22307e-13	2.3804e-12
AT1G11330	0.241339	0.0632924	3.81308	0.000304475	0.000577249
AT1G11340	-0.0622274	0.0396929	-1.56772	0.121728	0.156726
AT1G11350	0.100589	0.0387554	2.59549	0.0116294	0.0178685
AT1G11360	0.224856	0.0511557	4.39552	4.1075e-05	8.70096e-05
AT1G11362	0.220583	0.0576318	3.82746	0.000290291	0.000551823
AT1G11370	0.102098	0.0296326	3.44545	0.000995882	0.00177024
AT1G11380	2.32298	0.123619	18.7914	3.42304e-28	1.29424e-26
AT1G11390	-0.0804406	0.0306063	-2.62824	0.0106644	0.0164883
AT1G11400	0.26494	0.0479779	5.52212	6.08482e-07	1.65142e-06
AT1G11410	-0.345275	0.0303036	-11.3939	3.09189e-17	2.71993e-16
AT1G11430	-0.561072	0.0739297	-7.58927	1.43873e-10	6.12971e-10
AT1G11440	-0.548996	0.0583141	-9.41446	8.03165e-14	4.85347e-13
AT1G11450	-0.235583	0.0482956	-4.87794	7.08618e-06	1.66212e-05
AT1G11475	-0.393845	0.0729954	-5.39548	9.94146e-07	2.62748e-06
AT1G11480	0.0567902	0.0377399	1.50478	0.137152	0.174764
AT1G11500	0.0936032	0.0634066	1.47624	0.144636	0.183367
AT1G11530	0.233191	0.0601885	3.87435	0.000248326	0.000476276
AT1G11545	0.0290826	0.079979	0.363628	0.717298	0.759731
AT1G11570	-0.0685376	0.0701452	-0.977083	0.332096	0.387382
AT1G11580	-0.0803851	0.0901895	-0.891292	0.37601	0.432253
AT1G11592	-0.0973178	0.0404399	-2.40648	0.0189142	0.028127
AT1G11630	-0.169405	0.0366531	-4.62185	1.819e-05	4.0354e-05
AT1G11650	-0.0338833	0.0245261	-1.38152	0.171778	0.214464
AT1G11660	-0.0313237	0.0295762	-1.05908	0.293422	0.346993
AT1G11670	-0.0257189	0.067357	-0.38183	0.703814	0.747749
AT1G11680	-0.05849	0.0219176	-2.66863	0.0095747	0.0149099
AT1G11700	-1.35367	0.127396	-10.6257	6.24053e-16	4.74324e-15
AT1G11710	-0.389917	0.0296729	-13.1405	4.32378e-20	5.39997e-19
AT1G11720	-0.176073	0.0453703	-3.8808	0.00024303	0.000466907
AT1G11730	-0.269482	0.0403558	-6.67765	6.03884e-09	2.13978e-08
AT1G11740	0.374511	0.0438894	8.53306	2.94957e-12	1.51833e-11
AT1G11750	-0.110912	0.0370969	-2.98979	0.00391988	0.00644392
AT1G11755	-0.292835	0.0449678	-6.5121	1.18272e-08	4.04154e-08
AT1G11760	-0.157187	0.0414303	-3.79401	0.000324294	0.000612894
AT1G11780	-0.22891	0.0457938	-4.99872	4.51063e-06	1.08506e-05
AT1G11785	0.415451	0.110382	3.76375	0.00035832	0.000673243
AT1G11790	0.0527335	0.0425512	1.2393	0.219624	0.267768
AT1G11800	-0.18446	0.0223466	-8.25451	9.27823e-12	4.51342e-11
AT1G11820	-0.750487	0.0590735	-12.7043	2.15437e-19	2.4772e-18
AT1G11840	-0.116553	0.0753476	-1.54687	0.126677	0.16249
AT1G11850	-0.678478	0.21387	-3.17238	0.00229541	0.00389291
AT1G11860	-0.166553	0.0331351	-5.02649	4.06322e-06	9.83692e-06
AT1G11870	-0.116768	0.0324776	-3.59534	0.000619283	0.00113127
AT1G11880	0.0323718	0.0302354	1.07066	0.288222	0.341241
AT1G11890	0.601752	0.0264871	22.7187	6.53004e-33	6.42443e-31
AT1G11900	-0.311422	0.0457227	-6.81111	3.50586e-09	1.2828e-08
AT1G11905	0.40684	0.039425	10.3193	2.10482e-15	1.5077e-14
AT1G11910	-0.104204	0.0370808	-2.81018	0.00650968	0.0103844
AT1G11915	0.026856	0.0374707	0.716719	0.476076	0.532431
AT1G11930	-0.0486178	0.0249074	-1.95194	0.0551902	0.0758487
AT1G11940	0.026548	0.0375994	0.706076	0.482626	0.539006
AT1G11950	0.00329032	0.0243943	0.13488	0.893117	0.912229
AT1G11960	0.935512	0.0522273	17.9123	4.85109e-27	1.53099e-25
AT1G12000	-0.186766	0.0444947	-4.19749	8.24583e-05	0.00016817
AT1G12020	-0.286348	0.0940557	-3.04446	0.0033463	0.00554878
AT1G12030	1.85808	0.133421	13.9265	2.54522e-21	3.69575e-20
AT1G12050	0.0777654	0.0350991	2.21559	0.030174	0.0433695
AT1G12060	-0.333516	0.0540257	-6.17328	4.63543e-08	1.47039e-07
AT1G12080	0.128434	0.0941529	1.3641	0.177171	0.220569
AT1G12090	0.0761806	0.0343339	2.21881	0.0299432	0.0430667
AT1G12100	-0.260638	0.0905577	-2.87814	0.00538519	0.0086985
AT1G12110	0.0790869	0.0437935	1.8059	0.0754936	0.101107
AT1G12120	0.26653	0.0358098	7.44294	2.62791e-10	1.08556e-09
AT1G12140	-0.00128582	0.0302464	-0.0425114	0.966219	0.973387
AT1G12200	-0.137088	0.0650666	-2.10689	0.038932	0.054978
AT1G12210	-0.209201	0.048805	-4.28647	6.04042e-05	0.000124909
AT1G12220	0.155387	0.070441	2.20591	0.0308766	0.0443035
AT1G12230	-0.0532571	0.0285868	-1.863	0.0669137	0.0905598
AT1G12240	-0.195526	0.0469413	-4.16534	9.22005e-05	0.000186872
AT1G12244	-0.392404	0.0376751	-10.4155	1.43569e-15	1.04667e-14
AT1G12250	-0.0701931	0.0234835	-2.98904	0.00392833	0.00645724
AT1G12260	-0.00849946	0.0391665	-0.217008	0.828871	0.85774
AT1G12270	-0.136022	0.0352659	-3.85703	0.000263101	0.000503311
AT1G12280	-0.374211	0.0387464	-9.65795	2.99429e-14	1.89494e-13
AT1G12290	0.151394	0.0290254	5.2159	1.98121e-06	5.01132e-06
AT1G12300	-0.205308	0.0261736	-7.84409	5.03448e-11	2.26769e-10
AT1G12310	-0.158848	0.0376078	-4.2238	7.52322e-05	0.000154182
AT1G12320	-0.591956	0.0719578	-8.22644	1.04153e-11	5.02722e-11
AT1G12330	-0.706215	0.0440834	-16.02	1.97632e-24	4.25328e-23
AT1G12340	0.0742269	0.0441274	1.68211	0.0972742	0.127645
AT1G12350	-0.0532439	0.0231536	-2.2996	0.0246425	0.0359414
AT1G12360	0.6156	0.0447255	13.764	4.54225e-21	6.38864e-20
AT1G12370	-0.132127	0.0351629	-3.75756	0.000365678	0.000686199
AT1G12380	-0.236	0.0423233	-5.57612	4.93009e-07	1.35636e-06
AT1G12390	0.0956623	0.0496565	1.92648	0.058352	0.0798922
AT1G12400	-0.0208277	0.0685855	-0.303676	0.76233	0.799827
AT1G12410	-0.0323758	0.0203509	-1.59088	0.116415	0.150387
AT1G12420	0.204278	0.0698175	2.92589	0.00470558	0.00765589
AT1G12430	0.243377	0.0431645	5.63836	3.86544e-07	1.07894e-06
AT1G12440	0.317305	0.051356	6.17854	4.5387e-08	1.44279e-07
AT1G12450	0.960541	0.0674843	14.2335	8.59973e-22	1.33303e-20
AT1G12460	-0.281343	0.0441066	-6.37871	2.02848e-08	6.70469e-08
AT1G12470	-0.00500914	0.0303729	-0.164921	0.86951	0.892561
AT1G12480	-0.198017	0.0493266	-4.01442	0.000154845	0.000304931
AT1G12500	-0.16538	0.032108	-5.15075	2.53928e-06	6.33768e-06
AT1G12520	-0.214506	0.104059	-2.06138	0.0432092	0.0605701
AT1G12530	-0.0223324	0.0397093	-0.562399	0.57575	0.628698
AT1G12550	0.664231	0.043878	15.1381	3.77195e-23	6.90081e-22
AT1G12570	-0.00351385	0.0273802	-0.128336	0.898274	0.916671
AT1G12580	1.31574	0.0643529	20.4456	2.92212e-30	1.67203e-28
AT1G12600	0.065255	0.0258677	2.52264	0.0140662	0.0213523
AT1G12610	1.21002	0.106454	11.3666	3.43602e-17	3.00894e-16
AT1G12620	-0.119563	0.0226979	-5.26758	1.62598e-06	4.15832e-06
AT1G12630	0.0458958	0.0393789	1.16549	0.248015	0.298544
AT1G12640	0.0330998	0.0317659	1.04199	0.301219	0.355102
AT1G12650	-0.213849	0.0533488	-4.00851	0.000157988	0.000310802
AT1G12672	-0.215642	0.0647198	-3.33192	0.00141615	0.00247122
AT1G12680	-0.0652333	0.0369709	-1.76445	0.0822834	0.109418
AT1G12700	-0.237839	0.0290153	-8.19701	1.17574e-11	5.63975e-11
AT1G12710	1.41139	0.131077	10.7677	3.56392e-16	2.79022e-15
AT1G12730	0.0244352	0.033102	0.738181	0.463021	0.519307
AT1G12750	0.205018	0.0536331	3.82261	0.000295008	0.000559905
AT1G12760	0.541606	0.0454492	11.9167	4.15667e-18	4.0359e-17
AT1G12770	-0.164859	0.044358	-3.71656	0.000418266	0.00077987
AT1G12775	-0.12425	0.0289222	-4.29601	5.84117e-05	0.000121113
AT1G12780	0.692437	0.0878258	7.8842	4.26718e-11	1.9361e-10
AT1G12790	0.155475	0.0475767	3.26787	0.00172206	0.00296752
AT1G12800	-0.414044	0.0418574	-9.89178	1.16603e-14	7.71607e-14
AT1G12810	0.122056	0.0452345	2.6983	0.00883999	0.0138345
AT1G12820	-0.960701	0.0444667	-21.605	1.22275e-31	8.79784e-30
AT1G12830	-0.535725	0.0560529	-9.5575	4.49602e-14	2.79217e-13
AT1G12840	-0.0530929	0.0291642	-1.82048	0.0732196	0.0983487
AT1G12845	-0.0860461	0.111713	-0.770245	0.443903	0.500484
AT1G12850	-0.0990581	0.0330013	-3.00164	0.00378829	0.00623716
AT1G12860	-0.720605	0.0474285	-15.1935	3.12551e-23	5.77779e-22
AT1G12880	0.66065	0.0593352	11.1342	8.47582e-17	7.06306e-16
AT1G12890	1.12326	0.0874915	12.8385	1.31127e-19	1.5541e-18
AT1G12900	-0.355962	0.0352754	-10.0909	5.24189e-15	3.57676e-14
AT1G12910	0.0948841	0.0474281	2.00059	0.049553	0.0687184
AT1G12920	-0.363247	0.0635393	-5.71689	2.84044e-07	8.07374e-07
AT1G12930	-0.136984	0.0254143	-5.39005	1.01519e-06	2.68127e-06
AT1G12970	0.148669	0.0411567	3.61226	0.000586522	0.00107427
AT1G12990	1.03062	0.0879811	11.7142	9.00992e-18	8.4339e-17
AT1G13000	0.0911302	0.0396772	2.29679	0.0248117	0.0361554
AT1G13020	-0.365904	0.0385047	-9.50284	5.61107e-14	3.4491e-13
AT1G13030	-0.380515	0.0740527	-5.13843	2.66087e-06	6.61716e-06
AT1G13040	-0.17972	0.0432588	-4.15452	9.57224e-05	0.000193603
AT1G13050	-0.223329	0.0460555	-4.84911	7.8878e-06	1.8363e-05
AT1G13060	-0.00379133	0.0182449	-0.207802	0.836023	0.863931
AT1G13080	-0.731156	0.0532518	-13.7302	5.12592e-21	7.16254e-20
AT1G13090	-0.218351	0.0308604	-7.07543	1.18925e-09	4.58645e-09
AT1G13100	-0.1306	0.0420681	-3.10449	0.00280707	0.00470399
AT1G13110	-0.13397	0.054908	-2.4399	0.0173854	0.0259938
AT1G13120	-0.269443	0.0295531	-9.11725	2.6937e-13	1.55099e-12
AT1G13145	-0.448662	0.0835269	-5.37147	1.09066e-06	2.86607e-06
AT1G13160	-0.523096	0.0834388	-6.26921	3.15343e-08	1.02026e-07
AT1G13170	-0.268905	0.036223	-7.4236	2.84566e-10	1.171e-09
AT1G13180	0.3085	0.0491208	6.28044	3.01419e-08	9.76521e-08
AT1G13190	0.100251	0.0380265	2.63635	0.010437	0.0161691
AT1G13195	0.730677	0.0442373	16.5172	3.90915e-25	9.57815e-24
AT1G13210	1.41023	0.103546	13.6194	7.62566e-21	1.0319e-19
AT1G13220	-0.0792623	0.0351292	-2.25631	0.0273694	0.0396065
AT1G13245	0.19828	0.0780915	2.53907	0.0134795	0.0205195
AT1G13250	-0.17294	0.0481262	-3.59347	0.00062299	0.00113771
AT1G13260	1.65635	0.157419	10.5219	9.41019e-16	6.99794e-15
AT1G13270	0.0144721	0.0604829	0.239275	0.811634	0.84266
AT1G13280	-0.175023	0.0515403	-3.39585	0.00116245	0.00204989
AT1G13320	-0.00481315	0.0254489	-0.18913	0.850571	0.876339
AT1G13330	0.013906	0.0521384	0.266713	0.790522	0.823936
AT1G13340	0.173479	0.13994	1.23967	0.219489	0.267619
AT1G13350	0.0376418	0.0306779	1.227	0.224182	0.272669
AT1G13360	-1.23479	0.0995522	-12.4034	6.61319e-19	7.10826e-18
AT1G13370	-0.280767	0.0642446	-4.37028	4.49275e-05	9.46299e-05
AT1G13380	0.443288	0.0350749	12.6383	2.75254e-19	3.11668e-18
AT1G13390	0.192336	0.0501292	3.8368	0.000281428	0.000535977
AT1G13410	-0.177782	0.0277924	-6.39679	1.88567e-08	6.26057e-08
AT1G13440	-0.444937	0.0664378	-6.69705	5.58044e-09	1.98721e-08
AT1G13448	0.0741451	0.0990935	0.748233	0.456977	0.513244
AT1G13450	0.210798	0.0535656	3.93532	0.000202393	0.000393303
AT1G13460	-0.617582	0.0424094	-14.5624	2.72653e-22	4.45556e-21
AT1G13470	-0.0979797	0.214788	-0.456168	0.649766	0.698175
AT1G13530	0.415685	0.0357573	11.6252	1.26756e-17	1.17118e-16
AT1G13560	0.221898	0.0223083	9.94685	9.34416e-15	6.23472e-14
AT1G13570	-0.0164586	0.0399979	-0.411487	0.682049	0.727914
AT1G13580	0.0643966	0.0329685	1.95328	0.0550282	0.0756638
AT1G13630	-0.197529	0.0297791	-6.63314	7.23717e-09	2.5429e-08
AT1G13640	-0.0124335	0.0486798	-0.255415	0.799197	0.831659
AT1G13650	-0.451423	0.060273	-7.48964	2.16842e-10	9.05056e-10
AT1G13670	0.339191	0.0639342	5.30531	1.40688e-06	3.63512e-06
AT1G13690	-0.151537	0.031206	-4.85604	7.68757e-06	1.79467e-05
AT1G13700	1.85694	0.15341	12.1044	2.03889e-18	2.06217e-17
AT1G13730	-0.644143	0.0676302	-9.52449	5.1396e-14	3.17447e-13
AT1G13740	0.366247	0.055319	6.62064	7.61432e-09	2.66764e-08
AT1G13750	-0.0140664	0.0727592	-0.193328	0.847296	0.873852
AT1G13770	-0.0687419	0.0352091	-1.95239	0.0551357	0.0757845
AT1G13780	-0.153192	0.0355924	-4.30406	5.67776e-05	0.000117941
AT1G13790	0.583979	0.0566007	10.3175	2.12012e-15	1.51809e-14
AT1G13810	-0.445382	0.0649619	-6.85606	2.91812e-09	1.07756e-08
AT1G13820	-0.248244	0.0315675	-7.86391	4.6395e-11	2.09615e-10
AT1G13830	-0.052933	0.0253154	-2.09094	0.0403873	0.0568833
AT1G13860	-0.0755854	0.030063	-2.51423	0.0143753	0.021789
AT1G13870	0.039227	0.0318835	1.23032	0.222943	0.2713
AT1G13880	0.900824	0.0483214	18.6423	5.33415e-28	1.97047e-26
AT1G13900	-0.336932	0.0293087	-11.496	2.08444e-17	1.87649e-16
AT1G13910	-0.585598	0.0418761	-13.984	2.07487e-21	3.04952e-20
AT1G13920	0.0701627	0.0670883	1.04583	0.299457	0.353349
AT1G13930	-0.0612147	0.0680489	-0.899569	0.37162	0.427614
AT1G13940	-0.825109	0.0367409	-22.4575	1.28509e-32	1.14724e-30
AT1G13950	-0.113799	0.0662482	-1.71777	0.090528	0.119483
AT1G13960	0.0550493	0.0388043	1.41864	0.16071	0.201887
AT1G13970	0.0522983	0.0392639	1.33197	0.187452	0.23214
AT1G13980	0.0910028	0.0430764	2.11259	0.038423	0.054311
AT1G13990	0.519434	0.152458	3.40706	0.00112266	0.00198426
AT1G14000	0.187018	0.0250043	7.47945	2.2613e-10	9.41378e-10
AT1G14010	0.336592	0.030915	10.8877	2.22323e-16	1.77517e-15
AT1G14020	-0.338242	0.0291643	-11.5978	1.40822e-17	1.29308e-16
AT1G14030	-0.399177	0.0348406	-11.4572	2.42034e-17	2.16272e-16
AT1G14040	-0.0894728	0.0352179	-2.54055	0.0134279	0.0204509
AT1G14060	-0.369054	0.0737725	-5.0026	4.44537e-06	1.07003e-05
AT1G14070	0.0380121	0.0616459	0.616621	0.539606	0.594177
AT1G14090	-0.00414867	0.0286542	-0.144784	0.885323	0.905611
AT1G14130	0.0281116	0.048766	0.57646	0.566265	0.619499
AT1G14140	-0.063689	0.0347394	-1.83333	0.0712629	0.0959342
AT1G14150	-0.0414097	0.0292331	-1.41653	0.161322	0.202617
AT1G14170	0.137151	0.0357232	3.83926	0.000279134	0.000531871
AT1G14180	-0.0460774	0.0478319	-0.96332	0.338903	0.394339
AT1G14182	0.0699165	0.0536735	1.30263	0.19723	0.243046
AT1G14185	0.0284147	0.0278805	1.01916	0.311849	0.366223
AT1G14190	-0.0261257	0.0436129	-0.599036	0.5512	0.605249
AT1G14200	-0.0183296	0.0707627	-0.259029	0.796419	0.829141
AT1G14205	0.374034	0.0707687	5.2853	1.51921e-06	3.90219e-06
AT1G14210	0.14069	0.061778	2.27735	0.0260124	0.0377936
AT1G14230	-0.154186	0.0533817	-2.88838	0.00523228	0.0084664
AT1G14250	-0.312064	0.276269	-1.12957	0.262748	0.314361
AT1G14260	0.0102119	0.0222516	0.458928	0.647794	0.696288
AT1G14270	-0.233198	0.028239	-8.25801	9.14581e-12	4.45238e-11
AT1G14280	0.177141	0.0867482	2.04202	0.0451494	0.063047
AT1G14290	0.100886	0.0644107	1.56629	0.122062	0.157125
AT1G14300	-0.102323	0.0563281	-1.81655	0.0738271	0.0990888
AT1G14310	-0.0504759	0.0270462	-1.86628	0.0664455	0.0899705
AT1G14320	-0.530102	0.0926435	-5.72196	2.78438e-07	7.9249e-07
AT1G14330	1.65583	0.055949	29.5954	8.10581e-40	7.10474e-37
AT1G14340	0.0363144	0.0384573	0.944278	0.348472	0.403967
AT1G14345	-0.431077	0.0400246	-10.7703	3.52721e-16	2.76372e-15
AT1G14350	-0.6345	0.0526855	-12.0432	2.57133e-18	2.56685e-17
AT1G14360	0.0382687	0.0446452	0.857174	0.394451	0.451005
AT1G14370	1.38359	0.13753	10.0603	5.92737e-15	4.02315e-14
AT1G14380	0.128101	0.0548324	2.33623	0.0225259	0.033077
AT1G14400	0.167289	0.0323654	5.16876	2.37115e-06	5.93417e-06
AT1G14410	-0.761665	0.079266	-9.60898	3.65023e-14	2.28679e-13
AT1G14430	-0.104175	0.0391049	-2.66399	0.00969449	0.0150867
AT1G14440	-0.093618	0.0600394	-1.55927	0.123714	0.15906
AT1G14450	-0.0373934	0.0420051	-0.89021	0.376587	0.432864
AT1G14460	-0.299243	0.0433687	-6.89998	2.43875e-09	9.08725e-09
AT1G14470	0.0649172	0.0374315	1.73429	0.0875345	0.115818
AT1G14480	0.988342	0.0597797	16.5331	3.71413e-25	9.1119e-24
AT1G14490	-0.142381	0.0327611	-4.34603	4.89585e-05	0.000102649
AT1G14510	0.321476	0.028957	11.1019	9.6154e-17	7.95768e-16
AT1G14520	2.59584	0.127895	20.2967	4.43506e-30	2.4634e-28
AT1G14530	0.348989	0.0416357	8.38198	5.49029e-12	2.73918e-11
AT1G14540	0.573748	0.0604927	9.48457	6.04245e-14	3.70482e-13
AT1G14560	-0.10197	0.0273486	-3.72852	0.000402226	0.000751344
AT1G14570	0.110896	0.0300542	3.68989	0.000456264	0.000846544
AT1G14580	-0.213485	0.0430351	-4.96072	5.20188e-06	1.24036e-05
AT1G14590	-0.395108	0.0417961	-9.45324	6.86153e-14	4.1778e-13
AT1G14600	-0.157388	0.0642953	-2.4479	0.0170362	0.0255152
AT1G14610	-0.137429	0.0439544	-3.12663	0.00262949	0.004421
AT1G14620	-0.293835	0.0609946	-4.8174	8.87225e-06	2.04792e-05
AT1G14630	-0.348108	0.0573851	-6.06618	7.11513e-08	2.19592e-07
AT1G14640	-0.0895824	0.0317472	-2.82174	0.00630428	0.0100767
AT1G14642	-0.107168	0.371649	-0.288357	0.773977	0.809975
AT1G14650	-0.0820081	0.0264073	-3.10551	0.00279859	0.00469099
AT1G14660	0.0123596	0.0316072	0.391037	0.69703	0.741547
AT1G14670	-0.0598549	0.028769	-2.08054	0.041362	0.0581328
AT1G14680	-0.0258005	0.0465163	-0.554656	0.581005	0.633504
AT1G14685	0.164752	0.0394715	4.17394	8.94911e-05	0.000181782
AT1G14687	0.0198141	0.052854	0.374883	0.70895	0.752169
AT1G14690	0.0636245	0.0389319	1.63425	0.106968	0.139162
AT1G14700	-0.338125	0.0382253	-8.84558	8.18103e-13	4.47277e-12
AT1G14710	0.00668991	0.0354569	0.188677	0.850925	0.876657
AT1G14720	0.228569	0.0432217	5.28828	1.50193e-06	3.86001e-06
AT1G14730	0.0152899	0.0443741	0.344569	0.731514	0.772412
AT1G14740	1.44347	0.0669501	21.5604	1.37809e-31	9.76973e-30
AT1G14770	0.650137	0.0355187	18.3041	1.47268e-27	5.08919e-26
AT1G14780	0.0982519	0.0723556	1.3579	0.179119	0.222677
AT1G14790	0.108495	0.0523399	2.0729	0.0420903	0.0590962
AT1G14810	-0.615953	0.0987643	-6.23659	3.59532e-08	1.15547e-07
AT1G14820	-0.144237	0.0442858	-3.25697	0.00177997	0.0030643
AT1G14830	0.120899	0.0249071	4.85402	7.74542e-06	1.8073e-05
AT1G14840	-0.340112	0.0329736	-10.3147	2.14441e-15	1.53378e-14
AT1G14850	-0.273756	0.0503619	-5.43578	8.50695e-07	2.2687e-06
AT1G14870	0.952388	0.0865596	11.0027	1.41663e-16	1.15407e-15
AT1G14880	-0.0677762	0.155221	-0.436642	0.663796	0.710834
AT1G14890	-0.478298	0.0686256	-6.96968	1.83385e-09	6.93783e-09
AT1G14900	-0.831981	0.0590582	-14.0875	1.43879e-21	2.16922e-20
AT1G14910	0.0702409	0.0324475	2.16476	0.0340277	0.0485373
AT1G14920	0.301825	0.0974218	3.09812	0.00286014	0.00478585
AT1G14930	-0.060793	0.0371491	-1.63646	0.106504	0.138643
AT1G14970	-0.0503913	0.0392124	-1.28508	0.203254	0.249831
AT1G14980	-0.51429	0.077775	-6.61254	7.86883e-09	2.75181e-08
AT1G14990	-0.139171	0.037538	-3.70747	0.000430854	0.000801869
AT1G15000	0.0879231	0.0717296	1.22576	0.224646	0.273131
AT1G15002	-0.231723	0.057501	-4.02989	0.000146896	0.000290196
AT1G15010	3.19361	0.202181	15.7958	4.1438e-24	8.56494e-23
AT1G15020	-0.212774	0.0480794	-4.42547	3.69163e-05	7.87365e-05
AT1G15030	-0.0536685	0.0341116	-1.57332	0.120427	0.155186
AT1G15040	0.35282	0.0268015	13.1642	3.9654e-20	4.97817e-19
AT1G15050	-0.404479	0.124317	-3.25362	0.00179814	0.00309254
AT1G15060	-0.183468	0.0412353	-4.4493	3.39038e-05	7.26326e-05
AT1G15080	-0.12377	0.0327199	-3.78271	0.000336617	0.000635002
AT1G15100	-0.635823	0.0997861	-6.37186	2.08535e-08	6.87968e-08
AT1G15110	0.219707	0.0419259	5.24037	1.80439e-06	4.58843e-06
AT1G15120	-0.144153	0.0515245	-2.79776	0.00673729	0.0107262
AT1G15125	0.371993	0.310806	1.19687	0.23564	0.285256
AT1G15130	0.157619	0.0399052	3.94984	0.000192725	0.000375537
AT1G15140	-0.365356	0.0676498	-5.40069	9.7433e-07	2.58042e-06
AT1G15150	0.0175138	0.0386874	0.452701	0.652249	0.70053
AT1G15165	-0.10599	0.0450361	-2.35344	0.0215886	0.0318
AT1G15170	0.595858	0.0643927	9.25349	1.54569e-13	9.10924e-13
AT1G15175	0.328247	0.0483578	6.78787	3.85435e-09	1.40154e-08
AT1G15180	0.0286096	0.0321654	0.889452	0.376991	0.433276
AT1G15200	-0.145969	0.039431	-3.70187	0.000438796	0.000815782
AT1G15215	-0.122547	0.0347788	-3.5236	0.000778504	0.00140534
AT1G15220	0.123951	0.0349447	3.54706	0.000722589	0.00130906
AT1G15230	-0.0760018	0.0563327	-1.34916	0.181896	0.225868
AT1G15240	-0.0347188	0.0312012	-1.11274	0.269857	0.321929
AT1G15250	-0.642284	0.120786	-5.31753	1.34238e-06	3.47685e-06
AT1G15260	-0.884409	0.0534024	-16.5612	3.39178e-25	8.37436e-24
AT1G15270	-0.00863316	0.0285823	-0.302045	0.763567	0.800689
AT1G15280	-0.0604801	0.0244726	-2.47134	0.016049	0.0241512
AT1G15290	-0.401558	0.0430794	-9.32134	1.1727e-13	6.98585e-13
AT1G15300	-0.112591	0.0207095	-5.43666	8.47804e-07	2.26147e-06
AT1G15310	0.0335482	0.0446748	0.750944	0.455356	0.511811
AT1G15340	-0.0260463	0.0495189	-0.525988	0.60066	0.652242
AT1G15350	0.0557322	0.0683806	0.815029	0.417987	0.474454
AT1G15370	0.0866674	0.0266022	3.2579	0.00177494	0.00305618
AT1G15390	-0.380513	0.0569894	-6.6769	6.05722e-09	2.1459e-08
AT1G15400	0.185668	0.0502465	3.69515	0.000448518	0.000833135
AT1G15405	-0.324797	0.178125	-1.82343	0.0727673	0.0977957
AT1G15410	-0.110094	0.0387052	-2.84442	0.0059187	0.00950611
AT1G15415	-0.0628339	0.0472769	-1.32906	0.188404	0.233184
AT1G15420	-0.374219	0.0858878	-4.35706	4.70831e-05	9.89324e-05
AT1G15430	1.27685	0.0770225	16.5776	3.21694e-25	7.98356e-24
AT1G15440	-0.60913	0.0872289	-6.98312	1.73574e-09	6.58995e-09
AT1G15470	-0.293537	0.0459515	-6.38799	1.95393e-08	6.4716e-08
AT1G15480	-0.188135	0.0575131	-3.27116	0.00170496	0.00294093
AT1G15490	-0.393397	0.0228959	-17.182	4.69142e-26	1.30662e-24
AT1G15500	-0.278957	0.0489773	-5.69563	3.08787e-07	8.73582e-07
AT1G15510	-0.720981	0.0852858	-8.45371	4.08744e-12	2.07362e-11
AT1G15530	0.162189	0.0457514	3.54501	0.000727311	0.00131725
AT1G15550	-0.539944	0.125074	-4.31701	5.42451e-05	0.000112972
AT1G15570	-0.160392	0.0585184	-2.74089	0.00787536	0.0124272
AT1G15580	-1.6811	0.120425	-13.9598	2.26149e-21	3.30867e-20
AT1G15660	-0.153209	0.0400622	-3.82428	0.000293372	0.000557129
AT1G15670	2.70654	0.112274	24.1067	1.97406e-34	2.84073e-32
AT1G15690	-0.271123	0.0392064	-6.91527	2.291e-09	8.56315e-09
AT1G15700	-0.184218	0.03694	-4.98694	4.71474e-06	1.13176e-05
AT1G15710	-0.758978	0.0867245	-8.75161	1.20251e-12	6.45184e-12
AT1G15720	-0.239946	0.0370514	-6.47603	1.36877e-08	4.62403e-08
AT1G15730	0.0796582	0.0301718	2.64015	0.0103319	0.0160166
AT1G15740	0.411977	0.102788	4.00804	0.00015824	0.000311267
AT1G15750	0.0392537	0.0260689	1.50577	0.136898	0.174463
AT1G15760	-0.667761	0.0632509	-10.5573	8.17809e-16	6.11945e-15
AT1G15780	-0.118045	0.0365648	-3.22839	0.00194055	0.0033262
AT1G15790	-0.0515174	0.0501602	-1.02706	0.308143	0.362357
AT1G15800	0.37823	0.0700067	5.40278	9.66521e-07	2.56161e-06
AT1G15810	-0.155974	0.0358274	-4.35347	4.76855e-05	0.000100132
AT1G15820	-0.0843443	0.0246878	-3.41643	0.00109038	0.00193075
AT1G15825	-0.0391059	0.065949	-0.592973	0.555226	0.609323
AT1G15830	-0.182067	0.0630221	-2.88894	0.00522404	0.00845448
AT1G15860	0.037003	0.0300094	1.23304	0.221933	0.270224
AT1G15870	-0.279402	0.068159	-4.09927	0.000115829	0.000232054
AT1G15880	0.20131	0.0486325	4.1394	0.000100861	0.000203421
AT1G15900	0.128042	0.0913815	1.40118	0.165845	0.207702
AT1G15910	0.0833491	0.0316122	2.63661	0.0104297	0.0161605
AT1G15920	0.0325596	0.0484994	0.671341	0.504346	0.560213
AT1G15930	-0.473264	0.10081	-4.69461	1.39462e-05	3.14053e-05
AT1G15940	-0.0854808	0.0362232	-2.35984	0.021249	0.0313452
AT1G15950	-0.361154	0.0295936	-12.2038	1.40077e-18	1.44213e-17
AT1G15960	0.101504	0.0560766	1.8101	0.0748332	0.100313
AT1G15970	-0.128834	0.0243132	-5.29894	1.44171e-06	3.71764e-06
AT1G15980	-0.0653841	0.0252302	-2.5915	0.0117523	0.0180487
AT1G16000	-0.507404	0.0828155	-6.12692	5.58129e-08	1.74828e-07
AT1G16010	-0.129899	0.0304904	-4.26032	6.62105e-05	0.000136389
AT1G16020	-0.305485	0.0494479	-6.17791	4.55011e-08	1.44618e-07
AT1G16022	0.0684059	0.0788146	0.867935	0.388575	0.445237
AT1G16030	-0.373654	0.0412372	-9.06109	3.38798e-13	1.93e-12
AT1G16040	-0.11329	0.037062	-3.05678	0.00322831	0.0053642
AT1G16060	-0.103475	0.0660606	-1.56637	0.122045	0.157113
AT1G16070	-0.125372	0.0334582	-3.74713	0.000378423	0.000708734
AT1G16080	-0.20692	0.0514127	-4.02469	0.000149521	0.000294928
AT1G16090	-0.511243	0.0461722	-11.0725	1.07812e-16	8.87673e-16
AT1G16110	1.8246	0.129803	14.0567	1.60425e-21	2.40176e-20
AT1G16130	2.85606	0.164724	17.3384	2.87098e-26	8.22603e-25
AT1G16150	0.447576	0.0326288	13.7172	5.36964e-21	7.48682e-20
AT1G16170	0.755755	0.0626393	12.0652	2.36529e-18	2.37114e-17
AT1G16180	0.212123	0.0403216	5.26078	1.66886e-06	4.26177e-06
AT1G16190	0.342028	0.0409993	8.34229	6.46436e-12	3.19457e-11
AT1G16210	0.0496143	0.0283544	1.74979	0.0848022	0.112473
AT1G16220	-0.230516	0.0404357	-5.70081	3.02573e-07	8.56884e-07
AT1G16240	0.24996	0.0497497	5.02435	4.09607e-06	9.91024e-06
AT1G16250	0.172991	0.0611179	2.83046	0.00615348	0.00985855
AT1G16260	-0.233618	0.0606444	-3.85226	0.000267315	0.000510916
AT1G16270	-0.0469667	0.0270091	-1.73892	0.0867117	0.1148
AT1G16280	-0.534403	0.0617587	-8.65308	1.80162e-12	9.50758e-12
AT1G16300	-0.147379	0.0515561	-2.85861	0.00568842	0.00915837
AT1G16310	-0.251918	0.0391354	-6.43708	1.60236e-08	5.36058e-08
AT1G16320	-0.368087	0.0545396	-6.74899	4.51646e-09	1.62695e-08
AT1G16330	-0.0287371	0.0355689	-0.807927	0.422035	0.478627
AT1G16340	-0.089646	0.0253654	-3.53419	0.000752775	0.00136132
AT1G16350	-0.578298	0.0688613	-8.39801	5.13979e-12	2.57564e-11
AT1G16360	-0.0162663	0.044581	-0.364871	0.716374	0.758961
AT1G16370	0.163994	0.0799406	2.05145	0.0441953	0.0618267
AT1G16390	0.0900419	0.0551065	1.63396	0.107029	0.139223
AT1G16400	-0.232159	0.147056	-1.57871	0.119184	0.153676
AT1G16410	-0.229439	0.144054	-1.59273	0.115999	0.14994
AT1G16420	0.14438	0.0593411	2.43306	0.017689	0.0264089
AT1G16430	-0.826822	0.0688969	-12.0009	3.01911e-18	2.99319e-17
AT1G16445	-0.264938	0.0848623	-3.12198	0.00266593	0.00447875
AT1G16460	0.0101234	0.0266927	0.379256	0.705715	0.749191
AT1G16470	-0.000210169	0.0306635	-0.00685404	0.994552	0.995275
AT1G16480	0.0514724	0.0294518	1.74768	0.0851696	0.112906
AT1G16489	-0.470588	0.0779742	-6.03518	8.0519e-08	2.4653e-07
AT1G16490	-0.293965	0.044015	-6.67875	6.01182e-09	2.13099e-08
AT1G16500	-0.879394	0.070312	-12.507	4.48893e-19	4.94064e-18
AT1G16510	-0.0556055	0.0777376	-0.715297	0.476948	0.533375
AT1G16515	-0.674089	0.156237	-4.31451	5.47243e-05	0.000113921
AT1G16520	-0.155212	0.0478064	-3.24669	0.00183624	0.00315441
AT1G16530	0.152926	0.0668821	2.2865	0.025441	0.0370164
AT1G16540	-0.118505	0.0318105	-3.72532	0.000406452	0.00075887
AT1G16550	-0.153252	0.0286985	-5.34007	1.2309e-06	3.20576e-06
AT1G16560	0.0599773	0.0274886	2.18189	0.0326829	0.0467456
AT1G16570	0.00694136	0.0281232	0.24682	0.805814	0.83743
AT1G16590	-0.22338	0.0408574	-5.4673	7.52876e-07	2.02028e-06
AT1G16610	-0.181098	0.041756	-4.33706	5.05373e-05	0.000105661
AT1G16630	-0.0525198	0.038474	-1.36507	0.176865	0.220231
AT1G16635	-0.105363	0.0345552	-3.04912	0.00330124	0.00547829
AT1G16640	0.143344	0.0581673	2.46435	0.0163382	0.0245543
AT1G16650	-0.128544	0.0436064	-2.94782	0.00442075	0.00721745
AT1G16670	0.0665259	0.0390785	1.70237	0.0933924	0.122911
AT1G16680	-0.506998	0.0309456	-16.3835	6.02541e-25	1.41866e-23
AT1G16690	-0.032387	0.0233995	-1.38409	0.170993	0.213595
AT1G16700	-0.0104421	0.0239086	-0.43675	0.663718	0.71079
AT1G16710	-0.118925	0.0329833	-3.6056	0.000599213	0.00109637
AT1G16720	0.0905624	0.0544403	1.66352	0.10095	0.132064
AT1G16730	-0.475564	0.0915244	-5.19604	2.13719e-06	5.38219e-06
AT1G16740	-0.242699	0.0431516	-5.62433	4.08362e-07	1.13645e-06
AT1G16750	-0.496491	0.0388335	-12.7851	1.59698e-19	1.8607e-18
AT1G16780	-0.245514	0.0265886	-9.2338	1.67478e-13	9.83698e-13
AT1G16790	-0.604694	0.0699279	-8.64739	1.84421e-12	9.72698e-12
AT1G16800	-0.133078	0.0253966	-5.24	1.80696e-06	4.59376e-06
AT1G16810	0.0655539	0.0407291	1.60951	0.112278	0.145549
AT1G16820	0.0673574	0.0670376	1.00477	0.318677	0.373378
AT1G16825	-0.0697592	0.0451402	-1.54539	0.127034	0.162926
AT1G16830	-0.172252	0.0262855	-6.55313	1.00148e-08	3.45034e-08
AT1G16840	0.113778	0.0494515	2.30081	0.02457	0.0358438
AT1G16850	0.463762	0.0986777	4.69977	1.36849e-05	3.08351e-05
AT1G16858	0.0661421	0.0241433	2.73957	0.00790375	0.0124669
AT1G16870	-0.428874	0.0634534	-6.75887	4.33815e-09	1.56741e-08
AT1G16880	-0.160193	0.0266495	-6.0111	8.86308e-08	2.69527e-07
AT1G16890	0.172765	0.0277577	6.22404	3.78128e-08	1.2114e-07
AT1G16900	-0.22798	0.0258552	-8.81759	9.17526e-13	4.98525e-12
AT1G16916	-0.305257	0.0727472	-4.19613	8.28499e-05	0.00016892
AT1G16920	0.138897	0.0408258	3.40219	0.00113979	0.00201233
AT1G16930	0.0357652	0.0378123	0.945862	0.347669	0.403206
AT1G16960	-0.124014	0.0622006	-1.99377	0.0503118	0.0696806
AT1G16970	-0.303965	0.0335816	-9.05154	3.52272e-13	2.00345e-12
AT1G17020	0.0711584	0.0780825	0.911324	0.365441	0.421333
AT1G17030	0.0359704	0.0676795	0.531481	0.59687	0.648785
AT1G17040	-0.162212	0.0279767	-5.7981	2.06279e-07	5.97427e-07
AT1G17050	-0.19807	0.0394588	-5.01968	4.16876e-06	1.00735e-05
AT1G17060	1.79571	0.0697085	25.7602	3.74831e-36	9.51035e-34
AT1G17070	-0.424209	0.0340333	-12.4645	5.26174e-19	5.71617e-18
AT1G17080	0.39992	0.0344212	11.6184	1.30099e-17	1.19976e-16
AT1G17090	-0.377495	0.0615679	-6.13136	5.48289e-08	1.71997e-07
AT1G17100	-0.616369	0.0798566	-7.71846	8.44928e-11	3.7088e-10
AT1G17110	0.0404689	0.0254005	1.59324	0.115886	0.149814
AT1G17120	0.0803146	0.0325557	2.46699	0.0162282	0.0243999
AT1G17130	-0.111738	0.024566	-4.54847	2.37353e-05	5.19038e-05
AT1G17140	-0.525373	0.0445959	-11.7807	6.98315e-18	6.59432e-17
AT1G17145	0.235929	0.0342785	6.88272	2.61695e-09	9.71743e-09
AT1G17147	0.244841	0.123824	1.97734	0.0521827	0.0720751
AT1G17160	-0.130597	0.0382852	-3.41116	0.00110841	0.00196052
AT1G17170	0.0358533	0.176271	0.203399	0.839449	0.866965
AT1G17190	-0.205902	0.0808017	-2.54824	0.0131619	0.020076
AT1G17200	-0.425613	0.0417973	-10.1828	3.62959e-15	2.52305e-14
AT1G17210	-0.0112552	0.0281898	-0.399265	0.690987	0.736108
AT1G17220	-0.24055	0.0306815	-7.84022	5.11542e-11	2.30146e-10
AT1G17230	0.376807	0.0428701	8.78952	1.02939e-12	5.56482e-12
AT1G17232	-0.116901	0.0280703	-4.1646	9.24385e-05	0.000187315
AT1G17235	0.19518	0.0507927	3.84269	0.000275972	0.000526262
AT1G17250	0.305569	0.0572575	5.33674	1.24678e-06	3.24361e-06
AT1G17270	-0.0350075	0.0248756	-1.4073	0.16403	0.205603
AT1G17280	0.0479217	0.0269738	1.77661	0.0802416	0.106924
AT1G17290	0.457904	0.0395807	11.5689	1.57394e-17	1.43636e-16
AT1G17330	0.0189417	0.0358647	0.528143	0.599172	0.650883
AT1G17340	0.462615	0.0428789	10.7889	3.27826e-16	2.57493e-15
AT1G17350	0.0624669	0.0393867	1.58599	0.117522	0.151675
AT1G17360	0.169509	0.0361264	4.69211	1.40743e-05	3.16792e-05
AT1G17370	-0.0298145	0.0248813	-1.19827	0.235099	0.28481
AT1G17380	1.88639	0.151016	12.4913	4.76014e-19	5.21533e-18
AT1G17410	0.331336	0.0447848	7.39841	3.15639e-10	1.29252e-09
AT1G17420	1.20779	0.0829368	14.5627	2.72336e-22	4.45416e-21
AT1G17430	0.527291	0.0645643	8.16691	1.33098e-11	6.34964e-11
AT1G17440	0.0831035	0.0394269	2.10779	0.0388515	0.0548684
AT1G17450	0.0254362	0.0309752	0.821178	0.414501	0.471025
AT1G17455	-0.0934771	0.0573142	-1.63096	0.107662	0.13998
AT1G17460	-0.0469806	0.0396394	-1.1852	0.240189	0.290071
AT1G17470	-0.187049	0.02842	-6.5816	8.92236e-09	3.09721e-08
AT1G17480	-0.175713	0.0422963	-4.15433	9.57839e-05	0.000193687
AT1G17490	-0.0473806	0.0549139	-0.862817	0.391363	0.448085
AT1G17500	0.360595	0.0352365	10.2336	2.96328e-15	2.07936e-14
AT1G17510	-0.145986	0.041563	-3.51239	0.000806644	0.00145315
AT1G17520	0.0057308	0.0357618	0.160249	0.873174	0.89575
AT1G17530	0.103123	0.0414003	2.49087	0.0152663	0.0230362
AT1G17550	-0.0755883	0.0338632	-2.23217	0.0290031	0.0418049
AT1G17560	-0.137354	0.0504371	-2.72328	0.00826192	0.0129904
AT1G17580	0.0615964	0.0361262	1.70503	0.092891	0.122292
AT1G17590	0.419146	0.0433145	9.67683	2.77432e-14	1.76094e-13
AT1G17600	0.690414	0.0462796	14.9183	7.98722e-23	1.39762e-21
AT1G17610	0.297191	0.0562915	5.2795	1.55332e-06	3.9852e-06
AT1G17620	2.36118	0.10195	23.1602	2.1079e-33	2.36318e-31
AT1G17630	-0.125796	0.0289411	-4.34663	4.88553e-05	0.000102467
AT1G17640	0.239139	0.0386372	6.18935	4.34607e-08	1.38475e-07
AT1G17650	-0.227656	0.0669476	-3.40051	0.00114576	0.00202212
AT1G17680	0.0980293	0.0326218	3.00502	0.00375151	0.00617977
AT1G17690	-0.443194	0.0786302	-5.63643	3.89464e-07	1.08668e-06
AT1G17700	-0.154988	0.0767181	-2.02022	0.0474221	0.0659675
AT1G17710	0.0614651	0.0338865	1.81385	0.0742466	0.0996241
AT1G17720	-0.032666	0.0211385	-1.54533	0.127047	0.162932
AT1G17730	0.262121	0.0264047	9.92708	1.01173e-14	6.73193e-14
AT1G17745	-0.533963	0.114925	-4.6462	1.66457e-05	3.71203e-05
AT1G17750	0.0947334	0.0259632	3.64876	0.000521386	0.00096042
AT1G17760	-0.0389947	0.0322562	-1.2089	0.231013	0.280253
AT1G17780	0.0521617	0.038804	1.34424	0.183474	0.227622
AT1G17790	0.421628	0.0354088	11.9074	4.30652e-18	4.17274e-17
AT1G17820	-0.204177	0.0300549	-6.79347	3.76733e-09	1.37326e-08
AT1G17830	0.827883	0.07762	10.6658	5.32478e-16	4.09075e-15
AT1G17840	-0.388957	0.0380023	-10.2351	2.9456e-15	2.06922e-14
AT1G17850	-0.0939791	0.0305131	-3.07996	0.00301679	0.00503399
AT1G17860	1.41166	0.119219	11.8409	5.54937e-18	5.3027e-17
AT1G17870	-0.0821137	0.0762382	-1.07707	0.285372	0.338323
AT1G17880	-0.339363	0.0799101	-4.24681	6.94206e-05	0.000142605
AT1G17890	-0.0652698	0.0259143	-2.51868	0.014211	0.0215551
AT1G17920	0.0371621	0.0242467	1.53267	0.130137	0.166629
AT1G17930	0.0277028	0.0240595	1.15143	0.253709	0.304662
AT1G17940	0.349532	0.0473367	7.38394	3.3499e-10	1.36654e-09
AT1G17970	0.272936	0.0510998	5.34124	1.22539e-06	3.19271e-06
AT1G17980	1.37553	0.046992	29.2715	1.59301e-39	1.22872e-36
AT1G17990	1.31597	0.111857	11.7648	7.42366e-18	6.99319e-17
AT1G18000	0.0307054	0.101712	0.301885	0.763689	0.800773
AT1G18010	0.205472	0.0600673	3.42069	0.00107601	0.00190565
AT1G18020	2.1906	0.118126	18.5446	7.14366e-28	2.57479e-26
AT1G18030	1.27873	0.0545993	23.4203	1.09126e-33	1.29096e-31
AT1G18040	-0.151786	0.0316065	-4.80235	9.38046e-06	2.1598e-05
AT1G18060	-0.23186	0.0312331	-7.42353	2.84646e-10	1.17108e-09
AT1G18070	0.0389069	0.0553635	0.702754	0.484681	0.540925
AT1G18080	-0.56277	0.0978315	-5.75244	2.46964e-07	7.07399e-07
AT1G18090	-0.380785	0.0520065	-7.32186	4.32416e-10	1.74077e-09
AT1G18150	-0.23122	0.0297562	-7.77047	6.81914e-11	3.03068e-10
AT1G18160	0.163351	0.0378655	4.31397	5.48293e-05	0.000114127
AT1G18170	-0.169599	0.0279217	-6.07411	6.89322e-08	2.13153e-07
AT1G18180	-0.0456772	0.0474804	-0.962021	0.339551	0.394907
AT1G18190	0.0065934	0.0279817	0.235633	0.814447	0.845263
AT1G18200	0.779248	0.0688173	11.3234	4.06153e-17	3.5231e-16
AT1G18210	0.955013	0.0500104	19.0963	1.39235e-28	5.73688e-27
AT1G18250	-0.237406	0.0658316	-3.60626	0.000597941	0.00109414
AT1G18260	0.0564354	0.0408222	1.38247	0.171489	0.214172
AT1G18265	-0.650679	0.0618423	-10.5216	9.42254e-16	7.00443e-15
AT1G18270	0.317279	0.0461416	6.87621	2.6875e-09	9.96981e-09
AT1G18300	1.19925	0.156666	7.65484	1.09814e-10	4.75319e-10
AT1G18320	-0.111146	0.0369663	-3.00667	0.00373368	0.00615145
AT1G18330	-0.45444	0.0540034	-8.41502	4.79253e-12	2.41354e-11
AT1G18335	-0.141666	0.0331519	-4.27324	6.32781e-05	0.000130642
AT1G18340	-0.28325	0.043793	-6.46792	1.41444e-08	4.77163e-08
AT1G18350	-0.0907873	0.0268576	-3.38032	0.00121981	0.00214554
AT1G18360	-0.32365	0.0365254	-8.86097	7.68123e-13	4.21506e-12
AT1G18370	-0.0806393	0.0410639	-1.96375	0.0537736	0.0741025
AT1G18382	0.260047	0.0746031	3.48574	0.00087748	0.00157461
AT1G18390	0.896157	0.0562523	15.931	2.64917e-24	5.59517e-23
AT1G18400	0.422968	0.0931588	4.54029	2.44469e-05	5.33389e-05
AT1G18415	0.03151	0.0343668	0.916872	0.362548	0.418248
AT1G18440	-0.23388	0.0466453	-5.01401	4.25863e-06	1.02764e-05
AT1G18450	0.0148355	0.0264958	0.559921	0.577429	0.630246
AT1G18460	-0.372395	0.0228517	-16.2962	8.00366e-25	1.84611e-23
AT1G18470	1.15391	0.0477501	24.1657	1.70739e-34	2.49421e-32
AT1G18480	-0.123287	0.0420215	-2.93389	0.00459971	0.00749693
AT1G18485	0.0365525	0.0368906	0.990834	0.325386	0.380336
AT1G18490	-0.0808733	0.0233518	-3.46326	0.000941803	0.00168031
AT1G18500	-0.104686	0.0419886	-2.49321	0.0151749	0.0229126
AT1G18530	0.0272484	0.0479073	0.568774	0.57144	0.624558
AT1G18540	-0.757922	0.12566	-6.03155	8.16936e-08	2.49849e-07
AT1G18550	0.211037	0.0320161	6.59159	8.56762e-09	2.98374e-08
AT1G18560	0.00965172	0.0347408	0.277821	0.782018	0.816794
AT1G18570	1.6872	0.141078	11.9594	3.53428e-18	3.46827e-17
AT1G18580	0.253925	0.0288316	8.80718	9.57508e-13	5.19517e-12
AT1G18590	-0.286607	0.111415	-2.57243	0.012356	0.0189246
AT1G18600	-0.0495103	0.0266237	-1.85963	0.0673952	0.0911712
AT1G18610	-0.509872	0.0395714	-12.8848	1.105e-19	1.31855e-18
AT1G18620	0.0633977	0.0548501	1.15584	0.251915	0.302735
AT1G18630	-0.157307	0.0633312	-2.48387	0.0155428	0.0234331
AT1G18640	0.0666088	0.0424149	1.57041	0.121102	0.155962
AT1G18650	-0.286608	0.0500324	-5.72844	2.71427e-07	7.73792e-07
AT1G18660	-0.0461194	0.0239514	-1.92554	0.0584718	0.0800278
AT1G18670	0.959911	0.0566878	16.9333	1.03069e-25	2.74514e-24
AT1G18680	0.0914608	0.0462695	1.9767	0.0522566	0.0721615
AT1G18690	-0.00103926	0.0350041	-0.0296898	0.976404	0.981289
AT1G18700	0.221772	0.0257008	8.62899	1.9889e-12	1.04444e-11
AT1G18710	0.486475	0.120753	4.02867	0.000147508	0.000291315
AT1G18720	0.210885	0.0331625	6.35916	2.19502e-08	7.21067e-08
AT1G18730	-0.0354183	0.0367681	-0.963289	0.338919	0.394339
AT1G18735	-0.113478	0.0515405	-2.20172	0.0311855	0.0447366
AT1G18740	0.928201	0.110367	8.41011	4.89013e-12	2.45948e-11
AT1G18745	-0.115912	0.0523155	-2.21563	0.0301715	0.0433692
AT1G18750	0.297734	0.0376051	7.91738	3.72177e-11	1.69903e-10
AT1G18773	0.0862144	0.0478377	1.80223	0.0760758	0.101837
AT1G18800	-0.480684	0.0758421	-6.33795	2.39094e-08	7.82759e-08
AT1G18810	-1.26941	0.0595266	-21.3251	2.59984e-31	1.72871e-29
AT1G18830	0.104956	0.0312331	3.3604	0.00129729	0.00227456
AT1G18835	-0.357299	0.152476	-2.34332	0.0221356	0.032546
AT1G18840	-0.0698716	0.0315201	-2.21673	0.0300923	0.043265
AT1G18850	-0.644981	0.0940652	-6.85674	2.90998e-09	1.07496e-08
AT1G18870	0.375439	0.0701987	5.34823	1.19285e-06	3.11424e-06
AT1G18880	0.0333899	0.064073	0.521123	0.604025	0.655491
AT1G18890	1.13952	0.0547571	20.8105	1.06118e-30	6.53762e-29
AT1G18900	0.104464	0.0364091	2.86918	0.00552251	0.00890655
AT1G18910	-0.0436132	0.0303559	-1.43673	0.155519	0.195787
AT1G18940	-0.0397305	0.0353439	-1.12411	0.265037	0.316845
AT1G18950	-0.0658997	0.0282458	-2.33308	0.0227015	0.0333019
AT1G18990	-0.277559	0.0549325	-5.05273	3.68049e-06	8.96549e-06
AT1G19000	-0.224358	0.0435847	-5.14764	2.5694e-06	6.40456e-06
AT1G19010	0.0540836	0.0277822	1.9467	0.0558292	0.0766613
AT1G19020	2.85288	0.199833	14.2763	7.4007e-22	1.15459e-20
AT1G19025	-0.132046	0.0309885	-4.26114	6.60205e-05	0.000136012
AT1G19050	-0.518846	0.110283	-4.70468	1.34411e-05	3.03176e-05
AT1G19070	-0.0530036	0.0934468	-0.567206	0.572499	0.625467
AT1G19080	0.0624042	0.0428672	1.45576	0.1502	0.189611
AT1G19100	-0.124538	0.0290436	-4.28796	6.00887e-05	0.000124323
AT1G19110	0.279334	0.0333679	8.37132	5.73637e-12	2.85604e-11
AT1G19120	0.0750285	0.0426422	1.75949	0.083129	0.110474
AT1G19130	0.108285	0.0456448	2.37233	0.0205997	0.0304293
AT1G19140	-0.439821	0.0710963	-6.18627	4.40006e-08	1.4008e-07
AT1G19150	-0.187748	0.0214463	-8.75433	1.18915e-12	6.38375e-12
AT1G19170	-0.118933	0.0240502	-4.94522	5.51273e-06	1.31027e-05
AT1G19180	2.17314	0.182243	11.9244	4.03715e-18	3.92578e-17
AT1G19190	0.126003	0.0266796	4.7228	1.25762e-05	2.84699e-05
AT1G19200	0.069734	0.064339	1.08385	0.282374	0.335243
AT1G19220	-0.0854406	0.0422122	-2.02408	0.0470134	0.0654556
AT1G19240	-0.191763	0.0555229	-3.45376	0.000970295	0.00172826
AT1G19270	0.575435	0.0442806	12.9952	7.36243e-20	8.96274e-19
AT1G19290	-0.170807	0.0346985	-4.92261	5.99899e-06	1.41832e-05
AT1G19300	0.810302	0.0620891	13.0506	6.00762e-20	7.37396e-19
AT1G19310	1.14658	0.0838346	13.6766	6.2092e-21	8.55841e-20
AT1G19320	0.299714	0.0446161	6.71762	5.13215e-09	1.83401e-08
AT1G19330	0.944935	0.0705021	13.4029	1.66455e-20	2.17611e-19
AT1G19340	0.453344	0.0358844	12.6335	2.80252e-19	3.1677e-18
AT1G19350	0.530562	0.0395479	13.4157	1.58955e-20	2.08512e-19
AT1G19360	0.29386	0.027325	10.7543	3.75682e-16	2.9341e-15
AT1G19370	0.0473248	0.0342934	1.38	0.172244	0.214977
AT1G19380	3.32259	0.205086	16.201	1.09193e-24	2.46266e-23
AT1G19396	-0.0587735	0.0682935	-0.860602	0.392573	0.449284
AT1G19397	0.00871925	0.0362533	0.240509	0.810681	0.841853
AT1G19400	-0.461361	0.0391524	-11.7837	6.9042e-18	6.53256e-17
AT1G19420	0.0978317	0.031994	3.05781	0.00321859	0.00534896
AT1G19430	-0.0382651	0.0346173	-1.10538	0.27301	0.325167
AT1G19440	0.48417	0.0425209	11.3866	3.17981e-17	2.79218e-16
AT1G19450	0.549827	0.0521982	10.5335	8.98948e-16	6.70059e-15
AT1G19480	-0.236129	0.0327131	-7.21818	6.62082e-10	2.62694e-09
AT1G19485	-0.104853	0.025746	-4.0726	0.000126938	0.000252919
AT1G19490	-0.436047	0.0407296	-10.7059	4.54628e-16	3.51508e-15
AT1G19510	0.234409	0.152686	1.53523	0.129507	0.165877
AT1G19520	-0.496469	0.0597625	-8.30736	7.46414e-12	3.66423e-11
AT1G19550	0.216954	0.111093	1.95291	0.0550732	0.0757149
AT1G19570	0.136811	0.10991	1.24475	0.217624	0.265547
AT1G19580	-0.142758	0.0257497	-5.54406	5.58652e-07	1.52606e-06
AT1G19600	-0.0608208	0.0223009	-2.72728	0.00817253	0.0128593
AT1G19610	-0.0459534	0.174636	-0.263138	0.793264	0.826347
AT1G19620	-0.215212	0.0670043	-3.21191	0.0020392	0.0034829
AT1G19630	-0.0469614	0.0381283	-1.23167	0.222445	0.270761
AT1G19640	-0.15198	0.114574	-1.32648	0.189251	0.234107
AT1G19650	-0.00979632	0.0412213	-0.237652	0.812887	0.843857
AT1G19660	0.376756	0.101868	3.69846	0.000443702	0.000824665
AT1G19670	-1.11104	0.175673	-6.32445	2.52468e-08	8.24583e-08
AT1G19680	0.0523791	0.0434356	1.2059	0.232161	0.28154
AT1G19690	-0.177823	0.0323083	-5.50396	6.53013e-07	1.76582e-06
AT1G19700	-0.417903	0.0424311	-9.84899	1.38519e-14	9.1007e-14
AT1G19710	-0.344194	0.037917	-9.07757	3.16749e-13	1.80974e-12
AT1G19715	0.255418	0.0391252	6.52823	1.10789e-08	3.79996e-08
AT1G19720	0.209042	0.0469047	4.45675	3.30118e-05	7.0832e-05
AT1G19730	-0.0965545	0.0463606	-2.08269	0.0411589	0.0578897
AT1G19740	-0.0401809	0.0348089	-1.15433	0.252529	0.303416
AT1G19770	2.01258	0.126207	15.9467	2.51575e-24	5.33677e-23
AT1G19800	-0.0839795	0.0233056	-3.60341	0.000603439	0.00110368
AT1G19835	1.06882	0.0539748	19.8022	1.80146e-29	8.83905e-28
AT1G19840	-0.293272	0.0779008	-3.76468	0.000357216	0.000671429
AT1G19850	-0.170055	0.0357185	-4.76097	1.09287e-05	2.49365e-05
AT1G19860	-0.588497	0.0358121	-16.4329	5.13476e-25	1.22088e-23
AT1G19870	-0.00613789	0.0382742	-0.160366	0.873082	0.895704
AT1G19880	0.0716853	0.0283057	2.53254	0.01371	0.0208428
AT1G19910	0.0276138	0.0324917	0.849874	0.398468	0.455193
AT1G19920	-0.668703	0.0647384	-10.3293	2.02292e-15	1.45173e-14
AT1G19940	0.307709	0.0469126	6.5592	9.77137e-09	3.37068e-08
AT1G19950	-0.122068	0.0353839	-3.44982	0.000982357	0.00174814
AT1G19960	-0.451276	0.169817	-2.65743	0.0098663	0.0153392
AT1G19968	-0.199515	0.0506974	-3.93541	0.000202333	0.000393225
AT1G19970	0.218638	0.057378	3.81048	0.000307102	0.000581999
AT1G19980	-0.141554	0.0382133	-3.70433	0.000435302	0.000809678
AT1G19990	-0.212551	0.0487463	-4.36036	4.65367e-05	9.78803e-05
AT1G20010	0.12509	0.0441259	2.83484	0.00607891	0.00974637
AT1G20020	0.029826	0.0272202	1.09573	0.27718	0.329679
AT1G20030	0.421481	0.0755639	5.57781	4.89774e-07	1.34803e-06
AT1G20050	-0.14074	0.0271687	-5.18024	2.26981e-06	5.69684e-06
AT1G20060	-0.0312476	0.0282439	-1.10635	0.272593	0.32475
AT1G20065	-0.0540842	0.0375219	-1.4414	0.154198	0.194302
AT1G20070	-2.60421	0.132259	-19.6903	2.48246e-29	1.18783e-27
AT1G20090	1.00302	0.065358	15.3465	1.86242e-23	3.54872e-22
AT1G20100	0.761298	0.0522686	14.5651	2.70099e-22	4.42132e-21
AT1G20110	0.477699	0.0329273	14.5077	3.29731e-22	5.34752e-21
AT1G20120	-0.0934536	0.0406538	-2.29877	0.0246925	0.0360062
AT1G20140	-0.285852	0.0527657	-5.41739	9.13436e-07	2.42848e-06
AT1G20160	-0.0980847	0.055971	-1.75242	0.0843459	0.111945
AT1G20190	-0.598541	0.0848182	-7.05675	1.28388e-09	4.93266e-09
AT1G20200	-0.0636538	0.024203	-2.63	0.0106148	0.0164195
AT1G20220	-0.269558	0.0531662	-5.0701	3.44693e-06	8.42529e-06
AT1G20225	0.110913	0.04008	2.76729	0.00732675	0.0116128
AT1G20230	-0.212217	0.0312791	-6.78463	3.90562e-09	1.41938e-08
AT1G20260	-0.0347977	0.0261888	-1.32873	0.188514	0.233305
AT1G20270	-0.106295	0.0358035	-2.96885	0.00416281	0.00682116
AT1G20300	-0.212955	0.0501324	-4.24786	6.91647e-05	0.000142155
AT1G20310	0.867447	0.143484	6.04559	7.72449e-08	2.37297e-07
AT1G20330	0.555417	0.0548772	10.1211	4.64575e-15	3.18804e-14
AT1G20340	-0.138867	0.0275732	-5.03632	3.91554e-06	9.49609e-06
AT1G20350	1.01645	0.113568	8.95017	5.33161e-13	2.97826e-12
AT1G20370	-0.52062	0.0537839	-9.67984	2.74077e-14	1.74194e-13
AT1G20380	-0.427832	0.041273	-10.3659	1.74853e-15	1.26233e-14
AT1G20410	-0.11842	0.0283363	-4.17908	8.79076e-05	0.000178622
AT1G20430	-0.310639	0.0547035	-5.67859	3.3015e-07	9.30064e-07
AT1G20440	1.38546	0.0955345	14.5021	3.36174e-22	5.44743e-21
AT1G20450	1.36123	0.0842954	16.1484	1.29678e-24	2.86765e-23
AT1G20460	0.0100618	0.0514372	0.195614	0.845513	0.872387
AT1G20470	-0.862713	0.0913392	-9.44516	7.09049e-14	4.30904e-13
AT1G20480	0.0468409	0.0364235	1.28601	0.202933	0.249468
AT1G20490	-0.197099	0.0368744	-5.34515	1.20706e-06	3.1491e-06
AT1G20510	1.92991	0.137512	14.0345	1.73522e-21	2.58181e-20
AT1G20515	0.137081	0.056366	2.43198	0.0177374	0.026477
AT1G20520	0.473466	0.0465937	10.1616	3.951e-15	2.72974e-14
AT1G20540	-0.0106615	0.0255592	-0.417129	0.677938	0.724208
AT1G20550	0.025599	0.0390111	0.656197	0.513979	0.569887
AT1G20560	0.0745265	0.0395752	1.88316	0.0640864	0.0870634
AT1G20570	-0.00420002	0.0216121	-0.194336	0.846509	0.873227
AT1G20575	0.0981622	0.0330753	2.96784	0.00417485	0.00683915
AT1G20580	-0.292519	0.048188	-6.07038	6.99673e-08	2.1618e-07
AT1G20590	0.000428734	0.05973	0.00717787	0.994295	0.99512
AT1G20610	-0.0776675	0.0488064	-1.59134	0.116313	0.150285
AT1G20620	0.230361	0.128702	1.78988	0.0780598	0.104261
AT1G20630	0.581419	0.0807907	7.19661	7.23415e-10	2.85794e-09
AT1G20640	-0.337472	0.0395819	-8.52591	3.03763e-12	1.56199e-11
AT1G20650	-0.215518	0.0410241	-5.25345	1.71637e-06	4.3773e-06
AT1G20670	-0.0255774	0.0317258	-0.806203	0.423022	0.479718
AT1G20691	-0.0592536	0.0372223	-1.59188	0.116189	0.150146
AT1G20693	0.222927	0.0467057	4.77302	1.04535e-05	2.38975e-05
AT1G20696	0.109089	0.0389455	2.80108	0.00667574	0.0106361
AT1G20720	-0.178908	0.048197	-3.71202	0.00042451	0.000790749
AT1G20760	0.122556	0.0301359	4.06679	0.000129491	0.000257767
AT1G20770	-0.268573	0.0479619	-5.59972	4.49601e-07	1.24475e-06
AT1G20780	1.23764	0.0448625	27.5875	5.94463e-38	2.67486e-35
AT1G20810	-0.292674	0.0466887	-6.26862	3.16099e-08	1.02236e-07
AT1G20816	-0.012866	0.0431085	-0.298457	0.766292	0.803153
AT1G20823	1.0983	0.136697	8.03454	2.29635e-11	1.06984e-10
AT1G20830	-0.405717	0.0418509	-9.69434	2.58479e-14	1.64714e-13
AT1G20840	0.537283	0.0476703	11.2708	4.98126e-17	4.27475e-16
AT1G20850	-0.0701221	0.0972057	-0.721378	0.473225	0.529611
AT1G20870	-0.544788	0.0459454	-11.8573	5.2134e-18	4.99652e-17
AT1G20880	-0.0201582	0.0616303	-0.327083	0.74464	0.783782
AT1G20890	0.0213575	0.0414167	0.515674	0.607805	0.659037
AT1G20910	-0.120194	0.0394081	-3.04998	0.00329295	0.00546595
AT1G20920	-0.0951249	0.0268006	-3.54936	0.000717306	0.00129962
AT1G20930	-0.0120139	0.0426423	-0.281737	0.779027	0.814287
AT1G20950	-0.332415	0.0560959	-5.92584	1.24406e-07	3.69518e-07
AT1G20960	-0.209867	0.0449289	-4.6711	1.51992e-05	3.40975e-05
AT1G20970	0.871345	0.0417513	20.8699	9.01039e-31	5.62289e-29
AT1G20980	0.447188	0.0377642	11.8416	5.53495e-18	5.29155e-17
AT1G20990	0.0101914	0.0357114	0.285382	0.776245	0.811959
AT1G21000	-0.172504	0.0799721	-2.15706	0.0346474	0.0493686
AT1G21010	0.267419	0.0837016	3.1949	0.00214597	0.00365482
AT1G21050	-0.614113	0.093037	-6.60073	8.25552e-09	2.87999e-08
AT1G21060	-0.481895	0.054399	-8.85853	7.75852e-13	4.25263e-12
AT1G21065	0.00210344	0.0259572	0.081035	0.935659	0.948149
AT1G21070	0.393264	0.0323955	12.1394	1.78602e-18	1.81837e-17
AT1G21080	0.450221	0.0288397	15.6112	7.66251e-24	1.53593e-22
AT1G21090	0.467664	0.0436168	10.7221	4.2648e-16	3.31071e-15
AT1G21100	0.395055	0.0466181	8.47427	3.75601e-12	1.91454e-11
AT1G21110	1.41584	0.0875232	16.1767	1.18188e-24	2.63776e-23
AT1G21120	1.58358	0.100265	15.794	4.169e-24	8.60715e-23
AT1G21130	1.60695	0.099269	16.1878	1.13982e-24	2.56037e-23
AT1G21140	0.208115	0.0892376	2.33215	0.0227537	0.0333733
AT1G21150	-0.137418	0.0352578	-3.89751	0.000229811	0.0004431
AT1G21160	-0.197179	0.0295892	-6.66387	6.38692e-09	2.25731e-08
AT1G21170	-0.0557449	0.0294451	-1.89318	0.0627188	0.0854281
AT1G21190	-0.583834	0.0502591	-11.6165	1.31062e-17	1.20691e-16
AT1G21200	-0.191694	0.0396369	-4.83624	8.27368e-06	1.92056e-05
AT1G21240	-0.00770626	0.0640807	-0.120259	0.904644	0.922049
AT1G21250	0.346694	0.193793	1.78899	0.0782051	0.104422
AT1G21260	-0.382288	0.0475649	-8.0372	2.27137e-11	1.05871e-10
AT1G21270	0.502429	0.066223	7.58692	1.45268e-10	6.18367e-10
AT1G21280	-0.150101	0.0366878	-4.09129	0.000119051	0.00023809
AT1G21310	0.213316	0.27699	0.770121	0.443976	0.500538
AT1G21326	0.803673	0.0969312	8.29117	7.97847e-12	3.90579e-11
AT1G21350	-0.0876919	0.0336639	-2.60493	0.0113437	0.0174642
AT1G21370	-0.0762518	0.0379382	-2.00989	0.0485331	0.0674205
AT1G21380	0.42131	0.0386767	10.8931	2.17635e-16	1.73991e-15
AT1G21390	0.0797113	0.0486385	1.63885	0.106003	0.138047
AT1G21400	0.182514	0.0648565	2.81412	0.00643898	0.0102775
AT1G21410	0.174769	0.0617491	2.83031	0.00615599	0.00986175
AT1G21440	0.165203	0.082816	1.99482	0.0501944	0.0695242
AT1G21450	0.152651	0.0450721	3.38681	0.00119553	0.00210572
AT1G21460	-0.266604	0.0606255	-4.39756	4.07771e-05	8.64642e-05
AT1G21480	-0.0763116	0.0282982	-2.6967	0.00887846	0.0138885
AT1G21500	-0.0821974	0.0342244	-2.40172	0.0191416	0.028447
AT1G21520	-0.0725915	0.184902	-0.392595	0.695884	0.740589
AT1G21525	0.0525802	0.0752658	0.698593	0.487261	0.543489
AT1G21540	0.188089	0.0981531	1.91628	0.0596615	0.0815577
AT1G21550	1.51792	0.141977	10.6913	4.81563e-16	3.71291e-15
AT1G21560	-0.308653	0.0316964	-9.73778	2.16885e-14	1.39175e-13
AT1G21580	-0.117701	0.0397787	-2.9589	0.00428304	0.00700686
AT1G21590	-0.962529	0.0496839	-19.373	6.20618e-29	2.72605e-27
AT1G21600	-0.337758	0.0491884	-6.86662	2.79491e-09	1.03484e-08
AT1G21610	0.127576	0.0404869	3.15105	0.00244592	0.00412915
AT1G21630	0.128095	0.0377536	3.39291	0.00117313	0.00206796
AT1G21640	0.109161	0.0451973	2.4152	0.0185041	0.0275448
AT1G21650	-0.261819	0.0640698	-4.08646	0.000121043	0.000241798
AT1G21651	0.0326884	0.0364977	0.895629	0.373706	0.429808
AT1G21660	-0.370266	0.0250107	-14.8043	1.18147e-22	2.03051e-21
AT1G21670	0.0530608	0.0679006	0.781448	0.437333	0.493973
AT1G21680	-0.381501	0.041372	-9.22126	1.76261e-13	1.03277e-12
AT1G21690	-0.21699	0.0399475	-5.43188	8.63629e-07	2.30051e-06
AT1G21700	-0.0538762	0.0285298	-1.88842	0.0633657	0.086224
AT1G21710	-0.167165	0.0260747	-6.411	1.78048e-08	5.93177e-08
AT1G21720	0.0583923	0.0209025	2.79356	0.00681579	0.0108404
AT1G21730	0.223216	0.0412792	5.40747	9.49156e-07	2.51789e-06
AT1G21740	-0.109315	0.0238886	-4.57601	2.1484e-05	4.71949e-05
AT1G21750	-0.101697	0.0301828	-3.36936	0.00126188	0.0022159
AT1G21760	0.114959	0.0458656	2.50643	0.0146676	0.0222006
AT1G21770	0.0925271	0.063094	1.4665	0.147262	0.186219
AT1G21780	0.0941056	0.0312401	3.01234	0.00367304	0.00605724
AT1G21790	0.0125557	0.0434203	0.289167	0.77336	0.80949
AT1G21810	-0.0173585	0.0323861	-0.535985	0.593771	0.645848
AT1G21830	0.226625	0.0733917	3.08788	0.00294753	0.00492395
AT1G21840	-0.344888	0.0444061	-7.76668	6.92635e-11	3.0739e-10
AT1G21880	-0.169591	0.0511912	-3.3129	0.0015012	0.00261001
AT1G21900	0.227975	0.0358194	6.36459	2.14745e-08	7.06883e-08
AT1G21910	3.17367	0.246712	12.8639	1.19389e-19	1.42022e-18
AT1G21920	0.190553	0.108852	1.75056	0.0846682	0.112326
AT1G21930	0.0202717	0.0391777	0.51743	0.606586	0.6579
AT1G21980	0.118172	0.051256	2.30552	0.024289	0.035458
AT1G22020	-0.248641	0.01861	-13.3606	1.94061e-20	2.5081e-19
AT1G22030	-0.145233	0.0536289	-2.70811	0.00860876	0.0134962
AT1G22040	-0.0913299	0.0340017	-2.68604	0.00913717	0.0142677
AT1G22050	0.0417407	0.0396363	1.05309	0.296139	0.349926
AT1G22060	0.164951	0.0566208	2.91326	0.00487714	0.00792032
AT1G22065	0.386145	0.053076	7.27531	5.23602e-10	2.09604e-09
AT1G22070	0.229186	0.039781	5.7612	2.38583e-07	6.84612e-07
AT1G22120	0.0231849	0.047329	0.489866	0.625853	0.675718
AT1G22140	-0.0846483	0.0428926	-1.97349	0.0526288	0.0726547
AT1G22160	0.0452507	0.0768058	0.589157	0.557767	0.611659
AT1G22170	-0.00666063	0.0337403	-0.197409	0.844114	0.871036
AT1G22180	0.330201	0.0711208	4.64281	1.68528e-05	3.75691e-05
AT1G22190	1.20849	0.13118	9.21246	1.82695e-13	1.0669e-12
AT1G22200	-0.098738	0.0309597	-3.18925	0.00218263	0.00371274
AT1G22230	0.620007	0.0588091	10.5427	8.66583e-16	6.47185e-15
AT1G22250	-0.0559921	0.0496726	-1.12722	0.26373	0.315399
AT1G22270	-0.380432	0.0786261	-4.8385	8.20489e-06	1.90597e-05
AT1G22280	1.15243	0.0704873	16.3495	6.72942e-25	1.5748e-23
AT1G22290	0.0582936	0.028553	2.04159	0.0451926	0.0630982
AT1G22300	-0.160397	0.0234745	-6.8328	3.20879e-09	1.18015e-08
AT1G22310	0.302413	0.0384696	7.86108	4.69394e-11	2.11925e-10
AT1G22330	0.980482	0.0805218	12.1766	1.55213e-18	1.59116e-17
AT1G22340	-0.250307	0.0785963	-3.18471	0.00221243	0.00376045
AT1G22350	-0.197266	0.0568159	-3.47203	0.000916195	0.00163826
AT1G22360	0.315111	0.0632773	4.97984	4.842e-06	1.15957e-05
AT1G22370	-0.390594	0.0774294	-5.04452	3.79635e-06	9.22908e-06
AT1G22380	-0.0657315	0.0332268	-1.97827	0.0520748	0.0719362
AT1G22400	0.99135	0.0781912	12.6785	2.37031e-19	2.70775e-18
AT1G22403	0.272005	0.0513304	5.29911	1.44077e-06	3.7172e-06
AT1G22410	-0.225051	0.033816	-6.65516	6.61722e-09	2.334e-08
AT1G22430	-0.150775	0.0310731	-4.85226	7.79618e-06	1.8187e-05
AT1G22440	0.02783	0.033008	0.843129	0.402202	0.458996
AT1G22450	-0.161041	0.0512537	-3.14203	0.00251226	0.00423535
AT1G22470	2.14666	0.154997	13.8497	3.34522e-21	4.79597e-20
AT1G22490	0.22411	0.040615	5.51792	6.18493e-07	1.67623e-06
AT1G22500	0.416244	0.126924	3.27948	0.00166237	0.00287261
AT1G22510	2.11063	0.0818507	25.7863	3.52691e-36	9.06793e-34
AT1G22520	-0.176763	0.0524297	-3.37143	0.00125383	0.00220278
AT1G22530	3.44468	0.171632	20.0701	8.40496e-30	4.35679e-28
AT1G22540	-0.0623154	0.0352595	-1.76734	0.0817944	0.108805
AT1G22550	0.436852	0.0640136	6.82437	3.32119e-09	1.21983e-08
AT1G22570	2.20285	0.101656	21.6696	1.02829e-31	7.62632e-30
AT1G22590	-0.0952389	0.0498121	-1.91196	0.0602234	0.0822948
AT1G22610	-0.084752	0.0324607	-2.61091	0.0111657	0.0172012
AT1G22620	-0.0293121	0.0305712	-0.958811	0.341153	0.396484
AT1G22630	-0.340366	0.0523681	-6.49949	1.24474e-08	4.23996e-08
AT1G22640	-0.922603	0.0893596	-10.3246	2.0611e-15	1.47803e-14
AT1G22650	-0.186929	0.0665169	-2.81025	0.00650857	0.0103834
AT1G22660	-0.272154	0.03374	-8.06621	2.01541e-11	9.44427e-11
AT1G22690	-0.0238936	0.0966634	-0.247183	0.805534	0.837184
AT1G22700	-0.166049	0.0234316	-7.08654	1.1363e-09	4.39543e-09
AT1G22710	0.0939407	0.0606013	1.55014	0.125889	0.161544
AT1G22730	0.0671134	0.0296986	2.25982	0.0271388	0.0392822
AT1G22740	1.34859	0.105274	12.8103	1.45512e-19	1.71196e-18
AT1G22750	-0.0550435	0.0256548	-2.14555	0.0355923	0.0506103
AT1G22770	0.326956	0.0457084	7.15309	8.64878e-10	3.38628e-09
AT1G22780	-0.510224	0.113206	-4.50703	2.75603e-05	5.96862e-05
AT1G22790	-0.19078	0.03696	-5.1618	2.43477e-06	6.08708e-06
AT1G22800	-0.197993	0.036282	-5.45705	7.83414e-07	2.09726e-06
AT1G22810	0.324934	0.0794126	4.09172	0.000118874	0.000237785
AT1G22830	-0.00195563	0.0323425	-0.0604663	0.951967	0.961692
AT1G22840	-0.120116	0.051255	-2.34351	0.0221253	0.0325382
AT1G22850	-0.15519	0.0351641	-4.4133	3.85546e-05	8.19679e-05
AT1G22860	0.0912841	0.0232827	3.92068	0.000212618	0.000411845
AT1G22870	0.645774	0.0425358	15.1819	3.25079e-23	5.98711e-22
AT1G22882	1.57954	0.0646887	24.4176	9.21615e-35	1.46872e-32
AT1G22885	0.662155	0.0811605	8.15859	1.37735e-11	6.56438e-11
AT1G22890	2.22109	0.182635	12.1614	1.64395e-18	1.67905e-17
AT1G22900	-0.152521	0.0836559	-1.82319	0.0728029	0.0978367
AT1G22910	0.15086	0.04784	3.15343	0.0024287	0.00410344
AT1G22920	0.00904132	0.02954	0.30607	0.760514	0.798139
AT1G22930	0.432514	0.0582908	7.41993	2.8889e-10	1.18752e-09
AT1G22940	-0.117915	0.0221488	-5.32377	1.31054e-06	3.39759e-06
AT1G22950	-0.669476	0.0684099	-9.78626	1.78361e-14	1.15298e-13
AT1G22960	-0.490953	0.0476346	-10.3066	2.21407e-15	1.58126e-14
AT1G22970	-0.443309	0.0464141	-9.55115	4.61321e-14	2.86126e-13
AT1G22985	0.19611	0.0707154	2.77322	0.00720834	0.0114327
AT1G23020	0.179201	0.0682208	2.62677	0.0107061	0.016546
AT1G23030	1.85845	0.129287	14.3746	5.24461e-22	8.33734e-21
AT1G23040	0.154113	0.0603988	2.55159	0.0130474	0.019914
AT1G23050	0.565634	0.093694	6.03703	7.99277e-08	2.44953e-07
AT1G23052	0.527369	0.121459	4.34195	4.96704e-05	0.000103995
AT1G23060	-0.166961	0.0654351	-2.55155	0.0130487	0.0199144
AT1G23080	-0.595476	0.0476635	-12.4933	4.72446e-19	5.17918e-18
AT1G23090	-0.339417	0.0860991	-3.94217	0.00019778	0.000384804
AT1G23100	-0.526417	0.110201	-4.7769	1.03051e-05	2.35778e-05
AT1G23120	0.47203	0.0895917	5.26868	1.61911e-06	4.14185e-06
AT1G23130	0.15473	0.0763039	2.02781	0.0466203	0.0649646
AT1G23140	0.0537424	0.0438417	1.22583	0.22462	0.273131
AT1G23149	0.196031	0.0445371	4.40153	4.02057e-05	8.53088e-05
AT1G23170	-0.443929	0.0294629	-15.0674	4.79903e-23	8.63244e-22
AT1G23180	-0.397513	0.0469294	-8.47045	3.81541e-12	1.94174e-11
AT1G23190	-0.274862	0.0546227	-5.03201	3.97962e-06	9.64542e-06
AT1G23200	0.152879	0.0649991	2.35202	0.0216645	0.0318996
AT1G23205	0.244056	0.0769085	3.17333	0.00228897	0.00388336
AT1G23220	-0.149668	0.0308464	-4.85203	7.80274e-06	1.82001e-05
AT1G23230	-0.0740007	0.0414459	-1.78548	0.0787787	0.105127
AT1G23260	0.177583	0.0537588	3.30332	0.00154582	0.00268324
AT1G23280	-0.695097	0.122411	-5.67837	3.30439e-07	9.30742e-07
AT1G23290	-0.628599	0.108687	-5.78356	2.18458e-07	6.30713e-07
AT1G23310	0.104638	0.0353829	2.9573	0.00430268	0.0070378
AT1G23330	-0.140173	0.0336352	-4.16747	9.15233e-05	0.000185539
AT1G23340	-0.356478	0.0683333	-5.21675	1.97479e-06	4.99671e-06
AT1G23360	-0.344205	0.0351433	-9.79431	1.72661e-14	1.11876e-13
AT1G23390	-0.335226	0.0609792	-5.49738	6.69902e-07	1.80895e-06
AT1G23400	-0.117549	0.0371396	-3.16507	0.00234603	0.00397142
AT1G23410	-0.591101	0.119792	-4.93439	5.74066e-06	1.36042e-05
AT1G23440	0.0747746	0.0501572	1.4908	0.140777	0.17904
AT1G23450	-0.026996	0.0261873	-1.03088	0.306359	0.360493
AT1G23460	-0.0567868	0.0682448	-0.832104	0.408351	0.465078
AT1G23465	0.00124195	0.0752506	0.0165042	0.986882	0.989448
AT1G23470	-0.0464923	0.0460899	-1.00873	0.316788	0.371322
AT1G23480	1.84352	0.09468	19.4711	4.67057e-29	2.09372e-27
AT1G23490	0.390456	0.0352256	11.0844	1.02924e-16	8.50338e-16
AT1G23520	0.0476217	0.0468029	1.01749	0.312634	0.366921
AT1G23530	-0.0317472	0.0437135	-0.726257	0.470249	0.526678
AT1G23550	-0.0658186	0.0446406	-1.47441	0.145125	0.183891
AT1G23710	1.14766	0.165688	6.92663	2.18699e-09	8.20622e-09
AT1G23730	0.233894	0.0647006	3.61503	0.000581324	0.00106536
AT1G23740	-0.316617	0.03902	-8.11424	1.65351e-11	7.80911e-11
AT1G23750	-0.0404768	0.032746	-1.23608	0.220809	0.269076
AT1G23760	0.228072	0.0608572	3.74765	0.000377773	0.000707724
AT1G23780	-0.224195	0.0206329	-10.8659	2.42171e-16	1.93046e-15
AT1G23790	-0.059144	0.0313074	-1.88914	0.0632681	0.0861277
AT1G23800	-0.117529	0.0400817	-2.93224	0.00462144	0.0075279
AT1G23820	-0.16328	0.0413735	-3.94649	0.000194919	0.000379544
AT1G23830	0.0682606	0.0533693	1.27903	0.205367	0.252171
AT1G23840	0.0543077	0.0760908	0.713723	0.477915	0.534332
AT1G23850	0.0548431	0.0879937	0.623262	0.53526	0.590133
AT1G23860	-0.0483946	0.0257168	-1.88183	0.0642695	0.0872937
AT1G23870	1.62712	0.131676	12.3569	7.87338e-19	8.3741e-18
AT1G23880	-0.00295314	0.0304158	-0.0970923	0.922947	0.937089
AT1G23890	-0.238254	0.0408374	-5.83421	1.78857e-07	5.21771e-07
AT1G23900	-0.160923	0.031983	-5.03152	3.98699e-06	9.66087e-06
AT1G23950	-0.0644515	0.0809038	-0.796644	0.428514	0.485291
AT1G23970	0.0957814	0.033828	2.83142	0.00613691	0.00983528
AT1G23980	0.0103606	0.0411339	0.251875	0.80192	0.834058
AT1G24020	-1.33822	0.247936	-5.39743	9.86686e-07	2.61027e-06
AT1G24030	0.103067	0.0377063	2.73342	0.00803723	0.012665
AT1G24040	-0.244174	0.0267402	-9.13136	2.54303e-13	1.4673e-12
AT1G24050	-0.0948353	0.0265228	-3.57561	0.000659664	0.0012015
AT1G24070	-0.155843	0.17319	-0.899841	0.371476	0.427499
AT1G24090	-0.192384	0.0424337	-4.53375	2.50307e-05	5.45449e-05
AT1G24095	-0.0519104	0.0512271	-1.01334	0.3146	0.369027
AT1G24100	-0.0300465	0.0781417	-0.384514	0.701834	0.745892
AT1G24120	-0.0599049	0.0283532	-2.11281	0.0384035	0.0542874
AT1G24130	0.00977898	0.0337617	0.289647	0.772994	0.809254
AT1G24140	1.09277	0.193904	5.63562	3.90707e-07	1.08999e-06
AT1G24145	0.626491	0.115694	5.41505	9.21723e-07	2.4495e-06
AT1G24147	1.00117	0.253077	3.956	0.000188758	0.000368328
AT1G24148	0.271675	0.101142	2.68606	0.00913664	0.0142677
AT1G24150	0.922379	0.0694198	13.287	2.53515e-20	3.2353e-19
AT1G24160	0.54246	0.0553757	9.796	1.71493e-14	1.11173e-13
AT1G24170	2.0533	0.114629	17.9126	4.84757e-27	1.53099e-25
AT1G24180	0.0600407	0.0206614	2.90594	0.00497917	0.00808058
AT1G24190	0.0742278	0.0316533	2.34502	0.0220426	0.032424
AT1G24210	-0.0745774	0.0486757	-1.53213	0.130271	0.166767
AT1G24240	-0.210793	0.0564811	-3.7321	0.000397533	0.000742937
AT1G24260	-0.0184523	0.0748516	-0.246518	0.806046	0.837621
AT1G24265	-0.0771532	0.0354607	-2.17574	0.0331606	0.0473691
AT1G24267	-0.153066	0.0332946	-4.59733	1.98856e-05	4.38985e-05
AT1G24280	-0.589723	0.0877996	-6.71669	5.15156e-09	1.83965e-08
AT1G24290	-0.141752	0.0367428	-3.85796	0.000262286	0.000501853
AT1G24300	-0.234364	0.0303874	-7.71255	8.65765e-11	3.79508e-10
AT1G24310	-0.377335	0.0582737	-6.47523	1.37323e-08	4.63748e-08
AT1G24330	-0.472096	0.0521121	-9.05925	3.41356e-13	1.94342e-12
AT1G24340	0.0580908	0.0262886	2.20973	0.0305977	0.0439327
AT1G24350	0.00500917	0.0424423	0.118023	0.906408	0.923554
AT1G24360	-0.141777	0.0379277	-3.73808	0.000389829	0.000729247
AT1G24370	-0.0897201	0.0323579	-2.77274	0.00721788	0.0114469
AT1G24400	0.136089	0.050898	2.67376	0.00944399	0.0147206
AT1G24405	0.0877454	0.0840303	1.04421	0.300197	0.354157
AT1G24440	-0.0452412	0.0574991	-0.786816	0.434206	0.490871
AT1G24450	0.100378	0.0573812	1.74932	0.0848849	0.112575
AT1G24460	0.155742	0.0337535	4.61408	1.87111e-05	4.14386e-05
AT1G24470	-0.0698181	0.027653	-2.52479	0.0139881	0.0212422
AT1G24490	-0.354164	0.0499067	-7.09652	1.09074e-09	4.23193e-09
AT1G24510	-0.295261	0.0483883	-6.10192	6.16821e-08	1.91872e-07
AT1G24530	2.19112	0.136891	16.0063	2.06754e-24	4.44388e-23
AT1G24560	0.011979	0.0308945	0.387738	0.699458	0.743695
AT1G24575	-0.0205818	0.0760531	-0.270625	0.787524	0.821477
AT1G24577	-0.269434	0.0707066	-3.81059	0.000306992	0.000581849
AT1G24580	-0.80952	0.101498	-7.97569	2.92674e-11	1.34951e-10
AT1G24600	0.0676233	0.0795223	0.850369	0.398194	0.455015
AT1G24610	-0.108239	0.0269713	-4.01314	0.000155522	0.000306201
AT1G24625	-0.611688	0.069733	-8.77186	1.10668e-12	5.96093e-12
AT1G24706	-0.024984	0.0343839	-0.726619	0.470029	0.526493
AT1G24735	-0.0626465	0.0379831	-1.64932	0.103833	0.135486
AT1G24764	-0.0355933	0.0320192	-1.11162	0.270334	0.322477
AT1G24793	-0.211578	0.038117	-5.55075	5.44279e-07	1.4887e-06
AT1G24909	0.0710834	0.0310805	2.28707	0.0254057	0.0369735
AT1G25210	0.0452597	0.0488632	0.926254	0.357689	0.413458
AT1G25220	0.212704	0.0689716	3.08393	0.00298185	0.0049787
AT1G25230	0.710926	0.0976689	7.27894	5.15842e-10	2.06712e-09
AT1G25250	-0.110844	0.0583871	-1.89844	0.0620118	0.0845319
AT1G25260	-0.523152	0.102229	-5.11744	2.88144e-06	7.13533e-06
AT1G25275	0.934697	0.104957	8.90551	6.40063e-13	3.54359e-12
AT1G25280	-0.034061	0.0326277	-1.04393	0.300327	0.354267
AT1G25290	-0.0354927	0.0282694	-1.25551	0.213719	0.261295
AT1G25320	-0.0850539	0.0442766	-1.92096	0.0590573	0.0807775
AT1G25350	-0.0716445	0.035053	-2.04389	0.0449581	0.0628117
AT1G25360	-0.0846532	0.0322993	-2.62089	0.0108743	0.0167859
AT1G25370	0.232591	0.0533434	4.36026	4.65527e-05	9.79033e-05
AT1G25375	0.100402	0.0427513	2.34851	0.0218535	0.0321533
AT1G25380	-0.170593	0.0288094	-5.92144	1.26598e-07	3.75684e-07
AT1G25390	0.856121	0.0584317	14.6517	2.00082e-22	3.34183e-21
AT1G25400	2.85097	0.210506	13.5434	1.00223e-20	1.33929e-19
AT1G25420	0.163623	0.0268402	6.09616	6.3119e-08	1.96152e-07
AT1G25422	-0.167412	0.0483486	-3.4626	0.000943761	0.00168349
AT1G25425	-0.672217	0.0573222	-11.727	8.57816e-18	8.03755e-17
AT1G25440	-1.51266	0.0415747	-36.3843	2.12885e-45	1.02626e-41
AT1G25450	0.268578	0.112695	2.38323	0.0200479	0.0296619
AT1G25470	-0.453064	0.0396278	-11.433	2.65791e-17	2.35535e-16
AT1G25480	-0.22187	0.0441456	-5.02587	4.07265e-06	9.85851e-06
AT1G25490	-0.0125286	0.0233982	-0.535452	0.594137	0.646142
AT1G25500	-0.106533	0.0425393	-2.50435	0.0147463	0.0223103
AT1G25510	0.021165	0.0358982	0.589584	0.557483	0.611478
AT1G25520	0.154266	0.045497	3.39068	0.00118128	0.00208157
AT1G25530	-0.0704841	0.0567001	-1.2431	0.218228	0.26625
AT1G25540	0.199492	0.0410771	4.85652	7.67376e-06	1.79188e-05
AT1G25550	1.01624	0.114656	8.8634	7.60528e-13	4.17457e-12
AT1G25560	1.55912	0.154091	10.1182	4.70057e-15	3.22337e-14
AT1G25570	0.106318	0.0241057	4.4105	3.89413e-05	8.27352e-05
AT1G25580	0.353055	0.0386851	9.12636	2.5954e-13	1.49663e-12
AT1G25682	0.945724	0.0433637	21.8091	7.08599e-32	5.44379e-30
AT1G25988	0.480519	0.0762722	6.30006	2.78528e-08	9.05403e-08
AT1G26090	-0.0824029	0.0339132	-2.42982	0.0178344	0.0266074
AT1G26100	-0.221236	0.0560163	-3.94949	0.000192956	0.000375949
AT1G26110	-0.382505	0.0286791	-13.3374	2.11097e-20	2.71373e-19
AT1G26120	0.0237624	0.030721	0.773489	0.441994	0.498449
AT1G26130	-0.22058	0.0328207	-6.72076	5.06695e-09	1.81205e-08
AT1G26150	0.00702548	0.0367502	0.191168	0.848981	0.875028
AT1G26160	-0.127264	0.0277539	-4.58546	2.07608e-05	4.56843e-05
AT1G26170	-0.0275969	0.0272357	-1.01326	0.314636	0.369046
AT1G26180	-0.186687	0.0260881	-7.15604	8.54481e-10	3.35034e-09
AT1G26190	-0.2378	0.031272	-7.60426	1.35258e-10	5.78311e-10
AT1G26200	0.0492775	0.0448044	1.09984	0.275399	0.327769
AT1G26208	0.469625	0.0640494	7.33223	4.14381e-10	1.67165e-09
AT1G26210	0.4792	0.0711852	6.73174	4.84533e-09	1.73925e-08
AT1G26218	0.501855	0.0559527	8.96926	4.93106e-13	2.76412e-12
AT1G26220	-0.100064	0.0272338	-3.67427	0.000480024	0.000888151
AT1G26230	-0.34573	0.0488108	-7.08306	1.15262e-09	4.455e-09
AT1G26260	-0.00869114	0.047953	-0.181243	0.856733	0.881416
AT1G26270	0.955426	0.0537774	17.7663	7.59838e-27	2.33311e-25
AT1G26290	-0.141935	0.105486	-1.34553	0.183059	0.227151
AT1G26300	0.167373	0.0342497	4.88684	6.85526e-06	1.6105e-05
AT1G26330	-0.208827	0.0323585	-6.45353	1.49926e-08	5.03401e-08
AT1G26340	-0.379513	0.078388	-4.84147	8.1149e-06	1.88621e-05
AT1G26370	-0.324361	0.0295544	-10.975	1.57843e-16	1.27779e-15
AT1G26380	0.0364831	0.0310876	1.17356	0.24479	0.294944
AT1G26440	0.162379	0.0621906	2.61098	0.0111636	0.0171993
AT1G26450	-0.0663834	0.0459078	-1.44602	0.152905	0.192811
AT1G26460	-0.464483	0.054808	-8.47473	3.74885e-12	1.9114e-11
AT1G26470	-0.526346	0.0710733	-7.40569	3.06331e-10	1.256e-09
AT1G26500	-0.173994	0.0356111	-4.88594	6.87833e-06	1.61553e-05
AT1G26520	-0.410542	0.0471569	-8.70588	1.45058e-12	7.72265e-12
AT1G26530	-0.293816	0.0494916	-5.93669	1.19162e-07	3.54763e-07
AT1G26540	-0.0123259	0.0353249	-0.34893	0.728253	0.769642
AT1G26550	-0.0253239	0.0348349	-0.72697	0.469815	0.526283
AT1G26558	0.144328	0.0951892	1.51622	0.134239	0.171279
AT1G26560	0.117934	0.0484289	2.4352	0.0175934	0.0262824
AT1G26570	0.595327	0.059171	10.0611	5.90667e-15	4.0105e-14
AT1G26580	0.028624	0.0534181	0.535848	0.593865	0.645882
AT1G26600	-0.0286999	0.0646197	-0.444136	0.658397	0.706189
AT1G26620	-0.49841	0.035057	-14.2171	9.11029e-22	1.40747e-20
AT1G26630	-0.15621	0.038866	-4.0192	0.000152346	0.000300285
AT1G26640	-0.048886	0.0313831	-1.55771	0.124083	0.159471
AT1G26650	-0.21916	0.0330533	-6.63049	7.31528e-09	2.56801e-08
AT1G26660	-0.0304733	0.0444358	-0.685782	0.495252	0.551097
AT1G26665	0.170896	0.0598617	2.85484	0.00574882	0.0092502
AT1G26670	0.2659	0.0738363	3.60121	0.000607714	0.00111118
AT1G26690	-0.00199851	0.0467857	-0.0427162	0.966057	0.973274
AT1G26730	1.74109	0.0462455	37.6487	2.47329e-46	1.58975e-42
AT1G26740	-0.288031	0.05796	-4.96947	5.034e-06	1.20286e-05
AT1G26750	-0.201168	0.0447148	-4.49892	2.83761e-05	6.13978e-05
AT1G26760	-0.0371468	0.0284215	-1.30699	0.19575	0.241408
AT1G26761	-0.454468	0.0357816	-12.7012	2.17953e-19	2.50464e-18
AT1G26762	-0.259186	0.107498	-2.41106	0.0186977	0.0278264
AT1G26770	-1.06448	0.0851451	-12.502	4.57471e-19	5.02645e-18
AT1G26790	-0.115747	0.0269503	-4.29482	5.86562e-05	0.000121594
AT1G26800	0.278089	0.0670089	4.15004	9.72187e-05	0.000196362
AT1G26810	0.446803	0.0398703	11.2064	6.3983e-17	5.40896e-16
AT1G26820	-0.00754994	0.0973186	-0.0775796	0.938397	0.950573
AT1G26830	0.0653212	0.0281863	2.31748	0.0235883	0.0344848
[truncated: 17,284 more rows]
