# Supplementary material for: Single-plant-omics reveals the cascade of transcriptional changes during the vegetative-to-reproductive transition
Source: Plant Cell. 2024 Aug 9;36(10):4594–606. doi: 10.1093/plcell/koae226 (PMC11449079; doi:10.1093/plcell/koae226)
Supplement: koae226_Supplementary_Data [file koae226_supplementary_data.zip › Supplementary Data Set S2 physiology.xlsx]

## Sheet: Sheet1
	bolting	leaf_avg	biomass
P002	Y	47.866	24.6
P004	Y	69.3255	22.1
P007	Y	50.557	17
P008	N	41.442	11.3
P009	N	31.875	9.6
P010	N	34.7035	12.5
P016	N	29.77	10
P017	Y	65.7725	22
P020	N	27.019	13.3
P023	N	23.7785	13.6
P024	N	41.4385	15.2
P035	Y	53.4695	21.2
P037	N	40.707	17.1
P038	N	34.395	9.9
P039	N	37	11.9
P049	N	45.289	13.7
P050	N	43.782	22
P051	Y	53.2135	15.7
P052	N	31.442	10
P053	Y	36.1505	11.4
P054	N	48.7575	9.9
P059	N	48.572	21.3
P064	Y	48.354	13.9
P068	N	26.237	12.5
P077	Y	73.6465	26.2
P079	N	41.207	13.6
P080	Y	54.69	18.2
P085	N	46.8405	11.7
P092	Y	34.4815	19.1
P094	Y	48.7955	13.8
P095	N	21.705	8.2
P097	Y	57.722	22
P098	N	33.14	11.5
P100	N	27.4115	14.7
P109	N	60.348	17.7
P110	Y	59.59	26.7
P111	N	37.535	13.4
P112	Y	41.7785	18.6
P114	N	36.845	11.3
P122	Y	69.828	26.6
P127	N	33.68	10.7
P130	Y	41.1795	25.4
P138	N	41.797	17.4
P140	N	33.942	15.2
P142	N	45.523	13.2
P143	N	33.1925	9.8
P144	N	38.268	11
P152	Y	64.7515	21.3
P154	N	59.0995	20.9
P155	Y	51.332	22.9
P158	N	61.011	18.3
P159	N	41.478	16.6
P169	N	41.5705	13.2
P170	N	40.802	17.7
P174	N	38.757	10.4
P181	N	45.939	13.4
P183	N	44.577	14
P188	N	40.909	11.2
P199	N	56.339	20.2
P200	Y	55.384	19.3
P202	N	30.3755	9.7
P203	N	43.008	13
P204	N	35.527	10.8
P205	N	28.0125	9.4
P213	Y	53.0175	21.5
P214	Y	57.472	22.5
P217	Y	27.5935	14.6
P219	N	42.693	13.2
