# Supplementary material for: Single-plant-omics reveals the cascade of transcriptional changes during the vegetative-to-reproductive transition
Source: Plant Cell. 2024 Aug 9;36(10):4594–606. doi: 10.1093/plcell/koae226 (PMC11449079; doi:10.1093/plcell/koae226)
Supplement: koae226_Supplementary_Data [file koae226_supplementary_data.zip › Supplementary Data Set S3 differential gene expression.xlsx]

## Sheet: Sheet1
id	log2FoldChange	p_adj	diffexpressed	gene_name
AT1G01020	-0.146455	0.00536393	DOWN	ARV1
AT1G01030	-0.63887	0.00105785	DOWN	NGA3
AT1G01070	0.442079	0.0100297	UP	UMAMIT28
AT1G01080	-0.314358	5.20886e-06	DOWN	AT1G01080
AT1G01090	-0.111722	0.00043624	DOWN	PDH-E1 ALPHA
AT1G01100	-0.504706	0.000102353	DOWN	AT1G01100
AT1G01120	0.457674	0.000787834	UP	KCS1
AT1G01130	0.889234	0.00141577	UP	AT1G01130
AT1G01140	0.69787	2.04051e-05	UP	CIPK9
AT1G01200	-0.361908	0.00749981	DOWN	RABA3
AT1G01210	-0.539095	0.000473644	DOWN	AT1G01210
AT1G01220	-0.256119	0.00020941	DOWN	FKGP
AT1G01225	-0.173023	0.00868388	DOWN	AT1G01225
AT1G01250	-0.254876	0.0486729	DOWN	AT1G01250
AT1G01300	0.343241	0.00035336	UP	AT1G01300
AT1G01320	-0.295744	0.000855045	DOWN	AT1G01320
AT1G01340	0.344802	0.0018619	UP	CNGC10
AT1G01350	-0.158651	0.00697042	DOWN	AT1G01350
AT1G01355	0.74106	0.000169693	UP	AT1G01355
AT1G01370	-0.223792	0.00536393	DOWN	HTR12
AT1G01380	-0.625301	0.00337337	DOWN	ETC1
AT1G01390	0.340578	0.00277653	UP	AT1G01390
AT1G01420	-0.520014	0.0147888	DOWN	UGT72B3
AT1G01440	0.102748	0.0486729	UP	AT1G01440
AT1G01470	0.188924	0.00807547	UP	LEA14
AT1G01490	0.187586	0.00120139	UP	AT1G01490
AT1G01500	-0.251264	0.000323868	DOWN	AT1G01500
AT1G01520	-0.766889	0.00267046	DOWN	ASG4
AT1G01540	0.228304	0.00312117	UP	AT1G01540
AT1G01550	0.361461	0.000129502	UP	BPS1
AT1G01560	1.19914	0.000974505	UP	MPK11
AT1G01610	-0.152248	0.00202011	DOWN	GPAT4
AT1G01620	0.26714	0.0406588	UP	PIP1C
AT1G01640	0.330028	0.00350768	UP	AT1G01640
AT1G01650	0.201882	0.00256455	UP	SPPL4
AT1G01700	-0.448792	0.00227597	DOWN	ROPGEF2
AT1G01725	0.208007	0.0181415	UP	AT1G01725
AT1G01740	-0.158509	0.0175316	DOWN	BSK4
AT1G01830	-0.27429	0.00277653	DOWN	AT1G01830
AT1G01840	-0.190312	0.0187888	DOWN	AT1G01840
AT1G01860	-0.200749	0.00016373	DOWN	PFC1
AT1G01900	-0.509859	0.000229012	DOWN	SBTI1.1
AT1G01950	1.19283	0.000272385	UP	ARK2
AT1G01970	-0.677473	0.000260234	DOWN	AT1G01970
AT1G01990	-0.147852	0.0163869	DOWN	AT1G01990
AT1G02000	0.129778	0.00130228	UP	GAE2
AT1G02020	-0.296131	3.20048e-05	DOWN	AT1G02020
AT1G02050	-0.251208	0.00579239	DOWN	LAP6
AT1G02060	-0.344038	4.01967e-05	DOWN	AT1G02060
AT1G02100	0.212029	0.00101631	UP	SBI1
AT1G02140	-0.101725	0.011988	DOWN	MAGO
AT1G02150	-0.301886	1.11491e-05	DOWN	AT1G02150
AT1G02170	0.289561	3.36195e-05	UP	MC1
AT1G02180	-0.149342	0.0444499	DOWN	AT1G02180
AT1G02220	0.23789	0.00557157	UP	NAC003
AT1G02260	0.147078	0.0037804	UP	AT1G02260
AT1G02270	0.2431	0.000123582	UP	AT1G02270
AT1G02280	-0.385634	0.00016373	DOWN	TOC33
AT1G02300	0.264023	0.00256455	UP	AT1G02300
AT1G02305	0.105945	0.0153122	UP	AT1G02305
AT1G02360	0.677235	0.0037804	UP	AT1G02360
AT1G02370	-0.367489	0.00350768	DOWN	AT1G02370
AT1G02390	0.522107	0.0163869	UP	GPAT2
AT1G02400	1.01546	0.000563281	UP	GA2OX6
AT1G02410	0.157035	0.000297513	UP	AT1G02410
AT1G02420	-0.432361	0.000933557	DOWN	AT1G02420
AT1G02460	-1.58338	8.62335e-05	DOWN	AT1G02460
AT1G02610	1.10165	0.000588558	UP	AT1G02610
AT1G02620	1.32662	0.000641055	UP	AT1G02620
AT1G02640	0.928249	0.00288918	UP	BXL2
AT1G02650	0.957625	0.00218759	UP	AT1G02650
AT1G02660	1.42604	0.00202011	UP	AT1G02660
AT1G02670	0.358991	0.0458009	UP	AT1G02670
AT1G02690	-0.39372	4.42094e-05	DOWN	IMPA-6
AT1G02720	-0.115351	0.0288243	DOWN	GATL5
AT1G02730	-0.380886	0.000284915	DOWN	CSLD5
AT1G02740	0.266379	0.00218759	UP	AT1G02740
AT1G02750	0.158809	0.0132934	UP	AT1G02750
AT1G02780	-0.382291	0.00011811	DOWN	emb2386
AT1G02816	0.236657	0.00460326	UP	AT1G02816
AT1G02860	0.275646	0.0115653	UP	NLA
AT1G02870	-0.259482	0.012386	DOWN	AT1G02870
AT1G02920	0.566598	0.0270515	UP	GSTF7
AT1G02970	-0.693456	3.20048e-05	DOWN	WEE1
AT1G03000	-0.102182	0.000933557	DOWN	PEX6
AT1G03030	0.110174	0.0201491	UP	AT1G03030
AT1G03040	-0.112945	0.0147888	DOWN	AT1G03040
AT1G03080	-0.170635	0.0153122	DOWN	NET1D
AT1G03110	-0.468824	6.32922e-05	DOWN	TRM82
AT1G03160	-0.246849	0.00153433	DOWN	FZL
AT1G03180	-0.310469	0.0107856	DOWN	AT1G03180
AT1G03190	-0.202653	0.000102353	DOWN	UVH6
AT1G03210	0.109224	0.0472189	UP	AT1G03210
AT1G03220	0.946258	9.01647e-05	UP	AT1G03220
AT1G03230	0.495973	9.42501e-05	UP	AT1G03230
AT1G03290	0.231215	0.00178787	UP	AT1G03290
AT1G03300	0.339072	0.0382904	UP	ATDUF1
AT1G03310	-0.384039	0.00838273	DOWN	DBE1
AT1G03320	-0.476403	0.0111595	DOWN	AT1G03320
AT1G03340	-0.224266	0.0036427	DOWN	AT1G03340
AT1G03360	-0.443051	0.00393563	DOWN	RRP4
AT1G03370	0.821318	9.42501e-05	UP	AT1G03370
AT1G03400	0.302075	0.000200781	UP	AT1G03400
AT1G03430	0.189256	0.00130228	UP	AHP5
AT1G03440	-0.21377	0.00393563	DOWN	AT1G03440
AT1G03457	0.945603	0.00425114	UP	AT1G03457
AT1G03470	0.355551	0.0253276	UP	NET3A
AT1G03475	-0.31129	1.95513e-05	DOWN	LIN2
AT1G03510	0.334919	0.016943	UP	AT1G03510
AT1G03520	0.372598	0.00147347	UP	AT1G03520
AT1G03530	-0.506298	0.000368136	DOWN	NAF1
AT1G03540	-0.292584	0.00350768	DOWN	AT1G03540
AT1G03580	1.09656	0.00292294	UP	AT1G03580
AT1G03590	0.411261	0.00670888	UP	AT1G03590
AT1G03610	0.615534	0.00135842	UP	AT1G03610
AT1G03620	0.618998	0.00478608	UP	AT1G03620
AT1G03630	-0.2991	5.25015e-05	DOWN	POR C
AT1G03687	-0.350734	5.43417e-05	DOWN	AT1G03687
AT1G03730	0.588158	0.000670472	UP	AT1G03730
AT1G03740	0.566248	4.23017e-05	UP	AT1G03740
AT1G03760	-0.19364	0.0175316	DOWN	AT1G03760
AT1G03770	0.195167	0.0201491	UP	RING1B
AT1G03780	-0.350328	0.000894674	DOWN	TPX2
AT1G03820	-0.692784	0.000177412	DOWN	AT1G03820
AT1G03830	-0.321823	0.00101631	DOWN	AT1G03830
AT1G03850	0.274151	0.00350768	UP	GRXS13
AT1G03860	-0.249094	0.000239498	DOWN	PHB2
AT1G03870	0.989778	0.000382996	UP	FLA9
AT1G03910	-0.10379	0.000855045	DOWN	AT1G03910
AT1G03930	-0.159138	0.00393563	DOWN	ADK1
AT1G03950	0.208252	0.000185181	UP	VPS2.3
AT1G03960	-0.141439	0.00536393	DOWN	AT1G03960
AT1G03970	0.720534	0.000382996	UP	GBF4
AT1G04020	-0.610484	1.1437e-05	DOWN	BARD1
AT1G04040	0.515974	0.000894674	UP	AT1G04040
AT1G04070	-0.27341	0.00227597	DOWN	TOM22-I
AT1G04090	-0.284926	0.01583	DOWN	AT1G04090
AT1G04110	-1.96642	8.37537e-06	DOWN	SDD1
AT1G04120	-0.193878	0.000368136	DOWN	ABCC5
AT1G04170	-0.423776	0.000382996	DOWN	EIF2 GAMMA
AT1G04180	0.637047	0.00236886	UP	YUC9
AT1G04190	-0.266177	0.000819895	DOWN	TPR3
AT1G04200	0.417394	0.00165286	UP	AT1G04200
AT1G04210	0.246402	0.012386	UP	AT1G04210
AT1G04230	0.307611	0.000695501	UP	AT1G04230
AT1G04240	0.416968	0.0328241	UP	SHY2
AT1G04270	-0.46074	8.62335e-05	DOWN	RPS15
AT1G04300	0.125646	0.012386	UP	AT1G04300
AT1G04310	-0.271154	0.00300331	DOWN	ERS2
AT1G04360	-0.672684	5.99656e-05	DOWN	AT1G04360
AT1G04390	-0.149966	0.00267046	DOWN	AT1G04390
AT1G04420	-0.190759	1.88031e-05	DOWN	AT1G04420
AT1G04425	-0.29326	0.011988	DOWN	AT1G04425
AT1G04430	0.663729	0.00600563	UP	AT1G04430
AT1G04440	0.356908	1.81168e-05	UP	CKL13
AT1G04480	-0.594712	0.000382996	DOWN	AT1G04480
AT1G04490	0.980796	0.000249519	UP	AT1G04490
AT1G04510	-0.278928	7.31741e-05	DOWN	MAC3A
AT1G04520	-0.485883	0.00141577	DOWN	PDLP2
AT1G04530	-0.19581	0.00442677	DOWN	TPR4
AT1G04540	-0.981591	6.99644e-05	DOWN	AT1G04540
AT1G04550	-0.277803	0.00324716	DOWN	IAA12
AT1G04555	0.107143	0.037167	UP	AT1G04555
AT1G04570	-0.491702	0.00115269	DOWN	AT1G04570
AT1G04580	-0.744021	0.00011811	DOWN	AO4
AT1G04590	-0.264628	0.000641055	DOWN	AT1G04590
AT1G04630	-0.104058	0.0107856	DOWN	MEE4
AT1G04635	-0.568351	0.00165286	DOWN	EMB1687
AT1G04650	-0.265561	0.00777728	DOWN	AT1G04650
AT1G04680	0.351565	0.0360379	UP	AT1G04680
AT1G04710	-0.118551	0.0175316	DOWN	PKT4
AT1G04730	-0.56144	7.26765e-06	DOWN	CTF18
AT1G04770	1.04353	0.000323868	UP	AT1G04770
AT1G04780	0.419735	0.000135262	UP	AT1G04780
AT1G04800	-1.04385	1.1437e-05	DOWN	AT1G04800
AT1G04810	-0.126654	0.00153433	DOWN	AT1G04810
AT1G04820	-0.326365	0.000151496	DOWN	TUA4
AT1G04870	-0.489702	5.04105e-05	DOWN	PRMT10
AT1G04900	-0.402983	0.00075456	DOWN	AT1G04900
AT1G04920	-0.566256	0.00016373	DOWN	SPS3F
AT1G04930	-0.336403	0.00749981	DOWN	AT1G04930
AT1G04940	-0.333585	2.11554e-05	DOWN	Tic20-I
AT1G04945	-0.319933	0.0107856	DOWN	AT1G04945
AT1G04960	0.227029	2.04051e-05	UP	AT1G04960
AT1G04980	-0.174239	0.0215584	DOWN	PDIL2-2
AT1G05000	0.948956	0.00014069	UP	PFA-DSP1
AT1G05020	0.943436	0.000495997	UP	AT1G05020
AT1G05055	-0.297154	0.000518077	DOWN	GTF2H2
AT1G05065	-0.56706	0.00497343	DOWN	CLE20
AT1G05090	-0.29502	0.00442677	DOWN	AT1G05090
AT1G05135	0.880547	0.000819895	UP	AT1G05135
AT1G05140	-0.192854	0.0037804	DOWN	AT1G05140
AT1G05170	-0.442621	0.013781	DOWN	AT1G05170
AT1G05190	-0.264707	4.56372e-06	DOWN	emb2394
AT1G05200	-0.266119	0.00460326	DOWN	GLR3.4
AT1G05210	-0.308138	0.00147347	DOWN	AT1G05210
AT1G05230	-0.188574	0.000400531	DOWN	HDG2
AT1G05340	0.623519	0.00020941	UP	AT1G05340
AT1G05350	-0.125581	0.0163869	DOWN	AT1G05350
AT1G05360	-0.258609	6.99644e-05	DOWN	KMS2
AT1G05380	-0.103728	0.00647639	DOWN	AT1G05380
AT1G05385	-0.240017	0.00171481	DOWN	LPA19
AT1G05410	-0.120947	0.00130228	DOWN	AT1G05410
AT1G05420	-0.428747	0.00743494	DOWN	OFP12
AT1G05460	-0.199785	0.000787834	DOWN	SDE3
AT1G05470	-0.872851	6.53989e-06	DOWN	CVP2
AT1G05500	-0.244309	0.000107639	DOWN	NTMC2T2.1
AT1G05520	-0.105931	0.0349278	DOWN	AT1G05520
AT1G05540	-0.37082	0.000200781	DOWN	AT1G05540
AT1G05550	-0.194314	0.0147888	DOWN	AT1G05550
AT1G05560	-0.25882	0.0036427	DOWN	UGT75B1
AT1G05562	-0.556673	0.00868388	DOWN	AT1G05562
AT1G05570	0.194147	0.000192741	UP	CALS1
AT1G05575	1.58943	7.31741e-05	UP	AT1G05575
AT1G05590	-0.145676	0.00147347	DOWN	HEXO2
AT1G05600	-0.218428	0.000102353	DOWN	EMB3101
AT1G05630	0.513161	0.00749981	UP	5PTASE13
AT1G05640	-0.336941	0.00256455	DOWN	AT1G05640
AT1G05670	-0.398959	0.00105785	DOWN	AT1G05670
AT1G05675	1.44798	0.00302942	UP	AT1G05675
AT1G05710	0.338967	0.00218759	UP	AT1G05710
AT1G05750	-0.187457	0.00460326	DOWN	PDE247
AT1G05780	0.222068	0.0307607	UP	AT1G05780
AT1G05805	0.374861	0.00202011	UP	AT1G05805
AT1G05810	0.45489	0.00350768	UP	RABA5E
AT1G05835	-0.645971	0.000933557	DOWN	AT1G05835
AT1G05840	0.230298	0.00115269	UP	AT1G05840
AT1G05870	-0.401278	0.00277653	DOWN	AT1G05870
AT1G05890	0.123939	0.016943	UP	ARI5
AT1G05900	-0.126991	0.0360379	DOWN	NTH2
AT1G05910	-0.216769	0.00171481	DOWN	AT1G05910
AT1G05950	-0.599817	0.000177412	DOWN	AT1G05950
AT1G06000	-0.835697	0.000249519	DOWN	AT1G06000
AT1G06002	-0.545974	0.00442677	DOWN	AT1G06002
AT1G06010	-0.184765	0.0222841	DOWN	AT1G06010
AT1G06050	0.184847	0.00807547	UP	AT1G06050
AT1G06060	0.124504	0.016943	UP	AT1G06060
AT1G06070	-0.122268	0.00497343	DOWN	AT1G06070
AT1G06140	-0.347811	0.00967394	DOWN	MEF3
AT1G06150	-0.257768	0.00105785	DOWN	EMB1444
AT1G06180	-0.710627	0.000473644	DOWN	MYB13
AT1G06190	-0.319259	1.18189e-05	DOWN	RHON1
AT1G06220	-0.360773	0.000107639	DOWN	MEE5
AT1G06265	-0.19998	0.00130228	DOWN	AT1G06265
AT1G06270	-0.423815	0.000368136	DOWN	AT1G06270
AT1G06370	0.128054	0.0406588	UP	AT1G06370
AT1G06380	-0.355619	0.00722857	DOWN	AT1G06380
AT1G06390	0.127178	0.00868388	UP	GSK1
AT1G06400	0.504833	0.000641055	UP	ARA-2
AT1G06410	0.557097	0.00011811	UP	TPS7
AT1G06430	0.15712	0.000894674	UP	FTSH8
AT1G06450	-0.167872	0.0349278	DOWN	AT1G06450
AT1G06460	0.111656	0.00670888	UP	ACD32.1
AT1G06475	0.883476	0.00478608	UP	AT1G06475
AT1G06510	-0.199559	0.000158018	DOWN	AT1G06510
AT1G06530	-0.198729	0.00115269	DOWN	PMD2
AT1G06550	-0.322899	7.31741e-05	DOWN	AT1G06550
AT1G06560	-0.289998	0.00277653	DOWN	AT1G06560
AT1G06580	0.384237	0.00300331	UP	AT1G06580
AT1G06620	0.489336	0.00647639	UP	AT1G06620
AT1G06640	-0.17615	0.012386	DOWN	AT1G06640
AT1G06660	-0.331861	0.00967394	DOWN	JASON
AT1G06670	-0.298194	0.000400531	DOWN	NIH
AT1G06690	-0.294284	0.00135842	DOWN	AT1G06690
AT1G06710	-0.447663	0.00147347	DOWN	AT1G06710
AT1G06720	-0.440732	0.00408578	DOWN	AT1G06720
AT1G06730	-0.31149	0.000382996	DOWN	AT1G06730
AT1G06740	0.205793	0.00536393	UP	MUG3
AT1G06790	-0.359764	0.00600563	DOWN	AT1G06790
AT1G06800	0.24977	0.00246489	UP	PLA-I{gamma}1
AT1G06820	-0.131697	0.000368136	DOWN	CRTISO
AT1G06840	0.146401	0.0394814	UP	AT1G06840
AT1G06850	0.18422	0.00932614	UP	bZIP52
AT1G06900	-0.166904	0.00120139	DOWN	AT1G06900
AT1G06910	-0.321037	0.000260234	DOWN	TRFL7
AT1G06950	-0.631156	3.09309e-05	DOWN	AT1G06950
AT1G06960	-0.135453	0.00141577	DOWN	AT1G06960
AT1G07000	1.63989	9.01647e-05	UP	EXO70B2
AT1G07010	-0.238302	0.0279153	DOWN	SLP1
AT1G07020	0.361383	0.000229012	UP	AT1G07020
AT1G07030	-0.468304	0.000495997	DOWN	AT1G07030
AT1G07040	0.28282	0.00350768	UP	AT1G07040
AT1G07070	-0.699843	0.000297513	DOWN	AT1G07070
AT1G07128	1.55953	5.99656e-05	UP	AT1G07128
AT1G07130	0.374687	0.00147347	UP	AT1G07130
AT1G07135	1.42647	0.000787834	UP	AT1G07135
AT1G07150	0.63533	0.037167	UP	MAPKKK13
AT1G07160	1.61921	0.00491863	UP	AT1G07160
AT1G07200	-0.528534	0.000135262	DOWN	AT1G07200
AT1G07210	-0.15826	0.00460326	DOWN	AT1G07210
AT1G07220	0.457848	3.64446e-05	UP	AT1G07220
AT1G07240	0.433278	5.25015e-05	UP	UGT71C5
AT1G07250	-0.133527	0.0222841	DOWN	AT1G07250
AT1G07270	-0.628457	0.000297513	DOWN	AT1G07270
AT1G07290	-0.502449	0.00246489	DOWN	GONST2
AT1G07300	0.224789	0.00838273	UP	AT1G07300
AT1G07310	0.297524	0.000200781	UP	AT1G07310
AT1G07320	-0.307862	1.25929e-05	DOWN	RPL4
AT1G07360	-0.202508	0.00153433	DOWN	MAC5A
AT1G07370	-0.830175	5.40652e-06	DOWN	PCNA1
AT1G07390	-0.446521	0.000323868	DOWN	RLP1
AT1G07420	0.165838	0.00165286	UP	SMO2-1
AT1G07430	-1.14788	0.00110407	DOWN	HAI2
AT1G07450	-0.259615	0.000417858	DOWN	AT1G07450
AT1G07490	-0.485181	0.00165286	DOWN	RTFL3
AT1G07510	0.224463	5.25015e-05	UP	ftsh10
AT1G07520	0.480306	0.00516876	UP	AT1G07520
AT1G07530	0.21824	0.00171481	UP	SCL14
AT1G07570	-0.228609	0.00425114	DOWN	APK1A
AT1G07620	1.10065	2.65241e-05	UP	ATOBGM
AT1G07650	0.627888	0.00337337	UP	AT1G07650
AT1G07670	0.197464	0.000158018	UP	ECA4
AT1G07705	-0.14625	0.00516876	DOWN	AT1G07705
AT1G07720	0.339266	0.00557157	UP	AT1G07720
AT1G07740	-0.152055	0.0147888	DOWN	AT1G07740
AT1G07770	-0.488303	8.25145e-05	DOWN	RPS15A
AT1G07780	-0.302184	0.00014069	DOWN	PAI1
AT1G07790	-0.618442	4.23017e-05	DOWN	AT1G07790
AT1G07820	-0.39261	3.09309e-05	DOWN	AT1G07820
AT1G07830	-0.273965	0.000473644	DOWN	AT1G07830
AT1G07840	-0.284194	0.000454794	DOWN	AT1G07840
AT1G07870	1.06375	0.000260234	UP	AT1G07870
AT1G07880	-0.179537	0.0418765	DOWN	ATMPK13
AT1G07900	0.801839	0.00404424	UP	LBD1
AT1G07920	-0.254416	0.000260234	DOWN	AT1G07920
AT1G07930	-0.386566	0.000219661	DOWN	AT1G07930
AT1G07940	-0.275394	0.000113285	DOWN	AT1G07940
AT1G07950	-0.142757	0.0394814	DOWN	MED22B
AT1G07960	-0.224795	0.00267046	DOWN	PDIL5-1
AT1G07970	-0.111058	0.0279153	DOWN	AT1G07970
AT1G07990	0.106504	0.00393563	UP	AT1G07990
AT1G08000	-0.138128	0.0237491	DOWN	GATA10
AT1G08050	0.163805	0.00442677	UP	AT1G08050
AT1G08130	-0.281209	0.000382996	DOWN	LIG1
AT1G08165	-0.545894	0.00153433	DOWN	AT1G08165
AT1G08180	-0.353962	0.000417858	DOWN	AT1G08180
AT1G08220	-0.390647	0.00478608	DOWN	AT1G08220
AT1G08260	-0.366795	3.20048e-05	DOWN	TIL1
AT1G08270	-0.460848	0.0132934	DOWN	AT1G08270
AT1G08280	-0.71222	0.000417858	DOWN	AT1G08280
AT1G08300	-0.373094	0.00125009	DOWN	NVL
AT1G08315	0.752808	0.000417858	UP	AT1G08315
AT1G08350	-0.216881	0.000495997	DOWN	AT1G08350
AT1G08360	-0.458658	4.64032e-05	DOWN	AT1G08360
AT1G08390	-0.332907	0.00288918	DOWN	AT1G08390
AT1G08400	-0.375976	0.000495997	DOWN	AT1G08400
AT1G08410	-0.356742	0.000538937	DOWN	AT1G08410
AT1G08450	0.222481	7.65709e-05	UP	CRT3
AT1G08460	0.227058	0.00442677	UP	AT1G08460
AT1G08510	0.284282	0.000239498	UP	FATB
AT1G08520	-0.230411	3.96627e-06	DOWN	ALB1
AT1G08540	-0.104444	0.000855045	DOWN	AT1G08540
AT1G08560	-0.228934	0.0222841	DOWN	SYP111
AT1G08570	-0.503948	0.0431783	DOWN	ACHT4
AT1G08580	-0.596293	0.000400531	DOWN	AT1G08580
AT1G08592	-0.239939	0.00202011	DOWN	AT1G08592
AT1G08610	-0.341234	0.0230078	DOWN	AT1G08610
AT1G08640	-0.513207	3.36195e-05	DOWN	CJD1
AT1G08650	0.560195	7.65709e-05	UP	PPCK1
AT1G08720	0.496837	7.65709e-05	UP	EDR1
AT1G08780	-0.120353	0.0349278	DOWN	AIP3
AT1G08810	-0.566331	1.44658e-05	DOWN	AT1G08810
AT1G08820	0.173596	0.00135842	UP	VAP27-2
AT1G08840	-0.233966	0.00288918	DOWN	emb2411
AT1G08845	-0.198047	0.0253276	DOWN	AT1G08845
AT1G08880	-0.305074	0.000192741	DOWN	H2AXA
AT1G08890	0.493349	0.00312117	UP	AT1G08890
AT1G08900	0.152967	0.0107856	UP	AT1G08900
AT1G08920	0.551088	0.0111595	UP	ESL1
AT1G08930	1.75061	0.000158018	UP	ERD6
AT1G08940	0.267786	0.0037804	UP	AT1G08940
AT1G08960	-0.329544	0.00246489	DOWN	CAX11
AT1G08980	0.727649	0.00125009	UP	AMI1
AT1G09000	-0.209972	0.00900518	DOWN	NP1
AT1G09010	0.104346	0.01583	UP	AT1G09010
AT1G09040	-0.157953	0.013781	DOWN	AT1G09040
AT1G09050	-0.17033	0.0222841	DOWN	AT1G09050
AT1G09060	0.535641	0.000382996	UP	AT1G09060
AT1G09070	1.10821	0.000151496	UP	SRC2
AT1G09160	0.560691	0.0222841	UP	AT1G09160
AT1G09180	-0.204387	0.0382904	DOWN	SARA1A
AT1G09200	-0.501406	8.80959e-06	DOWN	AT1G09200
AT1G09210	-0.180342	0.000229012	DOWN	AT1G09210
AT1G09220	-0.310858	0.00670888	DOWN	AT1G09220
AT1G09230	-0.151825	0.00900518	DOWN	AT1G09230
AT1G09240	0.431504	0.00246489	UP	AT1G09240
AT1G09250	0.254654	0.0128502	UP	AT1G09250
AT1G09290	-0.138355	0.012386	DOWN	AT1G09290
AT1G09320	-0.199948	0.00408578	DOWN	AT1G09320
AT1G09340	-0.173795	0.00075456	DOWN	CRB
AT1G09390	0.484661	1.55545e-05	UP	AT1G09390
AT1G09440	-0.239687	0.00101631	DOWN	AT1G09440
AT1G09460	0.604459	0.01583	UP	AT1G09460
AT1G09470	-0.494934	0.000933557	DOWN	AT1G09470
AT1G09490	0.116199	0.014278	UP	AT1G09490
AT1G09520	-0.108772	0.0328241	DOWN	AT1G09520
AT1G09530	-0.165865	0.0111595	DOWN	PIF3
AT1G09560	0.658424	0.000185181	UP	GLP5
AT1G09570	0.27638	0.0201491	UP	PHYA
AT1G09575	0.664394	0.0100297	UP	AT1G09575
AT1G09580	-0.262178	7.31741e-05	DOWN	AT1G09580
AT1G09590	-0.575831	7.65709e-05	DOWN	AT1G09590
AT1G09600	-0.500795	4.42094e-05	DOWN	AT1G09600
AT1G09620	-0.203344	0.000249519	DOWN	AT1G09620
AT1G09640	-0.278568	0.000368136	DOWN	AT1G09640
AT1G09645	0.172799	0.0111595	UP	AT1G09645
AT1G09690	-0.503547	3.64446e-05	DOWN	AT1G09690
AT1G09700	-0.171332	0.00807547	DOWN	HYL1
AT1G09750	-0.490572	1.63652e-05	DOWN	AT1G09750
AT1G09760	-0.20526	3.20048e-05	DOWN	U2A'
AT1G09780	-0.257377	0.014278	DOWN	iPGAM1
AT1G09795	-0.251327	7.65709e-05	DOWN	AT1G09795
AT1G09800	-0.309653	0.00516876	DOWN	AT1G09800
AT1G09815	-0.201219	0.00312117	DOWN	POLD4
AT1G09820	-0.261676	0.000400531	DOWN	AT1G09820
AT1G09830	-0.415805	0.00218759	DOWN	PUR2
AT1G09870	0.118513	0.00697042	UP	AT1G09870
AT1G09900	-0.649348	5.43417e-05	DOWN	AT1G09900
AT1G09910	0.398155	0.00130228	UP	AT1G09910
AT1G09920	0.134953	0.0018619	UP	AT1G09920
AT1G09932	2.23425	3.49821e-05	UP	AT1G09932
AT1G09940	0.821417	0.000538937	UP	HEMA2
AT1G09950	1.72713	0.000518077	UP	RAS1
AT1G09970	0.888349	0.000641055	UP	LRR XI-23
AT1G09995	0.906781	0.000855045	UP	AT1G09995
AT1G10020	0.453589	0.00408578	UP	AT1G10020
AT1G10030	-0.118149	0.0100297	DOWN	ERG28
AT1G10050	0.350197	0.00125009	UP	AT1G10050
AT1G10060	-0.494467	4.42094e-05	DOWN	BCAT-1
AT1G10090	0.279333	0.00193982	UP	AT1G10090
AT1G10120	0.446434	0.0237491	UP	AT1G10120
AT1G10150	0.20806	0.00868388	UP	AT1G10150
AT1G10155	0.356292	0.0261801	UP	PP2-A10
AT1G10180	-0.1572	0.000819895	DOWN	AT1G10180
AT1G10230	-0.333905	0.000284915	DOWN	SK18
AT1G10240	-0.224759	3.49821e-05	DOWN	FRS11
AT1G10270	-0.507677	0.00267046	DOWN	GRP23
AT1G10280	-0.427992	0.00497343	DOWN	AT1G10280
AT1G10320	-0.101313	0.0406588	DOWN	AT1G10320
AT1G10340	1.29665	0.00016373	UP	AT1G10340
AT1G10350	-0.117087	0.0230078	DOWN	AT1G10350
AT1G10370	-0.452628	0.000614162	DOWN	AT1G10370
AT1G10430	-0.214411	0.00460326	DOWN	AT1G10430
AT1G10450	-0.165082	0.00125009	DOWN	SNL6
AT1G10470	-0.51241	3.36195e-05	DOWN	ARR4
AT1G10490	-0.497544	0.00159378	DOWN	AT1G10490
AT1G10510	-0.438617	0.000123582	DOWN	emb2004
AT1G10522	-0.671604	9.42501e-05	DOWN	AT1G10522
AT1G10550	1.85395	0.000894674	UP	XTH33
AT1G10560	0.458816	0.0360379	UP	PUB18
AT1G10580	-0.32375	0.000177412	DOWN	AT1G10580
AT1G10640	-0.861042	0.000107639	DOWN	AT1G10640
AT1G10650	-0.189227	0.0175316	DOWN	AT1G10650
AT1G10657	-0.316389	0.000113285	DOWN	AT1G10657
AT1G10682	0.223364	0.0418765	UP	AT1G10682
AT1G10690	-0.349629	0.00557157	DOWN	AT1G10690
AT1G10720	0.113505	0.00647639	UP	AT1G10720
AT1G10740	0.22363	0.00350768	UP	AT1G10740
AT1G10750	-0.475443	0.000192741	DOWN	AT1G10750
AT1G10760	0.151728	0.0163869	UP	SEX1
AT1G10780	-0.370101	0.00178787	DOWN	AT1G10780
AT1G10840	-0.216258	0.000726166	DOWN	TIF3H1
AT1G10850	-0.414687	0.000249519	DOWN	AT1G10850
AT1G10865	0.432838	5.25015e-05	UP	AT1G10865
AT1G10870	-0.151864	5.99656e-05	DOWN	AGD4
AT1G10890	0.142704	0.000933557	UP	AT1G10890
AT1G10910	-0.25583	9.59541e-06	DOWN	EMB3103
AT1G10920	0.211727	0.00035336	UP	LOV1
AT1G10930	-0.447951	2.04051e-05	DOWN	RECQ4A
AT1G10940	0.143138	2.52149e-05	UP	SNRK2.4
AT1G11000	0.395544	0.0458009	UP	MLO4
AT1G11020	0.170587	0.00838273	UP	AT1G11020
AT1G11040	1.94705	0.000500655	UP	AT1G11040
AT1G11050	0.899982	0.000239498	UP	AT1G11050
AT1G11120	-0.518954	0.00722857	DOWN	AT1G11120
AT1G11130	-0.388948	0.000284915	DOWN	SUB
AT1G11160	-0.458174	8.25145e-05	DOWN	AT1G11160
AT1G11170	0.236323	0.0230078	UP	AT1G11170
AT1G11210	1.28706	0.000310166	UP	AT1G11210
AT1G11220	-0.544154	0.0037804	DOWN	AT1G11220
AT1G11240	-0.218098	0.00337337	DOWN	AT1G11240
AT1G11260	1.059	0.00536393	UP	STP1
AT1G11290	-0.229994	0.000382996	DOWN	CRR22
AT1G11300	-0.218392	0.000588558	DOWN	AT1G11300
AT1G11310	0.625937	0.00014069	UP	MLO2
AT1G11320	-0.429865	0.000260234	DOWN	AT1G11320
AT1G11340	-0.250189	0.0328241	DOWN	AT1G11340
AT1G11360	0.14221	0.0215584	UP	AT1G11360
AT1G11380	1.07683	0.0100297	UP	AT1G11380
AT1G11390	-0.135601	0.00277653	DOWN	AT1G11390
AT1G11410	-0.166663	0.00868388	DOWN	AT1G11410
AT1G11430	-0.450388	7.65709e-05	DOWN	AT1G11430
AT1G11440	-0.349395	0.00105785	DOWN	AT1G11440
AT1G11450	-0.915541	5.04105e-05	DOWN	UMAMIT27
AT1G11475	-0.326479	0.00193982	DOWN	NRPB10
AT1G11530	0.18507	0.00932614	UP	CXXS1
AT1G11592	-0.124689	0.0394814	DOWN	AT1G11592
AT1G11700	-0.352541	0.0360379	DOWN	AT1G11700
AT1G11710	-0.621632	0.00210385	DOWN	AT1G11710
AT1G11740	0.846478	0.00838273	UP	AT1G11740
AT1G11750	-0.181533	5.70455e-05	DOWN	CLPP6
AT1G11755	-0.245615	0.00110407	DOWN	LEW1
AT1G11760	-0.164	0.00932614	DOWN	MED32
AT1G11780	-0.227549	0.00807547	DOWN	AT1G11780
AT1G11800	-0.150187	0.000417858	DOWN	AT1G11800
AT1G11820	-0.455369	0.000368136	DOWN	AT1G11820
AT1G11850	-1.05322	1.55545e-05	DOWN	AT1G11850
AT1G11860	-0.114734	0.00210385	DOWN	AT1G11860
AT1G11870	-0.165758	1.81168e-05	DOWN	SRS
AT1G11890	0.347855	0.000726166	UP	SEC22
AT1G11900	-0.203493	0.0418765	DOWN	AT1G11900
AT1G11905	0.25838	0.000855045	UP	AT1G11905
AT1G11960	0.72326	0.000151496	UP	AT1G11960
AT1G12000	-0.148248	0.00536393	DOWN	AT1G12000
AT1G12020	-0.337483	0.0128502	DOWN	AT1G12020
AT1G12030	1.7175	0.000726166	UP	AT1G12030
AT1G12050	0.104002	0.00516876	UP	AT1G12050
AT1G12060	-0.276689	0.00868388	DOWN	BAG5
AT1G12100	-0.624813	0.00110407	DOWN	AT1G12100
AT1G12120	0.128727	0.00900518	UP	AT1G12120
AT1G12210	-0.334581	0.00324716	DOWN	RFL1
AT1G12244	-0.34615	1.38503e-05	DOWN	AT1G12244
AT1G12270	-0.124198	0.00393563	DOWN	Hop1
AT1G12280	-0.20123	0.0115653	DOWN	SUMM2
AT1G12290	0.392178	0.000151496	UP	AT1G12290
AT1G12300	-0.319429	5.25015e-05	DOWN	AT1G12300
AT1G12310	-0.172567	0.000538937	DOWN	AT1G12310
AT1G12320	-0.39232	0.00408578	DOWN	AT1G12320
AT1G12330	-0.497476	0.000229012	DOWN	AT1G12330
AT1G12360	0.426905	0.000129502	UP	KEU
AT1G12370	-0.196017	0.000894674	DOWN	PHR1
AT1G12380	-0.45987	5.43417e-05	DOWN	AT1G12380
AT1G12450	0.455595	0.011988	UP	AT1G12450
AT1G12460	-0.301859	5.43417e-05	DOWN	AT1G12460
AT1G12480	-0.439199	2.52149e-05	DOWN	AT1G12480
AT1G12500	-0.105586	0.01583	DOWN	AT1G12500
AT1G12550	0.503706	1.55545e-05	UP	HPR3
AT1G12580	0.705387	0.00210385	UP	PEPKR1
AT1G12610	1.76392	0.000444075	UP	DDF1
AT1G12620	-0.324777	0.000417858	DOWN	AT1G12620
AT1G12650	-0.248013	0.000641055	DOWN	AT1G12650
AT1G12700	-0.352186	0.000151496	DOWN	RPF1
AT1G12710	0.634862	0.0037804	UP	PP2-A12
AT1G12760	0.331185	0.00120139	UP	AT1G12760
AT1G12770	-0.259603	8.80959e-06	DOWN	EMB1586
AT1G12780	0.444727	0.000855045	UP	UGE1
AT1G12800	-0.327681	1.11491e-05	DOWN	AT1G12800
AT1G12820	-0.571433	0.000819895	DOWN	AFB3
AT1G12830	-0.448854	7.95124e-05	DOWN	AT1G12830
AT1G12845	-0.363061	0.0222841	DOWN	AT1G12845
AT1G12860	-0.589591	7.60564e-06	DOWN	AT1G12860
AT1G12880	0.477721	0.00075456	UP	AT1G12880
AT1G12890	1.89548	0.000239498	UP	AT1G12890
AT1G12900	-0.223811	0.000368136	DOWN	GAPA-2
AT1G12920	-0.320366	0.000260234	DOWN	ERF1-2
AT1G12990	0.512183	0.00159378	UP	AT1G12990
AT1G13020	-0.233475	0.000670472	DOWN	EIF4B2
AT1G13030	-0.381038	0.00600563	DOWN	AT1G13030
AT1G13050	-0.276442	0.0100297	DOWN	AT1G13050
AT1G13080	-0.33956	0.00600563	DOWN	CYP71B2
AT1G13120	-0.133176	0.0222841	DOWN	GLE1
AT1G13145	-0.287513	0.0406588	DOWN	AT1G13145
AT1G13160	-0.510551	0.000297513	DOWN	AT1G13160
AT1G13170	-0.126247	0.0253276	DOWN	ORP1D
AT1G13180	0.198874	0.0181415	UP	DIS1
AT1G13195	0.5018	0.00016373	UP	AT1G13195
AT1G13210	0.942842	0.000151496	UP	ACA.l
AT1G13245	0.290501	0.00624336	UP	RTFL17
AT1G13250	-0.139628	0.0104052	DOWN	GATL3
AT1G13260	0.922254	0.000974505	UP	RAV1
AT1G13360	-0.302255	0.0338623	DOWN	AT1G13360
AT1G13370	-0.63559	0.00193982	DOWN	AT1G13370
AT1G13380	0.182631	0.0153122	UP	AT1G13380
AT1G13390	0.231558	0.000338447	UP	AT1G13390
AT1G13410	-0.314683	0.00210385	DOWN	AT1G13410
AT1G13440	-0.313926	0.00125009	DOWN	GAPC2
AT1G13460	-0.294238	0.0163869	DOWN	AT1G13460
AT1G13530	1.18922	0.00218759	UP	AT1G13530
AT1G13630	-0.433566	0.0036427	DOWN	AT1G13630
AT1G13650	-0.369413	0.00014634	DOWN	AT1G13650
AT1G13700	0.974846	0.000338447	UP	PGL1
AT1G13730	-0.496796	0.00014069	DOWN	AT1G13730
AT1G13740	0.273942	0.00393563	UP	AFP2
AT1G13780	-0.14155	0.0472189	DOWN	AT1G13780
AT1G13790	0.388388	0.00227597	UP	FDM4
AT1G13810	-0.326243	0.0036427	DOWN	AT1G13810
AT1G13820	-0.177024	0.00075456	DOWN	AT1G13820
AT1G13880	0.53216	0.000614162	UP	AT1G13880
AT1G13900	-0.128723	0.0245348	DOWN	PAP2
AT1G13910	-0.402934	0.00312117	DOWN	AT1G13910
AT1G13940	-0.519239	0.00288918	DOWN	AT1G13940
AT1G13970	0.460713	0.00337337	UP	AT1G13970
AT1G13990	0.641143	0.000151496	UP	AT1G13990
AT1G14000	0.122124	0.000417858	UP	VIK
AT1G14010	0.216651	0.000151496	UP	AT1G14010
AT1G14020	-0.263132	0.000249519	DOWN	AT1G14020
AT1G14030	-0.313768	9.59541e-06	DOWN	LSMT-L
AT1G14060	-0.334908	0.00749981	DOWN	AT1G14060
AT1G14180	-0.205116	0.00777728	DOWN	AT1G14180
AT1G14250	-1.01112	0.00460326	DOWN	AT1G14250
AT1G14270	-0.211349	1.49212e-05	DOWN	AT1G14270
AT1G14320	-0.513082	9.42501e-05	DOWN	SAC52
AT1G14330	0.970014	0.00115269	UP	AT1G14330
AT1G14345	-0.28662	0.000473644	DOWN	AT1G14345
AT1G14350	-0.447972	0.00043624	DOWN	FLP
AT1G14370	0.871969	0.00110407	UP	APK2A
AT1G14400	0.101856	0.00900518	UP	UBC1
AT1G14410	-0.658494	5.70455e-05	DOWN	WHY1
AT1G14430	-0.471885	0.00932614	DOWN	AT1G14430
AT1G14440	-0.202424	0.0208467	DOWN	HB31
AT1G14460	-0.346391	5.7442e-06	DOWN	AT1G14460
AT1G14480	0.81109	0.00101631	UP	AT1G14480
AT1G14510	0.12917	0.0115653	UP	AT1G14510
AT1G14520	1.68671	2.04051e-05	UP	AT1G14520
AT1G14530	0.285572	0.00153433	UP	THH1
AT1G14540	1.73429	0.00287774	UP	PER4
AT1G14580	-0.189277	0.00075456	DOWN	AT1G14580
AT1G14590	-0.254539	0.00460326	DOWN	AT1G14590
AT1G14610	-0.161088	0.00171481	DOWN	TWN2
AT1G14620	-0.318342	0.00135842	DOWN	DECOY
AT1G14630	-0.355276	0.014278	DOWN	AT1G14630
AT1G14640	-0.142994	0.0261801	DOWN	AT1G14640
AT1G14700	-0.273426	5.70455e-05	DOWN	PAP3
AT1G14740	0.834009	0.000473644	UP	TTA1
AT1G14770	0.469669	0.000787834	UP	AT1G14770
AT1G14780	0.413093	0.0103713	UP	AT1G14780
AT1G14790	0.199608	0.0104052	UP	RDR1
AT1G14810	-0.542349	9.42501e-05	DOWN	AT1G14810
AT1G14840	-0.241834	0.00014634	DOWN	AT1G14840
AT1G14850	-0.243228	0.00125009	DOWN	NUP155
AT1G14870	0.878052	0.0230078	UP	PCR2
AT1G14890	-0.390268	0.00130228	DOWN	AT1G14890
AT1G14900	-0.867597	5.70455e-05	DOWN	HMGA
AT1G14980	-0.355911	0.000641055	DOWN	CPN10
AT1G15002	-0.886136	0.00756754	DOWN	AT1G15002
AT1G15010	1.59973	0.000284915	UP	AT1G15010
AT1G15020	-0.174823	0.012386	DOWN	QSOX1
AT1G15030	-0.110782	0.0037804	DOWN	AT1G15030
AT1G15040	1.4049	0.000629085	UP	GAT1_2.1
AT1G15050	-0.795501	1.95513e-05	DOWN	IAA34
AT1G15080	-0.159429	0.00300331	DOWN	LPP2
AT1G15100	-0.136954	0.0132934	DOWN	RHA2A
AT1G15110	0.116747	0.0307607	UP	PSS1
AT1G15125	-1.09111	0.011988	DOWN	AT1G15125
AT1G15130	0.112697	0.0288243	UP	AT1G15130
AT1G15140	-0.285255	0.00141577	DOWN	AT1G15140
AT1G15170	0.572384	1.02319e-05	UP	AT1G15170
AT1G15200	-0.156156	0.00202011	DOWN	AT1G15200
AT1G15250	-0.624714	0.000260234	DOWN	AT1G15250
AT1G15260	-0.45873	0.00130228	DOWN	AT1G15260
AT1G15290	-0.335254	1.19078e-05	DOWN	AT1G15290
AT1G15300	-0.273108	0.00478608	DOWN	AT1G15300
AT1G15390	-0.368924	3.36195e-05	DOWN	PDF1A
AT1G15420	-0.383808	0.00442677	DOWN	AT1G15420
AT1G15430	0.755183	0.00115269	UP	AT1G15430
AT1G15440	-0.665441	0.000454794	DOWN	AT1G15440
AT1G15470	-0.181827	0.00722857	DOWN	AT1G15470
AT1G15490	-0.291757	0.00312117	DOWN	AT1G15490
AT1G15500	-0.291334	2.92078e-05	DOWN	AT1G15500
AT1G15510	-0.515706	0.00256455	DOWN	AT1G15510
AT1G15550	-0.758869	0.000151496	DOWN	GA3OX1
AT1G15570	-0.342989	0.000670472	DOWN	CYCA2;3
AT1G15580	-0.845104	0.00288918	DOWN	IAA5
AT1G15660	-0.208689	0.00120139	DOWN	CENP-C
AT1G15670	1.51891	0.00153433	UP	AT1G15670
AT1G15690	-0.168131	0.00171481	DOWN	AVP1
AT1G15700	-0.18257	0.00300331	DOWN	ATPC2
AT1G15710	-0.452739	0.00171481	DOWN	AT1G15710
AT1G15720	-0.528028	0.000368136	DOWN	TRFL5
AT1G15740	0.289941	0.0201491	UP	AT1G15740
AT1G15760	-0.801343	0.00147347	DOWN	AT1G15760
AT1G15800	0.342684	0.0237491	UP	AT1G15800
AT1G15810	-0.130147	0.0153122	DOWN	AT1G15810
AT1G15830	-0.206916	0.0230078	DOWN	AT1G15830
AT1G15870	-0.295936	0.00967394	DOWN	AT1G15870
AT1G15880	0.155562	0.00722857	UP	AT1G15880
AT1G15930	-0.52232	0.000192741	DOWN	AT1G15930
AT1G15960	0.224081	0.00120139	UP	NRAMP6
AT1G15970	-0.127841	0.000641055	DOWN	AT1G15970
AT1G16000	-0.323546	0.00408578	DOWN	AT1G16000
AT1G16020	-0.219164	0.00647639	DOWN	AT1G16020
AT1G16030	-0.197885	0.0107856	DOWN	Hsp70b
AT1G16070	-0.372522	0.00670888	DOWN	TLP8
AT1G16080	-0.164644	0.0132934	DOWN	AT1G16080
AT1G16090	-0.296124	0.014278	DOWN	AT1G16090
AT1G16110	1.24082	0.000177412	UP	WAKL6
AT1G16130	1.58201	0.00075456	UP	WAKL2
AT1G16150	1.40842	0.00407219	UP	WAKL4
AT1G16170	0.420166	0.000894674	UP	AT1G16170
AT1G16180	0.146047	0.00193982	UP	AT1G16180
AT1G16190	0.151585	0.01583	UP	RAD23A
AT1G16220	-0.590742	0.00014634	DOWN	AT1G16220
AT1G16240	0.177455	0.0111595	UP	SYP51
AT1G16260	-0.279455	0.029775	DOWN	AT1G16260
AT1G16280	-0.548039	4.81232e-05	DOWN	RH36
AT1G16300	-0.221734	0.00557157	DOWN	GAPCP-2
AT1G16330	-0.452789	0.00722857	DOWN	CYCB3;1
AT1G16350	-0.347555	0.00101631	DOWN	AT1G16350
AT1G16420	0.79862	7.21117e-05	UP	AT1G16420
AT1G16430	-0.482972	0.00171481	DOWN	AT1G16430
AT1G16445	-0.401814	0.00218759	DOWN	AT1G16445
AT1G16500	-0.596956	0.016943	DOWN	AT1G16500
AT1G16520	-0.22761	0.00277653	DOWN	AT1G16520
AT1G16530	0.519845	0.029775	UP	ASL9
AT1G16540	-0.164561	0.00536393	DOWN	ABA3
AT1G16550	-0.209857	2.04051e-05	DOWN	AT1G16550
AT1G16590	-0.184106	0.00516876	DOWN	REV7
AT1G16610	-0.189669	0.000695501	DOWN	SR45
AT1G16630	-0.30824	0.00838273	DOWN	AT1G16630
AT1G16635	-1.14257	0.00777728	DOWN	AT1G16635
AT1G16670	0.103582	0.0444499	UP	AT1G16670
AT1G16680	-0.339215	0.000614162	DOWN	AT1G16680
AT1G16720	0.191415	0.00141577	UP	HCF173
AT1G16740	-0.135139	0.0194676	DOWN	AT1G16740
AT1G16750	-0.45473	4.23017e-05	DOWN	AT1G16750
AT1G16780	-0.156934	0.00425114	DOWN	VHP2;2
AT1G16790	-0.52581	4.64032e-05	DOWN	AT1G16790
AT1G16800	-0.152376	0.00868388	DOWN	AT1G16800
AT1G16830	-0.665607	0.00425114	DOWN	AT1G16830
AT1G16850	0.281599	0.00670888	UP	AT1G16850
AT1G16870	-0.367312	0.000310166	DOWN	AT1G16870
AT1G16890	0.121877	0.00236886	UP	UBC36
AT1G16900	-0.184102	0.000239498	DOWN	EBS3
AT1G16916	-0.274789	0.00536393	DOWN	AT1G16916
AT1G16960	-0.317367	0.000113285	DOWN	AT1G16960
AT1G16970	-0.261558	0.000382996	DOWN	KU70
AT1G17040	-0.115272	0.0237491	DOWN	SHA
AT1G17060	1.21973	0.0018619	UP	CYP72C1
AT1G17070	-0.247586	0.0036427	DOWN	STIPL1
AT1G17080	0.247678	0.000200781	UP	AT1G17080
AT1G17090	-0.376601	0.0115653	DOWN	AT1G17090
AT1G17100	-0.309412	0.0104052	DOWN	HBP1
AT1G17140	-0.411235	2.11554e-05	DOWN	AT1G17140
AT1G17145	0.168187	0.00210385	UP	AT1G17145
AT1G17190	-0.326522	0.0382904	DOWN	GSTU26
AT1G17200	-0.346151	2.38511e-05	DOWN	AT1G17200
AT1G17220	-0.151885	0.00115269	DOWN	FUG1
AT1G17250	0.516089	0.000113285	UP	RLP3
AT1G17290	0.223878	0.00193982	UP	AlaAT1
AT1G17340	0.275059	0.00075456	UP	AT1G17340
AT1G17380	0.773981	0.00393563	UP	JAZ5
AT1G17410	0.232848	0.00267046	UP	AT1G17410
AT1G17420	0.739649	0.000454794	UP	LOX3
AT1G17430	0.321256	0.00312117	UP	AT1G17430
AT1G17455	-0.147176	0.0418765	DOWN	ELF4-L4
AT1G17470	-0.146654	0.000695501	DOWN	DRG1
AT1G17500	0.195202	0.012386	UP	AT1G17500
AT1G17510	-0.142648	0.037167	DOWN	AT1G17510
AT1G17590	0.389535	0.00135842	UP	NF-YA8
AT1G17600	0.539987	0.00125009	UP	AT1G17600
AT1G17610	0.172528	0.0270515	UP	AT1G17610
AT1G17620	1.08536	0.00838273	UP	AT1G17620
AT1G17630	-0.189365	0.0349278	DOWN	AT1G17630
AT1G17650	-0.343226	0.000158018	DOWN	GLYR2
AT1G17690	-0.440718	0.00171481	DOWN	NOF1
AT1G17730	0.158431	0.000239498	UP	VPS46.1
AT1G17790	0.243757	0.00227597	UP	AT1G17790
AT1G17820	-0.119845	0.0418765	DOWN	AT1G17820
AT1G17830	0.597692	0.00408578	UP	AT1G17830
AT1G17840	-0.223917	0.00120139	DOWN	AT1G17840
AT1G17860	0.88883	0.000192741	UP	KTI5
AT1G17880	-0.360649	0.000641055	DOWN	BTF3
AT1G17970	0.168615	0.00900518	UP	AT1G17970
AT1G17980	0.836593	0.000417858	UP	PAPS1
AT1G17990	0.668229	0.00135842	UP	AT1G17990
AT1G18020	1.07571	0.00202011	UP	AT1G18020
AT1G18030	0.709061	0.00408578	UP	AT1G18030
AT1G18040	-0.155468	0.00267046	DOWN	CDKD1;3
AT1G18080	-0.54436	6.32922e-05	DOWN	AT1G18080
AT1G18090	-0.416851	1.63652e-05	DOWN	AT1G18090
AT1G18160	0.107219	0.0349278	UP	AT1G18160
AT1G18170	-0.107314	0.00868388	DOWN	AT1G18170
AT1G18180	-0.281314	0.00246489	DOWN	AT1G18180
AT1G18200	1.1996	0.000169693	UP	AT1G18200
AT1G18210	0.61529	4.64032e-05	UP	AT1G18210
AT1G18250	-0.426089	0.000239498	DOWN	ATLP-1
AT1G18265	-0.278515	0.014278	DOWN	AT1G18265
AT1G18270	0.283892	9.89104e-05	UP	AT1G18270
AT1G18300	0.642106	0.00600563	UP	AT1G18300
AT1G18330	-0.185917	0.0237491	DOWN	EPR1
AT1G18335	-0.141772	0.00393563	DOWN	AT1G18335
AT1G18340	-0.210904	0.00600563	DOWN	AT1G18340
AT1G18360	-0.222575	0.00035336	DOWN	AT1G18360
AT1G18370	-0.4157	0.000229012	DOWN	HIK
AT1G18390	1.12015	7.31741e-05	UP	AT1G18390
AT1G18440	-0.237179	0.000284915	DOWN	AT1G18440
AT1G18460	-0.274826	1.63652e-05	DOWN	AT1G18460
AT1G18470	0.698136	0.00020941	UP	AT1G18470
AT1G18490	-0.120974	0.000297513	DOWN	AT1G18490
AT1G18500	-0.122936	0.00697042	DOWN	MAML-4
AT1G18540	-0.655087	0.00016373	DOWN	AT1G18540
AT1G18550	0.15073	0.0338623	UP	AT1G18550
AT1G18570	0.945342	0.00193982	UP	MYB51
AT1G18580	0.157703	0.00288918	UP	GAUT11
AT1G18610	-0.343976	0.00147347	DOWN	AT1G18610
AT1G18650	-0.241097	0.00125009	DOWN	PDCB3
AT1G18670	0.590253	0.000787834	UP	IBS1
AT1G18680	0.125754	0.0261801	UP	AT1G18680
AT1G18700	0.126595	0.00408578	UP	AT1G18700
AT1G18720	0.1421	0.00120139	UP	AT1G18720
AT1G18740	0.482836	0.00288918	UP	AT1G18740
AT1G18745	-0.297703	0.00115269	DOWN	AT1G18745
AT1G18750	0.201192	0.000855045	UP	AGL65
AT1G18800	-0.283827	0.00868388	DOWN	NRP2
AT1G18810	-0.637506	0.00236886	DOWN	AT1G18810
AT1G18830	1.01366	0.000177412	UP	AT1G18830
AT1G18840	-0.126012	0.00159378	DOWN	IQD30
AT1G18850	-0.662316	0.00075456	DOWN	AT1G18850
AT1G18880	0.262767	0.00350768	UP	AT1G18880
AT1G18890	0.656924	0.00324716	UP	CDPK1
AT1G18910	-0.179458	0.0230078	DOWN	AT1G18910
AT1G18990	-0.824272	5.20886e-06	DOWN	AT1G18990
AT1G19020	1.53532	0.000185181	UP	AT1G19020
AT1G19025	-0.229224	0.0115653	DOWN	AT1G19025
AT1G19050	-0.487164	0.00110407	DOWN	ARR7
AT1G19100	-0.126503	0.00393563	DOWN	DMS11
AT1G19110	0.151043	0.00838273	UP	AT1G19110
AT1G19130	0.103279	0.00777728	UP	AT1G19130
AT1G19140	-0.290378	0.00460326	DOWN	AT1G19140
AT1G19170	-0.109177	0.00277653	DOWN	AT1G19170
AT1G19180	0.98542	0.00210385	UP	JAZ1
AT1G19270	0.481127	0.000229012	UP	DA1
AT1G19290	-0.253376	0.00178787	DOWN	AT1G19290
AT1G19300	0.606774	3.85211e-05	UP	PARVUS
AT1G19310	0.751149	0.000249519	UP	AT1G19310
AT1G19320	1.34801	0.0116915	UP	AT1G19320
AT1G19330	0.521573	0.00227597	UP	AT1G19330
AT1G19340	0.285538	0.00324716	UP	AT1G19340
AT1G19350	0.277817	0.00125009	UP	BES1
AT1G19360	0.222827	7.31741e-05	UP	RRA3
AT1G19380	1.75707	0.00014069	UP	AT1G19380
AT1G19400	-0.233345	0.00516876	DOWN	AT1G19400
AT1G19440	0.297463	0.00120139	UP	KCS4
AT1G19450	0.451872	3.96627e-06	UP	AT1G19450
AT1G19490	-0.416652	0.000933557	DOWN	AT1G19490
AT1G19520	-0.40534	0.000169693	DOWN	NFD5
AT1G19580	-0.129962	0.00075456	DOWN	GAMMA CA1
AT1G19620	-0.526682	0.00130228	DOWN	AT1G19620
AT1G19660	0.350049	0.00193982	UP	AT1G19660
AT1G19670	-0.357823	0.0037804	DOWN	CLH1
AT1G19690	-0.135825	0.00516876	DOWN	AT1G19690
AT1G19700	-0.164827	0.0394814	DOWN	BEL10
AT1G19710	-0.190584	0.0181415	DOWN	AT1G19710
AT1G19715	0.148942	0.00557157	UP	AT1G19715
AT1G19770	1.15274	0.000151496	UP	PUP14
AT1G19835	0.56476	0.00256455	UP	AT1G19835
AT1G19850	-0.244586	5.70455e-05	DOWN	MP
AT1G19860	-0.377857	0.000473644	DOWN	AT1G19860
AT1G19920	-0.412077	0.00035336	DOWN	APS2
AT1G19940	0.280939	0.0245348	UP	GH9B5
AT1G19990	-0.271371	0.000192741	DOWN	AT1G19990
AT1G20010	0.136403	0.00749981	UP	AT1G20010
AT1G20050	-0.108568	0.00516876	DOWN	HYD1
AT1G20060	-0.217539	0.00900518	DOWN	AT1G20060
AT1G20070	-0.649175	0.0418765	DOWN	AT1G20070
AT1G20090	0.48607	0.00557157	UP	ROP2
AT1G20100	0.389056	0.0037804	UP	AT1G20100
AT1G20110	0.301552	4.81232e-05	UP	AT1G20110
AT1G20140	-0.236942	0.00516876	DOWN	SK4
AT1G20190	-0.248703	0.0128502	DOWN	EXPA11
AT1G20220	-0.239423	0.000695501	DOWN	AT1G20220
AT1G20225	0.122503	0.00171481	UP	AT1G20225
AT1G20230	-0.366742	0.00267046	DOWN	AT1G20230
AT1G20300	-0.191957	0.037167	DOWN	AT1G20300
AT1G20310	0.541321	0.0036427	UP	AT1G20310
AT1G20330	0.23473	0.00516876	UP	SMT2
AT1G20350	1.21448	1.7148e-05	UP	TIM17-1
AT1G20370	-0.489225	4.01967e-05	DOWN	AT1G20370
AT1G20380	-0.522632	6.86624e-06	DOWN	AT1G20380
AT1G20410	-0.14463	0.00130228	DOWN	AT1G20410
AT1G20430	-0.262176	0.00130228	DOWN	AT1G20430
AT1G20440	0.779043	0.000400531	UP	AT1G20440
AT1G20450	0.750951	0.000695501	UP	ERD10
AT1G20510	0.974132	0.000819895	UP	OPCL1
AT1G20520	1.46134	0.00393417	UP	AT1G20520
AT1G20560	0.123626	0.00267046	UP	AAE1
AT1G20580	-0.233973	0.00165286	DOWN	AT1G20580
AT1G20610	-0.417004	0.00227597	DOWN	CYCB2;3
AT1G20630	0.375137	0.000787834	UP	AT1G20630
AT1G20640	-0.213022	0.0018619	DOWN	AT1G20640
AT1G20650	-0.173322	0.00135842	DOWN	ASG5
AT1G20691	-0.445987	0.00120139	DOWN	AT1G20691
AT1G20693	0.168097	0.00557157	UP	HMGB2
AT1G20720	-0.616717	2.65241e-05	DOWN	AT1G20720
AT1G20770	-0.153278	0.0201491	DOWN	AT1G20770
AT1G20780	0.672709	0.0037804	UP	SAUL1
AT1G20810	-0.269318	0.000102353	DOWN	AT1G20810
AT1G20823	0.74074	0.000219661	UP	AT1G20823
AT1G20830	-0.262148	0.000641055	DOWN	MCD1
AT1G20840	0.345655	0.00130228	UP	AT1G20840
AT1G20870	-0.726093	2.11554e-05	DOWN	AT1G20870
AT1G20910	-0.180219	0.00115269	DOWN	AT1G20910
AT1G20930	-0.184277	0.0147888	DOWN	CDKB2;2
AT1G20950	-0.206158	0.00722857	DOWN	AT1G20950
AT1G20960	-0.172824	0.00218759	DOWN	emb1507
AT1G20970	0.516911	0.000454794	UP	AT1G20970
AT1G20980	0.285086	0.00016373	UP	SPL14
AT1G21060	-0.181698	0.0472189	DOWN	AT1G21060
AT1G21070	0.244274	0.00218759	UP	AT1G21070
AT1G21080	0.315906	1.7148e-05	UP	AT1G21080
AT1G21090	0.2396	0.016943	UP	AT1G21090
AT1G21100	0.90816	0.00845207	UP	IGMT1
AT1G21110	0.941481	0.00110407	UP	IGMT3
AT1G21120	0.792766	0.00300331	UP	IGMT2
AT1G21130	0.80506	0.00165286	UP	IGMT4
AT1G21140	0.433144	0.000284915	UP	AT1G21140
AT1G21150	-0.233018	0.000518077	DOWN	AT1G21150
AT1G21160	-0.1675	0.00350768	DOWN	AT1G21160
AT1G21190	-0.37092	0.000563281	DOWN	LSM3A
AT1G21260	-0.314956	0.000819895	DOWN	AT1G21260
AT1G21270	0.424372	6.19507e-06	UP	WAK2
AT1G21280	-0.19405	0.000726166	DOWN	AT1G21280
AT1G21310	-0.21387	0.0201491	DOWN	EXT3
AT1G21326	1.67111	0.00277653	UP	AT1G21326
AT1G21350	-0.153709	0.000297513	DOWN	AT1G21350
AT1G21380	0.258029	0.000563281	UP	AT1G21380
AT1G21410	0.160674	0.0230078	UP	SKP2A
AT1G21440	0.195552	0.00777728	UP	AT1G21440
AT1G21450	0.1129	0.029775	UP	SCL1
AT1G21460	-0.319458	0.00171481	DOWN	SWEET1
AT1G21550	0.918755	0.00135842	UP	AT1G21550
AT1G21560	-0.21918	0.000614162	DOWN	AT1G21560
AT1G21590	-0.441161	0.016943	DOWN	AT1G21590
AT1G21600	-0.320647	3.64446e-05	DOWN	PTAC6
AT1G21640	0.120634	0.00777728	UP	NADK2
AT1G21650	-0.376527	4.81232e-05	DOWN	AT1G21650
AT1G21660	-0.256696	0.00014069	DOWN	AT1G21660
AT1G21680	-0.191997	0.00697042	DOWN	AT1G21680
AT1G21690	-0.264787	2.23532e-05	DOWN	EMB1968
AT1G21710	-0.100438	0.0237491	DOWN	OGG1
AT1G21730	0.131684	0.0406588	UP	AT1G21730
AT1G21740	-0.491374	0.000726166	DOWN	AT1G21740
AT1G21750	-0.121769	0.00171481	DOWN	PDIL1-1
AT1G21760	0.13592	0.0128502	UP	FBP7
AT1G21770	0.112576	0.0406588	UP	AT1G21770
AT1G21780	0.101531	0.00838273	UP	AT1G21780
AT1G21810	-0.207266	0.016943	DOWN	AT1G21810
AT1G21840	-0.323426	0.0104052	DOWN	UREF
AT1G21880	-0.233056	0.00130228	DOWN	LYM1
AT1G21900	0.158359	0.000933557	UP	p24delta5
AT1G21910	1.36937	0.00130228	UP	DREB26
AT1G22020	-0.148193	0.00115269	DOWN	SHM6
AT1G22030	-0.2262	0.0444499	DOWN	AT1G22030
AT1G22065	0.570246	0.0122818	UP	AT1G22065
AT1G22070	0.228558	2.52149e-05	UP	AT1G22070
AT1G22170	-0.163047	0.0349278	DOWN	AT1G22170
AT1G22180	0.209217	0.00408578	UP	AT1G22180
AT1G22190	0.791528	0.000260234	UP	AT1G22190
AT1G22200	-0.125224	0.00147347	DOWN	AT1G22200
AT1G22230	0.463847	0.0107856	UP	AT1G22230
AT1G22270	-0.370817	0.000933557	DOWN	AT1G22270
AT1G22280	0.691784	0.000297513	UP	PAPP2C
AT1G22300	-0.129814	0.000614162	DOWN	GRF10
AT1G22310	0.195895	0.00497343	UP	MBD8
AT1G22330	0.418247	0.00868388	UP	AT1G22330
AT1G22360	0.165795	0.0036427	UP	UGT85A2
AT1G22370	-0.317304	0.0187888	DOWN	AT1G22370
AT1G22380	-0.378148	0.0349278	DOWN	AT1G22380
AT1G22400	0.752121	0.00014069	UP	UGT85A1
AT1G22403	0.188221	0.0279153	UP	AT1G22403
AT1G22410	-0.125361	0.00236886	DOWN	AT1G22410
AT1G22430	-0.188191	8.80959e-06	DOWN	AT1G22430
AT1G22450	-0.179974	0.00624336	DOWN	COX6B
AT1G22470	0.870202	0.0153122	UP	AT1G22470
AT1G22490	0.383374	0.0431783	UP	AT1G22490
AT1G22500	1.05122	1.18189e-05	UP	ATL15
AT1G22510	1.20498	0.000473644	UP	AT1G22510
AT1G22530	1.45323	0.00141577	UP	AT1G22530
AT1G22550	0.211394	0.00442677	UP	AT1G22550
AT1G22570	1.3193	1.88031e-05	UP	AT1G22570
AT1G22590	-0.145429	0.0444499	DOWN	AGL87
AT1G22630	-0.15971	0.0472189	DOWN	AT1G22630
AT1G22640	-0.634706	0.000588558	DOWN	MYB3
AT1G22650	-0.365341	0.000297513	DOWN	A/N-InvD
AT1G22660	-0.254098	0.000158018	DOWN	AT1G22660
AT1G22700	-0.171782	8.80959e-06	DOWN	AT1G22700
AT1G22740	0.674079	0.00135842	UP	RABG3B
AT1G22780	-0.621728	6.99644e-05	DOWN	PFL
AT1G22800	-0.131254	0.0115653	DOWN	AT1G22800
AT1G22840	-0.171827	0.0104052	DOWN	CYTC-1
AT1G22860	0.11446	0.00075456	UP	AT1G22860
AT1G22870	0.469291	0.000260234	UP	AT1G22870
AT1G22882	0.849995	0.00218759	UP	AT1G22882
AT1G22890	0.941687	0.011988	UP	AT1G22890
AT1G22930	0.356576	3.20048e-05	UP	AT1G22930
AT1G22950	-0.56641	0.00014069	DOWN	AT1G22950
AT1G22960	-0.529918	0.000894674	DOWN	AT1G22960
AT1G22970	-0.328689	0.000323868	DOWN	AT1G22970
AT1G23020	0.294122	0.0194676	UP	FRO3
AT1G23030	0.899052	0.00159378	UP	AT1G23030
AT1G23040	0.265635	0.000219661	UP	AT1G23040
AT1G23050	0.424078	0.00670888	UP	AT1G23050
AT1G23052	0.416809	0.00868388	UP	AT1G23052
AT1G23080	-0.271875	0.00442677	DOWN	PIN7
AT1G23100	-0.541279	0.00350768	DOWN	AT1G23100
AT1G23120	0.441598	0.00159378	UP	AT1G23120
AT1G23130	0.292084	0.00135842	UP	AT1G23130
AT1G23149	0.4706	0.000135262	UP	AT1G23149
AT1G23170	-0.416781	0.000177412	DOWN	AT1G23170
AT1G23180	-0.243988	0.00153433	DOWN	AT1G23180
AT1G23220	-0.139248	0.00227597	DOWN	AT1G23220
AT1G23260	0.137376	0.0237491	UP	AT1G23260
AT1G23280	-0.662711	0.00043624	DOWN	AT1G23280
AT1G23290	-0.595258	0.000185181	DOWN	RPL27AB
AT1G23310	0.134767	0.00075456	UP	GGT1
AT1G23330	-0.126009	0.0100297	DOWN	AT1G23330
AT1G23340	-0.465748	0.0175316	DOWN	AT1G23340
AT1G23360	-0.280645	6.32922e-05	DOWN	MENG
AT1G23390	-0.25693	0.00697042	DOWN	AT1G23390
AT1G23400	-0.112796	0.01583	DOWN	CAF2
AT1G23410	-1.01279	9.42501e-05	DOWN	AT1G23410
AT1G23440	0.102125	0.0270515	UP	AT1G23440
AT1G23460	-0.176219	0.0444499	DOWN	AT1G23460
AT1G23480	0.851255	0.0100297	UP	CSLA03
AT1G23490	0.205395	0.00312117	UP	ARF1
AT1G23520	0.387827	0.0270515	UP	AT1G23520
AT1G23710	0.569942	0.00236886	UP	AT1G23710
AT1G23730	0.427793	0.000819895	UP	BCA3
AT1G23740	-0.111001	0.0458009	DOWN	AOR
AT1G23760	0.410346	0.00442677	UP	JP630
AT1G23790	-0.493695	0.000787834	DOWN	AT1G23790
AT1G23800	-0.281028	0.00277653	DOWN	ALDH2B7
AT1G23820	-0.173794	0.000695501	DOWN	SPDS1
AT1G23840	0.263457	0.037167	UP	AT1G23840
AT1G23850	0.353565	0.0328241	UP	AT1G23850
AT1G23870	0.800791	0.00277653	UP	TPS9
AT1G23880	-0.128884	0.00868388	DOWN	AT1G23880
AT1G24020	-1.60899	1.95513e-05	DOWN	AT1G24020
AT1G24040	-0.111636	0.0107856	DOWN	AT1G24040
AT1G24090	-0.667989	0.00868388	DOWN	AT1G24090
AT1G24140	0.773267	0.00105785	UP	AT1G24140
AT1G24145	0.670487	0.00418348	UP	AT1G24145
AT1G24147	0.61433	0.00300331	UP	AT1G24147
AT1G24148	0.320238	0.00277653	UP	AT1G24148
AT1G24150	0.749024	6.99644e-05	UP	FH4
AT1G24160	0.272868	0.00165286	UP	AT1G24160
AT1G24170	0.944791	0.00967394	UP	LGT9
AT1G24240	-0.338338	0.00075456	DOWN	AT1G24240
AT1G24267	-0.110278	0.0360379	DOWN	AT1G24267
AT1G24280	-0.626932	0.00014634	DOWN	AT1G24280
AT1G24290	-0.149824	0.00557157	DOWN	AT1G24290
AT1G24300	-0.133197	0.00670888	DOWN	AT1G24300
AT1G24310	-0.356501	0.00016373	DOWN	AT1G24310
AT1G24330	-0.440076	0.00165286	DOWN	AT1G24330
AT1G24360	-0.199105	2.65241e-05	DOWN	AT1G24360
AT1G24470	-0.542045	0.0253505	DOWN	KCR2
AT1G24490	-0.193919	0.012386	DOWN	ALB4
AT1G24510	-0.264522	0.00014634	DOWN	AT1G24510
AT1G24530	1.19504	0.00218759	UP	AT1G24530
AT1G24577	-0.398533	0.000284915	DOWN	AT1G24577
AT1G24580	-0.516631	0.00497343	DOWN	AT1G24580
AT1G24610	-0.133783	5.70455e-05	DOWN	AT1G24610
AT1G24625	-0.3869	0.000787834	DOWN	ZFP7
AT1G25230	0.367189	0.0037804	UP	AT1G25230
AT1G25260	-0.542968	0.000185181	DOWN	AT1G25260
AT1G25275	0.56671	0.00130228	UP	AT1G25275
AT1G25320	-0.274821	0.00202011	DOWN	AT1G25320
AT1G25370	0.373402	0.000310166	UP	AT1G25370
AT1G25390	0.580154	0.00014634	UP	AT1G25390
AT1G25400	1.1938	0.00967394	UP	AT1G25400
AT1G25420	0.124259	0.000249519	UP	AT1G25420
AT1G25425	-0.475056	0.000260234	DOWN	CLE43
AT1G25440	-0.762147	0.00516876	DOWN	BBX15
AT1G25470	-0.338247	0.000933557	DOWN	CRF12
AT1G25480	-0.253879	0.00210385	DOWN	AT1G25480
AT1G25540	0.122811	0.0338623	UP	PFT1
AT1G25550	0.467429	0.00075456	UP	AT1G25550
AT1G25560	0.799581	0.00171481	UP	TEM1
AT1G25580	0.277102	0.000249519	UP	SOG1
AT1G25682	0.557688	0.000670472	UP	AT1G25682
AT1G25988	0.558599	0.0153122	UP	AT1G25988
AT1G26100	-0.332525	0.00035336	DOWN	AT1G26100
AT1G26110	-0.226363	0.000819895	DOWN	DCP5
AT1G26130	-0.140481	0.00497343	DOWN	AT1G26130
AT1G26160	-0.118297	0.0036427	DOWN	AT1G26160
AT1G26180	-0.171466	3.49821e-05	DOWN	AT1G26180
AT1G26190	-0.198038	0.00218759	DOWN	AT1G26190
AT1G26200	0.547364	0.0164731	UP	AT1G26200
AT1G26208	0.273919	0.00324716	UP	AT1G26208
AT1G26210	0.205437	0.0230078	UP	SOFL1
AT1G26218	0.414245	0.014278	UP	AT1G26218
AT1G26230	-0.279308	0.000239498	DOWN	Cpn60beta4
AT1G26270	0.555791	0.00202011	UP	AT1G26270
AT1G26300	0.125782	0.00536393	UP	AT1G26300
AT1G26330	-0.890423	3.42207e-06	DOWN	AT1G26330
AT1G26340	-0.353351	0.00227597	DOWN	CB5-A
AT1G26370	-0.280705	8.25145e-05	DOWN	AT1G26370
AT1G26380	1.55563	0.0400199	UP	AT1G26380
AT1G26440	0.185721	0.016943	UP	AT1G26440
AT1G26450	-0.575389	0.0307607	DOWN	AT1G26450
AT1G26460	-0.336907	0.000538937	DOWN	AT1G26460
AT1G26470	-0.413785	0.00110407	DOWN	AT1G26470
AT1G26500	-0.375334	0.000641055	DOWN	AT1G26500
AT1G26520	-0.307082	0.00697042	DOWN	AT1G26520
AT1G26530	-0.631388	0.00130228	DOWN	AT1G26530
AT1G26540	-0.309519	0.0237491	DOWN	AT1G26540
AT1G26570	0.287489	0.00932614	UP	UGD1
AT1G26600	-0.356351	0.0215584	DOWN	CLE9
AT1G26620	-0.266029	0.0163869	DOWN	AT1G26620
AT1G26630	-0.190404	0.000219661	DOWN	FBR12
AT1G26650	-0.152187	0.00337337	DOWN	AT1G26650
AT1G26670	0.232279	0.00460326	UP	AT1G26670
AT1G26730	1.15735	0.000229012	UP	AT1G26730
AT1G26740	-0.316275	0.00075456	DOWN	AT1G26740
AT1G26750	-0.193751	0.00141577	DOWN	AT1G26750
AT1G26760	-0.317624	0.01583	DOWN	AT1G26760
AT1G26761	-0.326213	6.68108e-05	DOWN	AT1G26761
AT1G26770	-0.45665	0.000400531	DOWN	EXPA10
AT1G26800	0.220147	0.0194676	UP	AT1G26800
AT1G26810	0.266779	0.00193982	UP	GALT1
AT1G26840	-0.669644	3.20048e-05	DOWN	ORC6
AT1G26880	-0.632049	0.000338447	DOWN	AT1G26880
AT1G26910	-0.505421	6.99644e-05	DOWN	RPL10B
AT1G26920	-0.209142	2.23532e-05	DOWN	AT1G26920
AT1G26940	-0.192338	0.00312117	DOWN	AT1G26940
AT1G26945	-0.944851	0.00722857	DOWN	AT1G26945
AT1G26960	0.270473	0.00218759	UP	AtHB23
AT1G27020	1.33643	0.00900518	UP	AT1G27020
AT1G27030	-0.223426	0.0237491	DOWN	AT1G27030
AT1G27045	0.392581	0.00868388	UP	ATHB54
AT1G27050	-0.801917	9.01647e-05	DOWN	AT1G27050
AT1G27090	0.181962	0.000787834	UP	AT1G27090
AT1G27100	0.853791	0.000338447	UP	AT1G27100
AT1G27110	0.525145	0.00838273	UP	AT1G27110
AT1G27120	-0.369614	0.000135262	DOWN	AT1G27120
AT1G27200	0.777594	0.000538937	UP	AT1G27200
AT1G27210	-0.171476	0.0261801	DOWN	AT1G27210
AT1G27290	0.64786	0.00202011	UP	AT1G27290
AT1G27300	0.254106	0.0163869	UP	AT1G27300
AT1G27330	0.305723	0.000933557	UP	AT1G27330
AT1G27340	-0.14859	0.0230078	DOWN	LCR
AT1G27360	-0.484449	0.000819895	DOWN	SPL11
AT1G27370	-0.236323	0.00932614	DOWN	SPL10
AT1G27390	-0.304414	0.00227597	DOWN	TOM20-2
AT1G27400	-0.488546	0.000151496	DOWN	AT1G27400
AT1G27420	-0.289942	0.00236886	DOWN	AT1G27420
AT1G27435	-0.25243	0.00600563	DOWN	AT1G27435
AT1G27460	0.39746	0.0147888	UP	NPGR1
AT1G27470	-0.56251	0.00130228	DOWN	AT1G27470
AT1G27480	-0.208705	0.00497343	DOWN	AT1G27480
AT1G27530	0.111152	0.01583	UP	AT1G27530
AT1G27570	-0.854966	2.52149e-05	DOWN	AT1G27570
AT1G27595	-0.117516	0.00408578	DOWN	AT1G27595
AT1G27600	0.203741	0.00670888	UP	IRX9-L
AT1G27660	-0.226772	0.012386	DOWN	AT1G27660
AT1G27690	-0.252731	0.000726166	DOWN	AT1G27690
AT1G27700	-0.179304	0.00135842	DOWN	AT1G27700
AT1G27730	1.0859	0.000726166	UP	STZ
AT1G27760	-0.521992	0.00210385	DOWN	SAT32
AT1G27770	1.41513	0.000670472	UP	ACA1
AT1G27840	-0.201479	0.00110407	DOWN	ATCSA-1
AT1G27880	-0.508702	0.000473644	DOWN	AT1G27880
AT1G27900	-0.104296	0.00442677	DOWN	AT1G27900
AT1G27910	0.428973	8.62335e-05	UP	PUB45
AT1G27930	-0.204756	0.0036427	DOWN	AT1G27930
AT1G27940	-0.905298	1.88031e-05	DOWN	ABCB13
AT1G27990	0.640419	0.0245348	UP	AT1G27990
AT1G28010	-0.461236	0.00442677	DOWN	ABCB14
AT1G28060	-0.218024	6.32922e-05	DOWN	AT1G28060
AT1G28070	0.395131	0.00130228	UP	AT1G28070
AT1G28090	-0.437685	4.64032e-05	DOWN	AT1G28090
AT1G28120	-0.116491	0.00393563	DOWN	AT1G28120
AT1G28150	-0.108402	0.00670888	DOWN	AT1G28150
AT1G28190	0.220684	0.0261801	UP	AT1G28190
AT1G28200	0.200513	0.000177412	UP	FIP1
AT1G28230	-0.214201	0.00647639	DOWN	PUP1
AT1G28240	0.475033	7.95124e-05	UP	AT1G28240
AT1G28250	0.148401	0.00442677	UP	AT1G28250
AT1G28290	-0.240867	0.00337337	DOWN	AGP31
AT1G28310	-0.520508	0.00497343	DOWN	AT1G28310
AT1G28340	-0.140771	0.00600563	DOWN	RLP4
AT1G28350	-0.3151	0.00210385	DOWN	AT1G28350
AT1G28370	0.866206	0.00236886	UP	ERF11
AT1G28380	1.08948	2.77279e-05	UP	NSL1
AT1G28395	-0.367161	0.00460326	DOWN	AT1G28395
AT1G28400	-0.321499	3.20048e-05	DOWN	AT1G28400
AT1G28410	0.121096	0.016943	UP	AT1G28410
AT1G28420	-0.114161	0.00536393	DOWN	HB-1
AT1G28440	-0.200273	0.0037804	DOWN	AT1G28440
AT1G28480	0.647379	0.00135842	UP	GRX480
AT1G28510	-0.201023	0.013781	DOWN	AT1G28510
AT1G28530	-0.478566	8.62335e-05	DOWN	AT1G28530
AT1G28560	-0.585017	0.000185181	DOWN	SRD2
AT1G28600	0.206433	0.0100297	UP	AT1G28600
AT1G28660	0.403483	0.000974505	UP	AT1G28660
AT1G28680	0.128212	0.0317769	UP	AT1G28680
AT1G29050	0.726867	3.20048e-05	UP	TBL38
AT1G29060	0.213092	0.00115269	UP	AT1G29060
AT1G29070	-0.290501	2.11554e-05	DOWN	AT1G29070
AT1G29120	-0.145168	0.00749981	DOWN	AT1G29120
AT1G29160	-1.11263	0.000577231	DOWN	AT1G29160
AT1G29170	-0.29279	0.00105785	DOWN	WAVE2
AT1G29200	-0.349712	0.00647639	DOWN	AT1G29200
AT1G29250	-0.47053	0.00153433	DOWN	AT1G29250
AT1G29260	-0.166307	0.00647639	DOWN	AT1G29260
AT1G29310	-0.25085	1.88031e-05	DOWN	AT1G29310
AT1G29320	-0.500248	0.00236886	DOWN	AT1G29320
AT1G29330	0.20749	0.0230078	UP	ERD2
AT1G29340	0.573638	0.000855045	UP	PUB17
AT1G29370	-0.126867	0.00670888	DOWN	AT1G29370
AT1G29395	0.601594	0.00478608	UP	COR413IM1
AT1G29418	-0.395911	0.00120139	DOWN	AT1G29418
AT1G29490	-0.870733	0.00749981	DOWN	AT1G29490
AT1G29500	-0.412199	0.014278	DOWN	AT1G29500
AT1G29530	-0.102079	0.00497343	DOWN	AT1G29530
AT1G29630	-0.429388	3.20048e-05	DOWN	AT1G29630
AT1G29660	-0.163213	0.014278	DOWN	AT1G29660
AT1G29670	0.504533	0.0153122	UP	AT1G29670
AT1G29690	1.13173	0.000417858	UP	CAD1
AT1G29710	-0.407377	0.000192741	DOWN	AT1G29710
AT1G29760	0.201986	0.00350768	UP	AT1G29760
AT1G29785	-0.441113	0.000417858	DOWN	AT1G29785
AT1G29790	-0.12947	0.000695501	DOWN	AT1G29790
AT1G29800	0.187303	0.0107856	UP	AT1G29800
AT1G29840	0.346879	0.00193982	UP	AT1G29840
AT1G29850	0.189732	0.000819895	UP	AT1G29850
AT1G29880	-0.116255	0.00516876	DOWN	AT1G29880
AT1G29900	-0.316592	0.000518077	DOWN	CARB
AT1G29940	-0.392125	0.00159378	DOWN	NRPA2
AT1G29950	-0.119462	0.0245348	DOWN	AT1G29950
AT1G29965	-0.664442	0.000177412	DOWN	AT1G29965
AT1G29970	0.39575	4.81232e-05	UP	RPL18AA
AT1G29980	0.293247	0.0444499	UP	AT1G29980
AT1G29990	-0.126532	0.0253276	DOWN	PFD6
AT1G30000	0.260037	5.70455e-05	UP	MNS3
AT1G30010	0.606499	0.00227597	UP	nMAT1
AT1G30040	0.782421	0.00647639	UP	GA2OX2
AT1G30070	-0.123239	0.0382904	DOWN	AT1G30070
AT1G30090	-0.20281	0.0100297	DOWN	AT1G30090
AT1G30200	0.287876	0.000169693	UP	AT1G30200
AT1G30210	-0.101281	0.00900518	DOWN	TCP24
AT1G30230	-0.220939	7.95124e-05	DOWN	eEF-1Bb1
AT1G30240	-0.620604	0.000695501	DOWN	AT1G30240
AT1G30250	-0.829517	0.00125009	DOWN	AT1G30250
AT1G30260	-0.457853	0.0018619	DOWN	AT1G30260
AT1G30282	-1.27204	7.31741e-05	DOWN	AT1G30282
AT1G30300	-0.225177	0.000538937	DOWN	AT1G30300
AT1G30320	-0.354736	0.000284915	DOWN	AT1G30320
AT1G30330	-0.186125	0.013781	DOWN	AT1G30330
AT1G30370	0.808203	0.0401637	UP	DLAH
AT1G30460	-0.244617	0.00147347	DOWN	CPSF30
AT1G30480	-0.210549	5.99656e-05	DOWN	DRT111
AT1G30510	-0.2005	0.00408578	DOWN	RFNR2
AT1G30520	-0.305094	3.42207e-06	DOWN	AAE14
AT1G30530	-0.590431	0.000588558	DOWN	AT1G30530
AT1G30540	0.131132	0.00135842	UP	AT1G30540
AT1G30570	-0.114468	0.037167	DOWN	HERK2
AT1G30580	-0.148143	0.000200781	DOWN	AT1G30580
AT1G30590	-0.177896	0.00120139	DOWN	AT1G30590
AT1G30600	-0.438119	5.7442e-06	DOWN	AT1G30600
AT1G30610	-0.440763	3.64446e-05	DOWN	EMB2279
AT1G30620	0.576232	0.00153433	UP	MUR4
AT1G30640	0.814353	0.000249519	UP	AT1G30640
AT1G30680	-0.295876	0.000323868	DOWN	AT1G30680
AT1G30700	0.880447	0.00177625	UP	AT1G30700
AT1G30720	2.14472	0.00020941	UP	AT1G30720
AT1G30730	2.02917	0.000382996	UP	AT1G30730
AT1G30755	0.64534	0.000177412	UP	AT1G30755
AT1G30757	0.761879	0.000518077	UP	AT1G30757
AT1G30810	0.375148	0.000229012	UP	JMJ18
AT1G30820	-0.367552	0.00516876	DOWN	AT1G30820
AT1G30835	-0.557666	0.000192741	DOWN	AT1G30835
AT1G30960	-0.525535	0.00807547	DOWN	AT1G30960
AT1G31010	-0.338341	0.00202011	DOWN	OSB4
AT1G31070	-0.16146	0.0037804	DOWN	GlcNAc1pUT1
AT1G31120	-0.21822	0.00193982	DOWN	KUP10
AT1G31130	0.747841	0.000219661	UP	AT1G31130
AT1G31160	-0.174694	0.000185181	DOWN	HINT 2
AT1G31175	-0.191437	0.0237491	DOWN	AT1G31175
AT1G31180	-0.410361	1.31982e-05	DOWN	IMD3
AT1G31200	-0.207035	0.013781	DOWN	PP2-A9
AT1G31220	-0.205566	0.0382904	DOWN	AT1G31220
AT1G31300	0.160758	0.00497343	UP	AT1G31300
AT1G31320	-0.836237	0.000695501	DOWN	LBD4
AT1G31350	0.247245	0.00557157	UP	KUF1
AT1G31440	0.103784	0.0128502	UP	AT1G31440
AT1G31460	0.375098	0.000726166	UP	AT1G31460
AT1G31480	0.412197	0.00035336	UP	AT1G31480
AT1G31485	0.657601	0.0153122	UP	AT1G31485
AT1G31500	-0.230986	0.00337337	DOWN	AT1G31500
AT1G31540	1.21681	0.000787834	UP	AT1G31540
AT1G31650	-0.127237	0.0215584	DOWN	ROPGEF14
AT1G31660	-0.592565	0.000933557	DOWN	AT1G31660
AT1G31690	-0.999671	1.31982e-05	DOWN	AT1G31690
AT1G31750	0.572526	0.000249519	UP	AT1G31750
AT1G31760	-0.489241	0.00210385	DOWN	AT1G31760
AT1G31790	-0.229275	0.0153122	DOWN	AT1G31790
AT1G31800	-0.119731	0.000518077	DOWN	CYP97A3
AT1G31810	-0.140291	0.00900518	DOWN	AFH14
AT1G31812	0.167792	0.00557157	UP	ACBP6
AT1G31814	-0.298103	0.00165286	DOWN	FRL2
AT1G31817	-0.331436	0.00110407	DOWN	NFD3
AT1G31820	0.416915	0.000229012	UP	PUT1
AT1G31830	-0.266431	0.00125009	DOWN	PUT2
AT1G31835	-0.877384	0.014278	DOWN	AT1G31835
AT1G31860	-0.518936	1.7148e-05	DOWN	AT-IE
AT1G31910	-0.253751	0.00153433	DOWN	AT1G31910
AT1G31920	-0.400979	9.01647e-05	DOWN	AT1G31920
AT1G31935	-0.367404	0.00722857	DOWN	AT1G31935
AT1G31970	-0.445832	0.00075456	DOWN	STRS1
AT1G32080	-0.199966	0.000563281	DOWN	LrgB
AT1G32120	-0.176286	0.0107856	DOWN	AT1G32120
AT1G32150	0.546999	0.000400531	UP	bZIP68
AT1G32170	1.19255	0.00105785	UP	XTH30
AT1G32190	0.362222	0.0147888	UP	AT1G32190
AT1G32240	-0.739113	0.00497343	DOWN	KAN2
AT1G32260	-0.166379	0.00425114	DOWN	AT1G32260
AT1G32330	-0.332993	0.000641055	DOWN	HSFA1D
AT1G32340	0.199248	0.0018619	UP	NHL8
AT1G32360	0.3391	0.00178787	UP	AT1G32360
AT1G32380	-0.330591	0.000297513	DOWN	PRS2
AT1G32400	0.210253	0.00035336	UP	TOM2A
AT1G32410	0.169936	0.000473644	UP	AT1G32410
AT1G32415	-0.215412	0.0253276	DOWN	AT1G32415
AT1G32460	0.988703	0.00075456	UP	AT1G32460
AT1G32470	-0.194035	0.00110407	DOWN	AT1G32470
AT1G32500	-0.181596	0.000338447	DOWN	ABCI7
AT1G32540	-0.314623	0.00159378	DOWN	LOL1
AT1G32580	-0.152118	0.0018619	DOWN	AT1G32580
AT1G32583	-0.794226	2.92078e-05	DOWN	AT1G32583
AT1G32630	0.30666	0.00011811	UP	AT1G32630
AT1G32640	0.511434	0.00178787	UP	MYC2
AT1G32730	-0.270866	0.000588558	DOWN	AT1G32730
AT1G32760	-0.42058	0.00043624	DOWN	AT1G32760
AT1G32870	-0.482012	0.00967394	DOWN	NAC13
AT1G32920	1.10969	0.000338447	UP	AT1G32920
AT1G32940	-0.20588	0.0222841	DOWN	SBT3.5
AT1G32960	-1.15268	0.000682333	DOWN	SBT3.3
AT1G32990	-0.30181	3.64446e-05	DOWN	AT1G32990
AT1G33040	-0.225728	3.09309e-05	DOWN	NACA5
AT1G33050	0.40826	0.000641055	UP	AT1G33050
AT1G33060	0.37717	0.00110407	UP	NAC014
AT1G33110	0.160639	0.000518077	UP	AT1G33110
AT1G33120	-0.543068	0.00016373	DOWN	AT1G33120
AT1G33140	-0.478186	7.95124e-05	DOWN	PGY2
AT1G33170	-0.348575	0.000260234	DOWN	AT1G33170
AT1G33240	0.224433	0.00460326	UP	GTL1
AT1G33260	-0.421866	0.00135842	DOWN	AT1G33260
AT1G33265	-0.264239	0.00647639	DOWN	AT1G33265
AT1G33290	-0.189197	7.26765e-06	DOWN	AT1G33290
AT1G33350	-0.378869	0.00350768	DOWN	AT1G33350
AT1G33360	-0.245013	0.00135842	DOWN	AT1G33360
AT1G33390	-0.565675	9.89104e-05	DOWN	FAS4
AT1G33410	-0.191281	0.012386	DOWN	SAR1
AT1G33440	-0.268034	0.0215584	DOWN	AT1G33440
AT1G33470	-0.126682	0.016943	DOWN	AT1G33470
AT1G33480	-0.156024	0.00135842	DOWN	AT1G33480
AT1G33560	0.413189	0.0394814	UP	ADR1
AT1G33590	0.616795	0.000323868	UP	AT1G33590
AT1G33610	0.674504	0.00267046	UP	AT1G33610
AT1G33720	1.17787	0.000726166	UP	CYP76C6
AT1G33760	1.74773	0.000819895	UP	AT1G33760
AT1G33770	0.854053	0.000538937	UP	AT1G33770
AT1G33780	0.117582	0.00178787	UP	AT1G33780
AT1G33790	0.873949	0.000284915	UP	AT1G33790
AT1G33800	-0.250879	0.00868388	DOWN	GXMT1
AT1G33810	-0.224859	0.000272385	DOWN	AT1G33810
AT1G33811	-0.5579	0.000151496	DOWN	AT1G33811
AT1G33930	-0.233202	0.0279153	DOWN	AT1G33930
AT1G33970	0.312352	0.000229012	UP	AT1G33970
AT1G34020	-0.246267	0.00075456	DOWN	AT1G34020
AT1G34030	-0.519244	0.000368136	DOWN	AT1G34030
AT1G34095	0.457247	0.0115653	UP	AT1G34095
AT1G34130	-0.219913	0.000819895	DOWN	STT3B
AT1G34150	0.138235	0.0349278	UP	AT1G34150
AT1G34180	0.765903	0.00125009	UP	NAC016
AT1G34210	-0.29774	0.00153433	DOWN	SERK2
AT1G34260	0.513313	4.64032e-05	UP	FAB1D
AT1G34270	-0.137782	0.0036427	DOWN	AT1G34270
AT1G34300	0.192584	0.00277653	UP	AT1G34300
AT1G34360	-0.274643	0.000787834	DOWN	AT1G34360
AT1G34370	0.174678	0.00557157	UP	STOP1
AT1G34380	-0.429636	3.09309e-05	DOWN	AT1G34380
AT1G34418	-0.457025	0.000614162	DOWN	AT1G34418
AT1G34430	-0.212483	5.04105e-05	DOWN	AT1G34430
AT1G34470	-0.102199	0.0230078	DOWN	AT1G34470
AT1G34570	-0.119204	0.0270515	DOWN	AT1G34570
AT1G34580	-0.936458	9.59541e-06	DOWN	AT1G34580
AT1G34640	-0.442295	0.000641055	DOWN	AT1G34640
AT1G34750	0.984697	8.25145e-05	UP	AT1G34750
AT1G34760	0.261121	0.0107856	UP	GRF11
AT1G34770	-0.625833	3.64446e-05	DOWN	AT1G34770
AT1G35115	0.443204	0.00236886	UP	AT1G35115
AT1G35140	1.70358	0.00178787	UP	PHI-1
AT1G35170	-0.475305	0.00105785	DOWN	AT1G35170
AT1G35180	-0.513776	1.19078e-05	DOWN	AT1G35180
AT1G35350	1.39937	9.42501e-05	UP	AT1G35350
AT1G35420	0.103759	0.016943	UP	AT1G35420
AT1G35430	0.40982	0.000219661	UP	AT1G35430
AT1G35530	-0.531513	3.20048e-05	DOWN	FANCM
AT1G35560	-0.372902	0.00749981	DOWN	AT1G35560
AT1G35670	0.595306	0.00014634	UP	CDPK2
AT1G35680	-0.312552	3.81354e-06	DOWN	RPL21C
AT1G36180	-0.182708	0.00135842	DOWN	ACC2
AT1G36280	-0.469206	0.00043624	DOWN	AT1G36280
AT1G36310	-0.358008	0.000310166	DOWN	AT1G36310
AT1G36320	-0.191059	0.00014069	DOWN	AT1G36320
AT1G36370	1.3429	0.000974505	UP	AT1G36370
AT1G36390	-0.31536	8.37537e-06	DOWN	AT1G36390
AT1G36622	0.7688	0.0103542	UP	AT1G36622
AT1G36990	-0.144726	0.00478608	DOWN	AT1G36990
AT1G37130	0.520982	0.000819895	UP	AT1G37130
AT1G38131	-0.231475	0.00171481	DOWN	AT1G38131
AT1G41830	-0.228266	0.01583	DOWN	AT1G41830
AT1G41880	-0.557943	0.000323868	DOWN	AT1G41880
AT1G42440	-0.322891	0.0018619	DOWN	AT1G42440
AT1G42470	0.467514	0.00227597	UP	AT1G42470
AT1G42480	-0.207878	0.00178787	DOWN	AT1G42480
AT1G42540	-0.107525	0.000641055	DOWN	AT1G42540
AT1G42990	0.237524	0.000695501	UP	BZIP60
AT1G43170	-0.556106	0.000107639	DOWN	RP1
AT1G43190	-0.176657	5.67526e-06	DOWN	PTB3
AT1G43560	-0.123924	0.00967394	DOWN	AT1G43560
AT1G43580	-0.17522	0.000229012	DOWN	AT1G43580
AT1G43620	0.123287	0.0132934	UP	UGT80B1
AT1G43650	0.461879	0.00016373	UP	AT1G43650
AT1G43675	-1.00875	0.000185181	DOWN	AT1G43675
AT1G43690	-0.195951	0.000495997	DOWN	AT1G43690
AT1G43710	-0.14301	0.0115653	DOWN	EMB1075
AT1G43850	-0.132342	0.00288918	DOWN	SEU
AT1G43860	-0.491935	0.000284915	DOWN	AT1G43860
AT1G43886	0.746473	0.000192741	UP	AT1G43886
AT1G44000	-0.250157	0.000787834	DOWN	AT1G44000
AT1G44100	0.899351	5.04105e-05	UP	AAP5
AT1G44110	-0.538761	8.62335e-05	DOWN	CYCA1;1
AT1G44170	0.141077	0.00967394	UP	ALDH3H1
AT1G44446	-0.350388	9.89104e-05	DOWN	CH1
AT1G44575	-0.257567	0.00101631	DOWN	NPQ4
AT1G44740	-1.10837	0.00129841	DOWN	AT1G44740
AT1G44750	-0.406185	0.014278	DOWN	PUP11
AT1G44760	-0.197812	0.0270515	DOWN	AT1G44760
AT1G44780	-0.204587	0.00749981	DOWN	AT1G44780
AT1G44800	0.373875	0.0107856	UP	SIAR1
AT1G44810	-0.179815	0.01583	DOWN	AT1G44810
AT1G44835	-0.247801	0.00014069	DOWN	AT1G44835
AT1G44890	-0.321474	0.0147888	DOWN	AT1G44890
AT1G44900	-0.689249	1.1437e-05	DOWN	MCM2
AT1G44920	-0.168933	0.00130228	DOWN	AT1G44920
AT1G44960	-0.256893	0.0201491	DOWN	AT1G44960
AT1G45010	-0.473752	0.00312117	DOWN	AT1G45010
AT1G45110	-0.353682	0.00218759	DOWN	AT1G45110
AT1G45130	-0.145688	0.00932614	DOWN	BGAL5
AT1G45145	0.291958	0.00749981	UP	TRX5
AT1G45160	-0.215822	0.0245348	DOWN	AT1G45160
AT1G45170	-0.1897	0.0349278	DOWN	AT1G45170
AT1G45180	0.919511	0.00393563	UP	AT1G45180
AT1G45207	0.591427	0.00165286	UP	AT1G45207
AT1G45230	-0.429528	0.00016373	DOWN	AT1G45230
AT1G45231	-0.195575	0.00227597	DOWN	AT1G45231
AT1G45233	-0.32293	0.00120139	DOWN	THO5
AT1G45249	-0.156351	0.00868388	DOWN	ABF2
AT1G45332	-0.193942	0.0132934	DOWN	AT1G45332
AT1G45688	0.277951	0.00697042	UP	AT1G45688
AT1G45976	0.307813	0.00075456	UP	SBP1
AT1G46264	-0.841583	0.000239498	DOWN	HSFB4
AT1G47128	0.179753	0.00624336	UP	RD21A
AT1G47200	-0.149528	0.00670888	DOWN	WPP2
AT1G47210	-0.542494	3.65689e-06	DOWN	CYCA3;2
AT1G47230	-0.283293	0.000284915	DOWN	CYCA3;4
AT1G47240	-0.290948	0.000819895	DOWN	AT1G47240
AT1G47260	-0.149258	0.00277653	DOWN	GAMMA CA2
AT1G47278	-0.235409	0.00350768	DOWN	AT1G47278
AT1G47290	-0.113676	0.00579239	DOWN	3BETAHSD/D1
AT1G47340	-0.290235	0.00141577	DOWN	AT1G47340
AT1G47380	0.864609	0.00236886	UP	AT1G47380
AT1G47410	-0.240755	0.000670472	DOWN	AT1G47410
AT1G47490	-0.301981	5.70455e-05	DOWN	RBP47C
AT1G47500	-0.435493	0.000382996	DOWN	RBP47C'
AT1G47510	-0.630605	0.0328241	DOWN	5PTASE11
AT1G47530	-0.248303	2.11554e-05	DOWN	AT1G47530
AT1G47580	-0.441212	0.000185181	DOWN	DYW1
AT1G47640	-0.159865	4.81232e-05	DOWN	AT1G47640
AT1G47670	-0.294907	4.01967e-05	DOWN	AT1G47670
AT1G47720	-0.18832	0.0382904	DOWN	OSB1
AT1G47820	-0.232582	0.00227597	DOWN	AT1G47820
AT1G47830	-0.173337	0.00125009	DOWN	AT1G47830
AT1G47860	0.433806	0.00130228	UP	AT1G47860
AT1G47870	-0.15579	0.000239498	DOWN	ATE2F2
AT1G47900	-0.262597	6.99644e-05	DOWN	AT1G47900
AT1G47970	-0.280985	0.000123582	DOWN	AT1G47970
AT1G48020	-1.86363	0.000212728	DOWN	PMEI1
AT1G48030	-0.166378	0.00670888	DOWN	mtLPD1
AT1G48040	-0.22571	0.0036427	DOWN	AT1G48040
AT1G48050	-0.125284	0.00516876	DOWN	AT1G48050
AT1G48100	-0.9345	0.000297513	DOWN	AT1G48100
AT1G48120	-0.234009	0.00777728	DOWN	AT1G48120
AT1G48200	-0.279614	0.00497343	DOWN	AT1G48200
AT1G48210	-0.256345	0.00171481	DOWN	AT1G48210
AT1G48240	0.130464	0.00324716	UP	AT1G48240
AT1G48280	-0.144907	0.00722857	DOWN	AT1G48280
AT1G48300	0.492168	1.88031e-05	UP	DGAT3
AT1G48320	0.384898	0.00267046	UP	DHNAT1
AT1G48330	-0.814194	0.000495997	DOWN	AT1G48330
AT1G48350	-0.420302	3.96627e-06	DOWN	EMB3105
AT1G48370	-0.303102	0.0338623	DOWN	YSL8
AT1G48420	0.103387	0.00807547	UP	D-CDES
AT1G48460	-0.509991	0.000454794	DOWN	AT1G48460
AT1G48480	-0.446955	0.00020941	DOWN	RKL1
AT1G48520	-0.313933	4.11505e-06	DOWN	GATB
AT1G48540	-0.141843	0.00516876	DOWN	AT1G48540
AT1G48560	-0.470567	0.000260234	DOWN	AT1G48560
AT1G48570	-0.639898	0.00227597	DOWN	AT1G48570
AT1G48580	-0.398709	0.000670472	DOWN	AT1G48580
AT1G48610	-0.267495	0.000229012	DOWN	AT1G48610
AT1G48620	-0.137992	0.00236886	DOWN	HON5
AT1G48630	-0.953881	0.000310166	DOWN	RACK1B_AT
AT1G48635	-0.105245	0.0187888	DOWN	PEX3
AT1G48650	-0.270344	0.000614162	DOWN	AT1G48650
AT1G48740	-0.227774	0.0458009	DOWN	AT1G48740
AT1G48770	0.14392	0.0382904	UP	AT1G48770
AT1G48830	-0.383521	2.52149e-05	DOWN	AT1G48830
AT1G48840	-0.139386	0.000495997	DOWN	AT1G48840
AT1G48850	-0.190879	0.00932614	DOWN	EMB1144
AT1G48860	-0.214177	0.000670472	DOWN	AT1G48860
AT1G48870	-0.524358	0.00807547	DOWN	AT1G48870
AT1G48880	-0.267842	0.00350768	DOWN	TBL7
AT1G48920	-0.587882	0.000518077	DOWN	NUC-L1
AT1G48950	-0.139996	0.000454794	DOWN	AT1G48950
AT1G48960	0.505116	2.65241e-05	UP	AT1G48960
AT1G49000	0.862377	0.00600563	UP	AT1G49000
AT1G49010	-0.353566	0.00600563	DOWN	AT1G49010
AT1G49032	0.362205	0.00478608	UP	AT1G49032
AT1G49050	0.631616	0.000338447	UP	AT1G49050
AT1G49130	-0.444645	1.49212e-05	DOWN	BBX17
AT1G49170	-0.194582	0.0307607	DOWN	AT1G49170
AT1G49180	-0.236023	0.00218759	DOWN	AT1G49180
AT1G49200	0.299015	0.00460326	UP	AT1G49200
AT1G49210	0.429504	0.0491236	UP	AT1G49210
AT1G49300	0.259472	0.000129502	UP	RABG3E
AT1G49310	0.43537	0.011988	UP	AT1G49310
AT1G49350	-0.138983	0.00647639	DOWN	AT1G49350
AT1G49380	-0.16137	0.00153433	DOWN	AT1G49380
AT1G49400	-0.258736	0.000260234	DOWN	emb1129
AT1G49410	-0.339625	0.00277653	DOWN	TOM6
AT1G49430	-0.467675	9.23137e-06	DOWN	AT1G49430
AT1G49450	-0.73292	0.0036427	DOWN	AT1G49450
AT1G49470	-0.323489	0.0382904	DOWN	AT1G49470
AT1G49500	0.544898	0.00171481	UP	AT1G49500
AT1G49510	-0.156913	0.00246489	DOWN	emb1273
AT1G49530	0.262651	0.0349278	UP	AT1G49530
AT1G49540	-0.503458	0.000229012	DOWN	ELP2
AT1G49560	-0.447579	0.00171481	DOWN	AT1G49560
AT1G49580	-0.215574	0.000169693	DOWN	AT1G49580
AT1G49600	-0.448458	0.000158018	DOWN	RBP47A
AT1G49620	-0.500863	0.00105785	DOWN	ICK5
AT1G49630	-0.202634	0.000588558	DOWN	PREP2
AT1G49640	1.58342	3.65689e-06	UP	AT1G49640
AT1G49650	-0.412548	0.00141577	DOWN	AT1G49650
AT1G49660	0.341088	0.00016373	UP	CXE5
AT1G49710	-0.127621	0.0128502	DOWN	FUT12
AT1G49750	-0.187618	0.0230078	DOWN	AT1G49750
AT1G49760	-0.538335	7.65709e-05	DOWN	PAB8
AT1G49780	0.446192	0.00749981	UP	PUB26
AT1G49832	0.696954	0.00120139	UP	AT1G49832
AT1G49840	0.879803	0.000417858	UP	AT1G49840
AT1G49870	-0.203005	0.0261801	DOWN	AT1G49870
AT1G49880	0.129067	0.0222841	UP	Erv1
AT1G49950	0.485491	1.44658e-05	UP	TRB1
AT1G49975	-0.354835	5.03644e-06	DOWN	AT1G49975
AT1G49980	-0.127911	0.000670472	DOWN	AT1G49980
AT1G49990	-0.348049	0.000454794	DOWN	AT1G49990
AT1G50000	-0.676127	9.42501e-05	DOWN	AT1G50000
AT1G50010	-0.32517	0.00014069	DOWN	TUA2
AT1G50040	0.891205	0.0132934	UP	AT1G50040
AT1G50055	-0.561199	0.000787834	DOWN	TAS1B
AT1G50110	-0.539132	0.00035336	DOWN	AT1G50110
AT1G50140	-0.140532	0.00043624	DOWN	AT1G50140
AT1G50170	-0.211727	0.00497343	DOWN	SIRB
AT1G50180	-0.241468	0.00900518	DOWN	AT1G50180
AT1G50190	0.445712	0.0163869	UP	AT1G50190
AT1G50240	-0.269434	0.000297513	DOWN	FU
AT1G50260	-0.262592	0.00171481	DOWN	NTMC2T5.1
AT1G50270	-0.311548	0.00043624	DOWN	AT1G50270
AT1G50280	-0.288174	0.00267046	DOWN	AT1G50280
AT1G50290	0.406868	0.000239498	UP	AT1G50290
AT1G50300	-0.144874	0.0018619	DOWN	TAF15
AT1G50370	-0.118776	0.000338447	DOWN	FYPP1
AT1G50380	-0.218695	0.000151496	DOWN	AT1G50380
AT1G50400	0.430686	0.0338623	UP	AT1G50400
AT1G50420	-0.470767	0.00557157	DOWN	SCL3
AT1G50450	-0.249334	6.68108e-05	DOWN	AT1G50450
AT1G50460	0.943518	0.00130228	UP	HKL1
AT1G50490	-0.238313	0.00115269	DOWN	UBC20
AT1G50575	-0.523983	0.000297513	DOWN	AT1G50575
AT1G50600	0.468662	0.000695501	UP	SCL5
AT1G50620	-0.134474	0.00807547	DOWN	AT1G50620
AT1G50630	0.390345	0.00101631	UP	AT1G50630
AT1G50640	0.132525	0.00147347	UP	ERF3
AT1G50710	-0.1248	0.00516876	DOWN	AUG4
AT1G50740	1.2935	0.000974505	UP	AT1G50740
AT1G50840	-0.305243	0.00125009	DOWN	POLGAMMA2
AT1G50900	-0.270599	4.81232e-05	DOWN	AT1G50900
AT1G50910	-0.428869	0.000338447	DOWN	AT1G50910
AT1G50920	-0.511648	0.000192741	DOWN	AT1G50920
AT1G50950	-0.199877	0.0307607	DOWN	AT1G50950
AT1G51060	-0.453759	0.000588558	DOWN	HTA10
AT1G51090	0.825385	6.32922e-05	UP	AT1G51090
AT1G51100	-0.52805	0.000284915	DOWN	CRR41
AT1G51110	-0.133245	0.00178787	DOWN	AT1G51110
AT1G51130	-0.546579	2.65241e-05	DOWN	AT1G51130
AT1G51140	-0.359708	0.000614162	DOWN	FBH3
AT1G51170	-0.559552	0.00236886	DOWN	AT1G51170
AT1G51200	0.104971	0.0349278	UP	AT1G51200
AT1G51310	-0.323828	0.000588558	DOWN	AT1G51310
AT1G51350	-0.33868	0.000974505	DOWN	AT1G51350
AT1G51355	-0.337732	0.0486729	DOWN	AT1G51355
AT1G51370	-0.56634	1.44658e-05	DOWN	AT1G51370
AT1G51380	-0.358373	0.00300331	DOWN	AT1G51380
AT1G51405	-0.482565	0.00135842	DOWN	AT1G51405
AT1G51430	-0.320575	6.19507e-06	DOWN	AT1G51430
AT1G51440	-0.606372	0.011988	DOWN	AT1G51440
AT1G51450	-0.344733	0.000819895	DOWN	TRO
AT1G51500	-0.10749	0.0486729	DOWN	ABCG12
AT1G51510	-0.239053	0.00043624	DOWN	Y14
AT1G51538	-0.247449	0.0253276	DOWN	AT1G51538
AT1G51560	-0.106539	0.0132934	DOWN	AT1G51560
AT1G51570	-0.123948	0.00147347	DOWN	AT1G51570
AT1G51590	-0.106014	0.00408578	DOWN	MNS1
AT1G51620	1.31132	0.00169897	UP	AT1G51620
AT1G51630	-0.194983	4.01967e-05	DOWN	MSR2
AT1G51645	-0.198479	0.0328241	DOWN	AT1G51645
AT1G51660	0.473445	0.00016373	UP	MKK4
AT1G51670	0.914612	0.00256455	UP	AT1G51670
AT1G51680	-0.266999	0.0111595	DOWN	4CL1
AT1G51730	-0.146122	0.000323868	DOWN	AT1G51730
AT1G51760	0.199364	0.00227597	UP	IAR3
AT1G51805	0.506259	2.11554e-05	UP	AT1G51805
AT1G51820	1.76393	0.000242548	UP	AT1G51820
AT1G51940	0.229127	0.0394814	UP	LYK3
AT1G51965	-0.320088	0.000151496	DOWN	ABO5
AT1G51980	-0.170986	0.00202011	DOWN	AT1G51980
AT1G52080	-0.236708	0.0163869	DOWN	AT1G52080
AT1G52150	-0.164115	0.000284915	DOWN	ATHB-15
AT1G52155	-0.248562	0.00393563	DOWN	AT1G52155
AT1G52160	-0.620307	0.000368136	DOWN	TRZ3
AT1G52200	1.64351	4.81232e-05	UP	AT1G52200
AT1G52280	0.339957	0.00256455	UP	RABG3d
AT1G52290	0.819027	0.00115269	UP	PERK15
AT1G52300	-0.58155	0.000229012	DOWN	AT1G52300
AT1G52310	-0.220089	0.000695501	DOWN	AT1G52310
AT1G52340	-0.230166	0.000787834	DOWN	ABA2
AT1G52360	-0.101349	0.0132934	DOWN	AT1G52360
AT1G52380	-0.16369	0.00165286	DOWN	AT1G52380
AT1G52500	-0.203248	0.00267046	DOWN	AT1G52500
AT1G52520	-0.141172	0.00256455	DOWN	FRS6
AT1G52530	-0.680156	0.000726166	DOWN	AT1G52530
AT1G52540	0.283479	0.0132934	UP	AT1G52540
AT1G52570	-0.418616	0.000454794	DOWN	AT1G52570
AT1G52618	0.856786	0.022167	UP	AT1G52618
AT1G52620	-0.139951	0.012386	DOWN	AT1G52620
AT1G52640	-0.293049	0.00868388	DOWN	AT1G52640
AT1G52670	-0.11714	0.000641055	DOWN	AT1G52670
AT1G52720	0.479267	6.99644e-05	UP	AT1G52720
AT1G52770	-0.623834	0.0382904	DOWN	AT1G52770
AT1G52780	-0.137625	0.00777728	DOWN	AT1G52780
AT1G52810	0.493546	0.00236886	UP	AT1G52810
AT1G52825	-0.174451	0.013781	DOWN	AT1G52825
AT1G52830	0.463029	0.00460326	UP	AT1G52830
AT1G52870	0.293845	5.04105e-05	UP	AT1G52870
AT1G52880	0.216676	0.0261801	UP	NAM
AT1G52910	-0.601389	0.000614162	DOWN	AT1G52910
AT1G52930	-0.532513	0.00277653	DOWN	AT1G52930
AT1G52980	-0.367176	0.000249519	DOWN	AtNug2
AT1G53025	-0.299148	0.00101631	DOWN	AT1G53025
AT1G53040	-0.536686	0.00178787	DOWN	AT1G53040
AT1G53050	-0.105193	0.00267046	DOWN	AT1G53050
AT1G53060	-0.442201	0.0406588	DOWN	AT1G53060
AT1G53070	-0.54596	0.0175316	DOWN	AT1G53070
AT1G53080	0.631676	0.0037804	UP	AT1G53080
AT1G53090	-0.184958	0.0100297	DOWN	AT1G53090
AT1G53160	0.594925	5.99656e-05	UP	SPL4
AT1G53165	0.12971	0.00967394	UP	ATMAP4K ALPHA1
AT1G53180	0.422524	0.029775	UP	AT1G53180
AT1G53200	-0.400865	0.000473644	DOWN	AT1G53200
AT1G53210	0.244285	0.00101631	UP	AT1G53210
AT1G53230	-0.141809	0.029775	DOWN	AT1G53230
AT1G53240	-0.408546	0.0037804	DOWN	mMDH1
AT1G53250	-0.450508	1.55545e-05	DOWN	AT1G53250
AT1G53320	0.113808	0.0406588	UP	TLP7
AT1G53345	0.405775	0.0230078	UP	AT1G53345
AT1G53380	0.144614	0.0132934	UP	AT1G53380
AT1G53430	0.98659	0.000310166	UP	AT1G53430
AT1G53440	0.754211	0.00236886	UP	AT1G53440
AT1G53450	-0.164141	0.00670888	DOWN	AT1G53450
AT1G53460	-0.139157	0.013781	DOWN	AT1G53460
AT1G53470	-0.67381	0.00153433	DOWN	MSL4
AT1G53500	-0.333711	0.000338447	DOWN	MUM4
AT1G53510	-0.192123	0.0111595	DOWN	AT1G53510
AT1G53520	-0.371686	0.000158018	DOWN	FAP3
AT1G53530	-0.17019	0.00393563	DOWN	AT1G53530
AT1G53542	-0.663914	0.0153122	DOWN	AT1G53542
AT1G53560	0.165754	0.00105785	UP	AT1G53560
AT1G53570	0.422496	0.00011811	UP	MAP3KA
AT1G53645	-0.320348	0.00350768	DOWN	AT1G53645
AT1G53650	-0.172451	0.0181415	DOWN	CID8
AT1G53680	-0.47865	0.000158018	DOWN	GSTU28
AT1G53700	-1.01423	0.00644099	DOWN	WAG1
AT1G53710	0.137636	0.0237491	UP	AT1G53710
AT1G53720	-0.15291	0.0036427	DOWN	CYP59
AT1G53730	0.320804	0.0115653	UP	SRF6
AT1G53760	-0.18524	0.0107856	DOWN	AT1G53760
AT1G53800	-0.394238	3.20048e-05	DOWN	AT1G53800
AT1G53860	-0.630419	0.00011811	DOWN	AT1G53860
AT1G53870	-0.329215	0.0153122	DOWN	AT1G53870
AT1G53880	-0.477525	0.000200781	DOWN	AT1G53880
AT1G53903	0.306469	0.0257332	UP	AT1G53903
AT1G53920	-0.498259	7.26765e-06	DOWN	GLIP5
AT1G54090	0.236479	0.00141577	UP	AT1G54090
AT1G54100	0.213272	0.0288243	UP	ALDH7B4
AT1G54120	-0.629115	0.000272385	DOWN	AT1G54120
AT1G54130	0.175106	0.0444499	UP	RSH3
AT1G54150	0.181489	0.000933557	UP	SPL2
AT1G54180	-0.32892	0.00256455	DOWN	BRX-LIKE3
AT1G54200	-0.600541	0.00600563	DOWN	AT1G54200
AT1G54210	0.267532	0.00777728	UP	ATG12A
AT1G54215	-0.463222	0.047092	DOWN	AT1G54215
AT1G54217	-0.406761	0.0261801	DOWN	AT1G54217
AT1G54220	-0.221284	0.00227597	DOWN	AT1G54220
AT1G54270	-0.26869	0.00408578	DOWN	EIF4A-2
AT1G54310	-0.283942	1.31982e-05	DOWN	AT1G54310
AT1G54380	-0.441173	0.000272385	DOWN	AT1G54380
AT1G54385	-0.602631	2.92078e-05	DOWN	AT1G54385
AT1G54410	0.226704	0.00125009	UP	AT1G54410
AT1G54440	-0.253413	0.00277653	DOWN	AT1G54440
AT1G54450	-0.182232	0.0288243	DOWN	AT1G54450
AT1G54460	-0.128764	0.000894674	DOWN	AT1G54460
AT1G54500	-0.125874	0.000454794	DOWN	AT1G54500
AT1G54530	-0.397684	0.029775	DOWN	AT1G54530
AT1G54570	-0.285143	0.00557157	DOWN	PES1
AT1G54575	0.459483	0.0194676	UP	AT1G54575
AT1G54650	-0.175009	0.00312117	DOWN	AT1G54650
AT1G54680	-0.224478	0.00324716	DOWN	AT1G54680
AT1G54690	-0.540837	0.00020941	DOWN	GAMMA-H2AX
AT1G54710	-0.193499	0.00579239	DOWN	ATG18H
AT1G54740	0.668661	0.00202011	UP	AT1G54740
AT1G54770	-0.456529	5.25015e-05	DOWN	AT1G54770
AT1G54820	-0.306261	0.000113285	DOWN	AT1G54820
AT1G54850	-0.134171	0.037167	DOWN	AT1G54850
AT1G54960	-0.225842	0.00460326	DOWN	NP2
AT1G55020	-0.180205	0.0444499	DOWN	AT1G55020
AT1G55040	-0.390357	0.00749981	DOWN	AT1G55040
AT1G55110	0.225304	0.00267046	UP	AT1G55110
AT1G55120	0.354797	4.23017e-05	UP	FRUCT5
AT1G55130	-0.111047	0.00324716	DOWN	TMN6
AT1G55140	-0.44148	1.25929e-05	DOWN	AT1G55140
AT1G55150	-0.157886	0.000382996	DOWN	RH20
AT1G55160	0.243009	0.000400531	UP	AT1G55160
AT1G55190	-0.193907	0.0036427	DOWN	PRA7
AT1G55200	-0.624385	0.000670472	DOWN	AT1G55200
AT1G55205	-0.644687	0.0018619	DOWN	AT1G55205
AT1G55210	-0.479606	0.00159378	DOWN	AT1G55210
AT1G55260	-0.361806	0.00120139	DOWN	AT1G55260
AT1G55270	0.402138	0.000726166	UP	AT1G55270
AT1G55280	0.260723	0.00210385	UP	AT1G55280
AT1G55300	-0.130372	0.0175316	DOWN	TAF7
AT1G55320	-0.138002	0.0187888	DOWN	AAE18
AT1G55340	-0.133007	0.00557157	DOWN	AT1G55340
AT1G55350	-0.151666	0.00246489	DOWN	DEK1
AT1G55360	-0.17995	0.00202011	DOWN	AT1G55360
AT1G55370	-0.141349	4.81232e-05	DOWN	NDF5
AT1G55380	0.547557	0.000169693	UP	AT1G55380
AT1G55450	1.09195	0.000284915	UP	AT1G55450
AT1G55490	-0.701054	3.85211e-05	DOWN	CPN60B
AT1G55500	-0.189977	0.00868388	DOWN	ECT4
AT1G55610	-0.192426	0.0253276	DOWN	BRL1
AT1G55630	-0.316085	0.00246489	DOWN	AT1G55630
AT1G55690	-0.375352	0.000200781	DOWN	AT1G55690
AT1G55720	0.232093	0.0418765	UP	CAX6
AT1G55730	0.260759	0.000641055	UP	AT1G55730
AT1G55750	-0.189256	0.00110407	DOWN	AT1G55750
AT1G55805	-0.240565	0.000151496	DOWN	AT1G55805
AT1G55810	-0.185515	0.0181415	DOWN	UKL3
AT1G55820	-0.446179	0.000894674	DOWN	AT1G55820
AT1G55840	-0.289796	0.0036427	DOWN	AT1G55840
AT1G55870	-0.390717	0.000151496	DOWN	AT1G55870
AT1G55890	-0.331784	0.000641055	DOWN	AT1G55890
AT1G55900	-0.417801	0.00202011	DOWN	TIM50
AT1G55915	-0.225167	0.0208467	DOWN	AT1G55915
AT1G55920	-0.683481	0.0163869	DOWN	SERAT2;1
AT1G55930	-0.135045	0.00600563	DOWN	AT1G55930
AT1G56010	0.541337	0.00516876	UP	NAC1
AT1G56045	-0.471183	0.000670472	DOWN	AT1G56045
AT1G56050	-0.574521	0.000102353	DOWN	AT1G56050
AT1G56060	1.71006	0.000695501	UP	AT1G56060
AT1G56070	-0.404295	0.000641055	DOWN	LOS1
AT1G56110	-0.590506	0.00165286	DOWN	AT1G56110
AT1G56130	-0.27396	0.00337337	DOWN	AT1G56130
AT1G56140	0.837702	9.42501e-05	UP	AT1G56140
AT1G56170	-0.306738	3.49821e-05	DOWN	NF-YC2
AT1G56180	-0.144769	0.00120139	DOWN	AT1G56180
AT1G56190	-0.183711	0.0215584	DOWN	AT1G56190
AT1G56210	-0.358023	0.000200781	DOWN	AT1G56210
AT1G56230	-0.108002	0.0270515	DOWN	AT1G56230
AT1G56240	1.52374	0.00418362	UP	AT1G56240
AT1G56260	-0.222513	0.0338623	DOWN	MDO1
AT1G56280	0.216834	0.00557157	UP	DI19
AT1G56300	0.360044	0.0208467	UP	AT1G56300
AT1G56330	-0.199386	0.00110407	DOWN	SAR1B
AT1G56345	0.157275	0.037167	UP	AT1G56345
AT1G56350	-0.13587	0.0307607	DOWN	AT1G56350
AT1G56420	0.222632	0.00141577	UP	AT1G56420
AT1G56460	0.138904	0.012386	UP	AT1G56460
AT1G56510	0.981077	0.0018619	UP	WRR4
AT1G56520	0.939442	0.00193982	UP	AT1G56520
AT1G56540	0.92871	0.000695501	UP	AT1G56540
AT1G56570	-0.433265	5.70455e-05	DOWN	PGN
AT1G56580	-0.346868	1.81168e-05	DOWN	SVB
AT1G56600	0.574189	0.0472189	UP	GolS2
AT1G56612	0.248238	0.00749981	UP	AT1G56612
AT1G56660	0.295436	0.0194676	UP	AT1G56660
AT1G56670	-0.104083	0.0382904	DOWN	AT1G56670
AT1G56690	-0.2107	0.0163869	DOWN	AT1G56690
AT1G56700	0.135662	0.00900518	UP	AT1G56700
AT1G56710	-0.69619	0.0346808	DOWN	AT1G56710
AT1G56720	0.467682	0.00227597	UP	AT1G56720
AT1G57590	0.4254	0.029775	UP	AT1G57590
AT1G57610	-0.762333	0.00075456	DOWN	AT1G57610
AT1G57620	-0.211226	0.00408578	DOWN	AT1G57620
AT1G57630	0.868219	0.00474264	UP	AT1G57630
AT1G57660	-0.603774	0.000260234	DOWN	AT1G57660
AT1G57680	0.627678	0.00600563	UP	AT1G57680
AT1G57720	-0.347934	0.000102353	DOWN	AT1G57720
AT1G57770	-0.214946	0.00246489	DOWN	AT1G57770
AT1G57790	-0.15262	0.0132934	DOWN	AT1G57790
AT1G57820	-0.454586	1.95513e-05	DOWN	VIM1
AT1G57860	-0.496006	0.000670472	DOWN	AT1G57860
AT1G57870	0.120694	0.0147888	UP	SK42
AT1G57980	0.69514	0.000641055	UP	AT1G57980
AT1G57990	1.51235	0.000614162	UP	PUP18
AT1G58030	0.217134	0.00075456	UP	CAT2
AT1G58080	-0.122406	0.00478608	DOWN	ATP-PRT1
AT1G58100	0.565484	0.00647639	UP	TCP8
AT1G58110	0.334968	0.000695501	UP	AT1G58110
AT1G58170	-0.975827	5.70455e-05	DOWN	AT1G58170
AT1G58180	0.577693	0.000192741	UP	BCA6
AT1G58190	0.696841	0.0018619	UP	RLP9
AT1G58220	0.111298	0.01583	UP	AT1G58220
AT1G58225	0.563198	0.0187888	UP	AT1G58225
AT1G58235	0.173971	0.00256455	UP	AT1G58235
AT1G58280	0.34877	0.00125009	UP	AT1G58280
AT1G58350	-0.117346	0.01583	DOWN	ZW18
AT1G58380	-0.599773	0.000169693	DOWN	XW6
AT1G58440	0.308407	0.00014634	UP	XF1
AT1G58520	-0.309043	0.0181415	DOWN	AT1G58525
AT1G58725	-0.452075	0.00536393	DOWN	AT1G58725
AT1G59359	-0.616079	8.62335e-05	DOWN	AT1G58684
AT1G59510	0.406677	0.000695501	UP	CF9
AT1G59540	-0.3877	0.000819895	DOWN	ZCF125
AT1G59580	0.281281	0.000272385	UP	MPK2
AT1G59590	0.621898	0.000239498	UP	ZCF37
AT1G59620	0.435707	0.00120139	UP	CW9
AT1G59710	0.944437	0.000229012	UP	AT1G59710
AT1G59720	-0.436448	4.23017e-05	DOWN	CRR28
AT1G59750	-0.106389	0.0288243	DOWN	ARF1
AT1G59760	-0.186338	0.000284915	DOWN	MTR4
AT1G59780	0.192078	0.00722857	UP	AT1G59780
AT1G59820	0.263588	0.00202011	UP	ALA3
AT1G59840	-0.212467	1.19078e-05	DOWN	CCB4
AT1G59860	0.452278	0.0107856	UP	AT1G59860
AT1G59870	0.9687	7.65709e-05	UP	PEN3
AT1G59900	0.102271	0.000368136	UP	E1 ALPHA
AT1G59910	1.23266	0.000260234	UP	AT1G59910
AT1G59930	0.284541	0.0222841	UP	AT1G59930
AT1G59990	-0.410879	0.00020941	DOWN	EMB3108
AT1G60000	-0.691964	0.000151496	DOWN	AT1G60000
AT1G60020	-0.560746	5.43417e-05	DOWN	AT1G60020
AT1G60060	0.396953	0.0222841	UP	AT1G60060
AT1G60080	-0.57159	0.00165286	DOWN	AT1G60080
AT1G60140	0.527115	0.00350768	UP	TPS10
AT1G60190	-0.913876	0.00193982	DOWN	PUB19
AT1G60230	-0.289892	2.65241e-05	DOWN	AT1G60230
AT1G60260	-0.290124	0.00178787	DOWN	AT1G60260
AT1G60270	-0.572276	0.000219661	DOWN	AT1G60270
AT1G60390	-0.240985	0.0444499	DOWN	PG1
AT1G60460	-0.199287	0.00624336	DOWN	AT1G60460
AT1G60490	0.142207	0.0215584	UP	VPS34
AT1G60540	-0.528101	0.00288918	DOWN	AT1G60540
AT1G60545	-0.282083	0.00425114	DOWN	AT1G60545
AT1G60550	-0.176445	8.62335e-05	DOWN	ECHID
AT1G60560	-0.268826	0.000158018	DOWN	AT1G60560
AT1G60590	-0.906125	4.56372e-06	DOWN	AT1G60590
AT1G60600	-0.621675	0.00016373	DOWN	ABC4
AT1G60620	-0.329861	0.00647639	DOWN	RPAC43
AT1G60630	-0.346486	0.00130228	DOWN	AT1G60630
AT1G60640	-0.606991	0.00125009	DOWN	AT1G60640
AT1G60650	-0.183698	0.00497343	DOWN	AtRZ-1b
AT1G60660	-0.207686	0.016943	DOWN	AT1G60660
AT1G60770	-0.41069	0.000323868	DOWN	AT1G60770
AT1G60790	-0.102663	0.0181415	DOWN	TBL2
AT1G60800	-0.28396	0.000417858	DOWN	NIK3
AT1G60850	-0.398556	0.00624336	DOWN	ATRPAC42
AT1G60870	0.266232	0.000297513	UP	AT1G60870
AT1G60890	-0.256928	3.09309e-05	DOWN	AT1G60890
AT1G60940	-0.105818	0.00246489	DOWN	SNRK2.10
AT1G60950	-0.146083	0.000563281	DOWN	FED A
AT1G60960	-0.28388	0.0245348	DOWN	IRT3
AT1G60990	-0.214814	0.000123582	DOWN	AT1G60990
AT1G61000	-0.206648	0.00246489	DOWN	AT1G61000
AT1G61065	-0.192713	0.0458009	DOWN	AT1G61065
AT1G61100	0.825157	0.00288918	UP	AT1G61100
AT1G61140	0.321811	0.00016373	UP	EDA16
AT1G61250	0.367987	0.000185181	UP	SC3
AT1G61260	1.29497	0.000819895	UP	AT1G61260
AT1G61340	1.15054	0.00236886	UP	FBS1
AT1G61350	-0.410949	0.000239498	DOWN	AT1G61350
AT1G61360	0.521744	0.0245348	UP	AT1G61360
AT1G61370	-0.141816	0.014278	DOWN	AT1G61370
AT1G61380	0.165123	0.0104052	UP	SD1-29
AT1G61400	-0.42279	0.000338447	DOWN	AT1G61400
AT1G61430	-0.249133	3.20048e-05	DOWN	AT1G61430
AT1G61440	-0.241208	0.0431783	DOWN	AT1G61440
AT1G61460	0.720247	0.000219661	UP	AT1G61460
AT1G61470	0.272295	0.0418765	UP	AT1G61470
AT1G61500	-0.286849	0.0036427	DOWN	AT1G61500
AT1G61570	-0.556314	0.00135842	DOWN	TIM13
AT1G61580	-1.04281	9.89104e-05	DOWN	RPL3B
AT1G61600	-0.264935	0.00749981	DOWN	AT1G61600
AT1G61640	-0.31401	0.0111595	DOWN	AT1G61640
AT1G61660	0.206716	0.00324716	UP	AT1G61660
AT1G61667	1.31725	0.00408578	UP	AT1G61667
AT1G61670	0.608825	0.00159378	UP	AT1G61670
AT1G61690	0.116829	0.0394814	UP	AT1G61690
AT1G61730	-0.246159	0.000855045	DOWN	AT1G61730
AT1G61760	-0.403069	0.000219661	DOWN	AT1G61760
AT1G61795	-0.318572	0.000219661	DOWN	AT1G61795
AT1G61810	0.346392	0.0115653	UP	BGLU45
AT1G61870	-0.642387	0.000102353	DOWN	PPR336
AT1G61890	0.93949	0.00236886	UP	AT1G61890
AT1G61900	0.243137	0.0230078	UP	AT1G61900
AT1G61960	-0.269928	0.00838273	DOWN	AT1G61960
AT1G61970	-0.467445	4.64032e-05	DOWN	AT1G61970
AT1G61980	-0.553169	0.00165286	DOWN	AT1G61980
AT1G61990	-0.527766	0.000563281	DOWN	AT1G61990
AT1G62010	-0.447998	0.000695501	DOWN	AT1G62010
AT1G62020	-0.2833	0.000229012	DOWN	AT1G62020
AT1G62030	-0.931287	0.000200781	DOWN	AT1G62030
AT1G62050	-0.467972	0.00101631	DOWN	AT1G62050
AT1G62085	-0.28101	0.00497343	DOWN	AT1G62085
AT1G62110	-0.778042	0.00120139	DOWN	AT1G62110
AT1G62120	-0.329997	0.0036427	DOWN	AT1G62120
AT1G62150	-0.640265	0.00670888	DOWN	AT1G62150
AT1G62180	0.639674	9.01647e-05	UP	APR2
AT1G62230	-1.36956	0.000227513	DOWN	AT1G62230
AT1G62290	0.199327	0.0107856	UP	AT1G62290
AT1G62300	-0.397751	0.00125009	DOWN	WRKY6
AT1G62310	0.149851	0.0317769	UP	AT1G62310
AT1G62350	-0.554338	0.0444499	DOWN	AT1G62350
AT1G62370	-0.546609	0.00035336	DOWN	AT1G62370
AT1G62390	-0.271589	0.000129502	DOWN	Phox2
AT1G62400	-0.263873	0.00536393	DOWN	HT1
AT1G62420	2.03741	0.000185181	UP	AT1G62420
AT1G62422	1.26367	7.31741e-05	UP	AT1G62422
AT1G62430	0.36822	0.0018619	UP	CDS1
AT1G62440	0.753701	0.00202011	UP	LRX2
AT1G62510	0.5165	0.00171481	UP	AT1G62510
AT1G62520	-0.351714	0.00193982	DOWN	AT1G62520
AT1G62540	-0.645014	0.000192741	DOWN	FMO GS-OX2
AT1G62570	0.197663	0.0360379	UP	FMO GS-OX4
AT1G62590	-0.234878	0.0100297	DOWN	AT1G62590
AT1G62610	-0.300047	0.00153433	DOWN	AT1G62610
AT1G62640	-0.203416	0.000323868	DOWN	KAS III
AT1G62670	-0.380125	2.23532e-05	DOWN	RPF2
AT1G62680	-0.462168	3.64446e-05	DOWN	AT1G62680
AT1G62690	-0.470005	0.014278	DOWN	AT1G62690
AT1G62700	-0.606285	0.0131024	DOWN	AT1G62700
AT1G62720	-0.675559	0.00408578	DOWN	AT1G62720
AT1G62750	-0.245697	0.00153433	DOWN	SCO1
AT1G62780	-0.405543	5.99656e-05	DOWN	AT1G62780
AT1G62800	0.217416	0.0245348	UP	ASP4
AT1G62810	0.69985	2.77279e-05	UP	CuAO1
AT1G62830	-0.167093	0.00141577	DOWN	LDL1
AT1G62860	-0.387756	0.00075456	DOWN	AT1G62860
AT1G62880	-0.110746	0.0444499	DOWN	AT1G62880
AT1G62910	-0.211427	0.0100297	DOWN	AT1G62910
AT1G62914	-0.270141	9.89104e-05	DOWN	AT1G62914
AT1G62930	-0.222401	0.000135262	DOWN	AT1G62930
AT1G62950	-0.705403	4.28529e-06	DOWN	AT1G62950
AT1G62960	-0.13604	0.0317769	DOWN	ACS10
AT1G62975	-0.676007	0.00536393	DOWN	AT1G62975
AT1G62981	-0.419439	0.00408578	DOWN	AT1G62981
AT1G62990	-0.206755	0.0147888	DOWN	KNAT7
AT1G63000	-0.105214	0.0458009	DOWN	NRS/ER
AT1G63010	-0.195244	0.014278	DOWN	AT1G63010
AT1G63050	-0.280521	0.000272385	DOWN	LPLAT2
AT1G63070	-0.499949	0.000538937	DOWN	AT1G63070
AT1G63080	-0.430773	8.25145e-05	DOWN	AT1G63080
AT1G63090	0.66454	5.99656e-05	UP	PP2-A11
AT1G63100	-0.329843	0.0036427	DOWN	AT1G63100
AT1G63120	0.296512	0.00579239	UP	RBL2
AT1G63130	0.282211	0.0111595	UP	AT1G63130
AT1G63160	-0.385556	0.000200781	DOWN	AT1G63160
AT1G63170	-0.152993	0.000200781	DOWN	AT1G63170
AT1G63190	0.371268	0.000158018	UP	AT1G63190
AT1G63230	-0.537507	0.000933557	DOWN	AT1G63230
AT1G63250	-0.326002	0.0222841	DOWN	AT1G63250
AT1G63260	0.506831	0.000787834	UP	TET10
AT1G63300	-0.225456	0.00536393	DOWN	AT1G63300
AT1G63320	-0.441426	0.00277653	DOWN	AT1G63320
AT1G63330	-0.41742	0.000123582	DOWN	AT1G63330
[truncated: 8,702 more rows]
