# Supplementary material for: Single-plant-omics reveals the cascade of transcriptional changes during the vegetative-to-reproductive transition
Source: Plant Cell. 2024 Aug 9;36(10):4594–606. doi: 10.1093/plcell/koae226 (PMC11449079; doi:10.1093/plcell/koae226)
Supplement: koae226_Supplementary_Data [file koae226_supplementary_data.zip › Supplementary Data Set S4 gprofiler results.xlsx]

## Sheet: Sheet1
term_id	term_size	source	term_name	effective_domain_size	source_order	parents	p_values_up	p_values_down	significant_up	significant_down	query_sizes_up	query_sizes_down	intersection_sizes_up	intersection_sizes_down
GO:0043229	12215	GO:CC	intracellular organelle	20008	1881	c("GO:0005622", "GO:0043226")	1	4.18639e-149	FALSE	TRUE	2799	5413	1697	4090
GO:0043226	12225	GO:CC	organelle	20008	1878	GO:0110165	1	3.83587e-148	FALSE	TRUE	2799	5413	1698	4090
GO:0005622	13383	GO:CC	intracellular anatomical structure	20008	237	GO:0110165	1	1.28871e-146	FALSE	TRUE	2799	5413	1920	4365
GO:0043232	2567	GO:CC	intracellular non-membrane-bounded organelle	20008	1884	c("GO:0043228", "GO:0043229")	1	2.31606e-128	FALSE	TRUE	2799	5413	168	1230
GO:0043228	2567	GO:CC	non-membrane-bounded organelle	20008	1880	GO:0043226	1	2.31606e-128	FALSE	TRUE	2799	5413	168	1230
GO:0009507	2345	GO:CC	chloroplast	20008	588	GO:0009536	1	6.23213e-128	FALSE	TRUE	2799	5413	198	1150
GO:0009536	2855	GO:CC	plastid	20008	616	c("GO:0005737", "GO:0043231")	1	4.46658e-124	FALSE	TRUE	2799	5413	297	1321
GO:0043231	11718	GO:CC	intracellular membrane-bounded organelle	20008	1883	c("GO:0043227", "GO:0043229")	1	8.59291e-118	FALSE	TRUE	2799	5413	1653	3880
GO:0043227	11732	GO:CC	membrane-bounded organelle	20008	1879	GO:0043226	1	6.26096e-117	FALSE	TRUE	2799	5413	1655	3881
GO:0050896	5967	GO:BP	response to stimulus	21899	13774	GO:0008150	2.66684e-116	1	TRUE	FALSE	2727	5336	1271	1373
GO:0003735	419	GO:MF	structural constituent of ribosome	22791	353	GO:0005198	1	1.57374e-114	FALSE	TRUE	3002	5793	2	329
GO:0005840	530	GO:CC	ribosome	20008	389	GO:0043232	1	6.4687e-112	FALSE	TRUE	2799	5413	13	391
GO:0005198	572	GO:MF	structural molecule activity	22791	1347	GO:0003674	1	8.59642e-106	FALSE	TRUE	3002	5793	14	394
GO:0034641	6189	GO:BP	cellular nitrogen compound metabolic process	21899	9002	c("GO:0006807", "GO:0044237")	1	1.09441e-103	FALSE	TRUE	2727	5336	496	2149
GO:0006950	3714	GO:BP	response to stress	21899	2613	GO:0050896	1.78852e-102	1	TRUE	FALSE	2727	5336	894	815
KEGG:03010	323	KEGG	Ribosome	5300	208	KEGG:00000	1	4.3269e-102	FALSE	TRUE	694	1732	1	286
GO:0006807	9565	GO:BP	nitrogen compound metabolic process	21899	2516	GO:0008152	1	1.75323e-96	FALSE	TRUE	2727	5336	1205	2999
GO:1990904	823	GO:CC	ribonucleoprotein complex	20008	4043	GO:0032991	1	3.28349e-89	FALSE	TRUE	2799	5413	14	494
GO:0044237	10271	GO:BP	cellular metabolic process	21899	11299	c("GO:0008152", "GO:0009987")	1	5.07675e-88	FALSE	TRUE	2727	5336	1249	3143
GO:0032991	2680	GO:CC	protein-containing complex	20008	1340	GO:0005575	1	1.65563e-85	FALSE	TRUE	2799	5413	168	1167
GO:0005737	9459	GO:CC	cytoplasm	20008	309	c("GO:0005622", "GO:0110165")	4.22104e-09	1.07711e-84	TRUE	TRUE	2799	5413	1485	3178
GO:0046483	5000	GO:BP	heterocycle metabolic process	21899	12593	GO:0044237	1	2.09312e-84	FALSE	TRUE	2727	5336	477	1761
GO:1901360	5232	GO:BP	organic cyclic compound metabolic process	21899	21926	GO:0071704	1	2.08933e-83	FALSE	TRUE	2727	5336	519	1822
GO:0006725	5117	GO:BP	cellular aromatic compound metabolic process	21899	2457	GO:0044237	1	2.41119e-83	FALSE	TRUE	2727	5336	498	1790
GO:0044391	262	GO:CC	ribosomal subunit	20008	2076	c("GO:0005840", "GO:1990904")	1	1.2841e-82	FALSE	TRUE	-1	5413	-1	221
GO:0006139	4662	GO:BP	nucleobase-containing compound metabolic process	21899	2004	c("GO:0006725", "GO:0034641", "GO:0044238", "GO:0046483", "GO:1901360")	1	2.13568e-82	FALSE	TRUE	2727	5336	431	1660
GO:0034660	437	GO:BP	ncRNA metabolic process	21899	9013	GO:0016070	1	1.06284e-78	FALSE	TRUE	2727	5336	18	294
GO:0009987	14785	GO:BP	cellular process	21899	3849	GO:0008150	5.48582e-17	1.38683e-77	TRUE	TRUE	2727	5336	2045	4154
GO:0022626	289	GO:CC	cytosolic ribosome	20008	857	c("GO:0005829", "GO:0005840")	1	3.70096e-77	FALSE	TRUE	2799	5413	5	231
GO:0090304	4271	GO:BP	nucleic acid metabolic process	21899	18717	c("GO:0006139", "GO:0043170")	1	1.24197e-76	FALSE	TRUE	2727	5336	382	1531
GO:0042221	2983	GO:BP	response to chemical	21899	10394	GO:0050896	7.63893e-76	1	TRUE	FALSE	2727	5336	713	677
GO:0044238	10904	GO:BP	primary metabolic process	21899	11300	GO:0008152	1	1.88001e-73	FALSE	TRUE	2727	5336	1424	3242
GO:0051716	2890	GO:BP	cellular response to stimulus	21899	14364	c("GO:0009987", "GO:0050896")	4.43594e-73	1	TRUE	FALSE	2727	5336	691	694
GO:0071704	11730	GO:BP	organic substance metabolic process	21899	17374	GO:0008152	1	8.5099e-73	FALSE	TRUE	2727	5336	1513	3437
GO:0008152	12625	GO:BP	metabolic process	21899	3159	GO:0008150	1	9.90803e-73	FALSE	TRUE	2727	5336	1633	3647
GO:0043170	9065	GO:BP	macromolecule metabolic process	21899	10919	GO:0071704	1	2.02144e-70	FALSE	TRUE	2727	5336	1115	2778
GO:0042254	252	GO:BP	ribosome biogenesis	21899	10405	GO:0022613	1	5.02181e-70	FALSE	TRUE	2727	5336	5	197
GO:0001666	266	GO:BP	response to hypoxia	21899	382	c("GO:0006950", "GO:0036293")	1.34825e-69	1	TRUE	FALSE	2727	5336	156	19
GO:1901576	7184	GO:BP	organic substance biosynthetic process	21899	22106	c("GO:0009058", "GO:0071704")	1	1.91201e-69	FALSE	TRUE	2727	5336	671	2294
GO:0036293	270	GO:BP	response to decreased oxygen levels	21899	9871	GO:0070482	2.58901e-69	1	TRUE	FALSE	2727	5336	157	20
GO:0070482	271	GO:BP	response to oxygen levels	21899	16639	GO:0009628	5.42843e-69	1	TRUE	FALSE	2727	5336	157	21
GO:0009532	768	GO:CC	plastid stroma	20008	612	c("GO:0009536", "GO:0110165")	1	2.28443e-68	FALSE	TRUE	2799	5413	48	437
GO:0009058	7313	GO:BP	biosynthetic process	21899	3271	GO:0008152	1	2.72299e-68	FALSE	TRUE	2727	5336	702	2323
GO:0034470	357	GO:BP	ncRNA processing	21899	8945	c("GO:0006396", "GO:0034660")	1	5.69314e-67	FALSE	TRUE	2727	5336	16	244
GO:0044249	7054	GO:BP	cellular biosynthetic process	21899	11305	c("GO:0009058", "GO:0044237")	1	1.26931e-66	FALSE	TRUE	2727	5336	663	2249
GO:0009570	761	GO:CC	chloroplast stroma	20008	633	c("GO:0009507", "GO:0009532")	1	1.49775e-66	FALSE	TRUE	2799	5413	48	431
GO:0071456	239	GO:BP	cellular response to hypoxia	21899	17191	c("GO:0001666", "GO:0033554", "GO:0036294")	3.35244e-65	1	TRUE	FALSE	2727	5336	143	16
GO:0071453	241	GO:BP	cellular response to oxygen levels	21899	17188	c("GO:0070482", "GO:0070887")	1.58543e-64	1	TRUE	FALSE	2727	5336	143	16
GO:0036294	241	GO:BP	cellular response to decreased oxygen levels	21899	9872	c("GO:0036293", "GO:0071453")	1.58543e-64	1	TRUE	FALSE	2727	5336	143	16
GO:0003676	5076	GO:MF	nucleic acid binding	22791	323	GO:0097159	1	2.13565e-62	FALSE	TRUE	3002	5793	415	1766
GO:0003723	2508	GO:MF	RNA binding	22791	346	GO:0003676	1	2.33772e-59	FALSE	TRUE	3002	5793	99	993
GO:0006952	1629	GO:BP	defense response	21899	2614	GO:0006950	5.97646e-59	1	TRUE	FALSE	2727	5336	440	240
GO:0009059	5734	GO:BP	macromolecule biosynthetic process	21899	3272	c("GO:0043170", "GO:0044249", "GO:1901576")	1	7.03768e-56	FALSE	TRUE	2727	5336	471	1857
GO:0071840	2786	GO:BP	cellular component organization or biogenesis	21899	17446	GO:0009987	1	1.0546e-55	FALSE	TRUE	2727	5336	336	1034
GO:0070887	1694	GO:BP	cellular response to chemical stimulus	21899	16854	c("GO:0042221", "GO:0051716")	2.06134e-55	1	TRUE	FALSE	2727	5336	444	376
GO:0022613	363	GO:BP	ribonucleoprotein complex biogenesis	21899	6857	GO:0044085	1	2.89228e-55	FALSE	TRUE	2727	5336	5	232
GO:0036211	2236	GO:BP	protein modification process	21899	9821	c("GO:0019538", "GO:0043412")	7.29913e-55	1	TRUE	FALSE	2727	5336	537	567
GO:0010467	5270	GO:BP	gene expression	21899	4207	GO:0009059	1	7.93124e-54	FALSE	TRUE	2727	5336	405	1724
GO:0009605	1910	GO:BP	response to external stimulus	21899	3570	GO:0050896	1.32375e-53	1	TRUE	FALSE	2727	5336	478	330
GO:0006364	195	GO:BP	rRNA processing	21899	2163	c("GO:0016072", "GO:0034470", "GO:0042254")	1	2.94739e-53	FALSE	TRUE	2727	5336	4	152
GO:0009628	2125	GO:BP	response to abiotic stimulus	21899	3586	GO:0050896	8.81878e-53	0.1288	TRUE	FALSE	2727	5336	513	587
GO:0016072	200	GO:BP	rRNA metabolic process	21899	5160	GO:0034660	1	1.05709e-52	FALSE	TRUE	2727	5336	4	154
GO:0009451	368	GO:BP	RNA modification	21899	3535	c("GO:0016070", "GO:0043412")	1	1.80454e-51	FALSE	TRUE	2727	5336	8	229
GO:0016070	3746	GO:BP	RNA metabolic process	21899	5158	GO:0090304	1	2.08387e-51	FALSE	TRUE	2727	5336	346	1295
GO:0015934	148	GO:CC	large ribosomal subunit	20008	709	GO:0044391	1	4.04161e-51	FALSE	TRUE	-1	5413	-1	129
GO:0005886	2506	GO:CC	plasma membrane	20008	422	c("GO:0016020", "GO:0071944")	2.40833e-50	1	TRUE	FALSE	2799	5413	616	605
GO:0071944	2902	GO:CC	cell periphery	20008	2793	GO:0110165	6.61221e-50	1	TRUE	FALSE	2799	5413	685	724
GO:0044419	1475	GO:BP	biological process involved in interspecies interaction between organisms	21899	11378	GO:0008150	2.17375e-49	1	TRUE	FALSE	2727	5336	391	226
GO:0043207	1455	GO:BP	response to external biotic stimulus	21899	10929	c("GO:0009605", "GO:0009607")	3.16848e-49	1	TRUE	FALSE	2727	5336	387	220
GO:0051707	1455	GO:BP	response to other organism	21899	14359	c("GO:0043207", "GO:0044419")	3.16848e-49	1	TRUE	FALSE	2727	5336	387	220
GO:0022625	121	GO:CC	cytosolic large ribosomal subunit	20008	856	c("GO:0015934", "GO:0022626")	1	4.22593e-49	FALSE	TRUE	-1	5413	-1	111
GO:0007154	1969	GO:BP	cell communication	21899	2749	GO:0009987	5.26829e-49	1	TRUE	FALSE	2727	5336	477	437
GO:0031975	1462	GO:CC	envelope	20008	1222	GO:0110165	1	5.61188e-49	FALSE	TRUE	2799	5413	100	653
GO:0031967	1462	GO:CC	organelle envelope	20008	1215	c("GO:0031975", "GO:0043227", "GO:0043229")	1	5.61188e-49	FALSE	TRUE	2799	5413	100	653
GO:0009607	1482	GO:BP	response to biotic stimulus	21899	3572	GO:0050896	7.9969e-49	1	TRUE	FALSE	2727	5336	391	222
GO:0031974	1244	GO:CC	membrane-enclosed lumen	20008	1221	GO:0110165	1	7.16717e-47	FALSE	TRUE	2799	5413	76	571
GO:0043233	1244	GO:CC	organelle lumen	20008	1885	c("GO:0031974", "GO:0043226")	1	7.16717e-47	FALSE	TRUE	2799	5413	76	571
GO:0070013	1244	GO:CC	intracellular organelle lumen	20008	2399	c("GO:0043229", "GO:0043233")	1	7.16717e-47	FALSE	TRUE	2799	5413	76	571
GO:0009526	988	GO:CC	plastid envelope	20008	606	c("GO:0009536", "GO:0031967")	1	1.59011e-46	FALSE	TRUE	2799	5413	60	478
GO:0006396	1089	GO:BP	RNA processing	21899	2181	c("GO:0010467", "GO:0016070")	1	6.10944e-46	FALSE	TRUE	2727	5336	40	481
GO:1901700	1678	GO:BP	response to oxygen-containing compound	21899	22187	GO:0042221	7.00344e-46	1	TRUE	FALSE	2727	5336	419	409
GO:0016020	8135	GO:CC	membrane	20008	720	GO:0110165	1.09263e-45	1	TRUE	FALSE	2799	5413	1491	1916
GO:0005488	14945	GO:MF	binding	22791	1480	GO:0003674	3.53712e-05	1.09616e-45	TRUE	TRUE	3002	5793	2094	4247
GO:0097159	8318	GO:MF	organic cyclic compound binding	22791	9069	GO:0005488	1	1.52298e-45	FALSE	TRUE	3002	5793	1086	2578
GO:0009941	693	GO:CC	chloroplast envelope	20008	660	c("GO:0009507", "GO:0009526")	1	3.99177e-45	FALSE	TRUE	2799	5413	46	364
GO:0006468	1096	GO:BP	protein phosphorylation	21899	2231	c("GO:0016310", "GO:0036211")	5.60962e-44	1	TRUE	FALSE	2727	5336	309	252
GO:0007165	1748	GO:BP	signal transduction	21899	2760	c("GO:0007154", "GO:0009987", "GO:0023052", "GO:0050794", "GO:0051716")	2.18422e-43	1	TRUE	FALSE	2727	5336	425	387
GO:0016310	1446	GO:BP	phosphorylation	21899	5261	GO:0006796	2.27474e-43	1	TRUE	FALSE	2727	5336	372	335
GO:0140096	2591	GO:MF	catalytic activity, acting on a protein	22791	10409	GO:0003824	2.33825e-43	1	TRUE	FALSE	3002	5793	588	620
GO:0010033	1983	GO:BP	response to organic substance	21899	3883	GO:0042221	6.96423e-42	1	TRUE	FALSE	2727	5336	461	473
GO:0110165	18483	GO:CC	cellular anatomical entity	20008	3439	GO:0005575	1.6451e-11	7.153e-42	TRUE	TRUE	2799	5413	2676	5217
GO:0005515	7664	GO:MF	protein binding	22791	1492	GO:0005488	1.97596e-11	8.62699e-42	TRUE	TRUE	3002	5793	1191	2385
GO:0023052	1792	GO:BP	signaling	21899	6877	GO:0050789	1.8826e-40	1	TRUE	FALSE	2727	5336	425	404
GO:0016773	1260	GO:MF	phosphotransferase activity, alcohol group as acceptor	22791	2967	GO:0016772	8.71495e-40	1	TRUE	FALSE	3002	5793	342	286
GO:0005739	1699	GO:CC	mitochondrion	20008	310	c("GO:0005737", "GO:0043231")	1	1.4054e-39	FALSE	TRUE	2799	5413	168	706
GO:0009617	462	GO:BP	response to bacterium	21899	3580	GO:0051707	1.42417e-39	1	TRUE	FALSE	2727	5336	171	77
GO:0004672	1105	GO:MF	protein kinase activity	22791	975	c("GO:0016301", "GO:0016773", "GO:0140096")	2.8913e-39	1	TRUE	FALSE	3002	5793	311	257
GO:0006796	2003	GO:BP	phosphate-containing compound metabolic process	21899	2510	GO:0006793	3.48579e-39	1	TRUE	FALSE	2727	5336	457	504
GO:0006996	1037	GO:BP	organelle organization	21899	2642	GO:0016043	1	4.2094e-39	FALSE	TRUE	2727	5336	118	447
GO:0006399	180	GO:BP	tRNA metabolic process	21899	2184	GO:0034660	1	6.48014e-39	FALSE	TRUE	2727	5336	7	130
GO:0043168	3226	GO:MF	anion binding	22791	5722	GO:0043167	1.74756e-38	0.000106096	TRUE	FALSE	3002	5793	677	936
GO:0006793	2046	GO:BP	phosphorus metabolic process	21899	2507	GO:0044237	1.99548e-38	1	TRUE	FALSE	2727	5336	462	518
GO:0033554	1080	GO:BP	cellular response to stress	21899	8567	c("GO:0006950", "GO:0051716")	5.94505e-38	1	TRUE	FALSE	2727	5336	293	295
GO:0016740	3857	GO:MF	transferase activity	22791	2939	GO:0003824	1.21852e-37	1	TRUE	FALSE	3002	5793	774	1011
GO:0031981	1055	GO:CC	nuclear lumen	20008	1227	c("GO:0005634", "GO:0070013")	1	1.23486e-37	FALSE	TRUE	2799	5413	60	480
GO:0016301	1434	GO:MF	kinase activity	22791	2763	GO:0016772	1.54865e-37	1	TRUE	FALSE	3002	5793	369	333
GO:0019843	112	GO:MF	rRNA binding	22791	3714	GO:0003723	1	2.45541e-37	FALSE	TRUE	-1	5793	-1	95
GO:0004674	835	GO:MF	protein serine/threonine kinase activity	22791	977	GO:0004672	7.96364e-37	1	TRUE	FALSE	3002	5793	252	180
GO:0032553	2816	GO:MF	ribonucleotide binding	22791	4451	c("GO:0000166", "GO:0097367")	1.53888e-36	0.000187043	TRUE	FALSE	3002	5793	604	823
GO:0097367	2858	GO:MF	carbohydrate derivative binding	22791	9101	GO:0005488	2.79499e-36	0.000202057	TRUE	FALSE	3002	5793	610	834
GO:0032555	2792	GO:MF	purine ribonucleotide binding	22791	4453	c("GO:0017076", "GO:0032553")	1.30095e-35	8.32343e-05	TRUE	TRUE	3002	5793	597	820
GO:0005730	702	GO:CC	nucleolus	20008	305	c("GO:0031981", "GO:0043232")	1	1.45239e-35	FALSE	TRUE	2799	5413	30	347
GO:0043412	2673	GO:BP	macromolecule modification	21899	11034	GO:0043170	5.68955e-35	9.54588e-12	TRUE	TRUE	2727	5336	552	814
GO:0106310	638	GO:MF	protein serine kinase activity	22791	10248	GO:0004672	7.31887e-35	1	TRUE	FALSE	3002	5793	207	133
GO:1901265	3123	GO:MF	nucleoside phosphate binding	22791	10909	GO:0097159	7.32513e-35	3.28403e-06	TRUE	TRUE	3002	5793	648	923
GO:0000166	3123	GO:MF	nucleotide binding	22791	31	c("GO:1901265", "GO:1901363")	7.32513e-35	3.28403e-06	TRUE	TRUE	3002	5793	648	923
GO:0003824	9135	GO:MF	catalytic activity	22791	368	GO:0003674	1.98167e-34	0.768701	TRUE	FALSE	3002	5793	1523	2414
GO:0017076	2924	GO:MF	purine nucleotide binding	22791	3134	GO:0000166	2.68953e-34	1.14384e-05	TRUE	TRUE	3002	5793	614	864
GO:0048583	790	GO:BP	regulation of response to stimulus	21899	13279	c("GO:0050789", "GO:0050896")	9.15946e-34	1	TRUE	FALSE	2727	5336	229	193
GO:0042742	363	GO:BP	defense response to bacterium	21899	10684	c("GO:0009617", "GO:0098542")	1.22236e-33	1	TRUE	FALSE	2727	5336	139	63
GO:1901363	3251	GO:MF	heterocyclic compound binding	22791	10912	GO:0036094	2.44601e-33	3.02372e-06	TRUE	TRUE	3002	5793	663	958
GO:0098542	1150	GO:BP	defense response to other organism	21899	19336	c("GO:0006952", "GO:0051707")	2.81334e-33	1	TRUE	FALSE	2727	5336	295	167
GO:0022627	91	GO:CC	cytosolic small ribosomal subunit	20008	858	c("GO:0015935", "GO:0022626")	1	3.41345e-33	FALSE	TRUE	-1	5413	-1	81
GO:0032559	2522	GO:MF	adenyl ribonucleotide binding	22791	4457	c("GO:0030554", "GO:0032555")	5.31369e-33	0.00307576	TRUE	FALSE	3002	5793	544	731
GO:0043167	6591	GO:MF	ion binding	22791	5721	GO:0036094	2.71712e-32	0.0175029	TRUE	FALSE	3002	5793	1159	1792
GO:0044085	1111	GO:BP	cellular component biogenesis	21899	11271	GO:0071840	1	9.59096e-32	FALSE	TRUE	2727	5336	114	451
GO:0036094	6709	GO:MF	small molecule binding	22791	5395	GO:0005488	1.14669e-31	0.00400523	TRUE	FALSE	3002	5793	1173	1833
GO:0030554	2654	GO:MF	adenyl nucleotide binding	22791	3946	GO:0017076	1.2374e-31	0.000488999	TRUE	FALSE	3002	5793	561	775
GO:0009657	261	GO:BP	plastid organization	21899	3609	GO:0006996	1	1.84372e-31	FALSE	TRUE	2727	5336	18	156
GO:0140640	756	GO:MF	catalytic activity, acting on a nucleic acid	22791	10557	GO:0003824	1	3.66974e-31	FALSE	TRUE	3002	5793	35	343
GO:0015935	114	GO:CC	small ribosomal subunit	20008	710	GO:0044391	1	1.2134e-30	FALSE	TRUE	-1	5413	-1	92
GO:0016043	2505	GO:BP	cellular component organization	21899	5137	GO:0071840	1	6.97692e-30	FALSE	TRUE	2727	5336	319	859
GO:0006260	162	GO:BP	DNA replication	21899	2098	GO:0006259	1	1.32438e-29	FALSE	TRUE	2727	5336	6	111
GO:0140098	486	GO:MF	catalytic activity, acting on RNA	22791	10411	GO:0140640	1	2.15857e-29	FALSE	TRUE	3002	5793	21	243
GO:0016772	1659	GO:MF	transferase activity, transferring phosphorus-containing groups	22791	2966	GO:0016740	8.44223e-29	1	TRUE	FALSE	3002	5793	385	413
GO:0007049	573	GO:BP	cell cycle	21899	2680	GO:0009987	1	1.86378e-28	FALSE	TRUE	2727	5336	52	266
GO:0006259	610	GO:BP	DNA metabolic process	21899	2097	GO:0090304	1	3.69571e-28	FALSE	TRUE	2727	5336	39	278
GO:1901566	2239	GO:BP	organonitrogen compound biosynthetic process	21899	22100	c("GO:1901564", "GO:1901576")	1	6.22225e-28	FALSE	TRUE	2727	5336	147	775
GO:0012505	2364	GO:CC	endomembrane system	20008	687	GO:0110165	8.42024e-28	1	TRUE	FALSE	2799	5413	521	566
GO:0065007	5338	GO:BP	biological regulation	21899	16384	GO:0008150	4.34884e-27	0.174782	TRUE	FALSE	2727	5336	910	1398
GO:0008033	115	GO:BP	tRNA processing	21899	3132	c("GO:0006399", "GO:0034470")	1	4.77548e-27	FALSE	TRUE	2727	5336	5	86
GO:0002376	278	GO:BP	immune system process	21899	913	GO:0008150	5.06559e-27	1	TRUE	FALSE	2727	5336	109	51
GO:0009719	1663	GO:BP	response to endogenous stimulus	21899	3654	GO:0050896	2.11987e-26	1	TRUE	FALSE	2727	5336	364	417
GO:0050789	5108	GO:BP	regulation of biological process	21899	13687	c("GO:0008150", "GO:0065007")	2.17545e-26	0.142273	TRUE	FALSE	2727	5336	875	1342
GO:0005829	2416	GO:CC	cytosol	20008	380	c("GO:0005737", "GO:0110165")	0.527329	4.0937e-26	FALSE	TRUE	2799	5413	383	885
GO:0009658	192	GO:BP	chloroplast organization	21899	3610	GO:0009657	1	1.17071e-25	FALSE	TRUE	2727	5336	14	119
GO:0014070	344	GO:BP	response to organic cyclic compound	21899	4693	GO:0010033	1.24004e-25	1	TRUE	FALSE	2727	5336	122	65
GO:0009725	1635	GO:BP	response to hormone	21899	3660	c("GO:0009719", "GO:0010033")	1.31581e-25	1	TRUE	FALSE	2727	5336	357	407
GO:0006955	272	GO:BP	immune response	21899	2617	c("GO:0002376", "GO:0050896")	2.65593e-25	1	TRUE	FALSE	2727	5336	105	50
GO:0035639	2685	GO:MF	purine ribonucleoside triphosphate binding	22791	5351	c("GO:0043168", "GO:1901265", "GO:1901363")	2.72013e-25	8.39567e-08	TRUE	TRUE	3002	5793	543	817
GO:0080134	412	GO:BP	regulation of response to stress	21899	18338	c("GO:0006950", "GO:0048583")	3.4891e-25	1	TRUE	FALSE	2727	5336	136	99
GO:0033993	1022	GO:BP	response to lipid	21899	8654	GO:0010033	3.86698e-25	1	TRUE	FALSE	2727	5336	252	242
GO:0044271	4257	GO:BP	cellular nitrogen compound biosynthetic process	21899	11312	c("GO:0034641", "GO:0044249")	1	8.5393e-25	FALSE	TRUE	2727	5336	374	1316
GO:0005524	2415	GO:MF	ATP binding	22791	1500	c("GO:0032559", "GO:0035639")	9.80556e-23	5.46248e-06	TRUE	TRUE	3002	5793	490	728
GO:0009579	596	GO:CC	thylakoid	20008	641	GO:0043232	1	2.56815e-22	FALSE	TRUE	2799	5413	33	276
GO:0045087	256	GO:BP	innate immune response	21899	11659	c("GO:0006955", "GO:0140546")	7.05603e-22	1	TRUE	FALSE	2727	5336	96	49
GO:0005634	5628	GO:CC	nucleus	20008	243	GO:0043231	1	8.05985e-22	FALSE	TRUE	2799	5413	723	1810
GO:0031347	285	GO:BP	regulation of defense response	21899	7395	c("GO:0006952", "GO:0080134")	1.6836e-21	1	TRUE	FALSE	2727	5336	102	61
GO:0140101	128	GO:MF	catalytic activity, acting on a tRNA	22791	10412	GO:0140098	1	1.02982e-20	FALSE	TRUE	3002	5793	7	86
GO:0005794	1117	GO:CC	Golgi apparatus	20008	358	c("GO:0005737", "GO:0012505", "GO:0043231")	1.05515e-20	1	TRUE	FALSE	2799	5413	276	254
GO:0022402	371	GO:BP	cell cycle process	21899	6830	c("GO:0007049", "GO:0009987")	1	1.69291e-19	FALSE	TRUE	2727	5336	32	176
GO:0043531	169	GO:MF	ADP binding	22791	5769	c("GO:0032559", "GO:0043168")	1.7786e-19	1	TRUE	FALSE	3002	5793	73	12
GO:0016755	385	GO:MF	aminoacyltransferase activity	22791	2953	GO:0016746	1.98602e-19	1	TRUE	FALSE	3002	5793	123	53
GO:0071310	1203	GO:BP	cellular response to organic substance	21899	17066	c("GO:0010033", "GO:0070887")	4.06606e-19	1	TRUE	FALSE	2727	5336	266	298
GO:0009295	61	GO:CC	nucleoid	20008	522	GO:0110165	1	4.78702e-19	FALSE	TRUE	-1	5413	-1	52
GO:0140546	367	GO:BP	defense response to symbiont	21899	20385	GO:0098542	6.44584e-19	1	TRUE	FALSE	2727	5336	115	82
GO:1901564	5551	GO:BP	organonitrogen compound metabolic process	21899	22098	c("GO:0006807", "GO:0071704")	6.14336e-11	8.97573e-19	TRUE	TRUE	2727	5336	852	1619
GO:0009751	185	GO:BP	response to salicylic acid	21899	3686	c("GO:0014070", "GO:1901700")	1.97761e-18	1	TRUE	FALSE	2727	5336	74	29
GO:0019787	377	GO:MF	ubiquitin-like protein transferase activity	22791	3693	c("GO:0016755", "GO:0140096")	2.84136e-18	1	TRUE	FALSE	3002	5793	119	52
GO:0042170	674	GO:CC	plastid membrane	20008	1777	c("GO:0009526", "GO:0031090")	1	3.02832e-18	FALSE	TRUE	2799	5413	45	292
GO:1901701	790	GO:BP	cellular response to oxygen-containing compound	21899	22188	c("GO:0070887", "GO:1901700")	3.29933e-18	1	TRUE	FALSE	2727	5336	193	198
GO:0050794	4635	GO:BP	regulation of cellular process	21899	13691	c("GO:0009987", "GO:0050789")	5.89881e-18	0.356935	TRUE	FALSE	2727	5336	769	1217
GO:0006970	537	GO:BP	response to osmotic stress	21899	2628	c("GO:0006950", "GO:0009628")	8.58107e-18	1	TRUE	FALSE	2727	5336	146	127
GO:0045182	180	GO:MF	translation regulator activity	22791	6074	GO:0003674	1	8.95807e-18	FALSE	TRUE	3002	5793	14	104
GO:0016071	579	GO:BP	mRNA metabolic process	21899	5159	GO:0016070	1	3.07986e-17	FALSE	TRUE	2727	5336	28	240
GO:0043604	1467	GO:BP	amide biosynthetic process	21899	11153	c("GO:0043603", "GO:0044271")	1	3.44058e-17	FALSE	TRUE	2727	5336	34	508
GO:0006400	69	GO:BP	tRNA modification	21899	2185	c("GO:0008033", "GO:0009451")	1	5.53294e-17	FALSE	TRUE	2727	5336	2	53
GO:0004842	366	GO:MF	ubiquitin-protein transferase activity	22791	1112	GO:0019787	5.99185e-17	1	TRUE	FALSE	3002	5793	114	50
GO:0006261	90	GO:BP	DNA-templated DNA replication	21899	2099	GO:0006260	1	6.79133e-17	FALSE	TRUE	2727	5336	3	63
KEGG:04626	204	KEGG	Plant-pathogen interaction	5300	331	KEGG:00000	7.5446e-17	1	TRUE	FALSE	694	1732	75	23
GO:0006412	1403	GO:BP	translation	21899	2194	c("GO:0009059", "GO:0010467", "GO:0019538", "GO:0043043")	1	7.67347e-17	FALSE	TRUE	2727	5336	26	488
GO:0042646	56	GO:CC	plastid nucleoid	20008	1819	c("GO:0009295", "GO:0009532", "GO:0043232")	1	1.49855e-16	FALSE	TRUE	-1	5413	-1	47
GO:0071705	1022	GO:BP	nitrogen compound transport	21899	17375	GO:0006810	1.53449e-16	1	TRUE	FALSE	2727	5336	228	255
GO:0051179	2657	GO:BP	localization	21899	14002	GO:0008150	1.56243e-16	1	TRUE	FALSE	2727	5336	481	650
GO:0043043	1408	GO:BP	peptide biosynthetic process	21899	10843	c("GO:0006518", "GO:0043604", "GO:1901566")	1	1.69044e-16	FALSE	TRUE	2727	5336	28	488
GO:0090079	173	GO:MF	translation regulator activity, nucleic acid binding	22791	8972	c("GO:0003676", "GO:0045182")	1	1.84451e-16	FALSE	TRUE	3002	5793	14	99
GO:0003729	1613	GO:MF	mRNA binding	22791	351	GO:0003723	1	1.88657e-16	FALSE	TRUE	3002	5793	64	564
GO:0097305	614	GO:BP	response to alcohol	21899	19125	c("GO:0010033", "GO:1901700")	1.93267e-16	1	TRUE	FALSE	2727	5336	157	153
GO:0007275	2707	GO:BP	multicellular organism development	21899	2835	c("GO:0032501", "GO:0048856")	0.725428	2.13881e-16	FALSE	TRUE	2727	5336	389	851
GO:0008135	171	GO:MF	translation factor activity, RNA binding	22791	1572	GO:0090079	1	2.4078e-16	FALSE	TRUE	3002	5793	14	98
GO:0005694	364	GO:CC	chromosome	20008	284	GO:0043232	1	3.50012e-16	FALSE	TRUE	2799	5413	25	176
GO:0043603	1566	GO:BP	amide metabolic process	21899	11152	GO:0006807	1	3.63371e-16	FALSE	TRUE	2727	5336	47	532
GO:0009534	517	GO:CC	chloroplast thylakoid	20008	614	c("GO:0009507", "GO:0031976")	1	3.99482e-16	FALSE	TRUE	2799	5413	27	231
GO:0006810	2475	GO:BP	transport	21899	2519	GO:0051234	4.88858e-16	1	TRUE	FALSE	2727	5336	452	603
GO:0051301	425	GO:BP	cell division	21899	14080	GO:0009987	1	6.73683e-16	FALSE	TRUE	2727	5336	44	186
GO:0031976	519	GO:CC	plastid thylakoid	20008	1223	c("GO:0009536", "GO:0009579")	1	7.04237e-16	FALSE	TRUE	2799	5413	27	231
GO:0032502	3245	GO:BP	developmental process	21899	7884	GO:0008150	0.593895	8.46638e-16	FALSE	TRUE	2727	5336	461	993
GO:0071495	1091	GO:BP	cellular response to endogenous stimulus	21899	17229	GO:0009719	9.2254e-16	1	TRUE	FALSE	2727	5336	237	277
GO:0010035	775	GO:BP	response to inorganic substance	21899	3885	GO:0042221	1.69717e-15	1	TRUE	FALSE	2727	5336	183	205
GO:0009737	605	GO:BP	response to abscisic acid	21899	3672	c("GO:0009725", "GO:0033993", "GO:0097305")	1.70022e-15	1	TRUE	FALSE	2727	5336	153	152
GO:0006974	351	GO:BP	DNA damage response	21899	2632	GO:0033554	1	1.77793e-15	FALSE	TRUE	2727	5336	27	160
GO:0009755	1000	GO:BP	hormone-mediated signaling pathway	21899	3690	c("GO:0007165", "GO:0032870")	1.85491e-15	1	TRUE	FALSE	2727	5336	221	251
GO:0048856	3156	GO:BP	anatomical structure development	21899	13525	GO:0032502	0.281105	1.87524e-15	FALSE	TRUE	2727	5336	453	967
GO:0051234	2535	GO:BP	establishment of localization	21899	14032	GO:0051179	2.14355e-15	1	TRUE	FALSE	2727	5336	458	628
GO:0009791	1667	GO:BP	post-embryonic development	21899	3716	c("GO:0007275", "GO:0032501")	1	2.38114e-15	FALSE	TRUE	2727	5336	227	557
GO:0006397	475	GO:BP	mRNA processing	21899	2182	c("GO:0006396", "GO:0016071")	1	2.50688e-15	FALSE	TRUE	2727	5336	21	201
GO:0046777	115	GO:BP	protein autophosphorylation	21899	12772	GO:0006468	2.96554e-15	1	TRUE	FALSE	2727	5336	52	23
GO:0010646	334	GO:BP	regulation of cell communication	21899	4342	c("GO:0007154", "GO:0050794")	3.37367e-15	1	TRUE	FALSE	2727	5336	101	77
GO:0009611	243	GO:BP	response to wounding	21899	3576	GO:0006950	3.57364e-15	1	TRUE	FALSE	2727	5336	82	41
GO:0006518	1474	GO:BP	peptide metabolic process	21899	2266	c("GO:0043603", "GO:1901564")	1	3.99221e-15	FALSE	TRUE	2727	5336	34	501
GO:0009966	325	GO:BP	regulation of signal transduction	21899	3842	c("GO:0007165", "GO:0010646", "GO:0023051", "GO:0048583")	4.16172e-15	1	TRUE	FALSE	2727	5336	99	75
GO:0071702	1303	GO:BP	organic substance transport	21899	17372	GO:0006810	4.57117e-15	1	TRUE	FALSE	2727	5336	269	321
GO:0032870	1062	GO:BP	cellular response to hormone stimulus	21899	8146	c("GO:0009725", "GO:0071310", "GO:0071495")	4.58567e-15	1	TRUE	FALSE	2727	5336	230	267
GO:0009651	446	GO:BP	response to salt stress	21899	3606	GO:0006970	8.32617e-15	1	TRUE	FALSE	2727	5336	122	110
GO:0042644	52	GO:CC	chloroplast nucleoid	20008	1817	c("GO:0009570", "GO:0042646")	1	1.39836e-14	FALSE	TRUE	-1	5413	-1	43
GO:0006281	325	GO:BP	DNA repair	21899	2116	c("GO:0006259", "GO:0006974")	1	1.40007e-14	FALSE	TRUE	2727	5336	25	149
GO:0023051	331	GO:BP	regulation of signaling	21899	6876	c("GO:0023052", "GO:0050789")	1.66179e-14	1	TRUE	FALSE	2727	5336	99	77
GO:0031982	775	GO:CC	vesicle	20008	1228	GO:0043227	2.16732e-14	1	TRUE	FALSE	2799	5413	193	153
GO:0070727	841	GO:BP	cellular macromolecule localization	21899	16772	c("GO:0033036", "GO:0051641")	2.3262e-14	1	TRUE	FALSE	2727	5336	191	218
GO:0031410	749	GO:CC	cytoplasmic vesicle	20008	1106	c("GO:0005737", "GO:0097708")	2.35511e-14	1	TRUE	FALSE	2799	5413	188	150
GO:0032501	2977	GO:BP	multicellular organismal process	21899	7883	GO:0008150	1	2.49211e-14	FALSE	TRUE	2727	5336	422	912
GO:0043414	143	GO:BP	macromolecule methylation	21899	11036	c("GO:0032259", "GO:0043412")	1	2.7974e-14	FALSE	TRUE	2727	5336	7	82
GO:0097708	751	GO:CC	intracellular vesicle	20008	3137	c("GO:0031982", "GO:0043231")	3.14258e-14	1	TRUE	FALSE	2799	5413	188	150
GO:0015031	712	GO:BP	protein transport	21899	4854	c("GO:0045184", "GO:0071702", "GO:0071705")	4.88608e-14	1	TRUE	FALSE	2727	5336	168	184
GO:0009790	441	GO:BP	embryo development	21899	3715	GO:0007275	1	6.88276e-14	FALSE	TRUE	2727	5336	45	186
GO:0009793	411	GO:BP	embryo development ending in seed dormancy	21899	3718	c("GO:0003006", "GO:0009790", "GO:0048316")	1	7.98384e-14	FALSE	TRUE	2727	5336	38	176
KEGG:03030	43	KEGG	DNA replication	5300	214	KEGG:00000	1	1.121e-13	FALSE	TRUE	694	1732	1	39
GO:0140657	854	GO:MF	ATP-dependent activity	22791	10560	GO:0003674	1	1.59588e-13	FALSE	TRUE	3002	5793	103	322
GO:0008104	812	GO:BP	protein localization	21899	3157	GO:0070727	2.50537e-13	1	TRUE	FALSE	2727	5336	183	212
GO:0071396	605	GO:BP	cellular response to lipid	21899	17148	c("GO:0033993", "GO:0071310")	3.37021e-13	1	TRUE	FALSE	2727	5336	147	146
GO:0016746	706	GO:MF	acyltransferase activity	22791	2944	GO:0016740	3.62658e-13	1	TRUE	FALSE	3002	5793	170	139
GO:0002831	209	GO:BP	regulation of response to biotic stimulus	21899	1348	c("GO:0009607", "GO:0048583")	4.18256e-13	1	TRUE	FALSE	2727	5336	71	44
GO:0048584	276	GO:BP	positive regulation of response to stimulus	21899	13280	c("GO:0048518", "GO:0048583", "GO:0050896")	4.62723e-13	1	TRUE	FALSE	2727	5336	85	62
GO:0045184	752	GO:BP	establishment of protein localization	21899	11702	c("GO:0008104", "GO:0051234")	4.79381e-13	1	TRUE	FALSE	2727	5336	172	200
GO:0032101	224	GO:BP	regulation of response to external stimulus	21899	7632	c("GO:0009605", "GO:0048583")	1.99206e-12	1	TRUE	FALSE	2727	5336	73	48
GO:0031969	281	GO:CC	chloroplast membrane	20008	1217	c("GO:0009941", "GO:0042170")	1	2.3689e-12	FALSE	TRUE	2799	5413	27	136
GO:0001101	462	GO:BP	response to acid chemical	21899	292	GO:0042221	2.73525e-12	1	TRUE	FALSE	2727	5336	119	123
GO:0051641	976	GO:BP	cellular localization	21899	14309	c("GO:0009987", "GO:0051179")	4.72965e-12	1	TRUE	FALSE	2727	5336	206	255
GO:0009414	422	GO:BP	response to water deprivation	21899	3515	c("GO:0006950", "GO:0009415")	5.0121e-12	1	TRUE	FALSE	2727	5336	111	112
GO:0001510	70	GO:BP	RNA methylation	21899	329	c("GO:0009451", "GO:0043414")	1	5.96883e-12	FALSE	TRUE	2727	5336	1	48
GO:0005768	428	GO:CC	endosome	20008	336	c("GO:0012505", "GO:0031410")	6.11755e-12	1	TRUE	FALSE	2799	5413	119	77
GO:0008219	192	GO:BP	cell death	21899	3180	GO:0009987	8.68498e-12	1	TRUE	FALSE	2727	5336	65	38
GO:0033036	1060	GO:BP	macromolecule localization	21899	8276	GO:0051179	1.29619e-11	1	TRUE	FALSE	2727	5336	218	269
GO:0032259	393	GO:BP	methylation	21899	7717	GO:0008152	1	1.43307e-11	FALSE	TRUE	2727	5336	49	164
GO:0009415	434	GO:BP	response to water	21899	3516	c("GO:0001101", "GO:0009628", "GO:0010035", "GO:1901700")	1.56661e-11	1	TRUE	FALSE	2727	5336	112	116
GO:0006353	48	GO:BP	DNA-templated transcription termination	21899	2153	c("GO:0006351", "GO:0032774")	1	1.85194e-11	FALSE	TRUE	2727	5336	4	37
GO:0048731	2108	GO:BP	system development	21899	13413	c("GO:0007275", "GO:0048856")	1	1.94559e-11	FALSE	TRUE	2727	5336	300	659
GO:0043933	840	GO:BP	protein-containing complex organization	21899	11222	GO:0016043	1	1.99878e-11	FALSE	TRUE	2727	5336	69	301
GO:0048285	159	GO:BP	organelle fission	21899	13052	GO:0006996	1	2.84681e-11	FALSE	TRUE	2727	5336	8	83
GO:0003724	92	GO:MF	RNA helicase activity	22791	347	c("GO:0004386", "GO:0008186", "GO:0140098")	1	4.80973e-11	FALSE	TRUE	3002	5793	3	57
GO:0008186	92	GO:MF	ATP-dependent activity, acting on RNA	22791	1597	GO:0140657	1	4.80973e-11	FALSE	TRUE	3002	5793	3	57
GO:1902494	960	GO:CC	catalytic complex	20008	3635	GO:0032991	1	5.15019e-11	FALSE	TRUE	2799	5413	57	360
GO:1903047	106	GO:BP	mitotic cell cycle process	21899	23301	c("GO:0000278", "GO:0022402")	1	5.60907e-11	FALSE	TRUE	2727	5336	11	62
GO:0051726	166	GO:BP	regulation of cell cycle	21899	14366	c("GO:0007049", "GO:0050794")	1	5.90028e-11	FALSE	TRUE	2727	5336	16	85
KEGG:03008	96	KEGG	Ribosome biogenesis in eukaryotes	5300	207	KEGG:00000	1	7.00323e-11	FALSE	TRUE	694	1732	4	65
GO:0061659	145	GO:MF	ubiquitin-like protein ligase activity	22791	8444	GO:0019787	7.1513e-11	1	TRUE	FALSE	3002	5793	54	19
GO:0000278	143	GO:BP	mitotic cell cycle	21899	77	GO:0007049	1	9.92724e-11	FALSE	TRUE	2727	5336	14	76
GO:0016567	617	GO:BP	protein ubiquitination	21899	5317	GO:0032446	1.10446e-10	1	TRUE	FALSE	2727	5336	142	140
GO:0019538	4421	GO:BP	protein metabolic process	21899	6075	c("GO:0043170", "GO:0044238", "GO:1901564")	1.65297e-06	1.35464e-10	TRUE	TRUE	2727	5336	669	1266
GO:0140053	38	GO:BP	mitochondrial gene expression	21899	20218	GO:0010467	1	1.50439e-10	FALSE	TRUE	2727	5336	2	31
GO:0032446	645	GO:BP	protein modification by small protein conjugation	21899	7840	GO:0070647	1.99109e-10	1	TRUE	FALSE	2727	5336	146	150
GO:0006979	424	GO:BP	response to oxidative stress	21899	2635	GO:0006950	2.87341e-10	1	TRUE	FALSE	2727	5336	107	84
GO:0061630	141	GO:MF	ubiquitin protein ligase activity	22791	8430	c("GO:0004842", "GO:0061659")	3.09644e-10	1	TRUE	FALSE	3002	5793	52	19
GO:0019867	537	GO:CC	outer membrane	20008	824	GO:0016020	1	3.65379e-10	FALSE	TRUE	2799	5413	36	219
GO:0031968	537	GO:CC	organelle outer membrane	20008	1216	c("GO:0019867", "GO:0031967", "GO:0098588")	1	3.65379e-10	FALSE	TRUE	2799	5413	36	219
GO:0000959	53	GO:BP	mitochondrial RNA metabolic process	21899	269	GO:0016070	1	4.23043e-10	FALSE	TRUE	2727	5336	1	38
GO:0006413	107	GO:BP	translational initiation	21899	2195	c("GO:0006412", "GO:0044237")	1	4.34295e-10	FALSE	TRUE	2727	5336	7	61
GO:0044770	64	GO:BP	cell cycle phase transition	21899	11534	GO:0022402	1	4.5597e-10	FALSE	TRUE	2727	5336	3	43
GO:0009738	293	GO:BP	abscisic acid-activated signaling pathway	21899	3673	c("GO:0009755", "GO:0071215")	5.25673e-10	1	TRUE	FALSE	2727	5336	82	70
GO:0048316	624	GO:BP	seed development	21899	13078	c("GO:0009791", "GO:0010154", "GO:0048608")	1	5.32425e-10	FALSE	TRUE	2727	5336	78	231
GO:0006457	152	GO:BP	protein folding	21899	2227	c("GO:0009987", "GO:0051604")	1	5.37769e-10	FALSE	TRUE	2727	5336	18	78
GO:0031349	113	GO:BP	positive regulation of defense response	21899	7397	c("GO:0006952", "GO:0031347", "GO:0048584")	7.33152e-10	1	TRUE	FALSE	2727	5336	44	23
GO:0010564	98	GO:BP	regulation of cell cycle process	21899	4266	c("GO:0022402", "GO:0051726")	1	7.88807e-10	FALSE	TRUE	2727	5336	8	57
GO:0044183	64	GO:MF	protein folding chaperone	22791	5985	GO:0003674	1	8.56343e-10	FALSE	TRUE	3002	5793	6	43
GO:0010154	664	GO:BP	fruit development	21899	3996	GO:0048608	1	1.00587e-09	FALSE	TRUE	2727	5336	86	242
GO:0071215	324	GO:BP	cellular response to abscisic acid stimulus	21899	16975	c("GO:0009737", "GO:0032870", "GO:0071396", "GO:0097306")	1.29028e-09	1	TRUE	FALSE	2727	5336	87	79
GO:0097306	324	GO:BP	cellular response to alcohol	21899	19126	c("GO:0071310", "GO:0097305", "GO:1901701")	1.29028e-09	1	TRUE	FALSE	2727	5336	87	79
GO:0012501	170	GO:BP	programmed cell death	21899	4630	GO:0008219	2.14073e-09	1	TRUE	FALSE	2727	5336	56	30
GO:0071407	180	GO:BP	cellular response to organic cyclic compound	21899	17159	c("GO:0014070", "GO:0071310")	2.47543e-09	1	TRUE	FALSE	2727	5336	58	38
GO:0048608	1312	GO:BP	reproductive structure development	21899	13294	c("GO:0003006", "GO:0048856", "GO:0061458")	1	4.03016e-09	FALSE	TRUE	2727	5336	172	426
GO:0019866	371	GO:CC	organelle inner membrane	20008	823	c("GO:0031090", "GO:0031967")	1	4.66715e-09	FALSE	TRUE	2799	5413	27	159
GO:0140513	647	GO:CC	nuclear protein-containing complex	20008	3557	c("GO:0005634", "GO:0032991")	1	4.75705e-09	FALSE	TRUE	2799	5413	31	251
GO:0061458	1314	GO:BP	reproductive system development	21899	15982	GO:0048731	1	5.1409e-09	FALSE	TRUE	2727	5336	172	426
GO:0003002	166	GO:BP	regionalization	21899	1460	GO:0007389	1	5.96671e-09	FALSE	TRUE	2727	5336	17	81
GO:0071806	72	GO:BP	protein transmembrane transport	21899	17425	c("GO:0015031", "GO:0055085")	1	6.03977e-09	FALSE	TRUE	2727	5336	9	45
GO:0009626	90	GO:BP	plant-type hypersensitive response	21899	3584	c("GO:0033554", "GO:0034050", "GO:0045087")	6.98901e-09	1	TRUE	FALSE	2727	5336	37	9
GO:0003743	98	GO:MF	translation initiation factor activity	22791	354	GO:0008135	1	8.32707e-09	FALSE	TRUE	3002	5793	6	56
GO:0034050	91	GO:BP	symbiont-induced defense-related programmed cell death	21899	8665	c("GO:0012501", "GO:0140546")	1.03719e-08	1	TRUE	FALSE	2727	5336	37	10
GO:0016817	821	GO:MF	hydrolase activity, acting on acid anhydrides	22791	3001	GO:0016787	1	1.09292e-08	FALSE	TRUE	3002	5793	132	292
GO:0043038	59	GO:BP	amino acid activation	21899	10838	GO:0006520	1	1.19337e-08	FALSE	TRUE	2727	5336	2	39
GO:0043039	59	GO:BP	tRNA aminoacylation	21899	10839	c("GO:0006399", "GO:0043038")	1	1.19337e-08	FALSE	TRUE	2727	5336	2	39
GO:0000280	124	GO:BP	nuclear division	21899	79	GO:0048285	1	1.29945e-08	FALSE	TRUE	2727	5336	7	65
GO:0002764	40	GO:BP	immune response-regulating signaling pathway	21899	1282	c("GO:0007165", "GO:0050776")	1.31084e-08	1	TRUE	FALSE	2727	5336	23	3
GO:0009528	93	GO:CC	plastid inner membrane	20008	608	c("GO:0019866", "GO:0042170")	1	1.32231e-08	FALSE	TRUE	2799	5413	8	55
GO:0016741	397	GO:MF	transferase activity, transferring one-carbon groups	22791	2940	GO:0016740	1	1.38953e-08	FALSE	TRUE	3002	5793	53	160
GO:0009620	662	GO:BP	response to fungus	21899	3581	GO:0051707	1.41178e-08	1	TRUE	FALSE	2727	5336	143	59
GO:0042273	30	GO:BP	ribosomal large subunit biogenesis	21899	10416	c("GO:0022613", "GO:0042254")	1	1.4337e-08	FALSE	TRUE	-1	5336	-1	25
GO:0005516	210	GO:MF	calmodulin binding	22791	1493	GO:0005515	1.45172e-08	1	TRUE	FALSE	3002	5793	64	42
GO:0072596	44	GO:BP	establishment of protein localization to chloroplast	21899	17978	c("GO:0072594", "GO:0072598")	1	1.59849e-08	FALSE	TRUE	2727	5336	2	32
GO:0008652	209	GO:BP	amino acid biosynthetic process	21899	3260	c("GO:0046394", "GO:1901566")	1	1.70102e-08	FALSE	TRUE	2727	5336	27	95
GO:0140662	48	GO:MF	ATP-dependent protein folding chaperone	22791	10565	c("GO:0044183", "GO:0140657")	1	1.7619e-08	FALSE	TRUE	3002	5793	3	34
GO:0006310	152	GO:BP	DNA recombination	21899	2138	GO:0006259	1	1.78323e-08	FALSE	TRUE	2727	5336	5	75
GO:0043687	719	GO:BP	post-translational protein modification	21899	11196	GO:0036211	1.78986e-08	1	TRUE	FALSE	2727	5336	152	175
GO:0016887	547	GO:MF	ATP hydrolysis activity	22791	3059	c("GO:0017111", "GO:0140657")	1	2.07203e-08	FALSE	TRUE	3002	5793	79	207
GO:0048585	234	GO:BP	negative regulation of response to stimulus	21899	13281	c("GO:0048519", "GO:0048583", "GO:0050896")	2.23737e-08	1	TRUE	FALSE	2727	5336	67	58
GO:0016818	816	GO:MF	hydrolase activity, acting on acid anhydrides, in phosphorus-containing anhydrides	22791	3002	GO:0016817	1	2.33648e-08	FALSE	TRUE	3002	5793	131	289
GO:0016192	436	GO:BP	vesicle-mediated transport	21899	5229	c("GO:0006810", "GO:0009987")	2.39314e-08	1	TRUE	FALSE	2727	5336	104	63
GO:0030684	28	GO:CC	preribosome	20008	967	GO:1990904	1	2.43651e-08	FALSE	TRUE	-1	5413	-1	24
GO:0000786	62	GO:CC	nucleosome	20008	93	c("GO:0000785", "GO:0032993")	1	2.53325e-08	FALSE	TRUE	2799	5413	4	41
GO:0016462	807	GO:MF	pyrophosphatase activity	22791	2808	GO:0016818	1	2.71308e-08	FALSE	TRUE	3002	5793	131	286
GO:0031425	25	GO:BP	chloroplast RNA processing	21899	7422	GO:0006396	1	2.75886e-08	FALSE	TRUE	-1	5336	-1	22
GO:0051276	170	GO:BP	chromosome organization	21899	14061	GO:0006996	1	2.77511e-08	FALSE	TRUE	2727	5336	4	81
GO:1901362	3090	GO:BP	organic cyclic compound biosynthetic process	21899	21928	c("GO:1901360", "GO:1901576")	1	2.97309e-08	FALSE	TRUE	2727	5336	374	900
GO:0018130	2896	GO:BP	heterocycle biosynthetic process	21899	5424	c("GO:0044249", "GO:0046483")	1	3.89271e-08	FALSE	TRUE	2727	5336	346	848
GO:0019438	2953	GO:BP	aromatic compound biosynthetic process	21899	5983	c("GO:0006725", "GO:0044249")	1	3.92412e-08	FALSE	TRUE	2727	5336	351	863
GO:0050776	103	GO:BP	regulation of immune response	21899	13679	c("GO:0002682", "GO:0006955", "GO:0048583")	3.92619e-08	1	TRUE	FALSE	2727	5336	39	20
GO:0002682	103	GO:BP	regulation of immune system process	21899	1207	c("GO:0002376", "GO:0050789")	3.92619e-08	1	TRUE	FALSE	2727	5336	39	20
GO:0070647	714	GO:BP	protein modification by small protein conjugation or removal	21899	16727	GO:0043687	3.95432e-08	1	TRUE	FALSE	2727	5336	150	173
GO:0004386	213	GO:MF	helicase activity	22791	747	c("GO:0140640", "GO:0140657")	1	4.7141e-08	FALSE	TRUE	3002	5793	14	97
GO:0034357	443	GO:CC	photosynthetic membrane	20008	1466	c("GO:0009579", "GO:0016020")	1	4.79624e-08	FALSE	TRUE	2799	5413	24	180
GO:0017111	748	GO:MF	ribonucleoside triphosphate phosphatase activity	22791	3149	GO:0016462	1	5.09049e-08	FALSE	TRUE	3002	5793	123	267
GO:0002757	39	GO:BP	immune response-activating signaling pathway	21899	1275	c("GO:0002253", "GO:0002764")	6.12019e-08	1	TRUE	FALSE	2727	5336	22	3
GO:0042651	442	GO:CC	thylakoid membrane	20008	1824	GO:0034357	1	7.33051e-08	FALSE	TRUE	2799	5413	24	179
GO:0016311	155	GO:BP	dephosphorylation	21899	5262	GO:0006796	7.38071e-08	1	TRUE	FALSE	2727	5336	50	32
GO:0009706	89	GO:CC	chloroplast inner membrane	20008	646	c("GO:0009528", "GO:0031969")	1	7.99767e-08	FALSE	TRUE	2799	5413	8	52
GO:0007389	205	GO:BP	pattern specification process	21899	2923	c("GO:0007275", "GO:0032501")	1	8.22745e-08	FALSE	TRUE	2727	5336	22	92
GO:0072598	48	GO:BP	protein localization to chloroplast	21899	17980	GO:0033365	1	8.98243e-08	FALSE	TRUE	2727	5336	3	33
KEGG:03430	32	KEGG	Mismatch repair	5300	239	KEGG:00000	1	1.00238e-07	FALSE	TRUE	694	1732	1	27
GO:0004812	59	GO:MF	aminoacyl-tRNA ligase activity	22791	1084	c("GO:0016875", "GO:0140101")	1	1.06648e-07	FALSE	TRUE	3002	5793	2	38
GO:0016875	59	GO:MF	ligase activity, forming carbon-oxygen bonds	22791	3049	GO:0016874	1	1.06648e-07	FALSE	TRUE	3002	5793	2	38
GO:0051052	102	GO:BP	regulation of DNA metabolic process	21899	13901	c("GO:0006259", "GO:0019219", "GO:0060255")	1	1.13248e-07	FALSE	TRUE	2727	5336	11	55
GO:0051604	227	GO:BP	protein maturation	21899	14276	c("GO:0010467", "GO:0019538")	1	1.18491e-07	FALSE	TRUE	2727	5336	30	99
GO:0042274	16	GO:BP	ribosomal small subunit biogenesis	21899	10417	c("GO:0022613", "GO:0042254")	1	1.28643e-07	FALSE	TRUE	-1	5336	-1	16
GO:0003677	2384	GO:MF	DNA binding	22791	324	GO:0003676	1	1.48551e-07	FALSE	TRUE	3002	5793	305	732
GO:0009409	409	GO:BP	response to cold	21899	3511	c("GO:0006950", "GO:0009266")	1.55539e-07	1	TRUE	FALSE	2727	5336	97	118
GO:0003697	44	GO:MF	single-stranded DNA binding	22791	337	GO:0003677	1	1.56656e-07	FALSE	TRUE	3002	5793	2	31
GO:0008168	380	GO:MF	methyltransferase activity	22791	1585	GO:0016741	1	1.6134e-07	FALSE	TRUE	3002	5793	51	151
GO:0043021	40	GO:MF	ribonucleoprotein complex binding	22791	5703	GO:0044877	1	1.92006e-07	FALSE	TRUE	3002	5793	2	29
GO:0005773	1096	GO:CC	vacuole	20008	340	c("GO:0005737", "GO:0043231")	1.97879e-07	1	TRUE	FALSE	2799	5413	224	304
GO:0032103	108	GO:BP	positive regulation of response to external stimulus	21899	7634	c("GO:0009605", "GO:0032101", "GO:0048584")	2.06221e-07	1	TRUE	FALSE	2727	5336	39	22
GO:0098791	364	GO:CC	Golgi apparatus subcompartment	20008	3255	c("GO:0005794", "GO:0031984")	2.24634e-07	1	TRUE	FALSE	2799	5413	94	82
GO:0002833	104	GO:BP	positive regulation of response to biotic stimulus	21899	1350	c("GO:0002831", "GO:0009607", "GO:0048584")	2.3509e-07	1	TRUE	FALSE	2727	5336	38	22
GO:0006418	56	GO:BP	tRNA aminoacylation for protein translation	21899	2199	c("GO:0006412", "GO:0043039")	1	2.3852e-07	FALSE	TRUE	2727	5336	2	36
GO:0009535	424	GO:CC	chloroplast thylakoid membrane	20008	615	c("GO:0009534", "GO:0031968", "GO:0055035")	1	2.59412e-07	FALSE	TRUE	2799	5413	23	171
GO:0002758	38	GO:BP	innate immune response-activating signaling pathway	21899	1276	c("GO:0002218", "GO:0002757")	2.80365e-07	1	TRUE	FALSE	2727	5336	21	3
GO:0009753	231	GO:BP	response to jasmonic acid	21899	3688	c("GO:0009725", "GO:0070542")	2.80836e-07	1	TRUE	FALSE	2727	5336	64	45
GO:0033290	21	GO:CC	eukaryotic 48S preinitiation complex	20008	1416	GO:0070993	1	3.20313e-07	FALSE	TRUE	-1	5413	-1	19
GO:0070993	21	GO:CC	translation preinitiation complex	20008	2592	c("GO:0005737", "GO:1990904")	1	3.20313e-07	FALSE	TRUE	-1	5413	-1	19
GO:0016282	21	GO:CC	eukaryotic 43S preinitiation complex	20008	730	GO:0070993	1	3.20313e-07	FALSE	TRUE	-1	5413	-1	19
GO:0048518	1061	GO:BP	positive regulation of biological process	21899	13226	c("GO:0008150", "GO:0050789")	3.35008e-07	1	TRUE	FALSE	2727	5336	201	282
GO:0000003	1775	GO:BP	reproduction	21899	3	GO:0008150	1	3.35724e-07	FALSE	TRUE	2727	5336	227	542
GO:0009266	642	GO:BP	response to temperature stimulus	21899	3468	GO:0009628	3.5274e-07	0.154652	TRUE	FALSE	2727	5336	135	196
GO:0022414	1761	GO:BP	reproductive process	21899	6842	c("GO:0000003", "GO:0008150")	1	3.60921e-07	FALSE	TRUE	2727	5336	224	538
GO:0006302	76	GO:BP	double-strand break repair	21899	2130	GO:0006281	1	3.74222e-07	FALSE	TRUE	2727	5336	2	44
GO:0055035	426	GO:CC	plastid thylakoid membrane	20008	2252	c("GO:0031976", "GO:0042170", "GO:0042651")	1	3.92406e-07	FALSE	TRUE	2799	5413	23	171
GO:1990234	454	GO:CC	transferase complex	20008	3836	GO:1902494	1	4.58962e-07	FALSE	TRUE	2799	5413	38	180
GO:0006520	422	GO:BP	amino acid metabolic process	21899	2267	c("GO:0044238", "GO:0071704")	1	4.91808e-07	FALSE	TRUE	2727	5336	68	159
GO:0044786	57	GO:BP	cell cycle DNA replication	21899	11546	c("GO:0006261", "GO:0022402")	1	4.95379e-07	FALSE	TRUE	2727	5336	3	36
GO:0002253	53	GO:BP	activation of immune response	21899	792	c("GO:0002376", "GO:0050778")	5.07063e-07	1	TRUE	FALSE	2727	5336	25	9
GO:0006470	120	GO:BP	protein dephosphorylation	21899	2233	c("GO:0016311", "GO:0036211")	5.10035e-07	1	TRUE	FALSE	2727	5336	41	24
GO:1901259	15	GO:BP	chloroplast rRNA processing	21899	21842	GO:0006364	1	5.29079e-07	FALSE	TRUE	-1	5336	-1	15
GO:0070542	235	GO:BP	response to fatty acid	21899	16667	c("GO:0033993", "GO:1901700")	6.06555e-07	1	TRUE	FALSE	2727	5336	64	45
GO:0031984	885	GO:CC	organelle subcompartment	20008	1230	c("GO:0043227", "GO:0043229", "GO:0110165")	6.14582e-07	1	TRUE	FALSE	2799	5413	186	209
GO:0008173	50	GO:MF	RNA methyltransferase activity	22791	1590	c("GO:0008168", "GO:0140098")	1	6.14949e-07	FALSE	TRUE	3002	5793	1	33
GO:0032993	218	GO:CC	protein-DNA complex	20008	1342	GO:0032991	1	6.99749e-07	FALSE	TRUE	2799	5413	19	99
GO:0044772	46	GO:BP	mitotic cell cycle phase transition	21899	11536	c("GO:0044770", "GO:1903047")	1	7.20736e-07	FALSE	TRUE	2727	5336	2	31
GO:0006275	46	GO:BP	regulation of DNA replication	21899	2111	c("GO:0006260", "GO:0051052")	1	7.20736e-07	FALSE	TRUE	2727	5336	5	31
GO:0044283	680	GO:BP	small molecule biosynthetic process	21899	11319	c("GO:0009058", "GO:0044281")	1	7.48233e-07	FALSE	TRUE	2727	5336	91	235
GO:0070161	900	GO:CC	anchoring junction	20008	2440	GO:0030054	8.2701e-07	0.0010958	TRUE	FALSE	2799	5413	188	302
GO:0005911	900	GO:CC	cell-cell junction	20008	439	GO:0070161	8.2701e-07	0.0010958	TRUE	FALSE	2799	5413	188	302
GO:0009506	900	GO:CC	plasmodesma	20008	587	c("GO:0005911", "GO:0055044")	8.2701e-07	0.0010958	TRUE	FALSE	2799	5413	188	302
GO:0030054	906	GO:CC	cell junction	20008	868	GO:0110165	8.37032e-07	0.000729959	TRUE	FALSE	2799	5413	189	305
GO:0005759	111	GO:CC	mitochondrial matrix	20008	327	c("GO:0005739", "GO:0070013")	1	8.5638e-07	FALSE	TRUE	2799	5413	7	59
GO:0030527	55	GO:MF	structural constituent of chromatin	22791	3934	GO:0005198	1	8.61616e-07	FALSE	TRUE	3002	5793	3	35
GO:0007034	82	GO:BP	vacuolar transport	21899	2670	GO:0046907	8.69094e-07	1	TRUE	FALSE	2727	5336	32	7
KEGG:04144	158	KEGG	Endocytosis	5300	280	KEGG:00000	9.01525e-07	1	TRUE	FALSE	694	1732	47	25
GO:0055044	901	GO:CC	symplast	20008	2258	GO:0110165	9.04138e-07	0.00121243	TRUE	FALSE	2799	5413	188	302
GO:0015979	281	GO:BP	photosynthesis	21899	5119	GO:0044237	1	1.0338e-06	FALSE	TRUE	2727	5336	16	114
GO:0034655	229	GO:BP	nucleobase-containing compound catabolic process	21899	9010	c("GO:0006139", "GO:0019439", "GO:0044270", "GO:0046700", "GO:1901361")	1	1.21384e-06	FALSE	TRUE	2727	5336	17	97
GO:0090329	40	GO:BP	regulation of DNA-templated DNA replication	21899	18741	c("GO:0006261", "GO:0006275")	1	1.24073e-06	FALSE	TRUE	2727	5336	3	28
GO:1901987	40	GO:BP	regulation of cell cycle phase transition	21899	22456	c("GO:0010564", "GO:0044770")	1	1.24073e-06	FALSE	TRUE	2727	5336	2	28
GO:0001732	22	GO:BP	formation of cytoplasmic translation initiation complex	21899	416	c("GO:0002183", "GO:0022618")	1	1.2955e-06	FALSE	TRUE	-1	5336	-1	19
GO:0007166	79	GO:BP	cell surface receptor signaling pathway	21899	2761	GO:0007165	1.34736e-06	1	TRUE	FALSE	2727	5336	31	10
GO:0009888	719	GO:BP	tissue development	21899	3786	GO:0048856	1	1.45361e-06	FALSE	TRUE	2727	5336	91	245
GO:0030488	24	GO:BP	tRNA methylation	21899	7051	c("GO:0001510", "GO:0006400")	1	1.66691e-06	FALSE	TRUE	-1	5336	-1	20
KEGG:03018	113	KEGG	RNA degradation	5300	211	KEGG:00000	1	1.71595e-06	FALSE	TRUE	694	1732	5	65
GO:0005852	22	GO:CC	eukaryotic translation initiation factor 3 complex	20008	396	c("GO:0005737", "GO:0032991")	1	1.74779e-06	FALSE	TRUE	-1	5413	-1	19
GO:0002218	52	GO:BP	activation of innate immune response	21899	760	c("GO:0002253", "GO:0045089")	1.94677e-06	1	TRUE	FALSE	2727	5336	24	9
GO:0008270	672	GO:MF	zinc ion binding	22791	1637	GO:0046914	1	3.0752e-06	FALSE	TRUE	3002	5793	66	236
GO:0000325	792	GO:CC	plant-type vacuole	20008	55	GO:0005773	3.13831e-06	1	TRUE	FALSE	2799	5413	167	224
GO:0065003	475	GO:BP	protein-containing complex assembly	21899	16381	c("GO:0022607", "GO:0043933")	1	3.21778e-06	FALSE	TRUE	2727	5336	33	172
GO:0009787	127	GO:BP	regulation of abscisic acid-activated signaling pathway	21899	3712	c("GO:0009738", "GO:0009966", "GO:1905957")	3.48333e-06	1	TRUE	FALSE	2727	5336	41	23
GO:1901419	127	GO:BP	regulation of response to alcohol	21899	21977	c("GO:0048583", "GO:0097305")	3.48333e-06	1	TRUE	FALSE	2727	5336	41	23
GO:1905957	127	GO:BP	regulation of cellular response to alcohol	21899	25708	c("GO:0050794", "GO:0097306", "GO:1901419")	3.48333e-06	1	TRUE	FALSE	2727	5336	41	23
GO:0009991	272	GO:BP	response to extracellular stimulus	21899	3853	GO:0009605	3.5498e-06	1	TRUE	FALSE	2727	5336	69	55
GO:0006753	318	GO:BP	nucleoside phosphate metabolic process	21899	2478	c("GO:0006796", "GO:0019637", "GO:0055086")	1	3.57276e-06	FALSE	TRUE	2727	5336	31	124
GO:0080090	2679	GO:BP	regulation of primary metabolic process	21899	18320	c("GO:0019222", "GO:0044238")	1	3.68977e-06	FALSE	TRUE	2727	5336	354	775
GO:0010374	65	GO:BP	stomatal complex development	21899	4130	c("GO:0009791", "GO:0090558")	1	3.92566e-06	FALSE	TRUE	2727	5336	3	38
GO:0006414	83	GO:BP	translational elongation	21899	2196	c("GO:0006412", "GO:0009059")	1	4.20627e-06	FALSE	TRUE	2727	5336	9	45
GO:0016874	283	GO:MF	ligase activity	22791	3048	GO:0003824	1	4.23794e-06	FALSE	TRUE	3002	5793	28	115
GO:0005783	1147	GO:CC	endoplasmic reticulum	20008	348	c("GO:0005737", "GO:0012505", "GO:0043231")	4.34763e-06	1	TRUE	FALSE	2799	5413	226	292
GO:0002181	35	GO:BP	cytoplasmic translation	21899	736	GO:0006412	1	4.9108e-06	FALSE	TRUE	-1	5336	-1	25
GO:0046394	549	GO:BP	carboxylic acid biosynthetic process	21899	12522	c("GO:0016053", "GO:0019752")	1	5.43924e-06	FALSE	TRUE	2727	5336	78	193
GO:0016053	549	GO:BP	organic acid biosynthetic process	21899	5145	c("GO:0006082", "GO:0044249", "GO:0044283", "GO:1901576")	1	5.43924e-06	FALSE	TRUE	2727	5336	78	193
GO:0009124	51	GO:BP	nucleoside monophosphate biosynthetic process	21899	3328	c("GO:0009123", "GO:1901293")	1	5.67143e-06	FALSE	TRUE	2727	5336	4	32
GO:0007005	81	GO:BP	mitochondrion organization	21899	2648	GO:0006996	1	5.74232e-06	FALSE	TRUE	2727	5336	4	44
GO:0030880	126	GO:CC	RNA polymerase complex	20008	989	c("GO:0061695", "GO:0140535")	1	5.83018e-06	FALSE	TRUE	2799	5413	1	63
GO:0000428	126	GO:CC	DNA-directed RNA polymerase complex	20008	76	GO:0030880	1	5.83018e-06	FALSE	TRUE	2799	5413	1	63
GO:0043022	31	GO:MF	ribosome binding	22791	5704	GO:0043021	1	5.86426e-06	FALSE	TRUE	3002	5793	1	23
GO:0042440	186	GO:BP	pigment metabolic process	21899	10526	GO:0008152	1	5.86802e-06	FALSE	TRUE	2727	5336	15	81
GO:0005802	267	GO:CC	trans-Golgi network	20008	364	GO:0098791	6.51838e-06	1	TRUE	FALSE	2799	5413	71	58
GO:1900865	16	GO:BP	chloroplast RNA modification	21899	21510	GO:0009451	1	6.53561e-06	FALSE	TRUE	-1	5336	-1	15
GO:0006779	71	GO:BP	porphyrin-containing compound biosynthetic process	21899	2493	c("GO:0006778", "GO:0033014")	1	6.83202e-06	FALSE	TRUE	2727	5336	5	40
GO:0099402	1183	GO:BP	plant organ development	21899	19646	c("GO:0048731", "GO:0048856")	0.842508	6.93135e-06	FALSE	TRUE	2727	5336	183	372
GO:0007017	202	GO:BP	microtubule-based process	21899	2656	GO:0009987	1	7.57505e-06	FALSE	TRUE	2727	5336	25	86
GO:0009863	67	GO:BP	salicylic acid mediated signaling pathway	21899	3771	c("GO:0007165", "GO:0071446")	7.6655e-06	1	TRUE	FALSE	2727	5336	27	12
GO:0005543	132	GO:MF	phospholipid binding	22791	1510	GO:0008289	7.71147e-06	1	TRUE	FALSE	3002	5793	42	18
GO:0061809	30	GO:MF	NAD+ nucleotidase, cyclic ADP-ribose generating	22791	8492	GO:0016799	7.7933e-06	1	TRUE	FALSE	3002	5793	17	1
GO:0050135	30	GO:MF	NADP+ nucleosidase activity	22791	7411	GO:0016799	7.7933e-06	1	TRUE	FALSE	3002	5793	17	1
GO:0050778	63	GO:BP	positive regulation of immune response	21899	13681	c("GO:0002684", "GO:0006955", "GO:0048584", "GO:0050776")	7.93204e-06	1	TRUE	FALSE	2727	5336	26	13
GO:0002684	63	GO:BP	positive regulation of immune system process	21899	1209	c("GO:0002376", "GO:0002682", "GO:0048518")	7.93204e-06	1	TRUE	FALSE	2727	5336	26	13
GO:0009056	1385	GO:BP	catabolic process	21899	3269	GO:0008152	8.10464e-06	1	TRUE	FALSE	2727	5336	243	292
GO:0045786	40	GO:BP	negative regulation of cell cycle	21899	12014	c("GO:0007049", "GO:0048523", "GO:0051726")	1	8.48476e-06	FALSE	TRUE	2727	5336	4	27
GO:0009123	69	GO:BP	nucleoside monophosphate metabolic process	21899	3327	GO:0006753	1	9.25133e-06	FALSE	TRUE	2727	5336	6	39
GO:0015995	64	GO:BP	chlorophyll biosynthetic process	21899	5127	c("GO:0006779", "GO:0015994", "GO:0046148")	1	9.52528e-06	FALSE	TRUE	2727	5336	4	37
GO:0009117	313	GO:BP	nucleotide metabolic process	21899	3323	GO:0006753	1	9.87337e-06	FALSE	TRUE	2727	5336	31	121
GO:0045088	94	GO:BP	regulation of innate immune response	21899	11660	c("GO:0002831", "GO:0031347", "GO:0032101", "GO:0045087", "GO:0050776")	1.0993e-05	1	TRUE	FALSE	2727	5336	33	20
GO:0006270	18	GO:BP	DNA replication initiation	21899	2106	c("GO:0006259", "GO:0006261")	1	1.17092e-05	FALSE	TRUE	-1	5336	-1	16
GO:0009553	147	GO:BP	embryo sac development	21899	3540	GO:0048229	1	1.2926e-05	FALSE	TRUE	2727	5336	16	67
GO:0043130	41	GO:MF	ubiquitin binding	22791	5716	GO:0032182	1.34488e-05	1	TRUE	FALSE	3002	5793	20	1
GO:0005654	359	GO:CC	nucleoplasm	20008	252	c("GO:0031981", "GO:0110165")	1	1.3782e-05	FALSE	TRUE	2799	5413	30	143
GO:0022884	34	GO:MF	macromolecule transmembrane transporter activity	22791	3809	GO:0022857	1	1.41227e-05	FALSE	TRUE	3002	5793	2	24
GO:0008320	34	GO:MF	protein transmembrane transporter activity	22791	1656	c("GO:0022884", "GO:0140318")	1	1.41227e-05	FALSE	TRUE	3002	5793	2	24
GO:0019693	229	GO:BP	ribose phosphate metabolic process	21899	6216	c("GO:0006796", "GO:0019637", "GO:1901135")	1	1.43241e-05	FALSE	TRUE	2727	5336	23	94
KEGG:03410	50	KEGG	Base excision repair	5300	237	KEGG:00000	1	1.44072e-05	FALSE	TRUE	694	1732	5	34
GO:0033014	75	GO:BP	tetrapyrrole biosynthetic process	21899	8259	c("GO:0018130", "GO:0019438", "GO:0033013", "GO:0044271", "GO:1901362", "GO:1901566")	1	1.45918e-05	FALSE	TRUE	2727	5336	5	41
GO:0061695	164	GO:CC	transferase complex, transferring phosphorus-containing groups	20008	2319	GO:1990234	1	1.52692e-05	FALSE	TRUE	2799	5413	8	76
GO:0051171	2600	GO:BP	regulation of nitrogen compound metabolic process	21899	13995	c("GO:0006807", "GO:0019222")	1	1.54118e-05	FALSE	TRUE	2727	5336	343	749
GO:0032544	20	GO:BP	plastid translation	21899	7912	c("GO:0006412", "GO:0009657")	1	1.63169e-05	FALSE	TRUE	-1	5336	-1	17
GO:0003006	1574	GO:BP	developmental process involved in reproduction	21899	1464	c("GO:0022414", "GO:0032502")	1	1.75079e-05	FALSE	TRUE	2727	5336	204	476
GO:0072594	184	GO:BP	establishment of protein localization to organelle	21899	17976	c("GO:0033365", "GO:0045184")	1	1.91763e-05	FALSE	TRUE	2727	5336	32	79
GO:0000963	22	GO:BP	mitochondrial RNA processing	21899	273	c("GO:0000959", "GO:0006396", "GO:0140053")	1	1.95512e-05	FALSE	TRUE	2727	5336	1	18
GO:0043572	22	GO:BP	plastid fission	21899	11134	GO:0048285	1	1.95512e-05	FALSE	TRUE	-1	5336	-1	18
GO:0010020	22	GO:BP	chloroplast fission	21899	3870	c("GO:0009658", "GO:0043572")	1	1.95512e-05	FALSE	TRUE	-1	5336	-1	18
GO:0006401	128	GO:BP	RNA catabolic process	21899	2186	c("GO:0009057", "GO:0016070", "GO:0034655")	1	2.01591e-05	FALSE	TRUE	2727	5336	9	60
GO:0044281	1609	GO:BP	small molecule metabolic process	21899	11317	GO:0008152	0.0425471	2.02065e-05	FALSE	TRUE	2727	5336	252	485
GO:0010008	155	GO:CC	endosome membrane	20008	665	c("GO:0005768", "GO:0030659", "GO:0098588")	2.04927e-05	1	TRUE	FALSE	2799	5413	47	23
GO:0034654	2666	GO:BP	nucleobase-containing compound biosynthetic process	21899	9009	c("GO:0006139", "GO:0018130", "GO:0019438", "GO:0044271", "GO:1901362")	1	2.17148e-05	FALSE	TRUE	2727	5336	321	765
GO:0022898	14	GO:BP	regulation of transmembrane transporter activity	21899	6866	c("GO:0032409", "GO:0034762")	2.43896e-05	1	TRUE	FALSE	2727	-1	11	-1
GO:0032412	14	GO:BP	regulation of monoatomic ion transmembrane transporter activity	21899	7822	GO:0022898	2.43896e-05	1	TRUE	FALSE	2727	-1	11	-1
GO:0016274	12	GO:MF	protein-arginine N-methyltransferase activity	22791	2754	c("GO:0008276", "GO:0016273")	1	2.45268e-05	FALSE	TRUE	-1	5793	-1	12
GO:0016273	12	GO:MF	arginine N-methyltransferase activity	22791	2753	c("GO:0008170", "GO:0008757")	1	2.45268e-05	FALSE	TRUE	-1	5793	-1	12
GO:0046148	146	GO:BP	pigment biosynthetic process	21899	12317	GO:0042440	1	2.45294e-05	FALSE	TRUE	2727	5336	8	66
GO:0009259	225	GO:BP	ribonucleotide metabolic process	21899	3461	c("GO:0009117", "GO:0019693")	1	2.52667e-05	FALSE	TRUE	2727	5336	22	92
GO:0060255	2933	GO:BP	regulation of macromolecule metabolic process	21899	14938	c("GO:0019222", "GO:0043170")	1	2.59615e-05	FALSE	TRUE	2727	5336	362	834
GO:1901607	179	GO:BP	alpha-amino acid biosynthetic process	21899	22124	c("GO:0046394", "GO:1901566", "GO:1901605")	1	2.60132e-05	FALSE	TRUE	2727	5336	26	77
GO:0015631	161	GO:MF	tubulin binding	22791	2658	GO:0008092	1	2.63768e-05	FALSE	TRUE	3002	5793	16	72
GO:0045089	62	GO:BP	positive regulation of innate immune response	21899	11661	c("GO:0002833", "GO:0031349", "GO:0032103", "GO:0045087", "GO:0045088", "GO:0050778")	2.66942e-05	1	TRUE	FALSE	2727	5336	25	13
GO:0006325	354	GO:BP	chromatin organization	21899	2145	GO:0071824	1	2.85166e-05	FALSE	TRUE	2727	5336	33	132
GO:0032182	54	GO:MF	ubiquitin-like protein binding	22791	4406	GO:0005515	3.15873e-05	1	TRUE	FALSE	3002	5793	23	4
GO:0008380	348	GO:BP	RNA splicing	21899	3222	GO:0006396	1	3.19001e-05	FALSE	TRUE	2727	5336	18	130
GO:0003953	29	GO:MF	NAD+ nucleosidase activity	22791	468	GO:0016799	3.39002e-05	1	TRUE	FALSE	3002	5793	16	1
GO:0140318	35	GO:MF	protein transporter activity	22791	10449	GO:0005215	1	3.40628e-05	FALSE	TRUE	3002	5793	3	24
GO:0019752	953	GO:BP	carboxylic acid metabolic process	21899	6252	GO:0043436	0.158378	3.74991e-05	FALSE	TRUE	2727	5336	156	304
GO:0051321	160	GO:BP	meiotic cell cycle	21899	14096	c("GO:0007049", "GO:0019953", "GO:0022414")	1	4.81008e-05	FALSE	TRUE	2727	5336	12	70
GO:0071496	206	GO:BP	cellular response to external stimulus	21899	17230	GO:0009605	5.18538e-05	1	TRUE	FALSE	2727	5336	54	41
GO:0019222	3187	GO:BP	regulation of metabolic process	21899	5789	c("GO:0008152", "GO:0050789")	1	5.32178e-05	FALSE	TRUE	2727	5336	420	897
GO:0015450	23	GO:MF	protein-transporting ATPase activity	22791	2558	c("GO:0008320", "GO:0042626")	1	5.5865e-05	FALSE	TRUE	-1	5793	-1	18
GO:0035556	481	GO:BP	intracellular signal transduction	21899	9405	GO:0007165	6.12476e-05	1	TRUE	FALSE	2727	5336	101	115
GO:0071824	378	GO:BP	protein-DNA complex organization	21899	17433	GO:0043933	1	6.21285e-05	FALSE	TRUE	2727	5336	36	138
GO:0000302	139	GO:BP	response to reactive oxygen species	21899	90	c("GO:0006979", "GO:1901700")	6.22366e-05	1	TRUE	FALSE	2727	5336	41	34
GO:0045037	27	GO:BP	protein import into chloroplast stroma	21899	11629	c("GO:0071806", "GO:0072596")	1	6.34447e-05	FALSE	TRUE	2727	5336	2	20
GO:0002183	25	GO:BP	cytoplasmic translational initiation	21899	738	c("GO:0002181", "GO:0006413")	1	6.79697e-05	FALSE	TRUE	-1	5336	-1	19
GO:0022607	688	GO:BP	cellular component assembly	21899	6852	c("GO:0016043", "GO:0044085")	1	7.16631e-05	FALSE	TRUE	2727	5336	69	228
GO:0042023	50	GO:BP	DNA endoreduplication	21899	10272	GO:0044786	1	7.274e-05	FALSE	TRUE	2727	5336	3	30
GO:0031667	230	GO:BP	response to nutrient levels	21899	7533	GO:0009991	7.45687e-05	1	TRUE	FALSE	2727	5336	58	47
GO:0009543	51	GO:CC	chloroplast thylakoid lumen	20008	622	c("GO:0009534", "GO:0031978")	1	7.63109e-05	FALSE	TRUE	2799	5413	2	31
GO:0031978	51	GO:CC	plastid thylakoid lumen	20008	1225	c("GO:0031976", "GO:0031977")	1	7.63109e-05	FALSE	TRUE	2799	5413	2	31
GO:0010565	87	GO:BP	regulation of cellular ketone metabolic process	21899	4267	c("GO:0031323", "GO:0042180", "GO:0062012")	7.90245e-05	1	TRUE	FALSE	2727	5336	30	20
GO:0055085	1238	GO:BP	transmembrane transport	21899	14701	c("GO:0006810", "GO:0009987")	8.90888e-05	1	TRUE	FALSE	2727	5336	216	291
GO:0071446	74	GO:BP	cellular response to salicylic acid stimulus	21899	17181	c("GO:0009751", "GO:0071407", "GO:1901701")	9.09443e-05	1	TRUE	FALSE	2727	5336	27	14
GO:0031323	3092	GO:BP	regulation of cellular metabolic process	21899	7372	c("GO:0019222", "GO:0044237", "GO:0050794")	1	9.40003e-05	FALSE	TRUE	2727	5336	400	870
GO:0000470	14	GO:BP	maturation of LSU-rRNA	21899	161	c("GO:0006364", "GO:0042273")	1	9.69526e-05	FALSE	TRUE	-1	5336	-1	13
