# Supplementary material for: Single-plant-omics reveals the cascade of transcriptional changes during the vegetative-to-reproductive transition
Source: Plant Cell. 2024 Aug 9;36(10):4594–606. doi: 10.1093/plcell/koae226 (PMC11449079; doi:10.1093/plcell/koae226)
Supplement: koae226_Supplementary_Data [file koae226_supplementary_data.zip › Supplementary Data Set S5 hyperparameters.xlsx]

## Sheet: leaf_all_genes
	l1_ratio	alpha
P002	0.7	0.0112023
P004	0.7	0.258547
P007	0.5	0.0157854
P008	0.5	0.0156934
P009	0.5	0.0151359
P010	0.5	0.0155648
P016	0.5	0.0153264
P017	0.5	0.0152729
P020	0.5	0.0153438
P023	0.5	0.0159918
P024	0.5	0.0156903
P035	0.5	0.0154862
P037	0.5	0.0157617
P038	0.5	0.0156463
P039	0.5	0.0155167
P049	0.7	0.0112865
P050	0.5	0.0157717
P051	0.5	0.0156324
P052	0.5	0.0156079
P053	0.5	0.0157163
P054	0.5	0.0157968
P059	0.5	0.0156949
P064	0.5	0.0156182
P068	0.5	0.0153311
P077	0.7	0.0101157
P079	0.5	0.0157673
P080	0.5	0.0156481
P085	0.5	0.0158103
P092	0.5	0.0159242
P094	0.5	0.0158388
P095	0.9	0.00891025
P097	0.5	0.015072
P098	0.5	0.0157059
P100	0.5	0.0157661
P109	0.5	0.0159213
P110	0.5	0.0155392
P111	0.5	0.0155908
P112	0.5	0.0157983
P114	0.5	0.0156654
P122	0.5	0.0151302
P127	0.5	0.0154215
P130	0.5	0.0157728
P138	0.5	0.0157477
P140	0.5	0.0159795
P142	0.5	0.0157733
P143	0.5	0.0153977
P144	0.5	0.0157387
P152	0.5	0.0152923
P154	0.5	0.0156781
P155	0.5	0.0156143
P158	0.7	0.0111548
P159	0.5	0.0158017
P169	0.5	0.0156786
P170	0.5	0.0159109
P174	0.5	0.0156611
P181	0.5	0.0157093
P183	0.5	0.0157951
P188	0.5	0.0157765
P199	0.5	0.0153029
P200	0.5	0.0154406
P202	0.5	0.0152895
P203	0.5	0.0157362
P204	0.5	0.0154535
P205	0.5	0.0157391
P213	0.5	0.0154702
P214	0.5	0.015205
P217	0.5	0.0152882
P219	0.5	0.015739
Mode l1_ratio	0.5

## Sheet: leaf_regulators_only
	l1_ratio	alpha
P002	0.5	0.340412
P004	0.1	0.0701187
P007	0.5	0.601124
P008	0.5	0.518841
P009	0.5	0.382868
P010	0.5	0.396593
P016	0.5	0.557697
P017	0.5	0.223258
P020	0.7	0.531742
P023	0.5	0.631387
P024	0.5	0.275034
P035	0.5	0.738123
P037	0.7	0.605496
P038	0.5	0.685824
P039	0.5	0.553217
P049	0.5	0.421751
P050	0.5	0.55787
P051	0.5	0.590466
P052	0.5	0.483611
P053	0.5	0.64684
P054	0.5	0.561428
P059	0.5	0.55007
P064	0.5	0.595177
P068	0.5	0.630495
P077	0.5	0.217882
P079	0.5	0.450724
P080	0.5	0.51354
P085	0.5	0.241797
P092	0.5	0.156147
P094	0.5	0.555141
P095	0.5	0.633575
P097	0.5	0.537814
P098	0.5	0.0881562
P100	0.7	0.010456
P109	0.5	0.634968
P110	0.5	0.601213
P111	0.5	0.515593
P112	0.5	0.560067
P114	0.5	0.55598
P122	0.5	0.740043
P127	0.5	0.557055
P130	0.5	0.557469
P138	0.5	0.368277
P140	0.7	0.3049
P142	0.5	0.519293
P143	0.5	0.413836
P144	0.5	0.480267
P152	0.5	0.232754
P154	0.5	0.38604
P155	0.5	0.363835
P158	0.7	0.559461
P159	0.5	0.51679
P169	0.1	0.0738183
P170	0.5	0.390567
P174	0.5	0.594206
P181	0.1	0.0739352
P183	0.5	0.15886
P188	0.5	0.48466
P199	0.5	0.43473
P200	0.5	0.511204
P202	0.5	0.376948
P203	0.5	0.341593
P204	0.5	0.588367
P205	0.5	0.74014
P213	0.5	0.193381
P214	0.5	0.578929
P217	0.5	0.452495
P219	0.7	0.799324
Mode l1_ratio	0.5

## Sheet: leaf_variants
	l1_ratio	alpha
P002	0.9	0.206835
P004	0.9	0.274483
P007	0.9	0.280236
P008	0.9	0.286229
P009	0.95	0.133843
P010	0.9	0.18352
P016	0.9	0.249095
P017	0.9	0.0413199
P020	0.9	0.357736
P023	0.9	0.388148
P024	0.9	0.220901
P035	0.7	0.00503862
P037	0.9	0.142061
P038	0.9	0.21075
P039	0.9	0.262453
P049	0.9	0.232829
P050	0.9	0.218438
P051	0.9	0.298973
P052	0.99	0.503043
P053	0.9	0.0490182
P054	0.9	0.207516
P059	0.9	0.19951
P064	0.9	0.193243
P068	0.9	0.00883366
P077	0.9	0.268496
P079	0.9	0.336094
P080	0.9	0.207948
P085	0.9	0.201089
P092	0.9	0.278693
P094	0.9	0.161664
P095	0.95	0.130212
P097	0.9	0.134866
P098	0.9	0.147955
P100	0.9	0.311629
P109	0.99	0.39645
P110	0.9	0.0203158
P111	0.9	0.122071
P112	0.9	0.0378859
P114	0.9	0.281252
P122	0.9	0.0513026
P127	0.9	0.297903
P130	0.9	0.336135
P138	0.9	0.00406267
P140	0.7	0.00506844
P142	0.9	0.00406448
P143	1	0.0586882
P144	0.9	0.00400851
P152	0.9	0.21243
P154	0.9	0.00432819
P155	0.9	0.079527
P158	0.9	0.0405402
P159	0.9	0.00405777
P169	0.9	0.00405919
P170	0.9	0.0040474
P174	0.9	0.00401601
P181	0.9	0.00412623
P183	0.9	0.00410533
P188	0.9	0.00404904
P199	0.9	0.0221248
P200	0.9	0.222249
P202	0.9	0.00434192
P203	0.9	0.00408125
P204	0.9	0.00424757
P205	0.9	0.00385113
P213	0.9	0.0907235
P214	0.9	0.430322
P217	0.9	0.108815
P219	0.95	0.335886

## Sheet: biomass_all_genes
	l1_ratio	alpha
P002	0.1	0.0382919
P004	0.1	0.089385
P007	0.1	0.0402232
P008	0.1	0.0391105
P009	0.1	0.0389198
P010	0.1	0.0397891
P016	0.1	0.0382197
P017	0.1	0.0392254
P020	0.1	0.0401382
P023	0.1	0.0398876
P024	0.1	0.040048
P035	0.1	0.0389805
P037	0.1	0.0400812
P038	0.1	0.0400811
P039	0.1	0.0391055
P049	0.1	0.0398517
P050	0.1	0.0391052
P051	0.1	0.0401202
P052	0.1	0.0388159
P053	0.1	0.0401038
P054	0.1	0.0393818
P059	0.1	0.0401502
P064	0.1	0.040397
P068	0.1	0.0400991
P077	0.1	0.0370432
P079	0.1	0.0399438
P080	0.1	0.0399281
P085	0.1	0.0392571
P092	0.1	0.0396395
P094	0.1	0.0398588
P095	0.1	0.0397705
P097	0.1	0.038356
P098	0.1	0.0389997
P100	0.1	0.0402411
P109	0.1	0.0401065
P110	0.1	0.038489
P111	0.1	0.039929
P112	0.1	0.0397671
P114	0.1	0.0395621
P122	0.1	0.0381795
P127	0.1	0.0391645
P130	0.1	0.0393056
P138	0.1	0.0399233
P140	0.1	0.0401684
P142	0.1	0.0400719
P143	0.1	0.275003
P144	0.1	0.0401095
P152	0.1	0.0390927
P154	0.1	0.039592
P155	0.1	0.0392338
P158	0.1	0.0402378
P159	0.1	0.0400813
P169	0.1	0.039974
P170	0.1	0.0399944
P174	0.1	0.0394823
P181	0.1	0.0401638
P183	0.1	0.0399773
P188	0.1	0.0399923
P199	0.1	0.0393114
P200	0.1	0.278173
P202	0.1	0.0388638
P203	0.1	0.0397052
P204	0.1	0.0389128
P205	0.1	0.51988
P213	0.1	0.0391912
P214	0.1	0.0384674
P217	0.1	0.0401704
P219	0.1	0.0399754
Mode l1_ratio	0.1

## Sheet: biomass_regulators_only
	l1_ratio	alpha
P002	0.95	0.638663
P004	0.9	0.736501
P007	1	0.689652
P008	1	0.672266
P009	0.99	0.669348
P010	1	0.636797
P016	1	0.670409
P017	0.99	0.684484
P020	1	0.68337
P023	1	0.684604
P024	0.99	0.642975
P035	1	0.680344
P037	1	0.683679
P038	0.99	0.601962
P039	1	0.674336
P049	1	0.685524
P050	1	0.66608
P051	1	0.685216
P052	0.99	0.627567
P053	0.95	0.634869
P054	0.99	0.681083
P059	0.99	0.42142
P064	0.95	0.478462
P068	1	0.636938
P077	1	0.628422
P079	1	0.687186
P080	1	0.632892
P085	1	0.679263
P092	1	0.633778
P094	1	0.593311
P095	1	0.58308
P097	1	0.611572
P098	0.95	0.5756
P100	0.99	0.646282
P109	0.95	0.586968
P110	0.1	1.14552
P111	1	0.634155
P112	1	0.63204
P114	1	0.624527
P122	0.1	0.988976
P127	1	0.622905
P130	0.99	0.477213
P138	1	0.450357
P140	1	0.484121
P142	1	0.513089
P143	1	0.541872
P144	0.1	0.975219
P152	1	0.447429
P154	1	0.487286
P155	0.9	0.571369
P158	1	0.688542
P159	1	0.452699
P169	1	0.449614
P170	1	0.449387
P174	1	0.477441
P181	1	0.606951
P183	1	0.516109
P188	1	0.5506
P199	1	0.504823
P200	1	0.473511
P202	1	0.447704
P203	1	0.483877
P204	1	0.478618
P205	1	0.475815
P213	1	0.415682
P214	1	0.553563
P217	1	0.450549
P219	0.9	0.575134
Mode l1_ratio	1

## Sheet: biomass_variants
	l1_ratio	alpha
P002	0.1	0.432516
P004	0.1	0.457065
P007	0.1	0.276503
P008	0.1	0.330678
P009	0.1	0.371103
P010	0.1	0.253251
P016	0.1	0.149156
P017	0.1	0.342531
P020	0.1	0.362936
P023	0.1	0.33086
P024	0.1	0.282465
P035	0.1	0.302247
P037	0.1	0.326897
P038	0.1	0.396282
P039	0.1	0.332731
P049	0.1	0.37997
P050	0.1	0.452806
P051	0.1	0.32243
P052	0.1	0.349806
P053	0.1	0.0908209
P054	0.1	0.183938
P059	0.1	0.281718
P064	0.1	0.448896
P068	0.1	0.31222
P077	0.1	0.362155
P079	0.1	0.35477
P080	0.1	0.313342
P085	0.1	0.362528
P092	0.1	0.440574
P094	0.1	0.467905
P095	0.1	0.498134
P097	0.1	0.457323
P098	0.1	0.469697
P100	0.1	0.452514
P109	0.1	0.446853
P110	0.1	0.405906
P111	0.1	0.38846
P112	0.1	0.504129
P114	0.1	0.557565
P122	0.1	0.44545
P127	0.1	0.499481
P130	0.1	0.390123
P138	0.1	0.285151
P140	0.1	0.424125
P142	0.1	0.251435
P143	0.1	0.184293
P144	0.1	0.40641
P152	0.1	0.45913
P154	0.1	0.448166
P155	0.1	0.487882
P158	0.1	0.475673
P159	0.1	0.0140815
P169	0.1	0.415689
P170	0.1	0.466082
P174	0.1	0.464363
P181	0.1	0.36274
P183	0.1	0.449348
P188	0.1	0.379806
P199	0.1	0.464676
P200	0.1	0.124806
P202	0.1	0.397484
P203	0.1	0.476971
P204	0.1	0.451473
P205	0.1	0.698419
P213	0.1	0.491756
P214	0.1	0.601371
P217	0.1	0.432343
P219	0.1	0.44573

## Sheet: bolting_all_genes
	l1_ratio	C
P002	0.5	0.0464159
P004	0.5	0.0464159
P007	0.5	0.0464159
P008	0.5	0.0464159
P009	0.5	0.0464159
P010	0.5	0.0464159
P016	0.5	0.0464159
P017	0.5	0.0464159
P020	0.5	0.0464159
P023	0.5	0.0464159
P024	0.5	0.0464159
P035	0.5	0.0464159
P037	0.5	0.0464159
P038	0.5	0.0464159
P039	0.5	0.0464159
P049	0.5	0.0464159
P050	0.5	0.0464159
P051	0.5	0.0464159
P052	0.5	0.0464159
P053	0.5	0.0464159
P054	0.5	0.0464159
P059	0.5	0.0464159
P064	0.5	0.0464159
P068	0.5	0.0464159
P077	0.5	0.0464159
P079	0.5	0.0464159
P080	0.5	0.0464159
P085	0.5	0.0464159
P092	0.5	0.0464159
P094	0.5	0.0464159
P095	0.5	0.0464159
P097	0.5	0.0464159
P098	0.5	0.0464159
P100	0.5	0.0464159
P109	0.5	0.0464159
P110	0.5	0.0464159
P111	0.5	0.0464159
P112	0.5	0.0464159
P114	0.5	0.0464159
P122	0.5	0.0464159
P127	0.5	0.0464159
P130	0.5	0.0464159
P138	0.5	0.0464159
P140	0.5	0.0464159
P142	0.5	0.0464159
P143	0.5	0.0464159
P144	0.5	0.0464159
P152	0.5	0.0464159
P154	0.5	0.0464159
P155	0.5	0.0464159
P158	0.5	0.0464159
P159	0.5	0.0464159
P169	0.5	0.0464159
P170	0.5	0.0464159
P174	0.5	0.0464159
P181	0.7	0.0464159
P183	0.1	0.0464159
P188	0.5	0.0464159
P199	0.5	0.0464159
P200	0.5	0.0464159
P202	0.5	0.0464159
P203	0.5	0.0464159
P204	0.1	0.0464159
P205	0.5	0.0464159
P213	0.5	0.0464159
P214	0.5	0.0464159
P217	0.5	0.0464159
P219	0.5	0.0464159

## Sheet: bolting_regulators_only
	l1_ratio	C
P002	0.1	0.359381
P004	0.1	0.359381
P007	0.1	0.359381
P008	0.1	166.81
P009	0.1	0.359381
P010	0.1	0.359381
P016	0.1	166.81
P017	0.1	0.0464159
P020	0.1	0.359381
P023	0.1	0.0464159
P024	0.99	0.359381
P035	0.1	21.5443
P037	0.9	0.359381
P038	0.99	0.359381
P039	0.7	0.359381
P049	0.1	0.359381
P050	0.9	0.359381
P051	0.1	0.0464159
P052	0.1	0.359381
P053	0.1	0.0464159
P054	0.9	21.5443
P059	0.95	0.359381
P064	0.1	0.0464159
P068	0.1	0.359381
P077	0.1	0.0464159
P079	0.1	0.359381
P080	0.1	0.0464159
P085	0.1	0.359381
P092	0.1	0.0464159
P094	0.1	0.359381
P095	0.1	0.0464159
P097	0.1	0.0464159
P098	0.9	0.359381
P100	0.7	21.5443
P109	0.1	0.359381
P110	0.1	0.0464159
P111	0.1	0.359381
P112	0.1	0.359381
P114	0.1	0.0464159
P122	0.1	0.359381
P127	0.1	0.359381
P130	0.1	0.359381
P138	0.1	0.359381
P140	0.1	0.359381
P142	0.1	0.359381
P143	0.1	21.5443
P144	0.1	0.359381
P152	0.1	0.359381
P154	0.1	0.359381
P155	0.1	0.359381
P158	0.9	21.5443
P159	0.1	2.78256
P169	0.1	0.359381
P170	0.1	0.359381
P174	0.1	0.359381
P181	0.5	0.359381
P183	0.1	0.359381
P188	0.1	0.359381
P199	0.1	0.0464159
P200	0.5	0.359381
P202	0.1	0.359381
P203	0.1	0.359381
P204	0.1	2.78256
P205	0.1	0.359381
P213	0.5	0.359381
P214	0.7	0.359381
P217	0.1	0.0464159
P219	0.1	0.359381

## Sheet: bolting_variants
	l1_ratio	C
P002	0.7	2.78256
P004	0.7	166.81
P007	0.9	166.81
P008	0.9	21.5443
P009	0.7	2.78256
P010	0.5	2.78256
P016	0.1	0.359381
P017	0.5	21.5443
P020	0.5	2.78256
P023	0.7	2.78256
P024	0.7	2.78256
P035	0.1	21.5443
P037	0.5	2.78256
P038	0.7	2.78256
P039	0.7	166.81
P049	0.7	2.78256
P050	0.5	2.78256
P051	0.1	1291.55
P052	1	21.5443
P053	0.1	2.78256
P054	0.5	0.359381
P059	1	21.5443
P064	0.1	166.81
P068	1	21.5443
P077	0.1	21.5443
P079	0.5	2.78256
P080	0.5	2.78256
P085	0.5	2.78256
P092	0.1	2.78256
P094	0.1	21.5443
P095	0.5	166.81
P097	0.5	0.359381
P098	0.7	166.81
P100	0.9	166.81
P109	0.5	2.78256
P110	0.5	2.78256
P111	0.1	21.5443
P112	0.7	166.81
P114	0.7	166.81
P122	0.7	1291.55
P127	0.5	166.81
P130	0.1	21.5443
P138	0.5	21.5443
P140	0.1	21.5443
P142	0.1	0.359381
P143	0.1	0.359381
P144	0.7	166.81
P152	0.1	21.5443
P154	0.7	21.5443
P155	0.1	21.5443
P158	0.7	2.78256
P159	0.9	166.81
P169	0.5	2.78256
P170	0.9	166.81
P174	0.7	10000
P181	0.7	10000
P183	0.7	10000
P188	0.7	10000
P199	0.5	2.78256
P200	0.7	21.5443
P202	0.99	166.81
P203	0.5	0.359381
P204	0.7	10000
P205	0.7	10000
P213	0.5	21.5443
P214	0.1	21.5443
P217	0.7	2.78256
P219	0.9	1291.55
