# Supplementary material for: Single-plant-omics reveals the cascade of transcriptional changes during the vegetative-to-reproductive transition
Source: Plant Cell. 2024 Aug 9;36(10):4594–606. doi: 10.1093/plcell/koae226 (PMC11449079; doi:10.1093/plcell/koae226)
Supplement: koae226_Supplementary_Data [file koae226_supplementary_data.zip › Supplementary Data Set S6 predictions resubmission.xlsx]

## Sheet: leaf_all_genes
	true	predicted
P002	47.866	62.4312
P004	69.3255	55.991
P007	50.557	41.1597
P008	41.442	34.5692
P009	31.875	30.2025
P010	34.7035	43.0489
P016	29.77	30.3015
P017	65.7725	56.9997
P020	27.019	36.5525
P023	23.7785	39.5841
P024	41.4385	36.0106
P035	53.4695	47.0416
P037	40.707	48.8833
P038	34.395	38.4632
P039	37	36.6123
P049	45.289	40.296
P050	43.782	47.3129
P051	53.2135	50.3599
P052	31.442	36.7785
P053	36.1505	43.0858
P054	48.7575	40.2482
P059	48.572	56.2925
P064	48.354	55.0912
P068	26.237	37.3316
P077	73.6465	64.3145
P079	41.207	48.4359
P080	54.69	55.9186
P085	46.8405	39.4708
P092	34.4815	37.7749
P094	48.7955	45.5327
P095	21.705	39.5553
P097	57.722	59.624
P098	33.14	46.8309
P100	27.4115	31.4257
P109	60.348	49.6475
P110	59.59	51.3917
P111	37.535	40.0425
P112	41.7785	50.609
P114	36.845	38.5512
P122	69.828	55.6987
P127	33.68	35.9391
P130	41.1795	41.1689
P138	41.797	48.9104
P140	33.942	42.222
P142	45.523	43.0412
P143	33.1925	31.2369
P144	38.268	41.9954
P152	64.7515	55.6508
P154	59.0995	51.7069
P155	51.332	50.6528
P158	61.011	47.6995
P159	41.478	42.4228
P169	41.5705	36.244
P170	40.802	44.2166
P174	38.757	36.9489
P181	45.939	50.73
P183	44.577	37.5569
P188	40.909	40.1085
P199	56.339	55.0155
P200	55.384	50.3421
P202	30.3755	35.1649
P203	43.008	37.5143
P204	35.527	36.6606
P205	28.0125	34.1591
P213	53.0175	48.794
P214	57.472	55.3807
P217	27.5935	36.8659
P219	42.693	37.2317

## Sheet: leaf_regulators_only
	true	predicted
P002	47.866	62.8223
P004	69.3255	56.9925
P007	50.557	44.5118
P008	41.442	37.1326
P009	31.875	34.051
P010	34.7035	41.2514
P016	29.77	32.2271
P017	65.7725	54.2372
P020	27.019	39.2742
P023	23.7785	35.9948
P024	41.4385	29.4607
P035	53.4695	48.9067
P037	40.707	50.4139
P038	34.395	41.6878
P039	37	41.0137
P049	45.289	37.544
P050	43.782	40.5809
P051	53.2135	50.4552
P052	31.442	30.837
P053	36.1505	42.8419
P054	48.7575	44.4722
P059	48.572	53.0798
P064	48.354	53.2828
P068	26.237	39.5375
P077	73.6465	63.7823
P079	41.207	46.1346
P080	54.69	50.2469
P085	46.8405	34.9767
P092	34.4815	42.2535
P094	48.7955	47.9176
P095	21.705	38.5438
P097	57.722	54.7235
P098	33.14	55.8459
P100	27.4115	42.0271
P109	60.348	49.1211
P110	59.59	49.7043
P111	37.535	36.5351
P112	41.7785	53.2678
P114	36.845	34.2328
P122	69.828	60.6245
P127	33.68	34.5864
P130	41.1795	46.858
P138	41.797	48.0187
P140	33.942	44.5467
P142	45.523	43.9515
P143	33.1925	31.1875
P144	38.268	44.1111
P152	64.7515	51.4359
P154	59.0995	53.9288
P155	51.332	54.8734
P158	61.011	47.0884
P159	41.478	43.783
P169	41.5705	20.4831
P170	40.802	42.6435
P174	38.757	38.3895
P181	45.939	55.0049
P183	44.577	32.3972
P188	40.909	39.6417
P199	56.339	60.1236
P200	55.384	50.7618
P202	30.3755	36.7112
P203	43.008	30.8895
P204	35.527	36.7756
P205	28.0125	35.2877
P213	53.0175	40.596
P214	57.472	56.5277
P217	27.5935	34.8627
P219	42.693	34.157

## Sheet: leaf_variants
	true	predicted
P002	47.866	49.8769
P004	69.3255	51.2483
P007	50.557	42.295
P008	41.442	34.2827
P009	31.875	45.8722
P010	34.7035	41.4081
P016	29.77	42.2737
P017	65.7725	47.9828
P020	27.019	35.9381
P023	23.7785	43.563
P024	41.4385	40.5003
P035	53.4695	38.5842
P037	40.707	37.2735
P038	34.395	30.1476
P039	37	36.0351
P049	45.289	40.553
P050	43.782	47.7385
P051	53.2135	45.854
P052	31.442	50.2882
P053	36.1505	48.3613
P054	48.7575	48.5671
P059	48.572	38.2113
P064	48.354	52.4266
P068	26.237	36.6046
P077	73.6465	54.9677
P079	41.207	44.3384
P080	54.69	59.672
P085	46.8405	37.9085
P092	34.4815	37.6677
P094	48.7955	48.5884
P095	21.705	46.2803
P097	57.722	45.3897
P098	33.14	29.2917
P100	27.4115	40.0553
P109	60.348	49.3963
P110	59.59	48.1212
P111	37.535	42.0041
P112	41.7785	56.3972
P114	36.845	41.2451
P122	69.828	49.7423
P127	33.68	37.5021
P130	41.1795	52.3971
P138	41.797	40.4586
P140	33.942	47.1545
P142	45.523	46.7773
P143	33.1925	45.6505
P144	38.268	34.481
P152	64.7515	56.5564
P154	59.0995	39.2805
P155	51.332	49.9415
P158	61.011	52.6817
P159	41.478	38.9437
P169	41.5705	32.0053
P170	40.802	41.0403
P174	38.757	37.7573
P181	45.939	48.4812
P183	44.577	44.2779
P188	40.909	29.065
P199	56.339	59.8841
P200	55.384	54.7173
P202	30.3755	34.0903
P203	43.008	48.887
P204	35.527	31.8937
P205	28.0125	29.4409
P213	53.0175	49.321
P214	57.472	45.94
P217	27.5935	39.2161
P219	42.693	32.174

## Sheet: biomass_all_genes
	true	predicted
P002	24.6	20.4236
P004	22.1	19.0927
P007	17	14.4597
P008	11.3	11.1811
P009	9.6	8.56224
P010	12.5	14.6225
P016	10	10.094
P017	22	19.4225
P020	13.3	14.8207
P023	13.6	16.6931
P024	15.2	10.8731
P035	21.2	18.9575
P037	17.1	17.1177
P038	9.9	14.1359
P039	11.9	11.3689
P049	13.7	13.3382
P050	22	18.2132
P051	15.7	17.1172
P052	10	11.686
P053	11.4	19.1168
P054	9.9	12.7625
P059	21.3	15.7177
P064	13.9	19.7004
P068	12.5	11.7341
P077	26.2	26.1022
P079	13.6	14.8054
P080	18.2	17.6095
P085	11.7	12.2855
P092	19.1	18.5565
P094	13.8	11.9418
P095	8.2	15.4487
P097	22	24.1729
P098	11.5	13.8524
P100	14.7	15.0746
P109	17.7	14.5168
P110	26.7	19.8726
P111	13.4	15.9392
P112	18.6	20.2839
P114	11.3	12.2015
P122	26.6	21.2058
P127	10.7	14.8637
P130	25.4	15.1828
P138	17.4	15.3659
P140	15.2	16.7097
P142	13.2	15.3888
P143	9.8	12.4819
P144	11	15.8102
P152	21.3	20.3058
P154	20.9	17.3833
P155	22.9	19.1488
P158	18.3	14.6664
P159	16.6	17.1371
P169	13.2	15.3547
P170	17.7	18.1865
P174	10.4	13.0737
P181	13.4	20.4909
P183	14	13.7965
P188	11.2	12.7214
P199	20.2	18.7614
P200	19.3	19.8006
P202	9.7	10.419
P203	13	15.1288
P204	10.8	12.0428
P205	9.4	12.9652
P213	21.5	21.7675
P214	22.5	19.9657
P217	14.6	13.3355
P219	13.2	12.1111

## Sheet: biomass_regulators_only
	true	predicted
P002	24.6	21.0529
P004	22.1	19.3659
P007	17	15.625
P008	11.3	11.6037
P009	9.6	9.74574
P010	12.5	14.718
P016	10	10.0494
P017	22	20.4062
P020	13.3	14.3662
P023	13.6	14.426
P024	15.2	11.5199
P035	21.2	20.9892
P037	17.1	16.7702
P038	9.9	15.6449
P039	11.9	10.7443
P049	13.7	13.403
P050	22	18.5815
P051	15.7	16.5228
P052	10	13.547
P053	11.4	17.3877
P054	9.9	13.1855
P059	21.3	15.1096
P064	13.9	19.8274
P068	12.5	13.6946
P077	26.2	25.536
P079	13.6	15.2851
P080	18.2	18.5941
P085	11.7	12.1888
P092	19.1	18.0986
P094	13.8	11.6832
P095	8.2	15.7037
P097	22	23.1762
P098	11.5	14.5511
P100	14.7	14.2328
P109	17.7	15.2563
P110	26.7	20.0942
P111	13.4	15.616
P112	18.6	20.4103
P114	11.3	11.5343
P122	26.6	22.1329
P127	10.7	11.2317
P130	25.4	16.0004
P138	17.4	15.1776
P140	15.2	16.5821
P142	13.2	14.8021
P143	9.8	11.4419
P144	11	14.8017
P152	21.3	19.4165
P154	20.9	17.2558
P155	22.9	18.0793
P158	18.3	14.9058
P159	16.6	15.7037
P169	13.2	17.5897
P170	17.7	18.1394
P174	10.4	12.0174
P181	13.4	20.0113
P183	14	13.8347
P188	11.2	13.0768
P199	20.2	18.557
P200	19.3	20.1991
P202	9.7	12.2682
P203	13	14.7109
P204	10.8	12.3135
P205	9.4	14.2068
P213	21.5	19.0841
P214	22.5	19.5155
P217	14.6	13.977
P219	13.2	12.097

## Sheet: biomass_variants
	true	predicted
P002	24.6	19.2836
P004	22.1	19.3592
P007	17	14.4702
P008	11.3	11.4535
P009	9.6	13.4171
P010	12.5	19.3137
P016	10	17.9134
P017	22	17.7502
P020	13.3	15.0445
P023	13.6	15.7516
P024	15.2	12.9729
P035	21.2	15.1651
P037	17.1	15.6293
P038	9.9	12.8034
P039	11.9	12.1835
P049	13.7	14.6221
P050	22	16.529
P051	15.7	14.6063
P052	10	15.4796
P053	11.4	18.7114
P054	9.9	15.5693
P059	21.3	14.6516
P064	13.9	17.1342
P068	12.5	15.9585
P077	26.2	20.8461
P079	13.6	15.6932
P080	18.2	17.4798
P085	11.7	12.5749
P092	19.1	13.6633
P094	13.8	16.5835
P095	8.2	16.9708
P097	22	17.0625
P098	11.5	12.1527
P100	14.7	14.1861
P109	17.7	15.8128
P110	26.7	14.6508
P111	13.4	15.5162
P112	18.6	19.5212
P114	11.3	14.0834
P122	26.6	17.7102
P127	10.7	12.1393
P130	25.4	19.1071
P138	17.4	15.2097
P140	15.2	16.9378
P142	13.2	17.9176
P143	9.8	15.6301
P144	11	12.9017
P152	21.3	19.1754
P154	20.9	14.6222
P155	22.9	18.6946
P158	18.3	14.5693
P159	16.6	9.87943
P169	13.2	14.7888
P170	17.7	16.048
P174	10.4	11.8141
P181	13.4	20.7653
P183	14	15.1005
P188	11.2	13.1455
P199	20.2	18.9674
P200	19.3	22.5211
P202	9.7	15.1459
P203	13	14.3287
P204	10.8	11.9815
P205	9.4	13.4846
P213	21.5	19.1586
P214	22.5	17.5367
P217	14.6	12.2733
P219	13.2	12.3049

## Sheet: bolting_all_genes
	True	Predicted
P002	Bolted	Bolted
P004	Bolted	Bolted
P007	Bolted	Not bolted
P008	Not bolted	Not bolted
P009	Not bolted	Not bolted
P010	Not bolted	Not bolted
P016	Not bolted	Not bolted
P017	Bolted	Bolted
P020	Not bolted	Not bolted
P023	Not bolted	Not bolted
P024	Not bolted	Not bolted
P035	Bolted	Not bolted
P037	Not bolted	Bolted
P038	Not bolted	Not bolted
P039	Not bolted	Not bolted
P049	Not bolted	Not bolted
P050	Not bolted	Not bolted
P051	Bolted	Not bolted
P052	Not bolted	Not bolted
P053	Bolted	Bolted
P054	Not bolted	Not bolted
P059	Not bolted	Not bolted
P064	Bolted	Bolted
P068	Not bolted	Not bolted
P077	Bolted	Bolted
P079	Not bolted	Not bolted
P080	Bolted	Bolted
P085	Not bolted	Not bolted
P092	Bolted	Not bolted
P094	Bolted	Not bolted
P095	Not bolted	Not bolted
P097	Bolted	Bolted
P098	Not bolted	Not bolted
P100	Not bolted	Not bolted
P109	Not bolted	Not bolted
P110	Bolted	Not bolted
P111	Not bolted	Not bolted
P112	Bolted	Bolted
P114	Not bolted	Not bolted
P122	Bolted	Bolted
P127	Not bolted	Not bolted
P130	Bolted	Bolted
P138	Not bolted	Not bolted
P140	Not bolted	Not bolted
P142	Not bolted	Not bolted
P143	Not bolted	Not bolted
P144	Not bolted	Not bolted
P152	Bolted	Bolted
P154	Not bolted	Not bolted
P155	Bolted	Bolted
P158	Not bolted	Not bolted
P159	Not bolted	Not bolted
P169	Not bolted	Not bolted
P170	Not bolted	Bolted
P174	Not bolted	Not bolted
P181	Not bolted	Bolted
P183	Not bolted	Bolted
P188	Not bolted	Not bolted
P199	Not bolted	Bolted
P200	Bolted	Bolted
P202	Not bolted	Not bolted
P203	Not bolted	Bolted
P204	Not bolted	Not bolted
P205	Not bolted	Not bolted
P213	Bolted	Bolted
P214	Bolted	Bolted
P217	Bolted	Not bolted
P219	Not bolted	Not bolted

## Sheet: bolting_regulators_only
	True	Predicted
P002	Bolted	Bolted
P004	Bolted	Bolted
P007	Bolted	Not bolted
P008	Not bolted	Not bolted
P009	Not bolted	Not bolted
P010	Not bolted	Not bolted
P016	Not bolted	Not bolted
P017	Bolted	Bolted
P020	Not bolted	Not bolted
P023	Not bolted	Not bolted
P024	Not bolted	Not bolted
P035	Bolted	Bolted
P037	Not bolted	Bolted
P038	Not bolted	Not bolted
P039	Not bolted	Not bolted
P049	Not bolted	Not bolted
P050	Not bolted	Bolted
P051	Bolted	Bolted
P052	Not bolted	Not bolted
P053	Bolted	Bolted
P054	Not bolted	Not bolted
P059	Not bolted	Not bolted
P064	Bolted	Bolted
P068	Not bolted	Not bolted
P077	Bolted	Bolted
P079	Not bolted	Not bolted
P080	Bolted	Bolted
P085	Not bolted	Not bolted
P092	Bolted	Not bolted
P094	Bolted	Not bolted
P095	Not bolted	Not bolted
P097	Bolted	Bolted
P098	Not bolted	Not bolted
P100	Not bolted	Not bolted
P109	Not bolted	Not bolted
P110	Bolted	Bolted
P111	Not bolted	Not bolted
P112	Bolted	Bolted
P114	Not bolted	Not bolted
P122	Bolted	Bolted
P127	Not bolted	Not bolted
P130	Bolted	Bolted
P138	Not bolted	Not bolted
P140	Not bolted	Not bolted
P142	Not bolted	Not bolted
P143	Not bolted	Not bolted
P144	Not bolted	Not bolted
P152	Bolted	Bolted
P154	Not bolted	Bolted
P155	Bolted	Bolted
P158	Not bolted	Not bolted
P159	Not bolted	Not bolted
P169	Not bolted	Not bolted
P170	Not bolted	Bolted
P174	Not bolted	Not bolted
P181	Not bolted	Bolted
P183	Not bolted	Not bolted
P188	Not bolted	Not bolted
P199	Not bolted	Bolted
P200	Bolted	Bolted
P202	Not bolted	Not bolted
P203	Not bolted	Not bolted
P204	Not bolted	Not bolted
P205	Not bolted	Not bolted
P213	Bolted	Bolted
P214	Bolted	Bolted
P217	Bolted	Not bolted
P219	Not bolted	Not bolted

## Sheet: bolting_variants
	True	Predicted
P002	Bolted	Not bolted
P004	Bolted	Not bolted
P007	Bolted	Not bolted
P008	Not bolted	Not bolted
P009	Not bolted	Not bolted
P010	Not bolted	Bolted
P016	Not bolted	Bolted
P017	Bolted	Bolted
P020	Not bolted	Not bolted
P023	Not bolted	Not bolted
P024	Not bolted	Not bolted
P035	Bolted	Not bolted
P037	Not bolted	Not bolted
P038	Not bolted	Not bolted
P039	Not bolted	Not bolted
P049	Not bolted	Not bolted
P050	Not bolted	Not bolted
P051	Bolted	Not bolted
P052	Not bolted	Not bolted
P053	Bolted	Not bolted
P054	Not bolted	Not bolted
P059	Not bolted	Not bolted
P064	Bolted	Bolted
P068	Not bolted	Not bolted
P077	Bolted	Bolted
P079	Not bolted	Not bolted
P080	Bolted	Not bolted
P085	Not bolted	Not bolted
P092	Bolted	Not bolted
P094	Bolted	Bolted
P095	Not bolted	Not bolted
P097	Bolted	Bolted
P098	Not bolted	Not bolted
P100	Not bolted	Not bolted
P109	Not bolted	Not bolted
P110	Bolted	Not bolted
P111	Not bolted	Not bolted
P112	Bolted	Bolted
P114	Not bolted	Not bolted
P122	Bolted	Bolted
P127	Not bolted	Not bolted
P130	Bolted	Bolted
P138	Not bolted	Bolted
P140	Not bolted	Not bolted
P142	Not bolted	Not bolted
P143	Not bolted	Not bolted
P144	Not bolted	Not bolted
P152	Bolted	Bolted
P154	Not bolted	Not bolted
P155	Bolted	Bolted
P158	Not bolted	Not bolted
P159	Not bolted	Not bolted
P169	Not bolted	Not bolted
P170	Not bolted	Not bolted
P174	Not bolted	Not bolted
P181	Not bolted	Bolted
P183	Not bolted	Not bolted
P188	Not bolted	Not bolted
P199	Not bolted	Bolted
P200	Bolted	Bolted
P202	Not bolted	Not bolted
P203	Not bolted	Not bolted
P204	Not bolted	Not bolted
P205	Not bolted	Not bolted
P213	Bolted	Not bolted
P214	Bolted	Bolted
P217	Bolted	Not bolted
P219	Not bolted	Not bolted
