# Supplementary material for: Single-plant-omics reveals the cascade of transcriptional changes during the vegetative-to-reproductive transition
Source: Plant Cell. 2024 Aug 9;36(10):4594–606. doi: 10.1093/plcell/koae226 (PMC11449079; doi:10.1093/plcell/koae226)
Supplement: koae226_Supplementary_Data [file koae226_supplementary_data.zip › Supplementary Data Set S7 coefficients.xlsx]

## Sheet: leaf_all_genes
	AT1G01570	AT1G02620	AT1G02650	AT1G02660	AT1G02700	AT1G02750	AT1G02830	AT1G02860	AT1G03020	AT1G03080	AT1G03180	AT1G03220	AT1G03230	AT1G03260	AT1G03400	AT1G03410	AT1G03420	AT1G03520	AT1G03610	AT1G03620	AT1G03630	AT1G03730	AT1G03770	AT1G03930	AT1G03960	AT1G03970	AT1G04000	AT1G04040	AT1G04090	AT1G04120	AT1G04250	AT1G04295	AT1G04440	AT1G04490	AT1G04540	AT1G04590	AT1G04635	AT1G04770	AT1G04778	AT1G04780	AT1G04920	AT1G04930	AT1G05000	AT1G05020	AT1G05260	AT1G05270	AT1G05330	AT1G05370	AT1G05410
non-zero	1	2	2	2	11	58	67	11	59	64	14	64	2	67	66	68	68	67	68	11	65	64	18	1	1	65	68	18	2	56	3	68	31	13	62	66	67	68	1	1	13	19	68	44	34	52	68	66	2
mean	-2.37618e-05	0.000710816	0.00189601	0.00149185	0.00453291	0.0827646	-0.102958	0.0060442	0.0683137	-0.126084	-0.00469041	0.0866062	2.86571e-05	0.156307	0.131924	0.147348	0.08707	0.170682	0.183021	0.00277823	-0.0167069	0.0239826	0.00947741	-2.68517e-06	-1.62921e-06	0.0538524	0.253266	0.000636379	-6.03393e-06	-0.00536628	-0.000341743	0.186349	0.00534347	0.00119813	-0.0397344	-0.0306692	-0.148246	0.14557	6.48097e-05	2.39026e-08	-0.00166306	-0.00145533	0.0749996	0.0116449	-0.0104772	0.0313619	0.257714	0.0733647	-0.000792193
median	0	0	0	0	0	0.0869493	-0.104438	0	0.0693819	-0.141309	0	0.0914016	0	0.16166	0.134962	0.150164	0.0854765	0.175593	0.184809	0	-0.0126119	0.0174185	0	0	0	0.0552234	0.25208	0	0	-0.00264814	0	0.191428	0	0	-0.0374103	-0.0262924	-0.154802	0.147623	0	0	0	0	0.071059	0.00409702	-0.000258066	0.0232735	0.266451	0.0735163	0
min	-0.00161581	0	0	0	0	0	-0.19657	0	0	-0.202168	-0.0613541	0	0	0	0	0.00664568	0.000958847	0	0.0972851	0	-0.0729784	0	0	-0.000182591	-0.000110786	0	0.0989023	0	-0.000352172	-0.0704549	-0.0222708	0.00169159	0	0	-0.154477	-0.123438	-0.311918	0.0866583	0	0	-0.0636835	-0.0327743	0.0186794	0	-0.206965	0	0.0657348	0	-0.0356926
max	0	0.028116	0.0896293	0.0595858	0.0953686	0.33995	0	0.117297	0.199284	0	0	0.156784	0.00169907	0.261448	0.210406	0.291022	0.234024	0.265064	0.234708	0.0650001	0	0.0969132	0.233351	0	0	0.110394	0.436723	0.0137521	0	0	0	0.321462	0.0738593	0.0541177	0	0	0	0.218487	0.00440706	1.62538e-06	0	0	0.207567	0.0796833	0	0.137347	0.372445	0.178388	0
P002	0	0	0	0	0	0.0726105	-0.0500985	0	0	0	0	0.0572997	0	0.17955	0.152776	0.155941	0.0852265	0.147452	0.204825	0	-0.0203923	0.0933376	0	0	0	0	0.363864	0	0	0	0	0.118076	0.0164193	0.0541177	0	-0.00171364	-0.159826	0.150402	0	0	0	-0.0203166	0.0623139	0.00251995	0	0	0.348927	0.115792	0
P004	0	0	0	0	0	0	-0.0513978	0	0	-0.0255159	0	0.0244935	0	0.197414	0.109999	0.291022	0.108864	0.209537	0.183338	0	-0.00784948	0	0	0	0	0	0.436723	0.0137521	0	-0.0113208	0	0.00169159	0	0	-0.0091226	0	-0.00222122	0.141476	0	0	-0.000685891	0	0.0424911	0.0650817	-0.206965	0.0569944	0.273875	0	0
P007	0	0	0	0	0.0445925	0.12211	-0.0747883	0	0.0891387	-0.155644	0	0.129012	0	0.197428	0.130861	0.152161	0.048985	0.196467	0.199251	0	-0.0332976	0.0181891	0	0	0	0.0449389	0.234253	0	0	-0.00176377	0	0.209222	0	0	-0.0337253	-0.0405526	-0.140003	0.168742	0	0	0	0	0.1016	0.0458571	0	0.0457816	0.31946	0.0263083	0
P008	0	0	0	0	0	0.0872219	-0.162164	0	0.0328252	-0.179601	0	0.0824475	0	0.118602	0.155764	0.146312	0.0749901	0.179012	0.178476	0	-0.00812293	0.0320288	0.0416005	0	0	0.0454692	0.244296	0.000445054	0	-0.00389929	0	0.17346	0	0	0	-0.0236348	-0.176445	0.149482	0	0	0	-0.000754408	0.0761781	0.00773671	0	0.0705529	0.233561	0.0440834	0
P009	0	0	0	0	0	0.120612	-0.123506	0	0.109203	-0.126184	0	0.101676	0	0.159353	0.12623	0.147923	0.0685002	0.18593	0.185974	0	-0.00513001	0.0253101	0	0	0	0.0607917	0.256916	0	0	-0.00163925	0	0.187996	0.0104859	0	-0.0571719	-0.0248261	-0.155114	0.133481	0	0	0	0	0.0597616	0.00844597	0	0.0431448	0.265876	0.0906945	0
P010	0	0	0	0	0	0.0473866	-0.0537295	0	0.0160867	-0.144827	0	0.0909632	0	0.217206	0.138097	0.0909262	0.00420492	0.184907	0.136604	0	-0.0283376	0.0168347	0	0	0	0.0686814	0.238615	0.00113384	0	-0.00233285	0	0.140053	0	0	-0.0845523	-0.0730046	-0.199039	0.154896	0	0	-6.97511e-05	-0.00230968	0.113113	0.00707285	0	0.00972824	0.295229	0.0427938	0
P016	0	0	0	0	0.0158609	0.123932	-0.125527	0	0.107664	-0.153082	0	0.108024	0	0.135486	0.184309	0.182445	0.106072	0.155196	0.16323	0	-0.00720408	0	0	0	0	0.0643488	0.250533	0	0	-0.000357657	0	0.190846	0	0	-0.0315955	-0.0242276	-0.16812	0.136934	0	0	0	0	0.0826636	0	-0.00398483	0.0263149	0.254771	0.0664714	0
P017	0	0	0	0	0	0.0336523	-0.113316	0	0	-0.0553442	0	0	0	0.242118	0.123243	0.107579	0.00392085	0.15209	0.234708	0.00437823	-0.0438524	0.0719867	0	0	0	0.057411	0.283516	0	0	-0.00853873	0	0.239843	0.0207804	0	-0.0194267	-0.0294934	-0.0599953	0.150952	0	0	0	0	0.0186794	0.0104521	0	0.00400958	0.169618	0.0404502	0
P020	-0.00161581	0	0	0	0	0	-0.114262	0	0.0231406	-0.19035	0	0.0523521	0	0.231099	0.150382	0.118522	0.0919355	0.169457	0.157761	0	-0.00570704	0.0969132	0	0	-0.000110786	0.0232502	0.281366	0.000851087	0	-0.0130981	0	0.173824	0	0	-0.0254753	-0.0112659	-0.112308	0.149678	0	0	-8.40678e-05	0	0.109722	0.0301969	0	0.0422449	0.206867	0.027736	0
P023	0	0.0202194	0.0392991	0.0418598	0	0.33995	-0.19657	0.0223429	0.140216	-0.0600177	0	0.108704	0	0.000633113	0.161581	0.196978	0.0667436	0.134623	0.161263	0	0	0	0	0	0	0.0449341	0.0989023	0	-5.81358e-05	-0.00778929	0	0.105472	0.0738593	0	-0.071196	-1.57962e-05	-0.209716	0.172596	0	0	0	0	0.0477732	0.000163716	-0.0385641	0.136103	0.30639	0.113677	-0.0181765
P024	0	0.028116	0.0896293	0.0595858	0	0.304387	-0.167544	0.0358872	0.0694701	-0.174908	0	0.114207	0	0.167487	0.164641	0.142557	0.0898406	0.202154	0.184605	0	-0.00127548	0.00874857	0.0217696	0	0	0.0793659	0.246616	0	0	0	0	0.210878	0.0181575	0	-0.0568324	-0.0133147	-0.103394	0.138865	0	0	0	0	0.0636661	0.0146916	-0.0201714	0.0110653	0.282083	0.0655397	0
P035	0	0	0	0	0	0.166002	-0.0775653	0.014846	0.0869709	-0.0980636	-0.0421782	0.156784	0.000249608	0.0938337	0.16764	0.00664568	0.000958847	0.186273	0.195096	0	-0.00465281	0.0451269	0	0	0	0.0707732	0.220176	0	0	0	0	0.258878	0	0	-0.0349229	-0.000695768	-0.159589	0.132768	0	0	-0.00799018	-0.00141982	0.0789195	0.0158012	-0.0214038	0.0490085	0.310728	0.0792861	0
P037	0	0	0	0	0	0.11789	-0.0882092	0.0376629	0.155838	-0.14117	-0.0329332	0.143251	0	0.138363	0.125628	0.160024	0.114247	0.23441	0.18655	0.0195907	-0.030994	0	0	0	0	0.0836445	0.237595	0	0	0	0	0.185759	0.00362412	0.00606607	-0.0996563	-0.0808741	-0.119954	0.120485	0	0	0	-0.000493816	0.0760537	0.00424186	0	0.123949	0.230786	0.0203388	0
P038	0	0	0	0	0	0.0685144	-0.0920789	0	0.0897029	-0.147947	-0.0276799	0.0773558	0	0.164475	0.0684906	0.134002	0.0772719	0.175634	0.185825	0	-0.00990634	0.0186111	0	0	0	0.0390841	0.26599	0	0	-0.0061891	0	0.222718	0	0	-0.0651972	-0.0628142	-0.142358	0.146091	0	0	0	0	0.0711757	0.016118	0	0	0.27815	0.0599217	0
P039	0	0	0	0	0	0.0993822	-0.103986	0	0.0798921	-0.129739	0	0.0837651	0	0.17246	0.128987	0.153463	0.0836529	0.166885	0.195326	0	-0.00679407	0.0285498	0	0	0	0.0668623	0.267368	0.000527947	0	-0.0014022	0	0.18606	0.0123286	0.0024173	-0.0521759	-0.0472547	-0.158881	0.163452	0	0	0	0	0.0770074	0.00598906	-0.0176085	0.020025	0.277302	0.0813664	0
P049	0	0	0	0	0	0.107772	-0.153351	0	0.0896453	-0.180644	0	0.114834	0	0.190188	0.132743	0.187991	0.115116	0.183883	0.181551	0	-0.016936	0.0384097	0.0103752	0	0	0.0693506	0.195275	0	0	-0.00489535	0	0.210772	0	0	-0.0544843	-0.0620998	-0.0719932	0.127274	0	0	0	0	0.071961	0.0164863	-0.0263638	0.0204613	0.209606	0.0375552	0
P050	0	0	0	0	0.00150012	0.0635353	-0.113261	0	0.114324	-0.130991	0	0.0767497	0	0.108492	0.147625	0.159522	0.12653	0.164649	0.171943	0	-0.0246443	0.0187861	0	0	0	0.0521558	0.289692	0	0	-0.00223393	0	0.268275	0.00645533	0	-0.0441706	-0.0396364	-0.143748	0.159126	0	0	-0.000389706	0	0.0709422	0.0205321	0	0.00382418	0.257838	0.0845796	0
P051	0	0	0	0	0	0.0793895	-0.0930577	0	0.0479028	-0.100687	0	0.0653284	0	0.17742	0.106019	0.154697	0.0931721	0.137946	0.154341	0	-0.00475072	0.0124636	0	0	0	0.055806	0.250481	0	0	-0.00320594	0	0.214034	0	0	-0.0183966	-0.0331676	-0.17265	0.177539	0	0	0	-0.00270134	0.089586	0	-0.00936159	0.0394661	0.283054	0.0842124	0
P052	0	0	0	0	0	0.0673672	-0.0880725	0	0.091041	-0.146947	-0.0166403	0.129213	0	0.21688	0.166441	0.125922	0.075935	0.175552	0.183138	0	-0.01538	0.0130454	0	0	0	0.0534179	0.211987	0	0	-0.0025865	0	0.254053	0.00190224	0	-0.0528381	-0.0419857	-0.106436	0.15228	0	0	-0.000783903	0	0.0752831	0	-0.0040647	0.0360068	0.246112	0.082471	0
P053	0	0	0	0	0	0.00920968	-0.166878	0	0.0179684	-0.115603	0	0.0666678	0	0.209729	0.178436	0.178341	0.126568	0.189068	0.205862	0	-0.0170738	0.0563327	0	0	0	0.0193203	0.299162	0	0	-0.00582481	0	0.184569	0.0239254	0	-0.0338393	-0.00700041	-0.0806065	0.111605	0	0	0	0	0.0971389	0.0470816	0	0.0520372	0.233532	0.0508686	0
P054	0	0	0	0	0	0.109714	-0.0717384	0	0.0512236	-0.0766389	0	0.109081	0	0.208464	0.126145	0.189225	0.163918	0.190623	0.167021	0	-0.0319427	0.0132497	0	0	0	0.0679165	0.252736	0	0	0	0	0.210005	0.00687774	0.00590049	-0.0218915	-0.025379	-0.185686	0.153341	0	0	-0.0137855	0	0.0887953	0	0	0.00237618	0.329126	0.163502	0
P059	0	0	0	0	0	0.239442	-0.141837	0.0133229	0.0892134	-0.155352	-0.0175386	0.151574	0	0.0591428	0.156226	0.107977	0.0532235	0.182213	0.186707	0	-0.0219011	0.0394304	0	0	0	0.0482829	0.217642	0	0	0	0	0.180837	0.00703766	0	-0.0290139	-0.0172008	-0.176231	0.149348	0	0	0	-0.000925185	0.073654	0	-0.0179346	0.0446417	0.372445	0.0285233	0
P064	0	0	0	0	0	0.0886605	-0.108505	0	0.00866552	-0.202168	0	0.0864219	0	0.131999	0.157803	0.124807	0.0968718	0.205416	0.223362	0	-0.0248298	0.0734007	0	0	0	0.082624	0.21845	0	0	-0.00135143	0	0.203022	0.00748476	0	-0.0736176	-0.00341741	-0.203544	0.161975	0	0	-0.00946937	0	0.0619959	0	-0.00986829	0.0409813	0.18794	0.0263948	0
P068	0	0	0	0	0.000315492	0.0331994	0	0	0.128838	-0.195294	0	0.09184	0	0.167555	0.0922136	0.220718	0.0584965	0.220313	0.186835	0	-2.08873e-05	0.0129039	0.0875915	0	0	0.0643878	0.313088	0	0	-0.000100476	0	0.0946615	0	0	0	-0.0128547	-0.197115	0.155487	0.00440706	0	0	0	0.0539142	0.0205809	0	0	0.343699	0.0225623	0
P077	0	0	0	0	0	0	-0.0997394	0	0	0	0	0	0	0.261448	0	0.179241	0.0584115	0	0.0972851	0.0650001	0	0.0889532	0	0	0	0.00257551	0.199621	0	0	-0.00950013	-0.000787482	0.283013	0	0	-0.0843079	-0.0819251	-0.311918	0.218487	0	1.62538e-06	0	0	0.046607	0.00980585	-0.0278973	0	0.334315	0.136789	0
P079	0	0	0	0	0.0216524	0.00665913	-0.125969	0	0	-0.105509	0	0.0289343	0	0.167228	0.0941756	0.1303	0.173705	0.163395	0.210645	0	-0.0270056	0.0509482	0	0	0	0.0529741	0.299112	0.00198687	0	-0.0229145	0	0.165375	0	0	0	-0.00839699	-0.0470483	0.185259	0	0	0	0	0.0875736	0.0125003	-0.0187161	0.00887176	0.213416	0.0642247	0
P080	0	0	0	0	0	0.0946727	-0.118119	0	0.089298	-0.149615	0	0.102341	0	0.157438	0.151414	0.166004	0.0890342	0.172101	0.181436	0	-0.00849087	0.00916748	0	0	0	0.0532296	0.262678	0	0	-0.00312597	0	0.19619	0.00354715	0	-0.0395873	-0.0241382	-0.162207	0.145927	0	0	0	0	0.070083	0.000136475	0	0.0213809	0.273555	0.0763279	0
P085	0	0	0	0	0	0.0130815	-0.0703579	0	0.0147215	-0.148388	0	0.0682684	0	0.155096	0.142513	0.120204	0.0857948	0.149305	0.183792	0	-0.0156003	0.0307838	0	0	0	0.0415098	0.246419	0	0	-0.00975899	0	0.117095	0	0	0	-0.0475639	-0.185596	0.202268	0	0	0	0	0.0801621	0.000307092	0	0.0423589	0.2781	0.0671033	0
P092	0	0	0	0	0.00561626	0.0137223	-0.0974052	0	0.0187	-0.130049	0	0.0780416	0	0.137042	0.184077	0.127451	0.0600439	0.150931	0.177338	0	-0.0171864	0.0163325	0	0	0	0.0697596	0.246488	0.00254045	0	-0.0207696	0	0.170495	0.0141684	0.000711329	-0.0621071	-0.0263786	-0.144892	0.154914	0	0	0	-0.00809253	0.0853133	0	-0.016792	0.0798906	0.286774	0.0800711	0
P094	0	0	0	0	0	0.0120631	-0.0933748	0	0.100436	-0.156351	-0.0213742	0.0950888	0	0.159544	0.126534	0.0966817	0.0751882	0.153659	0.182243	0	-0.0177851	0.00366138	0	0	0	0.0775627	0.281099	0	0	-0.00891661	0	0.109577	0	8.66725e-05	-0.0691752	-0.0731309	-0.175582	0.135533	0	0	-0.00100874	0	0.0732848	0	0	0	0.214106	0.0943036	0
P095	0	0	0	0	0	0	-0.0677098	0	0	0	0	0	0	0.0783282	0	0.0137541	0.0924498	0.0184929	0.120639	0	0	0.0111176	0.233351	0	0	0.110394	0.370953	0	0	0	0	0.00309513	0	0	0	-0.00416698	-0.070574	0.170036	0	0	0	-0.00177411	0.207567	0	0	0	0.0657348	0.0100875	0
P097	0	0	0	0	0	0.155801	-0.14013	0	0.112358	-0.143814	0	0.120508	0	0.163655	0.119577	0.166676	0.0928722	0.197838	0.190652	0	-0.012941	0.0211033	0	0	0	0.0635577	0.236195	0	0	-2.02357e-05	0	0.220175	0	0	-0.056954	-0.0266658	-0.146226	0.131405	0	0	0	-0.000868779	0.0463828	0.00118895	0	0.0242349	0.261016	0.0620834	0
P098	0	0	0	0	0	0	-0.0901932	0	0.0200093	-0.0593395	0	0.0207883	0	0.214187	0.12034	0.0981335	0.0911414	0.145538	0.203153	0	-0.01243	0.0366986	0	0	0	0.0487836	0.236498	0.000849601	0	-0.00893644	0	0.159172	0	0	-0.0498656	-0.0909296	-0.0711043	0.153314	0	0	-7.28211e-06	-0.0134714	0.0911462	0.0225037	-0.0404398	0.0320361	0.218217	0.0155637	0
P100	0	0	0	0	0	0.107903	-0.109028	0.0178921	0.0901488	-0.168308	-0.00546487	0.145844	0.00169907	0.133289	0.18443	0.155767	0.108879	0.187348	0.172198	0	-0.00771185	0.024316	0.00205936	0	0	0.0683364	0.27814	0	0	0	0	0.173308	0	0	-0.0176965	-0.0196006	-0.14577	0.142102	0	0	0	-0.00238364	0.0608372	0	0	0.0635501	0.265996	0.0700067	0
P109	0	0	0	0	0	0.0715121	-0.0372683	0	0	-0.144844	0	0.131083	0	0.183512	0.133258	0.0858231	0.119772	0.265064	0.188079	0	-0.0417562	0.00141731	0	0	0	0.0421766	0.163829	0.00678727	0	-0.00270978	0	0.321462	0.00753817	0	-0.154477	-0.00948721	-0.190876	0.0866583	0	0	-0.00176022	0	0.111577	0.00750659	-0.0431607	0	0.240737	0	0
P110	0	0	0	0	0	0.113345	-0.102145	0	0.107719	-0.138428	0	0.13444	0	0.0610999	0.136667	0.176917	0.234024	0.206948	0.199662	0	-0.023516	4.5668e-06	0	0	0	0.0815663	0.271952	0.000594047	0	-0.000914954	0	0.196671	0	0.00294561	-0.0661949	-0.0352193	-0.138777	0.166093	0	0	0	-0.00250511	0.114395	0.00438132	-0.0340367	0	0.213207	0.0649438	0
P111	0	0	0	0	0	0.0377278	-0.0423649	0	0.0574904	-0.111443	0	0.0626894	0	0.160773	0.124795	0.145213	0.0814916	0.171521	0.195643	0	-0.0124474	0.0501832	0	0	0	0.047184	0.214201	0	0	-0.0134224	0	0.202411	0	0	-0.000209043	-0.032418	-0.144297	0.150292	0	0	0	0	0.0907257	0.0249797	0	0.0458831	0.210819	0.0494577	0
P112	0	0	0	0	0.047599	0.241129	-0.167036	0.117297	0.169354	-0.0956083	0	0.136112	0	0.123246	0.154615	0.130266	0.0457193	0.175928	0.174076	0	-0.0122221	0.00179656	0.0152439	0	0	0.0652344	0.312449	0	0	-8.81453e-06	0	0.258858	0.0106876	0.00431711	-0.0381878	-0.00854316	-0.14126	0.127336	0	0	0	-0.000547675	0.0678586	0	-0.0123895	0	0.248239	0.135863	0
P114	0	0	0	0	0	0.0654024	-0.108302	0	0.0845121	-0.150442	0	0.0859731	0	0.16944	0.137434	0.16644	0.0725498	0.175502	0.185971	0	-0.013099	0.0107149	0.00428612	0	0	0.061747	0.274072	0	0	-0.00180283	0	0.20397	0.00760347	0	-0.0336485	-0.0310415	-0.154491	0.132068	0	0	0	0	0.0585936	0	0	0.0237189	0.266907	0.0865686	0
P122	0	0	0	0	0	0	-0.00972422	0	0	0	0	0	0	0	0.025839	0.2334	0.00099745	0.102077	0.227194	0.0261508	-0.0318708	0.00700006	0.045702	0	0	0	0.193281	0	0	-0.0704549	0	0.204339	0	0	-0.0548432	0	-0.052432	0.103935	0	0	-0.01337	-0.0327743	0.145648	0.0726831	0	0	0.239561	0.07732	0
P127	0	0	0	0	0	0.100793	-0.140823	0	0.0900104	-0.169155	0	0.0861827	0	0.155378	0.118345	0.129823	0.0763591	0.175219	0.17251	0	-0.00185808	0.0153714	0	0	0	0.0590517	0.258596	0	0	-0.000818818	0	0.195398	0	0	-0.0486744	-0.0396854	-0.140146	0.147975	0	0	0	-0.000131811	0.0634192	0.00395218	-0.00360194	0.00262468	0.254709	0.0683842	0
P130	0	0	0	0	0	0.0950817	-0.125662	0	0.0945191	-0.159295	0	0.0928976	0	0.151853	0.159127	0.182278	0.0890764	0.161439	0.175865	0	-0.00815514	0.00322667	0	0	0	0.0473533	0.262765	0	0	-0.00161389	0	0.216414	0.0091203	0	-0.0446097	-0.0227135	-0.14045	0.122009	0	0	0	0	0.0495191	0	-0.0013314	0.0272847	0.268199	0.0834272	0
P138	0	0	0	0	0	0.115579	-0.0747131	0	0.0316117	-0.103253	0	0.0957289	0	0.136412	0.125673	0.184054	0.18275	0.182429	0.191222	0.00896573	-0.0426916	0.0190904	0	0	0	0.0656899	0.237724	0	0	-0.00282476	0	0.206379	0	0	-0.0308295	-0.0172863	-0.145694	0.13851	0	0	0	0	0.0539287	0.0121681	-0.0143581	0.0445858	0.259074	0.0509924	0
P140	0	0	0	0	0.00164278	0	-0.131376	0	0.0452634	-0.0817655	0	0.0149412	0	0.191832	0.196011	0.213802	0.0895515	0.151813	0.156129	0	-0.0545167	0.00582741	0	0	0	0.01223	0.234777	0.000963432	0	-0.0171398	0	0.114427	0	0	-0.052821	-0.0966591	-0.224668	0.100896	0	0	0	0	0.0501622	1.86055e-05	0	0	0.123616	0.178388	-0.0356926
P142	0	0	0	0	0	0.107335	-0.0837477	0	0.108011	-0.148876	-0.0110492	0.100624	0	0.166817	0.148361	0.154123	0.0864876	0.174452	0.167576	0	-0.00655971	0.0247344	0	0	0	0.0487726	0.281942	0	0	-0.00330942	0	0.20115	0.00390274	0.000266671	-0.0254284	-0.0352485	-0.122117	0.140316	0	0	0	0	0.0623394	0	-0.00308159	0.0459507	0.250652	0.0857716	0
P143	0	0	0	0	0	0.128937	-0.0970467	0.00985716	0.11215	-0.143622	-0.000695409	0.113291	0	0.155373	0.12203	0.148675	0.0804848	0.197526	0.185013	0	-0.0113843	0.0140665	0.0170921	0	0	0.07398	0.271859	0	0	-5.82812e-05	0	0.210309	0	0	-0.0547299	-0.03241	-0.161966	0.140776	0	0	0	0	0.0637295	0	-0.00405354	0.0227537	0.287061	0.0782104	0
P144	0	0	0	0	0	0.0180653	-0.133632	0	0.0453645	-0.0805028	0	0.0658089	0	0.212283	0.128681	0.136449	0.0700942	0.154462	0.191894	0	-0.0346127	0.0332839	0	0	0	0.0455485	0.248191	0	0	-0.00678496	0	0.167975	0	0	-0.0101444	-0.0131799	-0.164574	0.154528	0	0	0	0	0.0555088	0	-0.00862668	0	0.262963	0.136878	0
P152	0	0	0	0	0	0.120453	-0.1232	0.0843676	0.156879	-0.132188	0	0.148741	0	0.0678972	0.0779776	0.106025	0.161151	0.128634	0.149568	0	-0.000435123	0.00864179	0	0	0	0.0148213	0.210502	0	0	0	0	0.269498	0	0	-0.0320937	-0.0578034	-0.181656	0.170387	0	0	-0.0636835	0	0.0680199	0.0796833	-0.00211407	0.108443	0.294945	0.00992127	0
P154	0	0	0	0	0	0.0866767	-0.151694	0.0243064	0.199284	-0.0853246	0	0.0947991	0	0.159682	0.146462	0.139207	0.0622957	0.167058	0.160352	0.00703054	-0.016141	0.0052663	0	0	0	0.0829884	0.232639	0	0	0	0	0.14003	0.00926914	0.00333933	-0.0232764	-0.0140783	-0.186333	0.139676	0	0	0	0	0.0712027	0.00210499	0	0	0.18726	0.0546005	0
P155	0	0	0	0	0	0.0904356	-0.112152	0	0.0810989	-0.161863	0	0.0934956	0	0.17139	0.142825	0.169872	0.0762151	0.175697	0.175437	0	-0.00684087	0.0244239	0	0	0	0.0515546	0.280428	0	0	-0.00355269	0	0.185893	0	0	-0.0347093	-0.0262063	-0.140316	0.137355	0	0	0	0	0.0677709	0	0	0	0.283469	0.0791127	0
P158	0	0	0	0	0.0740353	0.119337	-0.0642872	0	0.105384	-0.0517006	0	0.092425	0	0.202702	0.032249	0.103584	0.074498	0.110618	0.213579	0	-0.0729784	0.0105589	0	0	0	0.0714888	0.144377	0	0	-0.00611249	0	0.0367478	0	0	-0.0110813	-0.0385036	-0.305363	0.128998	0	0	0	0	0.0695497	0.0158053	0	0	0.299871	0.11119	0
P159	0	0	0	0	0	0	-0.0963006	0	0.0299452	-0.119238	0	0.0396172	0	0.199038	0.128768	0.203431	0.10323	0.154965	0.178997	0	-0.0106131	0.0318632	0	0	0	0.0594255	0.261635	0.000469878	0	-0.00662281	0	0.160572	0	0	-0.0285925	-0.0243421	-0.172697	0.16779	0	0	0	0	0.0777148	0.0035099	0	0.0458566	0.268781	0.13562	0
P169	0	0	0	0	0	0.0924497	-0.138754	0	0.101237	-0.134087	-0.0103681	0.0813558	0	0.114086	0.146739	0.159422	0.0757886	0.192496	0.210736	0	-0.0127764	0.00114147	0	0	0	0.0546408	0.255731	8.88506e-05	0	-0.00300762	0	0.233502	0.00129671	0	-0.0421598	-0.0326366	-0.130201	0.118363	0	0	0	-0.00218022	0.0708962	0	-0.00513428	0.0209406	0.282121	0.0771424	0
P170	0	0	0	0	0	0	-0.110543	0	0.0482977	-0.119082	-0.0248679	0.0721267	0	0.181912	0.143494	0.184113	0.0992525	0.176043	0.173779	0	-0.00688889	0.0127149	0	-0.000182591	0	0.0533262	0.291327	0.000246519	0	-0.00194852	0	0.186505	0.00744442	5.29867e-05	-0.047773	-0.0305922	-0.194389	0.154669	0	0	0	0	0.0748092	0.00336397	0	0.0086727	0.252369	0.0631963	0
P174	0	0	0	0	0	0.0631266	-0.0917823	0	0.0784621	-0.138911	0	0.0825425	0	0.17501	0.125465	0.158501	0.0707999	0.178363	0.186795	0	-0.00844986	0.0247273	0.0018885	0	0	0.0585467	0.276506	0	0	-0.00296847	0	0.203193	0	0	-0.0324291	-0.0258644	-0.170026	0.148237	0	0	0	0	0.0645397	0	0	0	0.271515	0.0891646	0
P181	0	0	0	0	0	0.0599644	-0.121997	0	0.0692937	-0.129582	0	0.0477755	0	0.144876	0.0798736	0.127962	0.0555542	0.163333	0.190324	0.00858691	-0.0263955	0.043192	0	0	0	0.0592826	0.214006	0.00226479	0	-0.0118424	0	0.19201	0	0	-0.0218578	-0.0277956	-0.143149	0.158611	0	0	0	-0.00152177	0.0940553	0.0395655	-0.0297675	0.0120506	0.267764	0.094536	0
P183	0	0	0	0	0	0	-0.0896562	0	0	-0.121464	0	0.0880778	0	0.199182	0.210406	0.133979	0.186445	0.155237	0.223269	0	-0.0286698	0.0149574	0.0333016	0	0	0.0358514	0.204743	0.00173619	0	-0.00401667	0	0.183989	0	0	-0.00139514	-0.123438	-0.0901665	0.154599	0	0	0	0	0.109102	0.0160722	-0.00765991	0.137347	0.290916	0.172154	0
P188	0	0	0	0	0	0.0577068	-0.106791	0	0.0704986	-0.1479	0	0.0863688	0	0.162547	0.137686	0.163332	0.0877756	0.171611	0.179313	0	-0.00839444	0.0180023	0	0	0	0.0598288	0.252274	0	0	-0.00465008	0	0.183092	0.000179192	0	-0.044276	-0.0314089	-0.144817	0.146382	0	0	0	0	0.0680671	0	0	0.0362559	0.257848	0.0808541	0
P199	0	0	0	0	0	0.0952788	-0.10489	0	0.0692326	-0.134365	0	0.114189	0	0.124434	0.145949	0.151464	0.0678234	0.182944	0.195036	0	-0.00772865	0.00531644	0.00389612	0	0	0.0497418	0.233605	0	0	-0.000344253	0	0.23032	0.00442863	0	-0.0640969	-0.0237232	-0.156239	0.129437	0	0	0	0	0.0723331	0.026571	0	0.016391	0.27752	0.072182	0
P200	0	0	0	0	0.0953686	0.122234	-0.119045	0	0.0683853	-0.182306	0	0.0974527	0	0.0994958	0.180457	0.148864	0.118872	0.190311	0.189537	0	-0.00534185	0.00237828	0.0520924	0	0	0.0480989	0.259197	0	0	-0.00580726	0	0.159163	0	0	-0.0443092	-0.0124288	-0.202529	0.117984	0	0	0	0	0.056914	0	0	0.0407454	0.125111	0.0946991	0
P202	0	0	0	0	0	0.152799	-0.0640928	0	0.0613117	-0.152853	0	0.107879	0	0.14751	0.126848	0.156762	0.0764228	0.215985	0.215023	0.00492531	-0.0159161	0.0472123	0	0	0	0.0663254	0.253118	0	0	-0.00129386	0	0.163363	0.0213401	0	-0.0518903	-0.00179716	-0.118651	0.118319	0	0	0	0	0.054179	0	-0.0277566	0.110624	0.307591	0.076932	0
P203	0	0	0	0	0	0.0611452	-0.0904791	0	0.0684728	-0.154321	-0.0447774	0.100125	0	0.151963	0.197222	0.16421	0.10168	0.169715	0.175235	0	-0.0114888	0.019241	0	0	0	0.0429108	0.297784	0	0	-0.00372496	-0.0222708	0.213759	0.0082275	2.44088e-06	-0.076178	-0.0134166	-0.130213	0.10044	0	0	0	0	0.0528975	0	-0.0121443	0.071883	0.274727	0.0748505	0
P204	0	0	0	0	0	0.0974574	-0.080576	0	0.0841435	-0.161664	0	0.0895265	0	0.170024	0.112934	0.144836	0.0715801	0.177854	0.18735	0	-0.00506552	0.0313166	0.00154936	0	0	0.0729188	0.251886	0.000788349	0	-0.00125952	0	0.16794	0.0086147	0	-0.0558064	-0.0278082	-0.172555	0.159283	0	0	0	0	0.0765549	0.0140465	-0.00271046	0.0228282	0.276586	0.0884227	0
P205	0	0	0	0	0	0.00324677	-0.149342	0	0.040588	-0.177671	0	0.0711671	0	0.109576	0.166775	0.115593	0.0931174	0.13101	0.152849	0	-0.000263049	0.00353967	0.0201774	0	0	0.0373405	0.232497	0	0	-0.00220319	0	0.241202	0	0	-0.00431497	-0.0396517	-0.175002	0.172486	0	0	0	-0.00379052	0.0960722	0.0118427	-0.0103178	0.013647	0.242492	0.132468	0
P213	0	0	0	0	0	0.198543	-0.167987	0.0332238	0.0990016	-0.146379	0	0.0921064	0	0.134635	0.166837	0.12287	0.055129	0.179772	0.198868	0.00342139	-0.0197073	0.012724	0.010897	0	0	0.051717	0.240327	0	0	0	-0.000180243	0.235824	0.0284822	0	-0.0201487	-0.00847406	-0.159982	0.105282	0	0	0	0	0.0459327	0.017971	0	0.0390029	0.248575	0.0692122	0
P214	0	0	0	0	0	0.102833	-0.116467	0	0.0647047	-0.141448	-0.00202682	0.111238	0	0.14149	0.119426	0.155687	0.0912102	0.231251	0.172716	0.00668569	-0.0203438	0.00231746	0	0	0	0.0839429	0.275689	0	0	-0.000974383	0	0.178439	0.0046137	0.00124933	-0.0269401	-0.0323743	-0.157679	0.140281	0	0	0	0	0.0732396	0	-0.000516132	0.0377043	0.278865	0.0682241	0
P217	0	0	0	0	0	0.0938124	-0.0836199	0	0.0680044	-0.148123	-0.0613541	0.112966	0	0.207247	0.0887312	0.105411	0.0140669	0.214423	0.170712	0.0341845	-0.052402	0.0405257	0.0415903	0	0	0.0417924	0.225951	0.00724754	0	0	0	0.195583	0	0	-0.0372191	-0.0121734	0	0.14727	0	0	0	0	0.0691186	0.0381468	0	0.027484	0.209309	0.0480487	0
P219	0	0	0	0	5.47964e-05	0.00974052	-0.020156	0	0.0504612	-0.157902	0	0.0636204	0	0.18352	0.107523	0.12736	0.0857264	0.176401	0.202174	0	-0.0143947	0.0572967	0	0	0	0.063388	0.269799	0	-0.000352172	-0.0202421	0	0.188873	0.00355376	0	-0.0376014	-0.027774	-0.161102	0.173997	0	0	0	0	0.0662522	0.0119877	-0.00955067	0.0188937	0.272966	0.0683719	0
[truncated: 689 more columns]

## Sheet: leaf_only_regulators
	AT1G01210	AT1G01380	AT1G01720	AT1G02220	AT1G02230	AT1G03040	AT1G04100	AT1G05710	AT1G06040	AT1G06070	AT1G06660	AT1G07050	AT1G08970	AT1G10170	AT1G10585	AT1G12630	AT1G13260	AT1G13960	AT1G14580	AT1G14600	AT1G14900	AT1G15780	AT1G16060	AT1G16070	AT1G17040	AT1G17590	AT1G18330	AT1G18710	AT1G18750	AT1G18950	AT1G19050	AT1G19485	AT1G21450	AT1G21600	AT1G22490	AT1G24190	AT1G24210	AT1G25440	AT1G25550	AT1G25560	AT1G25580	AT1G26260	AT1G26330	AT1G26470	AT1G26960	AT1G27045	AT1G27050	AT1G27360	AT1G28050
non-zero	67	1	1	55	6	3	68	1	9	6	61	8	59	54	62	43	20	68	68	68	1	68	1	66	1	6	67	9	4	68	65	6	68	1	68	1	68	1	1	1	1	2	1	42	1	68	2	1	6
mean	-0.125051	0.00147328	0.000318678	0.0537419	-0.00211605	0.00236387	0.403418	-0.000761685	0.0163577	-0.00500195	-0.0863768	0.00626914	-0.0970772	0.0498312	0.0988479	-0.0377475	0.00743729	0.29826	-0.365372	0.185752	-0.00350668	0.270625	2.08706e-05	-0.141867	0.000985958	-0.0119379	0.21469	-0.00646576	0.00265828	0.568173	-0.0846132	0.00659694	0.213176	-0.00314561	0.378142	0.000778599	0.39313	-0.000800923	0.00425905	5.18146e-05	0.00169337	-0.00145686	-0.000180455	-0.0239994	0.00192273	0.841907	-0.00540975	-1.95294e-05	-0.0063214
median	-0.126838	0	0	0.0458622	0	0	0.421526	0	0	0	-0.0818056	0	-0.0859731	0.0505804	0.0964382	-0.0124594	0	0.299545	-0.364454	0.186597	0	0.274732	0	-0.140145	0	0	0.212437	0	0	0.551564	-0.0859511	0	0.202989	0	0.363962	0	0.385457	0	0	0	0	0	0	-0.00877718	0	0.851496	0	0	0
min	-0.216454	0	0	0	-0.0726584	0	0.16541	-0.0517946	0	-0.135596	-0.25755	0	-0.524269	0	0	-0.270051	0	0.0458665	-0.542572	0.00501271	-0.238455	0.0530359	0	-0.457912	0	-0.18745	0	-0.235132	0	0.216201	-0.182516	0	0.00349715	-0.213902	0.111736	0	0.181014	-0.0544628	0	0	0	-0.0520724	-0.0122709	-0.562067	0	0.565056	-0.284407	-0.001328	-0.222812
max	0	0.100183	0.0216701	0.217053	0	0.0866695	0.625491	0	0.2867	0	0	0.129017	0	0.205268	0.217946	0	0.101402	0.483833	-0.162058	0.440162	0	0.577605	0.0014192	0	0.0670452	0	0.487588	0	0.0840276	0.882077	0	0.176007	0.504216	0	0.926017	0.0529447	0.822794	0	0.289615	0.00352339	0.115149	0	0	0	0.130745	1.0469	0	0	0
P002	-0.0507834	0	0	0.217053	0	0	0.544801	0	0	0	-0.0021364	0	-0.206236	0.00128256	0.0831457	-0.116301	0	0.483833	-0.221212	0.149123	0	0.357372	0	-0.172485	0	0	0.229605	0	0	0.558613	-0.0891893	0	0.251459	0	0.29103	0	0.243295	0	0	0	0	0	0	-0.0291052	0	0.988087	0	0	-0.01506
P004	-0.119642	0	0	0.181605	0	0	0.16541	0	0	0	-0.15816	0	-0.0426837	0.0269365	0.217946	0	0	0.386141	-0.457143	0.0251264	0	0.385746	0	-0.109574	0	0	0.339158	0	0	0.68216	-0.130402	0	0.316537	0	0.400195	0	0.415334	0	0	0	0	0	0	0	0	0.882601	0	0	0
P007	-0.116808	0	0	0	0	0	0.429123	0	0	0	-0.0274012	0	-0.116828	0.00801376	0.0877301	0	0	0.215658	-0.350551	0.223927	0	0.172628	0	-0.180209	0	0	0.260313	0	0	0.539873	-0.0698242	0	0.188395	0	0.362075	0	0.258053	0	0	0	0	0	0	0	0	0.827952	0	0	0
P008	-0.148324	0	0	0.11157	0	0	0.402987	0	0	0	-0.0765892	0	-0.0491581	0.029034	0.102269	0	0	0.269499	-0.361979	0.229228	0	0.310013	0	-0.164938	0	0	0.195634	0	0	0.488509	-0.0801744	0	0.187287	0	0.331457	0	0.385616	0	0	0	0	0	0	-0.0402771	0	0.883643	0	0	0
P009	-0.147965	0	0	0.0844537	0	0	0.409497	0	0	0	-0.0482807	0	-0.104594	0.0154894	0.148335	-0.0579214	0	0.325712	-0.400929	0.213146	0	0.314704	0	-0.163032	0	0	0.210828	0	0	0.647288	-0.0902023	0	0.225968	0	0.393264	0	0.453901	0	0	0	0	0	0	0	0	0.860916	0	0	0
P010	-0.112066	0	0	0.0958693	0	0	0.49587	0	0	0	-0.214831	0	-0.152098	0.0394412	0.108116	0	0	0.304161	-0.41318	0.245018	0	0.278103	0	-0.249529	0	0	0.242314	0	0	0.660275	-0.0820347	0	0.192076	0	0.372175	0	0.444267	0	0	0	0	0	0	0	0	0.813071	0	0	0
P016	-0.14827	0	0	0.0302475	0	0	0.440985	0	0	0	-0.0712687	0	-0.0869858	0.046753	0.0768394	-0.00766016	0	0.28927	-0.353366	0.156405	0	0.277688	0	-0.144181	0	0	0.228502	0	0	0.556237	-0.0531481	0	0.200454	0	0.334723	0	0.383782	0	0	0	0	0	0	-0.00841936	0	0.868413	0	0	0
P017	-0.123748	0	0	0.166777	-0.0726584	0	0.305115	0	0	0	0	0.055182	-0.21489	0	0.139576	0	0.0511205	0.348501	-0.350712	0.312685	0	0.366085	0	-0.116389	0	-0.167616	0.307283	0	0	0.829657	-0.176394	0	0.201298	0	0.555328	0	0.536489	0	0	0	0	0	0	-0.0540614	0	0.696394	0	0	-0.152109
P020	-0.117644	0	0	0	0	0	0.388217	0	0	0	0	0	0	0	0	0	0	0.31161	-0.162058	0.164749	0	0.163012	0	-0.0559511	0	0	0.2134	0	0	0.3267	-0.0509615	0	0.113629	0	0.333129	0	0.453436	0	0	0	0	0	0	-0.0149465	0	0.8302	0	0	0
P023	-0.0854204	0	0	0	0	0	0.353328	0	0	-0.0247603	0	0	-0.0832396	0	0.0731144	-0.0281577	0.0134028	0.412684	-0.444784	0.0572591	0	0.155118	0	-0.079204	0	0	0.209227	0	0.00466981	0.475682	-0.087335	0	0.24691	0	0.48857	0	0.274572	0	0	0	0	0	0	-0.0224688	0	0.822242	0	0	0
P024	-0.216454	0	0	0.0990564	-0.00338776	0	0.557862	0	0.0286272	0	-0.121231	0	-0.0286218	0	0.0722956	0	0	0.338508	-0.341553	0.153259	0	0.30716	0	-0.231127	0	0	0.208689	0	0.0840276	0.585229	-0.182516	0.0350619	0.279285	0	0.482789	0	0.485168	0	0	0	0	-0.0469938	0	0	0	0.888062	0	0	0
P035	-0.0962102	0	0	0	0	0	0.41041	0	0	0	-0.0593729	0	-0.0741099	0.0992617	0	0	0	0.251984	-0.320887	0.178679	0	0.225703	0	-0.102316	0	0	0.161843	0	0	0.445099	-0.0718168	0	0.18603	0	0.345894	0	0.285976	0	0	0	0	0	0	-0.0471068	0	0.795311	0	0	0
P037	-0.188449	0	0	0.0558706	0	0	0.463255	0	0	0	0	0	0	0.0602094	0.0148096	-0.0949398	0.0103	0.301927	-0.342297	0.11907	0	0.182546	0	-0.388315	0	0	0.153414	0	0	0.46495	-0.111261	0	0.146141	0	0.391527	0	0.211836	0	0	0	0	0	0	0	0	0.817908	0	0	0
P038	-0.162901	0	0	0	0	0	0.320304	0	0	0	-0.0892523	0	-0.024522	0.155058	0.0450169	0	0	0.325188	-0.276177	0.175034	0	0.160619	0	-0.143672	0	0	0.195722	0	0	0.411475	-0.144034	0	0.17335	0	0.306246	0	0.262587	0	0	0	0	0	0	-0.00900975	0	0.897497	0	0	0
P039	-0.118652	0	0	0.0763654	0	0	0.400759	0	0	0	-0.0659905	0	-0.0616073	0.1041	0.0769014	-0.0743655	0	0.259948	-0.369878	0.163457	0	0.242151	0	-0.0305866	0	0	0.259622	-2.54892e-05	0	0.479723	-0.0967925	0	0.208207	0	0.411365	0	0.328085	0	0	0	0	0	0	-0.00705476	0	0.852297	0	0	0
P049	-0.150776	0	0	0.03129	0	0	0.437424	0	0	0	-0.0259946	0	-0.0610544	0.0919314	0.185293	-0.0829154	0	0.221561	-0.409139	0.123765	0	0.351969	0	-0.266243	0	0	0.23889	0	0	0.554157	-0.117924	0	0.171304	0	0.327418	0	0.402064	0	0	0	0	0	0	0	0	0.748962	0	0	0
P050	-0.11104	0	0	0.030065	0	0	0.415415	0	0	0	-0.0342707	0	-0.0758824	0.0554159	0.0771033	-0.00587598	0	0.314545	-0.350282	0.200947	0	0.287405	0	-0.150282	0	0	0.194941	0	0	0.554146	-0.0901393	0	0.220663	0	0.332504	0	0.345873	0	0	0	0	0	0	-0.0188831	0	0.868517	0	0	0
P051	-0.113257	0	0	0.0453173	0	0	0.441993	0	0	0	-0.0660096	0	-0.0867687	0.0491373	0.0831258	0	0	0.269771	-0.378469	0.154458	0	0.257794	0	-0.114221	0	0	0.210925	0	0	0.526596	-0.0630887	0	0.200633	0	0.321302	0	0.332004	0	0	0	0	0	0	-0.00570873	0	0.867067	0	0	0
P052	-0.139473	0	0	0.0608599	0	0	0.414696	0	0	0	-0.0783273	0	-0.101896	0.0320106	0.113477	-0.0247346	0	0.29756	-0.376648	0.19687	0	0.287734	0	-0.145435	0	0	0.214065	0	0	0.587736	-0.0897265	0	0.209314	0	0.371873	0	0.399787	0	0	0	0	0	0	-0.00990135	0	0.856962	0	0	0
P053	-0.105803	0	0	0	0	0	0.409225	0	0	0	-0.0822621	0	0	0.050872	0.0515501	-0.0309773	0	0.231578	-0.316962	0.145763	0	0.233563	0	-0.151016	0	0	0.210273	0	0	0.447498	-0.0759277	0	0.146643	0	0.423875	0	0.410121	0	0	0	0	0	0	-0.0346037	0	0.743605	0	0	0
P054	-0.123315	0	0	0.0875033	0	0	0.423873	0	0	0	-0.0857447	0	-0.0148083	0.0550074	0.108592	-0.0668452	0.00154346	0.259061	-0.361911	0.233354	0	0.27161	0	-0.149899	0	0	0.16802	0	0	0.532641	-0.072197	0	0.160737	0	0.359149	0	0.295414	0	0	0	0	0	0	0	0	0.85285	0	0	0
P059	-0.126859	0	0	0.0795955	0	0	0.496085	0	0	0	-0.0758945	0	-0.134471	0.0639245	0.0897241	0	0	0.309429	-0.371069	0.189896	0	0.275122	0	-0.179056	0	0	0.221241	0	0	0.519281	-0.000252644	0	0.204207	0	0.372026	0	0.379311	0	0	0	0	0	0	-0.0271793	0	0.827443	0	0	0
P064	-0.138331	0	0	0.0728032	0	0	0.446785	0	0	0	-0.0897092	0	-0.101968	0.056377	0.0929447	0	0.00474643	0.299156	-0.325072	0.141344	0	0.202602	0	-0.0954029	0	0	0.235702	0	0	0.53804	-0.147408	0	0.213618	0	0.22106	0	0.358104	0	0	0	0	0	0	-0.029575	0	0.806245	0	0	0
P068	-0.000132721	0	0	0.0879369	0	0	0.483475	0	0	0	-0.198249	0.129017	0	0.0533953	0.0707399	-0.0291637	0	0.157802	-0.325982	0.0963284	0	0.271935	0	0	0	0	0	0	0	0.216201	-0.0494404	0	0.182799	0	0.312136	0	0.181014	0	0	0	0	0	0	-0.00594831	0	0.814377	0	0	-0.0156589
P077	-0.205462	0	0	0.0656318	0	0	0.31995	0	0.267044	0	-0.120815	0	-0.186626	0	0.0666568	-0.158812	0.101402	0.334337	-0.353013	0.272358	0	0.355471	0	-0.111046	0	0	0.191109	0	0	0.644465	-0.0409996	0	0.00349715	0	0.452644	0	0.452	0	0	0	0	0	0	0	0	0.779161	0	0	0
P079	-0.100087	0	0	0.0704571	0	0	0.484353	0	0	0	-0.128159	0	-0.108077	0	0.153963	-0.101327	0.00435214	0.289353	-0.367515	0.231639	0	0.238593	0	-0.0896804	0	0	0.21143	0	0	0.619089	-0.0676269	0	0.202538	0	0.408659	0	0.437828	0	0	0	0	0	0	-0.0164204	0	0.882045	0	0	0
P080	-0.112051	0	0	0.0540971	0	0	0.470504	0	0	0	-0.0406389	0	-0.080858	0.052484	0.11394	-0.066865	0	0.301222	-0.366929	0.171578	0	0.253821	0	-0.121722	0	0	0.236711	0	0	0.548983	-0.0756037	0	0.187552	0	0.410189	0	0.440284	0	0	0	0	0	0	-0.0120672	0	0.835372	0	0	0
P085	-0.0732773	0	0.0216701	0.0525678	0	0	0.353163	0	0	0	-0.160363	0	-0.204557	0.171224	0.159324	-0.0500578	0	0.317891	-0.536513	0.288321	0	0.258031	0	-0.205044	0	0	0.393072	0	0	0.641696	-0.127816	0	0.185644	0	0.273262	0	0.518724	0	0	0	0	0	0	0	0	0.807896	0	0	0
P092	-0.178546	0	0	0.0160711	0	0	0.431038	0	0.00541076	0	-0.25755	0	-0.137395	0	0.143839	-0.118964	0.0397656	0.361963	-0.542572	0.214202	0	0.273017	0.0014192	-0.18186	0	0	0.171787	0	0	0.754937	-0.118202	0.0879823	0.283418	0	0.384661	0	0.473707	0	0	0	0	0	0	0	0	0.755629	0	0	0
P094	-0.128315	0	0	0.0252964	0	0	0.425421	0	0	0	-0.078716	0	-0.081539	0.0502888	0.0967933	-0.0126281	0	0.282842	-0.367459	0.186303	0	0.283008	0	-0.142261	0	0	0.213561	0	0	0.527824	-0.0881469	0	0.210318	0	0.356774	0	0.363224	0	0	0	0	0	0	-0.00897486	0	0.856941	0	0	0
P095	-0.0674206	0	0	0	-0.0464626	0	0.277585	0	0	0	0	0	-0.0285738	0.0476916	0.00160721	-0.0814084	0	0.248517	-0.204683	0.00501271	0	0.256988	0	-0.0150254	0	0	0.17026	0	0	0.276076	-0.108382	0.0978399	0.158959	0	0.376594	0	0.374886	0	0	0	0	0	0	0	0	0.771326	0	0	0
P097	-0.131376	0	0	0.0405314	0	0	0.430613	0	0	0	-0.100323	0	-0.0333338	0.070236	0.0979918	-0.0321989	0	0.340221	-0.343846	0.209162	0	0.274341	0	-0.12526	0	0	0.179403	0	0	0.526777	-0.0878413	0	0.193273	0	0.315105	0	0.364566	0	0	0	0	0	0	-0.0243742	0	0.852703	0	0	0
P098	-0.0999512	0	0	0.0147969	0	0.0739705	0.269614	0	0.2867	-0.119139	-0.113591	0.0275147	-0.09261	0.00850694	0.0908266	0	0	0.0458665	-0.447875	0.0359513	0	0.318056	0	-0.15931	0.0670452	-0.159826	0.487588	0	0	0.882077	-0.0750374	0.176007	0.249726	0	0.437161	0	0.822794	0	0	0	0	0	0	0	0	0.946212	0	0	0
P100	-0.167201	0	0	0.187394	0	0.000103006	0.241275	0	0.0660537	0	-0.237189	0.0212866	-0.149932	0	0.167579	-0.13189	0.00791207	0.217427	-0.403202	0.440162	0	0.17906	0	-0.154384	0	-0.0909707	0.205265	0	0	0.767638	-0.026546	0.00917275	0.130169	0	0.668134	0	0.568781	0	0	0	0	-0.0520724	0	-0.0803899	0	0.933998	0	0	0
P109	-0.167875	0	0	0.074754	0	0	0.355989	0	0.0851386	0	-0.143573	0	0	0.0560009	0	-0.0939076	0	0.325527	-0.283161	0.177945	0	0.290701	0	-0.113087	0	0	0.180428	0	0.0151695	0.426522	-0.0783022	0	0.238504	0	0.37564	0	0.182952	0	0	0	0	0	0	-0.0468861	0	1.0469	0	0	0
P110	-0.0767793	0	0	0.00972961	0	0	0.287508	0	0	0	-9.31286e-05	0	-0.0396015	0.205268	0	-0.0286103	0.0537006	0.28991	-0.326702	0.0918016	0	0.121792	0	-0.149096	0	0	0.196498	0	0	0.526442	-0.092807	0	0.340321	0	0.42573	0	0.313664	0	0	0	0	0	0	0	0	0.740937	0	0	0
P111	-0.133059	0	0	0.0566362	0	0	0.434633	0	0	0	-0.0819378	0	-0.095481	0.0523845	0.106215	-0.0107992	0	0.293725	-0.379807	0.19309	0	0.275176	0	-0.128876	0	0	0.211655	0	0	0.539312	-0.0927539	0	0.215836	0	0.36223	0	0.380267	0	0	0	0	0	0	-0.00341645	0	0.854015	0	0	0
P112	-0.103557	0	0	0.0309779	0	0	0.350948	0	0	-0.0239075	-0.138664	0	-0.0680285	0.153397	0.0485691	0	0	0.443506	-0.402484	0.0583227	0	0.299236	0	-0.0279095	0	0	0.191661	0	0	0.52019	-0.0781684	0	0.215286	0	0.207777	0	0.365213	0	0	0	0	0	0	0	0	0.873829	0	0	0
P114	-0.119581	0	0	0.0420687	0	0	0.417301	0	0	0	-0.0768517	0	-0.0813273	0.0614833	0.0881199	0	0	0.297044	-0.335102	0.184589	0	0.267656	0	-0.0961358	0	0	0.205428	0	0	0.526485	-0.0678728	0	0.193253	0	0.372568	0	0.426057	0	0	0	0	0	0	-0.0417368	0	0.845504	0	0	0
P122	-0.144362	0	0	0.0225507	0	0	0.458324	0	0	0	-0.223147	0	-0.0289853	0.0914344	0.0814593	0	0.00767911	0.204678	-0.215652	0.117678	0	0.211111	0	-0.138063	0	0	0.253223	0	0	0.62224	-0.101473	0	0.192727	0	0.287701	0	0.21535	0	0	0	0	0	0	0	0	0.755199	0	0	0
P127	-0.1231	0	0	0.0351348	0	0	0.435075	0	0	0	-0.0765356	0	-0.0851776	0.051488	0.0915189	-0.00584449	0	0.2914	-0.36073	0.205313	0	0.27148	0	-0.144771	0	0	0.202716	0	0	0.531079	-0.084127	0	0.20344	0	0.356817	0	0.362887	0	0	0	0	0	0	-0.0192498	0	0.859943	0	0	0
P130	-0.134619	0	0	0.0771482	0	0	0.399404	0	0	0	-0.0365294	0	-0.0846348	0	0.0662109	0	0.00188976	0.294053	-0.37335	0.204587	0	0.286567	0	-0.156127	0	0	0.230106	-0.00864991	0	0.546875	-0.0575514	0	0.197387	0	0.313301	0	0.390228	0	0	0	0	0	0	-0.0549201	0	0.886474	0	0	0
P138	-0.168479	0	0	0.0402977	-0.00383904	0	0.235333	0	0	0	-0.103552	0	-0.181868	0	0.147417	-0.0520629	0	0.357784	-0.333661	0.252112	0	0.340134	0	-0.0517965	0	0	0.123184	0	0	0.634247	-0.0597088	0	0.237977	0	0.36424	0	0.365649	0	0	0	0	0	0	-0.00521865	0	0.871121	0	0	-0.00175081
P140	-0.137635	0	0	0.0972281	0	0	0.46026	0	0	0	-0.0695652	0	-0.332321	0.149378	0.145825	0	0	0.390377	-0.332154	0.228248	0	0.261819	0	-0.230487	0	-0.0972235	0.154046	-0.235132	0	0.759937	0	0	0.183059	0	0.312361	0	0.315814	0	0	0	0	0	0	-0.0178323	0	0.879227	0	0	0
P142	-0.142724	0	0	0.0492065	0	0	0.424742	0	0	0	-0.0824746	0	-0.102599	0.0458626	0.0972682	-0.0339451	0.00447499	0.299129	-0.349054	0.187331	0	0.281219	0	-0.152784	0	0	0.217826	0	0	0.528488	-0.0915136	0	0.214309	0	0.363684	0	0.385298	0	0	0	0	0	0	0	0	0.836193	0	0	0
P143	-0.147861	0	0	0.0768069	0	0	0.443776	0	0	0	-0.0794635	0	-0.104469	0.00512974	0.150689	-0.0501817	0	0.298393	-0.383323	0.203499	0	0.288433	0	-0.113719	0	0	0.225848	0	0	0.604253	-0.0953162	0	0.204678	0	0.403925	0	0.405448	0	0	0	0	0	0	-0.00489473	0	0.850696	0	0	0
P144	-0.0694409	0	0	0.0166365	0	0	0.419179	0	0	0	-0.126428	0.0430335	-0.144683	0.0743808	0.0985033	-0.01035	0.0306775	0.35889	-0.409565	0.168154	0	0.255014	0	-0.209303	0	0	0.213655	0	0	0.544347	-0.0723308	0	0.253036	0	0.332276	0	0.364954	0	0	0	0	0	0	0	0	0.757747	0	0	0
P152	-0.174864	0.100183	0	0.00841551	0	0	0.212423	0	0	-0.0362605	-0.0816734	0	0	0.0366903	0.215908	0	0	0.285631	-0.408424	0.316534	0	0.577605	0	0	0	-0.108691	0.258363	-0.00999686	0	0.807411	-0.123547	0.0425274	0.313601	0	0.111736	0	0.572376	0	0	0	0	0	0	-0.0184897	0	0.565056	0	0	-0.0224649
P154	-0.113793	0	0	0.0604839	0	0	0.457545	0	0	0	-0.120945	0	-0.127858	0	0.17127	-0.088177	0.00451285	0.310674	-0.433561	0.230663	0	0.276831	0	-0.0835933	0	0	0.177813	0	0	0.683542	-0.0187762	0	0.235437	0	0.363498	0	0.469329	0	0	0	0	0	0	-0.050133	0	0.847971	0	0	0
P155	-0.16897	0	0	0.086976	0	0	0.443232	0	0	0	-0.105596	0	-0.0990349	0.0566465	0.172253	-0.0318556	0.0263672	0.315395	-0.410456	0.216421	0	0.319518	0	-0.0929378	0	0	0.231847	0	0	0.667385	-0.119184	0	0.23727	0	0.474335	0	0.408296	0	0	0	0	0	0	0	0	0.908889	0	0	0
P158	-0.072893	0	0	0	0	0	0.625491	0	0	0	-0.103122	0.00685366	-0.148858	0.0630927	0	0	0	0.294283	-0.269277	0.225637	0	0.303066	0	-0.0366507	0	0	0.0957968	0	0	0.394531	-0.0960905	0	0.293584	0	0.314228	0	0.4119	0	0	0	0	0	0	0	0	0.906385	-0.0834559	0	0
P159	-0.155844	0	0	0.0348964	0	0	0.447589	0	0	0	-0.0921764	0	-0.101578	0.0464893	0.0994327	0	0	0.305291	-0.356936	0.217996	0	0.298416	0	-0.125852	0	0	0.233971	0	0	0.563471	-0.0797576	0	0.20241	0	0.36319	0	0.357998	0	0	0	0	0	0	-0.00927265	0	0.902159	0	0	0
P169	0	0	0	0	0	0.0866695	0.227284	-0.0517946	0.197332	0	-0.0820744	0	-0.524269	0	0.154089	-0.00776192	0	0.219624	-0.422664	0.184413	-0.238455	0.0530359	0	-0.457912	0	0	0.0108458	0	0.0768964	0.603228	-0.138235	0	0.504216	-0.213902	0.926017	0.0529447	0.499526	-0.0544628	0.289615	0.00352339	0.115149	0	-0.0122709	-0.562067	0.130745	0.963007	-0.284407	-0.001328	-0.222812
P170	-0.153045	0	0	0.0630543	0	0	0.398184	0	0	0	-0.0911538	0	-0.144482	0.0113037	0.129506	-0.0432532	0	0.314964	-0.372349	0.185921	0	0.298557	0	-0.143442	0	0	0.21691	-0.00675262	0	0.642026	-0.10852	0	0.221969	0	0.385946	0	0.467275	0	0	0	0	0	0	0	0	0.854598	0	0	0
P174	-0.123506	0	0	0.0274265	0	0	0.426507	0	0	0	-0.0732446	0	-0.0700303	0.0569863	0.0768282	0	0	0.286405	-0.351145	0.186891	0	0.257285	0	-0.133479	0	0	0.202678	0	0	0.522128	-0.0784358	0	0.199324	0	0.34599	0	0.343128	0	0	0	0	0	0	-0.0202753	0	0.853712	0	0	0
P181	-0.141159	0	0	0	0	0	0.333425	0	0	0	-0.0380738	0	-0.161919	0.0454156	0.139727	-0.0706714	0.0664376	0.358024	-0.454086	0.33314	0	0.311796	0	-0.251648	0	0	0.257586	-0.0985794	0	0.602019	-0.0600529	0	0.27575	0	0.475326	0	0.446971	0	0	0	0	0	0	-0.0550863	0	0.703373	0	0	0
P183	-0.127394	0	0	0.0490475	-0.00337378	0	0.464077	0	0.0795547	-0.135596	-0.17855	0.0702702	-0.213635	0.0977406	0.216117	-0.149764	0	0.225325	-0.537691	0.248671	0	0.217903	0	-0.303411	0	-0.18745	0.280602	-0.00412822	0	0.846621	0	0	0.226451	0	0.330099	0	0.731649	0	0	0	0	0	0	-0.00857949	0	0.939186	0	0	0
P188	-0.13404	0	0	0.0464072	0	0	0.393908	0	0	0	-0.101657	0	-0.122845	0.0280467	0.119069	-0.0122907	0	0.299933	-0.389382	0.181619	0	0.278692	0	-0.142228	0	0	0.213218	0	0	0.593479	-0.0845671	0	0.217318	0	0.374936	0	0.402351	0	0	0	0	0	0	-0.0110009	0	0.850403	0	0	0
P199	-0.126817	0	0	0.0444609	0	0	0.390501	0	0	0	-0.0989387	0	0	0.0519677	0.117115	-0.0447001	0	0.30292	-0.390808	0.230915	0	0.306784	0	-0.0664012	0	0	0.235387	0	0	0.629541	-0.117741	0	0.184166	0	0.402467	0	0.419089	0	0	0	0	0	0	0	0	0.753091	0	0	0
P200	-0.125117	0	0	0	0	0	0.376229	0	0	0	-0.0609096	0	-0.0999113	0.0589744	0.0960831	-0.000303534	0	0.349818	-0.375958	0.204912	0	0.263842	0	-0.189073	0	0	0.230387	0	0	0.520344	-0.11575	0	0.173304	0	0.377312	0	0.336506	0	0	0	0	0	0	-0.0188248	0	0.786782	0	0	0
P202	-0.0753402	0	0	0.0859674	0	0	0.493813	0	0	0	-0.181311	0	0	0.011396	0.127612	0	0	0.302505	-0.323405	0.185986	0	0.333158	0	-0.252781	0	0	0.208538	0	0	0.646428	0	0	0.269952	0	0.422221	0	0.464872	0	0	0	0	0	0	0	0	0.80558	0	0	0
P203	-0.15759	0	0	0.0634757	0	0	0.507888	0	0.0964616	0	-0.112298	0	-0.165937	0	0	-0.270051	0.0276229	0.333319	-0.333018	0.113386	0	0.26433	0	-0.101012	0	0	0.276342	-0.00390819	0	0.723896	-0.117874	0	0.173761	0	0.408925	0	0.423827	0	0	0	0	0	0	0	0	0.745979	0	0	0
P204	-0.120917	0	0	0.0277628	0	0	0.432089	0	0	0	-0.0742387	0	-0.0842971	0.0585718	0.0918739	-0.0107102	0	0.265535	-0.349077	0.207026	0	0.268046	0	-0.129233	0	0	0.220721	0	0	0.517599	-0.0906597	0	0.203623	0	0.336413	0	0.335623	0	0	0	0	0	0	-0.0172794	0	0.842844	0	0	0
P205	-0.0979787	0	0	0	0	0	0.392702	0	0	0	0	0	-0.0306574	0.070889	0.0252751	-0.0166384	0	0.223296	-0.42304	0.140951	0	0.202617	0	-0.0276144	0	0	0.186946	0	0	0.445001	-0.0972982	0	0.184851	0	0.256812	0	0.285818	0	0	0	0	0	0	-0.105282	0	0.873166	0	0	0
P213	-0.203881	0	0	0.0817802	0	0	0.282273	0	0	-0.00046895	-0.0334054	0.0731439	-0.0486567	0	0.171088	-0.0625976	0.0252935	0.365575	-0.408708	0.119452	0	0.282121	0	-0.126586	0	0	0.340901	-0.0724993	0	0.607173	-0.0550415	0	0.292783	0	0.548969	0	0.551341	0	0	0	0	0	0	0	0	1.04002	0	0	0
P214	-0.130207	0	0	0.0419308	0	0	0.432152	0	0	0	-0.0836864	0	-0.0795789	0.0659074	0.0928732	0	0	0.289062	-0.355857	0.194263	0	0.253839	0	-0.137914	0	0	0.205835	0	0	0.518821	-0.0812791	0	0.200542	0	0.348586	0	0.354998	0	0	0	0	0	0	-0.0172372	0	0.849902	0	0	0
P217	-0.141609	0	0	0.162106	-0.0141697	0	0.343105	0	0	0	0	0	-0.102604	0.0658643	0.164917	-0.0983446	0.0225354	0.254988	-0.411583	0.168036	0	0.332054	0	-0.155531	0	0	0.215881	0	0	0.585463	-0.0939359	0	0.173224	0	0.395646	0	0.434074	0	0	0	0	0	0	0	0	0.781939	0	0	0
P219	-0.0634268	0	0	0	0	0	0.469112	0	0	0	-0.0134325	0	0	0.12225	0.00766424	0	0	0.309975	-0.267266	0.162084	0	0.223894	0	-0.0888661	0	0	0.122258	0	0	0.387934	-0.0666348	0	0.190554	0	0.348486	0	0.199213	0	0	0	0	0	0	-0.037801	0	0.885921	0	0	0
[truncated: 280 more columns]

## Sheet: leaf_variants
	2	10	17	19	22	27	29	30	33	34	37	45	50	63	68	70	79	81	85	98	99	100	101	103	104	110	117	124	127	140	145	148	149	155	159	160	162	166	167	169	177	179	180	191	195	203	207	208	210
non-zero	8	2	61	64	1	2	1	1	64	67	68	24	63	1	23	64	3	2	66	2	65	20	1	14	3	2	1	68	68	6	46	31	56	4	3	24	2	58	17	19	2	68	68	12	66	32	48	13	1
mean	-0.0193578	0.00393483	-0.558478	1.35188	0.00135248	0.00296766	0.000825529	-0.00372099	-0.88488	1.2774	1.02267	-0.0984033	0.813312	0.00370698	-0.136591	0.914388	-0.0272995	-0.00396972	1.70724	-0.00318995	-0.568174	0.0757378	0.00317201	-0.039359	-0.00718616	-0.00749939	0.003292	0.899949	1.62104	-0.0153103	-0.186072	-0.0711729	0.377656	0.00554624	0.00779805	-0.228336	-0.00854475	-0.434184	-0.0284462	-0.0801873	-0.00293235	-1.41598	2.5496	-0.017645	1.62397	-0.199618	0.285597	0.0314052	-0.00303337
median	0	0	-0.5999	1.23548	0	0	0	0	-0.848227	1.35371	1.03351	0	0.85269	0	0	0.993748	0	0	1.50428	0	-0.564866	0	0	0	0	0	0	0.914646	1.58457	0	-0.088033	0	0.301701	0	0	0	0	-0.449537	0	0	0	-1.38864	2.5894	0	1.6246	0	0.202664	0	0
min	-0.409691	0	-1.39024	0	0	0	0	-0.253027	-1.7453	0	0.0696289	-0.833333	0	0	-1.06228	0	-1.09108	-0.267744	0	-0.161187	-1.46944	0	0	-0.786113	-0.289428	-0.395095	0	0.0342604	0.317464	-0.654693	-1.42751	-0.60972	0	0	0	-1.14337	-0.539163	-1.50037	-0.40659	-0.998214	-0.18277	-2.91527	1.23869	-0.504191	0	-1.15758	0	0	-0.206269
max	0	0.22056	0	3.56239	0.0919689	0.148393	0.056136	0	0	2.00395	1.87925	0	1.66928	0.252074	0	2.54577	0	0	4.25379	0	0	1.21309	0.215696	0	0	0	0.223856	1.40127	3.03012	0	0	0	1.46642	0.156449	0.348475	0	0	0	0	0	0	-0.545125	3.58916	0	2.555	0	0.849524	0.704532	0
P002	0	0	-0.797427	0.950307	0	0	0	0	-0.868084	1.1618	1.14667	0	0.845322	0	0	1.08259	0	0	1.38251	0	-0.593467	0	0	0	0	0	0	0.909972	1.50449	0	-0.0720262	0	0.63613	0	0	0	0	-0.422148	0	0	0	-1.34145	2.59479	0	1.46495	0	0.0135277	0	0
P004	-0.409691	0	-0.512601	0.786914	0	0	0	0	-0.589988	1.38749	1.57109	0	0.814514	0	0	0.552073	0	0	0	0	-0.116292	0	0	0	0	0	0	0.864807	1.70069	0	-0.0716983	-0.306577	0.190341	0	0	0	0	-1.50037	0	-0.142562	0	-1.41484	2.67415	0	0.0158469	0	0	0	0
P007	0	0	-1.3662	0.577136	0	0	0	0	-0.622982	0.63942	0.687227	0	0.745515	0	0	1.13076	0	0	1.28071	0	-0.140465	0	0	0	0	0	0	0.82859	1.42474	0	-0.0910043	0	0	0	0	0	0	-0.648324	0	0	0	-1.7292	2.39406	0	0.997073	0	0.101539	0	0
P008	0	0	-0.554147	0.855408	0	0	0	0	-1.28989	0.877606	0.780734	-0.0339132	0.644595	0	0	1.20096	0	0	1.26687	0	-0.681397	0	0	0	0	0	0	0.881998	1.95151	0	-0.429835	-0.0429857	0.664438	0	0	0	0	-0.471382	0	-0.317639	0	-1.69401	2.74692	0	1.55843	0	0.133454	0	0
P009	-0.224215	0	0	0.449094	0	0	0	0	-0.660227	1.37828	1.38715	0	0.587937	0	0	0	0	0	2.34531	0	-0.665392	0.324535	0	0	0	0	0	0.226072	3.03012	0	0	-0.273788	0.378413	0	0	0	0	-0.634368	0	0	0	-1.03911	2.31806	0	1.1171	0	0	0	0
P010	0	0	-0.74466	1.27267	0	0	0	0	-0.833722	1.21282	0.743141	0	0.67091	0	0	1.00991	0	0	1.42474	0	-0.700714	0	0	0	0	0	0	1.12996	1.75597	0	-0.231938	0	0.526266	0	0	0	0	-0.376115	0	0	0	-1.30059	2.43073	0	1.55047	0	0.0707444	0	0
P016	0	0	-1.03897	1.31791	0	0	0	0	-0.701283	0.578895	1.44456	0	0.695659	0	0	0.220558	0	0	1.27727	0	-0.84749	0	0	0	0	0	0	0.341959	1.16527	0	0	0	0.187684	0	0	0	0	-0.674367	0	0	0	-1.89335	2.31643	0	1.02962	0	0.346861	0	0
P017	0	0	-1.08797	3.45003	0	0	0	0	-1.06356	1.48086	0.910297	-0.833333	0	0	0	0.350617	0	0	1.25331	0	-0.174558	0	0	-0.265398	0	0	0	1.16804	2.59945	0	-0.181232	-0.261972	0.119993	0	0	-0.529321	0	0	0	-0.998214	0	-0.545125	2.45325	0	2.39198	-0.773501	0.642984	0	0
P020	0	0	-1.21622	0.778801	0	0	0	0	-1.04605	0.823255	0.903525	0	0.487243	0	0	1.25056	0	0	0.616205	0	-0.239453	0	0	0	0	0	0	0.910415	0.835401	0	-0.122123	-0.0981626	0	0	0	0	0	-0.225954	0	-0.161218	0	-1.32264	2.72741	0	1.21684	0	0	0	0
P023	0	0	-1.39024	0.169409	0	0	0	0	-0.776961	0.434962	0.283983	0	0	0	0	0.967427	0	0	0.671648	-0.0557293	0	0	0	0	0	0	0	0.978141	0.622301	0	-0.346024	-0.470895	0	0	0	0	0	-0.106485	0	-0.234581	0	-1.28806	2.23358	0	1.12006	0	0	0	0
P024	0	0	-0.702311	0.947853	0	0	0	0	-0.823674	1.11371	1.01137	0	0.776111	0	0	1.0233	0	0	1.36197	0	-0.495683	0	0	0	0	0	0	0.971267	1.51853	0	-0.0464979	-0.0118606	0.55138	0	0	0	0	-0.443751	0	0	0	-1.37784	2.70836	0	1.5266	0	0.0242614	0	0
P035	-0.0152862	0.0470086	-0.790116	1.77097	0.0919689	0.0534081	0	-0.253027	-1.06108	1.22858	1.05741	-0.592469	0.309062	0	-1.06228	0.968906	-0.556055	0	1.83373	0	-0.251453	0.225309	0.215696	-0.786113	-0.173395	-0.395095	0	0.837878	1.63986	0	0	0	1.00238	0.156449	0	-0.492209	0	-0.51505	-0.297557	-0.346966	-0.18277	-0.638179	2.34007	0	1.96228	-0.128323	0.266006	0	-0.206269
P037	0	0	-0.474204	1.29078	0	0	0	0	-0.829072	1.33187	1.1448	0	0.964442	0	0	0.906746	0	0	1.81723	0	-0.444358	0	0	0	0	0	0	1.02753	1.47302	0	-0.0170507	-0.138996	0.527162	0	0	0	0	-0.585211	0	0	0	-1.54259	2.44746	0	1.75464	-0.00485692	0.287849	0	0
P038	0	0	-0.527557	0.890605	0	0	0	0	-0.851217	0.856761	0.88577	0	0.615848	0	0	1.0403	0	0	1.18793	0	-0.630075	0	0	0	0	0	0	0.936554	1.64925	0	0	-0.0313861	0.620747	0	0	0	0	-0.221231	0	0	0	-1.31038	2.83232	0	1.59445	0	0.0559723	0	0
P039	0	0	-0.764758	0.822887	0	0	0	0	-0.730931	1.01406	0.986981	0	0.742371	0	0	1.05296	0	0	1.19446	0	-0.504845	0	0	0	0	0	0	0.977169	1.52111	0	-0.0163154	0	0.316533	0	0	0	0	-0.366065	0	0	0	-1.41062	2.75405	0	1.40382	0	0	0	0
P049	0	0	-0.937003	0.95993	0	0	0	0	-0.744574	0.966873	0.997618	0	0.731022	0	0	1.19734	0	0	1.29377	0	-0.793001	0	0	0	0	0	0	0.894858	1.43591	0	-0.260834	-0.0246668	0.735782	0	0	0	0	-0.467682	0	0	0	-1.38878	2.8414	0	1.50646	0	0	0	0
P050	0	0	-0.828371	0.78884	0	0	0	0	-0.840356	1.30089	0.940673	0	1.03042	0	0	0.89371	0	0	1.34408	0	-0.461937	0	0	0	0	0	0	0.591693	1.60001	0	0	0	0.577868	0	0	0	0	-0.465488	0	-0.0396281	0	-1.58137	2.84612	0	1.83336	0	0.0250017	0	0
P051	0	0	-0.926498	0.526013	0	0	0	0	-0.422585	1.36324	0.907765	0	0.540895	0	0	0.675796	0	0	1.16423	0	-0.335026	0	0	0	0	0	0	0.782169	1.54603	0	-0.163751	0	0.226263	0	0	0	0	-0.763597	0	-0.160088	0	-1.24477	3.07146	0	1.37676	0	0	0	0
P052	0	0	-0.401034	0	0	0	0	0	0	0.518249	1.66839	0	0	0	0	2.54577	0	0	0	0	-0.0874143	0	0	0	0	0	0	1.36148	1.24385	0	0	0	0	0	0	0	0	0	0	-0.263709	0	-2.91527	1.23869	0	0	0	0	0	0
P053	0	0	-0.726753	1.26803	0	0	0	0	-0.14438	1.78075	1.59126	-0.231027	1.66928	0	0	1.1843	0	0	2.24514	0	-0.334728	0	0	-0.00173786	0	0	0	1.16418	2.05116	0	0	-0.402144	0.815013	0	0	0	0	-0.10859	0	0	0	-1.46102	3.34576	0	1.75529	-0.626001	0.471608	0.704532	0
P054	0	0	-0.681388	0.989118	0	0	0	0	-0.821091	1.22824	1.04189	0	0.860057	0	0	1.09236	0	0	1.42937	0	-0.492882	0	0	0	0	0	0	0.937482	1.54249	0	-0.0323052	0	0.506617	0	0	0	0	-0.455323	0	0	0	-1.37955	2.69144	0	1.52053	0	0.0793923	0	0
P059	0	0	-0.863195	1.42027	0	0	0	0	-0.855848	1.52101	0.508072	0	0.938354	0	0	1.18081	0	0	0.750274	0	-0.147878	0	0	0	0	0	0	0.717272	1.35836	0	-0.0991004	0	0	0	0	0	0	0	0	-0.0983427	0	-1.42536	2.60801	0	1.45377	-0.583916	0.0468408	0	0
P064	0	0	-0.852071	1.05842	0	0	0	0	-0.841968	1.20033	0.945234	-0.0980823	1.03012	0	0	0.978686	0	0	1.42297	0	-0.504303	0	0	0	0	0	0	0.902569	1.67621	0	-0.102537	-0.038866	0.622417	0	0	0	0	-0.619533	0	0	0	-1.40168	2.76863	0	1.47789	0	0.191999	0	0
P068	0	0	0	2.09392	0	0	0	0	-1.7453	1.68042	0.817178	0	0.842529	0	-0.64122	1.05457	0	0	2.196	0	-0.720965	0.137827	0	0	0	0	0	0.842871	0.976605	-0.654693	-0.055173	-0.330606	0.524602	0.0593111	0	-0.697689	0	-0.126935	0	0	0	-1.43933	2.25833	-0.504191	2.1308	-0.245757	0.849524	0	0
P077	-0.266003	0	-0.458356	0	0	0	0	0	-0.223696	0.438485	0.885336	0	1.0461	0	-0.573515	0.363942	0	0	1.02009	0	-1.29916	0	0	0	0	0	0	0.755314	1.87254	0	-0.270235	-0.207714	0	0	0	0	0	0	0	-0.305234	0	-1.85875	1.81503	0	1.8485	0	0	0	0
P079	0	0	-0.941869	0.563519	0	0	0	0	-0.649837	0.751283	0.943061	0	0.326983	0	0	0.868725	0	0	0.797111	0	-0.431325	0	0	0	0	0	0	1.01526	1.57532	0	0	-0.00868709	0.113236	0	0	0	0	-0.347605	0	0	0	-1.27539	2.78584	0	1.22591	0	0	0	0
P080	0	0	-0.641452	0.902522	0	0	0	0	-0.846687	1.12751	1.12256	0	0.572574	0	0	1.06128	0	0	1.39312	0	-0.480871	0	0	0	0	0	0	0.972875	1.48429	0	-0.151679	0	0.521522	0	0	0	0	-0.405066	0	-0.141852	0	-1.69019	2.97748	0	1.55068	-0.0291553	0	0	0
P085	0	0	-0.515881	0.861306	0	0	0	0	-0.948255	1.48495	0.815357	0	0.97737	0	0	0.319214	0	0	0.82284	0	-0.793041	0	0	0	0	0	0	1.30565	1.20143	0	-0.609245	0	0.660573	0	0	0	0	-0.653038	0	0	0	-1.63591	2.48382	0	1.61059	-0.100414	0.0931244	0	0
P092	0	0	-0.745755	0.769252	0	0	0	0	-0.583656	0.94036	0.91041	0	0.494376	0	0	1.09164	0	0	1.19922	0	-0.571643	0	0	0	0	0	0	0.947079	1.50849	0	-0.147006	0	0.303981	0	0	0	0	-0.439961	0	-0.00984149	0	-1.52907	2.69466	0	1.61908	0	0	0	0
P094	0	0	-0.562003	1.18792	0	0	0	0	-0.891395	1.38447	1.10447	0	0.900392	0	0	1.09839	0	0	1.57347	0	-0.558089	0	0	0	0	0	0	0.913416	1.57508	0	-0.0628141	-0.0268342	0.550784	0	0	0	0	-0.513469	0	0	0	-1.36188	2.6406	0	1.67103	-0.00639795	0.205965	0	0
P095	0	0	0	3.56239	0	0.148393	0	0	0	1.06437	0.0696289	-0.212436	0	0	0	0	0	0	1.46207	0	-0.0403441	0	0	0	0	0	0	1.40127	0.317464	0	0	0	1.28617	0	0	0	0	0	0	0	-0.0166296	-2.21858	2.39602	0	1.45002	-0.43394	0.537235	0	0
P097	0	0	-0.370498	0.625861	0	0	0	0	-0.704171	0.360958	0.927626	-0.0753225	1.04779	0	0	0.165337	0	0	1.94912	0	-0.495494	0.027236	0	0	0	0	0	1.23241	1.47213	0	0	0	0.828704	0	0.0757861	0	0	-1.24168	0	0	0	-1.71898	2.75965	0	2.32777	0	0.340695	0	0
P098	0	0	-0.596709	1.22591	0	0	0	0	-1.16342	1.76675	1.08394	0	0.872625	0	0	0.994224	0	0	1.61228	0	-0.419536	0	0	0	0	0	0	0.74089	1.49189	0	0	0	0.515694	0	0	0	0	-0.522758	0	0	0	-1.41956	2.65923	0	1.57466	0	0.343471	0	0
P100	0	0	-0.556377	0.799353	0	0	0	0	-1.33279	1.44485	0.614901	0	0.772844	0	0	0.393528	0	0	1.05898	-0.161187	-0.284127	0	0	0	0	0	0	0.97166	1.90671	0	0	0	0.256675	0	0	0	0	-1.03894	0	0	0	-1.19949	2.53284	0	1.23568	0	0	0	0
P109	0	0	-1.2337	0	0	0	0	0	0	0	1.09249	0	0	0	0	0	0	0	1.04546	0	-0.682957	0	0	0	0	0	0	1.01178	1.24556	0	0	-0.0323802	0	0	0	0	0	0	0	-0.46383	0	-1.01443	3.58916	0	0	0	0	0	0
P110	0	0	-0.100353	2.7007	0	0	0	0	-0.849767	1.06671	1.22792	-0.0815362	1.23704	0	0	1.23612	0	0	1.77154	0	-0.616921	0	0	0	0	0	0	0.402587	2.22205	0	0	0	0.516702	0	0	0	0	-0.342623	-0.177375	-0.577419	0	-1.5783	1.76063	0	2.21874	-0.797094	0.249331	0	0
P111	0	0	-0.632528	1.41452	0	0	0	0	-1.01285	1.49545	1.06799	0	0.869044	0	0	1.17502	0	0	1.5465	0	-0.64194	0	0	0	0	0	0	0.940505	1.84937	0	0	0	0.572323	0	0	0	0	-0.426231	0	0	0	-1.14035	2.46286	0	1.69673	0	0.569215	0	0
P112	0	0	0	0.823334	0	0	0.056136	0	-0.717709	1.47776	1.02512	-0.0557563	1.66271	0	0	1.82093	0	0	2.39701	0	-0.695794	0	0	0	0	0	0	0.0342604	1.87401	-0.195427	-0.288534	-0.118691	0	0	0	0	0	-1.1487	0	0	0	-0.883824	2.67176	0	1.45789	-0.165191	0.675604	0	0
P114	0	0	-0.65948	0.856736	0	0	0	0	-0.683333	0.897681	0.928823	0	0.484659	0	0	0.933349	0	0	1.08294	0	-0.364067	0	0	0	0	0	0	1.04195	1.87851	0	-0.0303076	0	0.180583	0	0	0	0	-0.27978	0	0	0	-1.79681	2.73925	0	1.26086	0	0	0	0
P122	-0.132787	0	0	1.24505	0	0	0	0	-1.40207	0.864173	1.24278	-0.0827302	1.6128	0	0	0.523749	-1.09108	0	2.02869	0	0	1.21309	0	-0.00955028	0	0	0	0.983251	2.11955	0	0	-0.60972	0	0	0	0	0	0	0	0	0	-1.94297	1.89801	0	2.42888	0	0.409913	0	0
P127	0	0	-0.648272	0.660324	0	0	0	0	-0.40121	1.04711	0.854326	0	0.525373	0	0	0.816321	0	0	1.07946	0	-0.462913	0	0	0	0	0	0	1.08792	1.59295	0	-0.0850617	0	0.246069	0	0	0	0	-0.319827	0	-0.0194338	0	-1.29094	2.7092	0	1.41583	0	0	0	0
P130	0	0	-0.866198	0.434369	0	0	0	0	-0.608449	0.826361	0.958029	0	0.319872	0	0	1.29635	0	0	0.68347	0	-1.05833	0.168197	0	0	0	0	0	1.32394	1.28883	0	-0.116783	0	0.0997727	0	0	0	0	-0.365737	0	0	0	-1.14692	3.12807	0	1.43995	0	0.0731809	0	0
P138	0	0	-0.020666	2.30064	0	0	0	0	-1.33	1.70736	1.09026	-0.221283	1.26141	0	-0.454987	1.02059	0	0	2.76403	0	-0.761275	0.238979	0	0	0	0	0	0.780324	1.5076	0	-0.556693	0	0.299421	0	0	-0.698095	0	-0.42223	-0.0593594	0	0	-1.41848	2.61639	-0.11077	2.02407	-0.393909	0.694107	0.118346	0
P140	-0.107216	0.22056	-1.05424	1.62696	0	0	0	0	-1.26053	1.68888	1.04366	-0.68571	0.991194	0	-0.474162	0.684636	-0.209227	-0.267744	1.13336	0	-0.625825	0.177623	0	-0.481514	0	-0.114864	0.223856	0.914309	1.97104	0	0	-0.17714	1.03612	0	0.348475	-0.404846	0	-0.149592	-0.40659	-0.691183	0	-1.41596	2.04031	-0.0616528	1.60037	-0.611864	0	0	0
P142	0	0	-0.0289471	2.1669	0	0	0	0	-1.36067	1.62042	1.16455	-0.194548	1.24696	0	-0.312795	0.958747	0	0	2.6541	0	-0.772539	0	0	0	0	0	0	0.726868	1.50467	0	-0.527905	-0.00889588	0.264206	0	0	-0.774016	0	-0.472353	-0.0478887	0	0	-1.36023	2.51762	-0.0216312	2.07105	-0.469484	0.622933	0.118091	0
P143	0	0	-0.945625	2.18859	0	0	0	0	-0.537723	1.524	0.856647	0	1.36521	0	0	0	0	0	4.25379	0	0	0	0	0	0	0	0	0.7437	2.42468	0	-1.42751	0	0	0	0	0	-0.539163	0	0	0	0	-2.59168	1.84093	0	1.70447	-0.0332381	0	0	0
P144	0	0	-0.175863	2.35083	0	0	0	0	-1.23851	1.72489	1.1109	-0.195802	1.10665	0	-0.257176	1.07981	0	-0.0021963	2.73614	0	-0.940375	0.170747	0	0	0	0	0	0.854429	1.68723	0	-0.667565	0	0.426306	0	0	-0.849586	0	-0.496374	-0.164229	0	0	-1.34054	2.53002	-0.0003734	2.04567	-0.53757	0.5668	0.0677375	0
P152	0	0	-0.805619	0.991013	0	0	0	0	-0.512959	1.34418	1.118	0	0.345304	0	0	0.720796	0	0	1.32705	0	-0.490767	0	0	0	0	0	0	0.798999	1.58371	0	0	-0.101724	0.796756	0	0	0	0	-0.722996	0	-0.111417	0	-1.20401	2.82018	0	1.63012	0	0.333228	0	0
P154	0	0	-0.906776	1.43283	0	0	0	0	-1.20352	1.68113	1.87925	-0.833197	1.31154	0.252074	0	1.22424	0	0	1.60523	0	-1.46944	0.515696	0	-0.311138	0	0	0	1.06422	1.34574	0	-0.0924499	-0.405558	0.216996	0	0.106006	-0.142271	0	-0.0386757	0	0	0	-0.644046	2.59241	0	2.555	0	0.199363	0.482742	0
P155	0	0	-0.155899	1.73229	0	0	0	0	-1.15245	1.6874	1.15186	0	0.938027	0	-0.00313385	1.00253	0	0	1.95756	0	-0.59062	0	0	0	0	0	0	0.914983	1.69061	0	-0.172326	-0.119291	0.574956	0	0	-0.254417	0	-0.639617	0	0	0	-1.276	2.4217	0	1.80013	-0.31839	0.505357	0	0
P158	0	0	-0.572569	2.14064	0	0	0	0	-1.2965	1.53836	0.74891	0	0.562998	0	-0.415067	1.4436	0	0	2.29986	0	-0.657001	0.326218	0	0	0	0	0	0.932701	1.70258	0	0	-0.189993	0.768119	0.083686	0	-0.99653	0	-0.517129	0	0	0	-1.13325	2.50354	-0.204891	2.0162	0	0.487231	0.0913582	0
P159	0	0	-0.0891754	2.22633	0	0	0	0	-1.29807	1.86445	0.983305	-0.204278	1.15002	0	-0.250083	0.93957	0	0	2.69077	0	-0.91743	0.0183294	0	-0.126506	0	0	0	0.742703	1.58413	0	-0.473616	0	0.150879	0	0	-0.696285	0	-0.59271	0	0	0	-1.41574	2.35955	-0.0257718	1.88084	-0.534617	0.690741	0.00344596	0
P169	0	0	-0.603091	2.02301	0	0	0	0	-0.969873	1.65281	0.903695	-0.100011	1.09782	0	-0.491356	0.946631	0	0	3.2409	0	-0.395355	0	0	-0.147896	-0.0258355	0	0	0.883183	1.47964	-0.0556184	-0.102965	0	0	0	0	-0.15683	0	-0.858131	-0.067795	0	0	-1.71094	2.46338	0	2.08742	-0.993916	0.599173	0	0
P170	0	0	-0.0294124	2.20893	0	0	0	0	-1.38767	1.74123	1.10849	-0.242463	1.17115	0	-0.353187	0.992274	0	0	2.72923	0	-0.8058	0.109353	0	0	0	0	0	0.777255	1.60159	0	-0.542497	-0.00643652	0.245427	0	0	-0.8733	0	-0.463005	-0.0611453	0	0	-1.33401	2.48881	0	2.05206	-0.460597	0.64168	0.129551	0
P174	0	0	0	2.27462	0	0	0	0	-1.34976	1.70707	1.11784	-0.313958	1.24744	0	-0.373122	1.06639	0	0	2.71555	0	-0.732933	0.190707	0	-0.0113662	0	0	0	0.723819	1.73472	-0.00748425	-0.51733	0	0.243138	0	0	-0.91621	0	-0.517104	-0.0666823	0	0	-1.39747	2.59254	0	2.13406	-0.462234	0.674178	0.117348	0
P181	0	0	-0.0495109	2.08716	0	0	0	0	-1.50423	1.82485	1.12909	-0.279056	1.13593	0	-0.686815	0.993273	0	0	2.82775	0	-0.70109	0	0	0	0	0	0	0.72118	1.42025	-0.101146	-0.472042	-0.0684332	0.219401	0	0	-0.715553	0	-0.221546	-0.0186251	0	0	-1.56973	2.55869	-0.0615012	2.05328	-0.448636	0.707488	0.130859	0
P183	0	0	-0.0313328	2.20165	0	0	0	0	-1.38188	1.7211	1.13477	-0.269152	1.16547	0	-0.409462	0.9739	0	0	2.72242	0	-0.777968	0.172661	0	0	0	0	0	0.729125	1.58501	0	-0.559861	-0.000822215	0.304755	0	0	-0.839712	0	-0.47978	-0.0489987	0	0	-1.39002	2.4887	-0.0100615	2.07882	-0.471549	0.650349	0.127531	0
P188	0	0	-1.07101	2.24916	0	0	0	0	-0.804685	1.89072	1.33522	0	1.19648	0	-0.0300999	0.181584	0	0	1.78338	0	-1.36013	0.0260161	0	-0.0768422	-0.289428	0	0	1.1809	1.74506	0	-0.477456	-0.0205582	0.241174	0	0	-0.910039	0	0	0	0	0	-0.850751	2.62526	0	1.69579	-1.15758	0.344151	0	0
P199	0	0	-0.180102	2.38391	0	0	0	0	-1.43042	1.81754	1.24354	0	0.971045	0	-0.610905	1.06524	0	0	2.02346	0	-0.485783	0	0	0	0	0	0	1.04962	1.84271	0	-0.384397	0	0.114062	0	0	-0.395745	0	-0.659722	0	0	0	-1.12879	2.23135	-0.186234	2.02597	-0.200195	0.773293	0	0
P200	0	0	-0.731471	0.96662	0	0	0	0	-0.793298	1.15834	1.0229	0	0.826817	0	0	1.08864	0	0	1.38956	0	-0.473457	0	0	0	0	0	0	0.951817	1.51709	0	-0.0287596	0	0.446583	0	0	0	0	-0.438155	0	0	0	-1.35038	2.72445	0	1.50488	0	0.0247744	0	0
P202	0	0	-0.241535	1.93457	0	0	0	0	-1.19388	1.64712	0.92579	-0.239387	1.38575	0	-0.186045	1.18449	0	0	2.73287	0	-1.00091	0	0	-0.109409	0	0	0	0.762248	1.82301	0	-0.382629	-0.0577572	0.0130872	0	0	-1.14337	0	-0.581136	-0.256659	0	0	-1.32818	2.58639	0	1.75856	-0.793759	0.810643	0	0
P203	0	0	0	1.93224	0	0	0	0	-0.697864	1.97739	1.04335	-0.395216	0.936587	0	-0.360962	0.750605	0	0	2.70146	0	-0.77068	0.376297	0	-0.150076	0	0	0	0.919274	1.19495	-0.0267317	-0.275763	-0.246214	0.4971	0.0776986	0	-0.86829	0	-0.168252	-0.0472644	0	0	-1.33084	2.98819	-0.00521275	2.14183	-0.0643505	0.602963	0.0264677	0
P204	0	0	-0.281372	2.19408	0	0	0	0	-1.23011	2.00395	1.17002	0	1.24348	0	-0.313776	0.86518	0	0	2.66092	0	-0.528062	0.159071	0	-0.0939065	0	0	0	0.809135	2.21419	0	-0.276904	0	0.285885	0	0	-0.932248	0	-0.541853	-0.0540923	0	0	-1.21049	2.60458	-0.00757171	1.97085	-0.623868	0.818787	0	0
P205	0	0	-0.099712	2.44516	0	0	0	0	-1.34002	1.74302	1.07977	-0.220758	1.06231	0	-0.324595	0.942117	0	0	2.75986	0	-0.853386	0.281803	0	-0.104962	0	0	0	0.781971	1.67658	0	-0.58583	0	0.205209	0	0	-0.845676	0	-0.587951	-0.00217327	0	0	-1.38849	2.54281	0	2.10849	-0.44334	0.67786	0.0175435	0
P213	0	0	-0.175776	1.73916	0	0	0	0	-1.43526	1.62265	1.19899	0	0.786206	0	-0.0669563	1.16162	0	0	1.96665	0	-0.711208	0	0	0	0	0	0	1.06548	1.68217	0	-0.027301	0	0.428305	0	0	-0.264261	0	-0.5779	-0.0815347	0	0	-1.46414	2.31478	0	1.8596	-0.0400678	0.523047	0	0
P214	0	0	-0.857045	0.507421	0	0	0	0	-0.199102	0.802077	0.692902	0	0.159553	0	0	1.30912	0	0	0.840837	0	-0.309003	0	0	0	0	0	0	0.945384	1.66794	0	0	0	0.0534735	0	0	0	0	0	0	0	0	-1.02986	2.33642	0	1.4666	0	0	0	0
P217	-0.158936	0	-0.0625734	1.55497	0	0	0	0	-1.07871	1.21184	0.965885	0	0.316442	0	-0.636505	1.47097	0	0	2.50095	0	-0.521271	0.290479	0	0	0	0	0	1.21876	1.48745	0	0	0	1.46642	0	0	-0.130339	-0.0418805	-0.816506	-0.0763727	0	0	-1.44005	2.39906	0	1.8402	-0.620312	0.367169	0	0
P219	-0.00219863	0	-1.09404	0	0	0	0	0	0	0.441063	1.08431	0	0.0586761	0	0	0.392704	0	0	1.79121	0	-0.723166	0	0	0	0	0	0	0.93718	2.25794	0	0	0	0	0	0	0	0	-0.318442	0	-0.36958	0	-1.77506	2.83911	0	0.531852	0	0	0	0
[truncated: 160 more columns]

## Sheet: biomass_all_genes
	AT1G01355	AT1G01390	AT1G02000	AT1G02020	AT1G02050	AT1G02160	AT1G02170	AT1G02260	AT1G02360	AT1G02405	AT1G02410	AT1G02420	AT1G02690	AT1G02740	AT1G02750	AT1G02780	AT1G02800	AT1G02970	AT1G03100	AT1G03110	AT1G03230	AT1G03340	AT1G03400	AT1G03410	AT1G03420	AT1G03440	AT1G03620	AT1G03630	AT1G03730	AT1G03800	AT1G03950	AT1G04000	AT1G04020	AT1G04100	AT1G04440	AT1G04555	AT1G04590	AT1G04700	AT1G04730	AT1G04800	AT1G04870	AT1G04920	AT1G04960	AT1G05190	AT1G05230	AT1G05270	AT1G05330	AT1G05575	AT1G05835
non-zero	68	64	61	2	5	1	4	12	7	11	20	16	3	6	16	12	10	17	1	1	12	16	18	2	65	1	13	15	4	1	14	13	16	1	17	17	15	9	17	17	2	18	1	13	6	20	9	15	3
mean	0.281635	0.0676877	0.0494513	-0.00116192	-0.00122306	0.000565414	0.00348439	0.00303199	0.00243366	0.00277036	0.0282544	-0.0190191	-0.000384134	0.000555765	0.0087312	-0.00123211	-0.00181415	-0.0611136	-1.5401e-05	-0.000202463	0.00141578	-0.00963441	0.0578057	0.00117535	0.0543146	-0.000977825	0.0041335	-0.0012027	0.000248472	0.000557939	0.00291992	0.0057046	-0.00825153	5.9286e-07	0.00837363	0.0166277	-0.00438644	-0.00196487	-0.0262821	-0.0141939	-0.000102857	-0.0337814	8.20031e-05	-0.00410511	-0.00182456	0.0214792	0.000544927	0.0100173	-2.88287e-05
median	0.324196	0.081339	0.0274158	0	0	0	0	0	0	0	0	0	0	0	0	0	0	0	0	0	0	0	0	0	0.0484416	0	0	0	0	0	0	0	0	0	0	0	0	0	0	0	0	0	0	0	0	0	0	0	0
min	0.06559	0	0	-0.0432806	-0.0340525	0	0	0	0	0	0	-0.116589	-0.0155115	0	0	-0.0143784	-0.0231997	-0.296149	-0.00104727	-0.0137675	0	-0.061303	0	0	0	-0.0664921	0	-0.0407819	0	0	0	0	-0.0594046	0	0	0	-0.0579677	-0.0514428	-0.200797	-0.141781	-0.00404076	-0.174726	0	-0.0593076	-0.0606392	0	0	0	-0.000828632
max	0.391216	0.127204	0.199634	0	0	0.0384481	0.085328	0.042677	0.0706346	0.0363968	0.173294	0	0	0.0112424	0.122956	0	0	0	0	0	0.0190875	0	0.278576	0.0768292	0.245102	0	0.0443778	0	0.00696085	0.0379399	0.0825969	0.0916587	0	4.03145e-05	0.0766825	0.167874	0	0	0	0	0	0	0.00557621	0	0	0.167178	0.00874033	0.0975364	0
P002	0.28623	0.0148123	0	0	0	0	0	0	0	0	0.00342934	0	0	0	0	0	0	0	0	0	0	0	0	0	0.0383878	0	0	0	0	0	0	0	0	0	0	0	0	0	0	0	0	0	0	0	0	0	0	0	0
P004	0.3163	0.0987579	0.0198743	0	0	0	0	0	0	0	0	0	0	0	0	0	0	0	0	0	0	0	0	0	0.0476085	0	0	0	0	0	0	0	0	0	0	0	0	0	0	0	0	0	0	0	0	0.00194752	0	0	0
P007	0.16927	0.0496994	0.075428	0	-0.0340525	0	0.0371609	0.0277187	0	0.0186873	0.1351	-0.0787507	-0.0102589	0.00504471	0.0376275	-0.00417805	-0.0111138	-0.253947	0	0	0.000311606	-0.0608229	0.219089	0	0.09605	0	0.0197101	-0.00105031	2.84745e-05	0	0.00017601	0.00203792	-0.0548371	0	0.0161063	0.0507765	-0.0241458	-0.0514428	-0.0975696	-0.035016	0	-0.10525	0	-0.0050312	-0.00116646	0.102101	0	0.0443245	0
P008	0.32369	0.0907378	0.0177192	0	0	0	0	0	0	0	0	0	0	0	0	0	0	0	0	0	0	0	0	0	0.0370512	0	0	0	0	0	0	0	0	0	0	0	0	0	0	0	0	0	0	0	0	0	0	0	0
P009	0.178307	0.0159518	0.149114	0	0	0	0	0.00408283	0	0.00391104	0.116104	-0.0814286	0	0.00354715	0.0235551	-0.00154641	-0.0069506	-0.282914	0	0	0.00578946	-0.061303	0.231617	0	0.110827	0	0.0182045	-0.00176158	0.00505905	0	0.00693063	0.0103745	-0.0396499	0	0.0331131	0.0770726	-0.0186788	0	-0.100892	-0.0545835	0	-0.155719	0	-0.0173012	0	0.0796015	0.00149777	0.0505329	0
P010	0.343541	0.0756785	0.0188309	0	0	0	0	0	0	0	0	0	0	0	0	0	0	0	0	0	0	0	0	0	0.0187224	0	0	0	0	0	0	0	0	0	0	0	0	0	0	0	0	0	0	0	0	0	0	0	0
P016	0.184705	0.0412366	0.178041	-0.0357298	-0.0146702	0	0.085328	0.042677	0.0126535	0.0210955	0.146421	-0.0938915	0	0	0.0298164	0	-0.0157939	-0.268686	0	0	0	-0.0595317	0.215982	0	0.0890808	0	0.0139892	-0.00402651	0	0	0.000828444	0.0177494	-0.036718	0	0.00464012	0.0499566	-0.00889622	-0.014363	-0.09036	-0.0277094	0	-0.142175	0	0	0	0.0634094	0	0.0491965	0
P017	0.333466	0.096112	0	0	0	0	0	0	0	0	0	0	0	0	0	0	0	0	0	0	0	0	0	0	0.00136749	0	0	0	0	0	0	0	0	0	0	0	0	0	0	0	0	0	0	0	0	0	0	0	0
P020	0.314583	0.0821601	0.00605349	0	0	0	0	0	0	0	0	0	0	0	0	0	0	0	0	0	0	0	0	0	0.0345294	0	0	0	0	0	0	0	0	0	0	0	0	0	0	0	0	0	0	0	0	0	0	0	0
P023	0.153154	0.0376526	0.148514	0	-0.0245391	0	0	0	0.0288792	0.0363968	0.155329	-0.0880019	0	0	0.0439379	-0.0127535	-0.0110978	-0.242454	0	0	0	-0.0401899	0.246033	0	0.0557737	0	0.00451026	0	0	0	0.013687	0	-0.0267696	0	0.0479703	0.109089	-7.57034e-05	0	-0.101603	-0.0723947	0	-0.10352	0	0	0	0.0788308	0	0.0149024	-0.000686811
P024	0.123543	0.00986934	0.199634	0	0	0	0	0.00535561	0	0	0.123133	-0.0763266	0	0	0.0332311	-0.0114046	0	-0.294614	0	0	0.0057158	-0.0392482	0.207416	0	0.0866987	0	0.019251	-0.00204265	0	0	0.00254368	0.0240393	-0.0230797	0	0.0132022	0.0465698	-0.0236159	-0.0243119	-0.104546	-0.053959	0	-0.131255	0	-0.0219496	0	0.0846299	0.00682873	0.0290128	0
P035	0.331558	0.0816275	0.0437907	0	0	0	0	0	0	0	0	0	0	0	0	0	0	0	0	0	0	0	0	0	0	0	0	0	0	0	0	0	0	0	0	0	0	0	0	0	0	0	0	0	0	0	0	0	0
P037	0.322337	0.0906047	0.0181099	0	0	0	0	0	0	0	0	0	0	0	0	0	0	0	0	0	0	0	0	0	0.0355241	0	0	0	0	0	0	0	0	0	0	0	0	0	0	0	0	0	0	0	0	0	0	0	0
P038	0.316923	0.124397	0.044205	0	0	0	0	0	0	0	0.0144161	0	0	0	0	0	0	0	0	0	0	0	0	0	0.0274729	0	0	0	0	0	0	0	0	0	0	0	0	0	0	0	0	0	0	0	0	0	0	0	0
P039	0.321947	0.0913388	0.0192861	0	0	0	0	0	0	0	0	0	0	0	0	0	0	0	0	0	0	0	0	0	0.0365359	0	0	0	0	0	0	0	0	0	0	0	0	0	0	0	0	0	0	0	0	0	0	0	0
P049	0.162839	0.0176558	0.146313	0	0	0	0	0.0124173	0	0.0148773	0.12031	-0.0797685	0	0	0.0368856	-0.00374953	-0.00873793	-0.281903	0	0	0.00763292	-0.0481589	0.231613	0	0.0896058	0	0.0196201	-0.00194284	0	0	0.00410806	0.0230971	-0.0417782	0	0.0219805	0.0755098	-0.0116647	-0.00801915	-0.0988556	-0.045058	0	-0.145568	0	-0.00879431	0	0.0717555	0.00220875	0.0455996	0
P050	0.06559	0.030586	0.153867	-0.0432806	0	0.0384481	0.0803953	0.0176436	0.0165165	0	0.0620372	-0.0917983	0	0	0.0645906	0	0	-0.237607	0	0	0.0189297	-0.0139648	0.24561	0.00309464	0.0676797	0	0.0443778	-0.00645359	0	0	0	0.0563745	-0.0190123	0	0.0226988	0.010332	0	0	-0.0468827	-0.0611797	0	-0.0864804	0	-0.0483822	0	0.167178	0	0.0975364	0
P051	0.342474	0.0844272	0.0172804	0	0	0	0	0	0	0	0	0	0	0	0	0	0	0	0	0	0	0	0	0	0.0448158	0	0	0	0	0	0	0	0	0	0	0	0	0	0	0	0	0	0	0	0	0	0	0	0
P052	0.341943	0.0885785	0.024527	0	0	0	0	0	0	0	0	0	0	0	0	0	0	0	0	0	0	0	0	0	0.0396422	0	0	0	0	0	0	0	0	0	0	0	0	0	0	0	0	0	0	0	0	0	0	0	0
P053	0.191283	0.0834234	0.128882	0	0	0	0	0.0342596	0.0706346	0	0.135405	-0.021683	-0.0155115	0	0	-0.0130064	0	-0.205499	0	0	0.000731036	-0.053436	0.209515	0	0.0494074	0	0.00125536	-0.00676459	0	0	0	0.0916587	-0.0208293	0	0.0766825	0.00473649	-0.00883231	0	-0.200797	-0.141781	-0.00404076	-0.133413	0.00557621	-0.0593076	-0.0449078	0.00551292	0.00874033	0.0125453	-0.000828632
P054	0.325799	0.0945069	0.0347488	0	0	0	0	0	0	0	0	0	0	0	0	0	0	0	0	0	0	0	0	0	0.0214	0	0	0	0	0	0	0	0	0	0	0	0	0	0	0	0	0	0	0	0	0.0103058	0	0	0
P059	0.366552	0.127204	0.0561477	0	0	0	0	0	0	0	0	0	0	0	0	0	0	0	0	0	0	0	0	0	0.0761894	0	0	0	0	0	0	0	0	0	0	0	0	0	0	0	0	0	0	0	0	0.0342169	0	0	0
P064	0.321884	0.00199856	0.0510148	0	0	0	0	0	0	0	0	0	0	0	0	0	0	0	0	0	0	0	0	0	0.0402473	0	0	0	0	0	0	0	0	0	0	0	0	0	0	0	0	-0.0218972	0	0	0	0	0	0	0
P068	0.327978	0.0774003	0.0119564	0	0	0	0	0	0	0	0	0	0	0	0	0	0	0	0	0	0	0	0	0	0.0485108	0	0	0	0	0	0	0	0	0	0	0	0	0	0	0	0	0	0	0	0	0	0	0	0
P077	0.170346	0.00326581	0.129501	0	0	0	0	0.00948791	0.0158175	0.0201381	0.0823943	-0.105263	0	0.00678761	0.0257285	-0.00088019	-0.00352147	-0.289914	0	0	0.00629038	-0.0309305	0.221735	0	0.0995097	0	0.0291004	-0.00133832	0.00696085	0	8.95733e-05	0.0114573	-0.0428697	0	0.0204435	0.075488	-0.0201593	-0.00888824	-0.107396	-0.0614287	0	-0.154585	0	-0.018961	0	0.0789154	0.00151662	0.0529048	0
P079	0.326177	0.0838153	0.0020085	0	0	0	0	0	0	0	0	0	0	0	0	0	0	0	0	0	0	0	0	0	0.058411	0	0	0	0	0	0	0	0	0	0	0	0	0	0	0	0	0	0	0	0	0	0	0	0
P080	0.329175	0.097103	0.0173541	0	0	0	0	0	0	0	0	0	0	0	0	0	0	0	0	0	0	0	0	0	0.0372223	0	0	0	0	0	0	0	0	0	0	0	0	0	0	0	0	0	0	0	0	0	0	0	0
P085	0.327632	0.0900125	0.0212644	0	0	0	0	0	0	0	0	0	0	0	0	0	0	0	0	0	0	0	0	0	0.0425812	0	0	0	0	0	0	0	0	0	0	0	0	0	0	0	0	0	0	0	0	0	0	0	0
P092	0.326245	0.0822309	0.0290161	0	0	0	0	0	0	0	0	0	0	0	0	0	0	0	0	0	0	0	0	0	0.0499762	0	0	0	0	0	0	0	0	0	0	0	0	0	0	0	0	0	0	0	0	0	0	0	0
P094	0.326415	0.104451	0.0214095	0	0	0	0	0	0	0	0	0	0	0	0	0	0	0	0	0	0	0	0	0	0.0272761	0	0	0	0	0	0	0	0	0	0	0	0	0	0	0	0	0	0	0	0	0	0	0	0
P095	0.243968	0.0580589	0	0	0	0	0	0	0	0	0	0	0	0	0	0	0	0	0	0	0	0	0	0	0	0	0	0	0	0	0	0	0	0	0	0	0	0	0	0	0	0	0	0	0	0	0	0	0
P097	0.180629	0.0564169	0.173277	0	0	0	0	0.00609486	0.00315982	0.00248057	0.100832	-0.0697966	0	0.00992349	0.0501748	-0.00235495	-0.0132397	-0.296149	0	0	0.0118571	-0.0403796	0.232257	0	0.111724	0	0.0373314	-0.000140565	0	0	0	0.0117486	-0.0461283	0	0.0337572	0.0590608	-0.0234586	-0.000948011	-0.0763316	-0.0325576	0	-0.134418	0	-0.00408023	-0.0125547	0.0778265	0.00229082	0.0398691	0
P098	0.328812	0.0863121	0.0275933	0	0	0	0	0	0	0	0	0	0	0	0	0	0	0	0	0	0	0	0	0	0.0446648	0	0	0	0	0	0	0	0	0	0	0	0	0	0	0	0	0	0	0	0	0	0	0	0
P100	0.325784	0.0903066	0.0208179	0	0	0	0	0	0	0	0	0	0	0	0	0	0	0	0	0	0	0	0	0	0.0461211	0	0	0	0	0	0	0	0	0	0	0	0	0	0	0	0	0	0	0	0	0	0	0	0
P109	0.233419	0	0.149959	0	0	0	0.0340546	0.0140614	0	0.00591745	0.113168	-0.116589	0	0.00124659	0.00262449	0	0	-0.248114	0	0	0.00595197	-0.027339	0.216065	0	0.0731945	0	0	-0.0407819	0	0	0.00990217	0.0241881	-0.0369161	0	0.0590093	0.0355833	-0.00410817	0	-0.0723812	-0.0637114	0	-0.142397	0	-0.0114337	0	0.106384	0	0.0472062	0
P110	0.194243	0.086602	0	0	0	0	0	0	0	0	0.0359156	0	0	0	0	0	0	0	0	0	0	0	0	0	0.0842497	0	0	0	0	0	0	0	0	0	0	0	0	0	0	0	0	0	0	0	0	0	0	0	0
P111	0.175213	0.0461232	0.142772	0	0	0	0	0	0	0.0242915	0.0356227	-0.0849044	0	0	0.00368004	-0.00731581	-0.0231997	-0.248869	-0.00104727	0	0	-0.0355734	0.249239	0	0.132782	0	0.0139805	-0.00193138	0	0	0.0291995	0	-0.035941	0	0.0209035	0.0494691	-0.026466	-0.00202117	-0.157728	-0.0879509	0	-0.159716	0	0	-0.000643304	0.135749	0.0048234	0.0328663	0
P112	0.328314	0.0905035	0.0110692	0	0	0	0	0	0	0	0	0	0	0	0	0	0	0	0	0	0	0	0	0	0.0413947	0	0	0	0	0	0	0	0	0	0	0	0	0	0	0	0	0	0	0	0	0	0	0	0
P114	0.32533	0.0855626	0.0243964	0	0	0	0	0	0	0	0	0	0	0	0	0	0	0	0	0	0	0	0	0	0.0421463	0	0	0	0	0	0	0	0	0	0	0	0	0	0	0	0	0	0	0	0	0	0	0	0
P122	0.354	0.109103	0.0351611	0	0	0	0	0	0	0	0	0	0	0	0	0	0	0	0	0	0	0	0.000552564	0	0	0	0	0	0	0	0	0	0	0	0	0	0	0	0	0	0	0	0	0	0	0	0	0	0
P127	0.11156	0	0.0669658	0	0	0	0	0	0	0.0336433	0.173294	-0.0719131	0	0.0112424	0.0587485	-0.0054926	0	-0.188004	0	0	0.0190875	-0.0472957	0.24929	0	0.0529816	0	0.0391296	-0.00523315	0	0	0.000316446	0.0389315	0	0	0.0425134	0.0638104	-0.0492858	0	-0.0919148	-0.0725889	0	-0.150204	0	-0.0147037	0	0.00749027	0	0.086042	0
P130	0.120808	0	0.0474767	0	0	0	0	0	0	0	0.0154385	0	0	0	0.122956	0	0	-0.0759168	0	0	0	0	0.250739	0.0768292	0.245102	-0.0664921	0	-0.0015043	0	0.0379399	0.0825969	0	-0.0594046	4.03145e-05	0.0655547	0.0762954	-0.0579677	0	-0.09736	-0.0246086	0	-0.163212	0	0	0	0.104022	0	0	0
P138	0.169385	0.0265131	0.118786	0	-0.00465165	0	0	0.0238178	0.0178276	0.00694528	0.111787	-0.0688261	0	0	0.0149569	-0.0143784	-0.0149299	-0.269573	0	0	0.00522462	-0.0180193	0.278576	0	0.0395913	0	0	-0.000139169	0.00484773	0	0.0269201	0.0347284	-0.0283988	0	0.0213171	0.0723925	-0.0186564	0	-0.0909401	-0.0567599	0	-0.174726	0	-0.0587481	-0.00415882	0.0676895	0.00193797	0.038985	-0.000444907
P140	0.311046	0.0730076	0.0196377	0	0	0	0	0	0	0	0	0	0	0	0	0	0	0	0	0	0	0	0	0	0.0403203	0	0	0	0	0	0	0	0	0	0	0	0	0	0	0	0	0	0	0	0	0	0	0	0
P142	0.349663	0.0980127	0	0	0	0	0	0	0	0	0	0	0	0	0	0	0	0	0	0	0	0	0	0	0.0414229	0	0	0	0	0	0	0	0	0	0	0	0	0	0	0	0	0	0	0	0	0	0	0	0
P143	0.332951	0.0618312	0.0272383	0	0	0	0	0	0	0	0	0	0	0	0	0	0	0	0	0	0	0	0	0	0.0839439	0	0	0	0	0	0	0	0	0	0	0	0	0	0	0	0	0	0	0	0	0	0	0	0
P144	0.391216	0.0605277	0.0352696	0	0	0	0	0	0	0	0	0	0	0	0	0	0	0	0	0	0	0	0	0	0.0187636	0	0	0	0	0	0	0	0	0	0	0	0	0	0	0	0	0	0	0	0	0	0	0	0
P152	0.318136	0.091181	0.0205699	0	0	0	0	0	0	0	0	0	0	0	0	0	0	0	0	0	0	0	0	0	0.0483744	0	0	0	0	0	0	0	0	0	0	0	0	0	0	0	0	0	0	0	0	0	0	0	0
P154	0.370405	0.0944672	0	0	0	0	0	0	0	0	0	0	0	0	0	0	0	0	0	0	0	0	0	0	0.068169	0	0	0	0	0	0	0	0	0	0	0	0	0	0	0	0	0	0	0	0	0	0	0	0
P155	0.233837	0.109057	0.0174911	0	0	0	0	0	0	0	0	0	0	0	0	0	0	0	0	0	0	0	0	0	0.0798515	0	0	0	0	0	0	0	0	0	0	0	0	0	0	0	0	0	0	0	0	0	0	0	0
P158	0.335157	0.10653	0.0199595	0	0	0	0	0	0	0	0	0	0	0	0	0	0	0	0	0	0	0	0	0	0.00970961	0	0	0	0	0	0	0	0	0	0	0	0	0	0	0	0	0	0	0	0	0	0	0	0
P159	0.328738	0.0862013	0.0317251	0	0	0	0	0	0	0	0	0	0	0	0	0	0	0	0	0	0	0	0	0	0.0514066	0	0	0	0	0	0	0	0	0	0	0	0	0	0	0	0	0	0	0	0	0	0	0	0
P169	0.301653	0.0810504	0.0254421	0	0	0	0	0	0	0	0	0	0	0	0	0	0	0	0	0	0	0	0	0	0.0131366	0	0	0	0	0	0	0	0	0	0	0	0	0	0	0	0	0	0	0	0	0	0	0	0
P170	0.335156	0.0822114	0.0235202	0	0	0	0	0	0	0	0	0	0	0	0	0	0	0	0	0	0	0	0	0	0.0496789	0	0	0	0	0	0	0	0	0	0	0	0	0	0	0	0	0	0	0	0	0	0	0	0
P174	0.365774	0.0806356	0.0178714	0	0	0	0	0	0	0	0	0	0	0	0	0	0	0	0	0	0	0	0	0	0.0638293	0	0	0	0	0	0	0	0	0	0	0	0	0	0	0	0	0	0	0	0	0	0	0	0
P181	0.0954773	0	0.10091	0	-0.00525477	0	0	0	0	0	0.151287	-0.09783	0	0	0.0397587	0	-0.0147778	-0.224886	0	-0.0137675	0	-0.0211641	0.168918	0	0.0579687	0	0	0	0	0	0.0140737	0	-0.0202314	0	0.0489052	0.167874	0	-0.0070946	-0.129633	-0.0210893	-0.00295349	-0.0752828	0	-0.00562861	-0.0606392	0.135318	0	0	0
P183	0.337067	0.0816573	0.0285914	0	0	0	0	0	0	0	0	0	0	0	0	0	0	0	0	0	0	0	0	0	0.0523466	0	0	0	0	0	0	0	0	0	0	0	0	0	0	0	0	0	0	0	0	0	0	0	0
P188	0.169774	0.0297983	0.13435	0	0	0	0	0.00855871	0	0	0.0898789	-0.0665294	-0.000350683	0	0.0054494	-0.00672331	0	-0.246674	0	0	0.00875109	-0.057783	0.256544	0	0.110292	0	0.0206177	-0.00667279	0	0	0.00718252	0.0415272	-0.0285403	0	0.0206087	0.10667	-0.00226622	-0.0165225	-0.121993	-0.0528078	0	-0.117317	0	-0.00482604	0	0.0476994	0.00721066	0.0396503	0
P199	0.323832	0.0913501	0.0367631	0	0	0	0	0	0	0	0	0	0	0	0	0	0	0	0	0	0	0	0	0	0.0601473	0	0	0	0	0	0	0	0	0	0	0	0	0	0	0	0	0	0	0	0	0	0	0	0
P200	0.324559	0.0783269	0.0252245	0	0	0	0	0	0	0	0	0	0	0	0	0	0	0	0	0	0	0	0	0	0.0485087	0	0	0	0	0	0	0	0	0	0	0	0	0	0	0	0	0	0	0	0	0	0	0	0
P202	0.325826	0.0753859	0.0315349	0	0	0	0	0	0	0	0	0	0	0	0	0	0	0	0	0	0	0	0	0	0.0545328	0	0	0	0	0	0	0	0	0	0	0	0	0	0	0	0	0	0	0	0	0	0	0	0
P203	0.368494	0.0693487	0.0324311	0	0	0	0	0	0	0	0	0	0	0	0	0	0	0	0	0	0	0	0	0	0.0305956	0	0	0	0	0	0	0	0	0	0	0	0	0	0	0	0	0	0	0	0	0	0	0	0
P204	0.336936	0.0882367	0.0253509	0	0	0	0	0	0	0	0	0	0	0	0	0	0	0	0	0	0	0	0	0	0.051364	0	0	0	0	0	0	0	0	0	0	0	0	0	0	0	0	0	0	0	0	0	0	0	0
P205	0.315359	0.0533406	0.000268696	0	0	0	0	0	0	0	0	0	0	0	0	0	0	0	0	0	0	0	0	0	0.045653	0	0	0	0	0	0	0	0	0	0	0	0	0	0	0	0	0	0	0	0	0	0	0	0
P213	0.339379	0.0796181	0.0299212	0	0	0	0	0	0	0	0	0	0	0	0	0	0	0	0	0	0	0	0	0	0.0547412	0	0	0	0	0	0	0	0	0	0	0	0	0	0	0	0	0	0	0	0	0	0	0	0
P214	0.344231	0.0489672	0.0473687	0	0	0	0	0	0	0	0	0	0	0	0	0	0	0	0	0	0	0	0	0	0.080024	0	0	0	0	0	0	0	0	0	0	0	0	0	0	0	0	0	0	0	0	0	0	0	0
P217	0.187287	0.00463223	0	0	0	0	0	0	0	0	0	0	0	0	0	0	0	0	0	0	0	0	0	0	0.0125395	0	0	0	0	0	0	0	0	0	0	0	0	0	0	0	0	0	0	0	0	0	0	0	0
P219	0.345883	0.0745921	0.0290819	0	0	0	0	0	0	0	0	0	0	0	0	0	0	0	0	0	0	0	0	0	0.0440146	0	0	0	0	0	0	0	0	0	0	0	0	0	0	0	0	0	0	0	0	0	0	0	0
[truncated: 524 more columns]

## Sheet: biomass_only_regulators
	AT1G02220	AT1G03800	AT1G04100	AT1G05230	AT1G06070	AT1G07050	AT1G09250	AT1G12610	AT1G14580	AT1G15780	AT1G17920	AT1G22490	AT1G26330	AT1G27045	AT1G30810	AT1G32640	AT1G46264	AT1G47870	AT1G52880	AT1G53160	AT1G54060	AT1G56010	AT1G62010	AT1G62990	AT1G63650	AT1G65910	AT1G66230	AT1G66350	AT1G67710	AT1G68520	AT1G71200	AT1G73870	AT1G74930	AT1G75390	AT1G75410	AT1G77570	AT1G79180	AT2G03060	AT2G03710	AT2G17390	AT2G18000	AT2G18328	AT2G21650	AT2G23380	AT2G25420	AT2G25930	AT2G28200	AT2G31370	AT2G31650
non-zero	4	1	68	63	68	60	1	62	6	60	1	6	61	68	1	1	1	1	67	68	3	15	1	33	63	3	1	68	5	1	6	1	47	67	52	1	6	2	68	5	60	22	4	68	1	1	4	15	66
mean	0.00355147	0.000158527	0.173498	-0.0496682	-0.124103	-0.0637532	0.000565646	0.0572261	-0.00110128	0.0635586	-0.00221141	0.00485838	-0.051834	0.621056	0.00018209	0.000164596	-0.00011317	-0.00018374	0.0817154	0.185169	-0.000183069	0.00571273	-0.000601322	-0.00599931	-0.0523376	-0.00242122	-8.55974e-05	0.148125	0.00191072	-0.000462109	-0.00434146	0.000414475	0.0148315	0.258899	0.0147516	-0.000186503	-0.00187258	-0.00111012	0.615149	0.00208161	-0.0603277	0.00599667	0.00192012	-0.143955	-0.000475293	-0.000293315	-0.00154985	0.00283922	-0.0607033
median	0	0	0.180029	-0.0496642	-0.125305	-0.0530986	0	0.0569639	0	0.0593829	0	0	-0.0511683	0.618661	0	0	0	0	0.0833312	0.192503	0	0	0	0	-0.0545657	0	0	0.15253	0	0	0	0	0.00643084	0.260036	0.0109423	0	0	0	0.617757	0	-0.0472784	0	0	-0.14547	0	0	0	0	-0.0580343
min	0	0	0.0314391	-0.151188	-0.343884	-0.319793	0	0	-0.0253491	0	-0.150376	0	-0.186154	0.49235	0	0	-0.00769554	-0.0124943	0	0.0525443	-0.00859635	0	-0.0408899	-0.054083	-0.119047	-0.106219	-0.00582063	0.0646851	0	-0.0314234	-0.135646	0	0	0	0	-0.0126822	-0.0400693	-0.0465317	0.465769	0	-0.316485	0	0	-0.245706	-0.03232	-0.0199454	-0.0404667	0	-0.149796
max	0.140305	0.0107798	0.264161	0	-0.00455459	0	0.0384639	0.176817	0	0.200853	0	0.180348	0	0.731646	0.0123821	0.0111925	0	0	0.147238	0.2673	0	0.0805993	0	0	0	0	0	0.224418	0.0499203	0	0	0.0281843	0.119178	0.343368	0.119489	0	0	0	0.70817	0.0692113	0	0.057303	0.0755592	-0.0247417	0	0	0	0.0578443	0
P002	0	0	0.145266	-0.0369001	-0.180136	0	0	0.00586707	0	0.0165777	0	0	-0.0584984	0.605146	0	0	0	0	0.0321679	0.23518	0	0.0133608	0	0	-0.0509719	0	0	0.0987556	0	0	0	0	0.00590599	0.271302	0	0	0	0	0.609769	0	-0.000663986	0	0	-0.12945	0	0	0	0	-0.0147431
P004	0	0	0.137927	-0.0833459	-0.0697931	-0.0277926	0	0	0	0	0	0	-0.0458347	0.586018	0	0	0	0	0.0540071	0.225088	0	0	0	0	-0.0844313	0	0	0.147534	0	0	0	0	0	0.288106	0	0	0	0	0.599838	0	-0.0294689	0.00202804	0	-0.176148	0	0	0	0	-0.034426
P007	0	0	0.180479	-0.0617077	-0.100911	-0.0376207	0	0.0587982	0	0.0155159	0	0	-0.0791789	0.598858	0	0	0	0	0.0794538	0.200793	0	0	0	-0.0110881	-0.049047	0	0	0.127336	0	0	0	0	0.00663784	0.248081	0.00233619	0	0	0	0.60174	0	-0.0471536	0.0157435	0	-0.150193	0	0	0	0.00527392	-0.0524115
P008	0	0	0.163401	-0.0490965	-0.0951306	-0.0128758	0	0.0489376	0	0	0	0	-0.0774478	0.578383	0	0	0	0	0.066673	0.230738	0	0	0	0	-0.0723811	0	0	0.152898	0	0	0	0	0	0.252085	0.00751449	0	0	0	0.606935	0	0	0.0146283	0	-0.156953	0	0	0	0	-0.0500268
P009	0	0	0.180092	-0.0517935	-0.121644	-0.047405	0	0.057427	0	0.0519247	0	0	-0.0590023	0.621076	0	0	0	0	0.0834823	0.195663	0	0	0	-0.000402368	-0.056105	0	0	0.153863	0	0	0	0	0.00749759	0.257573	0.01341	0	0	0	0.619059	0	-0.0427141	0	0	-0.14826	0	0	0	0	-0.0585947
P010	0	0	0.189786	-0.036268	-0.0847476	-0.0363192	0	0.0625009	0	0.0330187	0	0	-0.0534242	0.58498	0	0	0	0	0.0904041	0.226441	0	0	0	0	-0.0510556	0	0	0.146817	0.0110348	0	0	0	0.0021482	0.280704	0.0133915	0	0	0	0.616418	0	-0.0190743	6.88391e-05	0	-0.139735	0	0	0	0	-0.0269264
P016	0	0	0.178721	-0.0511259	-0.119989	-0.046065	0	0.0572864	0	0.045544	0	0	-0.059955	0.61867	0	0	0	0	0.0840849	0.200162	0	0	0	0	-0.0581768	0	0	0.1536	0	0	0	0	0.00540526	0.259441	0.0139026	0	0	0	0.617273	0	-0.0404155	0	0	-0.149526	0	0	0	0	-0.0576177
P017	0	0	0.161069	-0.0677137	-0.104103	-0.0231757	0	0.0765886	0	0.0196476	0	0	-0.0655056	0.582703	0	0	0	0	0.0763692	0.211448	0	0	0	-0.000496153	-0.0630983	0	0	0.167734	0	0	0	0	0.00147201	0.275071	0.0251352	0	0	0	0.609665	0	0	0.0118802	0	-0.128663	0	0	0	0.00189747	-0.034128
P020	0	0	0.179876	-0.0477882	-0.133027	-0.0471027	0	0.050951	0	0.0232769	0	0	-0.0681998	0.606763	0	0	0	0	0.080261	0.20953	0	0	0	-0.0167679	-0.0534772	0	0	0.151276	0	0	0	0	0.00112814	0.25511	0.00885218	0	0	0	0.611234	0	-0.0103998	0	0	-0.153008	0	0	0	0	-0.0645468
P023	0	0	0.162038	-0.0404086	-0.108649	-0.0086625	0	0.0486407	0	0	0	0	-0.0841513	0.568682	0	0	0	0	0.063282	0.232193	0	0	0	0	-0.0832718	0	0	0.152001	0	0	0	0	0	0.257682	0.0140191	0	0	0	0.607684	0	0	0.0133857	0	-0.157628	0	0	0	0	-0.0553677
P024	0	0	0.196825	-0.0525711	-0.0319902	-0.042549	0	0.0308436	0	0	0	0	-0.104449	0.589468	0	0	0	0	0.0730927	0.225969	0	0.0280318	0	0	-0.0435609	0	0	0.164143	0	0	0	0	0	0.215399	0	0	0	0	0.606148	0	-0.0183082	0	0	-0.136768	0	0	0	0	-0.0785219
P035	0	0	0.174864	-0.0490498	-0.121397	-0.0430337	0	0.0560159	0	0.040853	0	0	-0.0632366	0.611883	0	0	0	0	0.0800528	0.202994	0	0	0	-0.00111952	-0.0608401	0	0	0.154818	0	0	0	0	0.00553696	0.257342	0.0140058	0	0	0	0.619115	0	-0.0351402	0	0	-0.149683	0	0	0	0	-0.0569008
P037	0	0	0.147873	-0.0527205	-0.0778761	0	0	0.0375376	0	0	0	0	-0.0889181	0.555588	0	0	0	0	0.0537651	0.242794	0	0	0	0	-0.0851086	0	0	0.14959	0	0	0	0	0	0.240726	0.0024063	0	0	0	0.596558	0	0	0.0215014	0	-0.164138	0	0	0	0	-0.0516298
P038	0	0	0.0314391	-0.0354257	-0.00455459	-0.0593239	0	0.0357119	0	0	0	0	-0.186154	0.614745	0	0	0	0	0.147136	0.154156	0	0	0	-0.0231355	-0.0839942	0	0	0.113099	0	0	0	0	0	0.252146	0	0	0	0	0.656769	0	0	0.057303	0	-0.213719	0	0	0	0	-0.0191519
P039	0	0	0.189925	-0.0474242	-0.109428	-0.0382215	0	0.0544635	0	0.0450699	0	0	-0.0820542	0.618652	0	0	0	0	0.0845313	0.198003	0	0	0	-0.0154709	-0.0642707	0	0	0.160654	0	0	0	0	0	0.275995	0.0235308	0	0	0	0.616522	0	-0.0287757	0.00845864	0	-0.141717	0	0	0	0	-0.052776
P049	0	0	0.178038	-0.0495273	-0.1162	-0.0390919	0	0.057324	0	0.0381286	0	0	-0.0635147	0.610623	0	0	0	0	0.0820305	0.20515	0	0	0	0	-0.0594918	0	0	0.154321	0	0	0	0	0.00240606	0.260868	0.0105004	0	0	0	0.619321	0	-0.0354991	0	0	-0.152056	0	0	0	0	-0.0553151
P050	0	0	0.179566	-0.0498012	-0.166901	-0.0771258	0	0.0946539	0	0.165571	0	0	-0.0501559	0.665783	0	0	0	0	0.0831814	0.129781	0	0	0	-0.0154493	0	0	0	0.095741	0	0	0	0	0.0299847	0.336416	0.0196239	0	0	0	0.622124	0	-0.183835	0	0	-0.119418	0	0	0	0	-0.100063
P051	0	0	0.174172	-0.0472603	-0.119379	-0.0531993	0	0.0533055	0	0.0347463	0	0	-0.0658672	0.602559	0	0	0	0	0.0673582	0.194015	0	0	0	-0.000739225	-0.059644	0	0	0.144952	0	0	0	0	0.00622384	0.256324	0.0027167	0	0	0	0.61667	0	-0.0162788	0	0	-0.148592	0	0	0	0.00846744	-0.0591996
P052	0	0	0.181947	-0.0295349	-0.151294	-0.138205	0	0.0401209	0	0.118952	0	0	0	0.65462	0	0	0	0	0.0951894	0.105269	0	0.0158419	0	0	-0.0612365	0	0	0.131338	0	0	0	0	0	0.281969	0	0	0	0	0.59736	0	-0.174703	0	0	-0.131803	0	0	-0.0404667	0	-0.0767403
P053	0	0	0.159432	-0.0452294	-0.116346	0	0	0.116392	0	0.0445407	0	0.0317773	-0.0951155	0.507548	0	0	-0.00769554	0	0.0794055	0.174356	0	0.0118797	0	0	-0.061024	0	0	0.171678	0	0	0	0	0	0.227585	0	0	0	0	0.601201	0	0	0.0382158	0	-0.245706	0	-0.0199454	-0.0109547	0.0578443	0
P054	0	0	0.191137	-0.0443046	-0.0567015	0	0	0.0489731	0	0.0681297	0	0	-0.0824128	0.624193	0	0	0	0	0.0627336	0.194499	0	0	0	-0.00310994	-0.108253	0	0	0.13507	0	0	0	0	0.00562241	0.285248	0.0284934	0	0	0	0.61812	0	-0.0317784	0	0	-0.222835	0	0	0	0	0
P059	0	0	0.0397966	0	-0.0819608	-0.0232681	0	0	0	0.103571	0	0	-0.0282294	0.731646	0	0	0	0	0.147238	0.243349	0	0.0764342	0	-0.054083	-0.0575375	-0.0341242	0	0.183493	0	0	0	0	0.00441675	0.192934	0	0	0	0	0.589448	0	0	0	0.0460401	-0.1614	0	0	0	0	-0.149796
P064	0.0375231	0	0.247112	-0.151188	-0.343884	-0.199999	0	0	0	0.0601346	0	0	-0.0512328	0.657268	0	0	0	0	0.0623275	0.104871	0	0.0805993	-0.0408899	0	-0.0675458	0	-0.00582063	0.169407	0	-0.0314234	-0.135646	0.0281843	0	0.258097	0	-0.0126822	-0.0365679	-0.0465317	0.481479	0	-0.236585	0	0	-0.0247417	0	0	-0.0384514	0	-0.0123684
P068	0	0	0.188254	-0.0404339	-0.138327	-0.0334573	0	0.0584408	0	0.0586127	0	0	-0.0526942	0.612751	0	0	0	0	0.0895423	0.181125	0	0	0	0	-0.0465877	0	0	0.163989	0	0	0	0	0.00961496	0.268004	0.00944182	0	0	0	0.609157	0	-0.0654167	0	0	-0.147589	0	0	0	0	-0.0623257
P077	0	0	0.193359	-0.0581915	-0.142301	-0.131658	0	0.0671472	0	0.131076	0	0	-0.0330731	0.655928	0	0	0	0	0.10138	0.160308	0	6.58408e-05	0	-0.0022753	-0.0351795	0	0	0.143105	0	0	-0.000658376	0	0.0285596	0.268643	0.00636811	0	0	0	0.629176	0	-0.134765	0	0	-0.129475	0	0	0	0	-0.0904371
P079	0	0	0.185436	-0.0218663	-0.107271	-0.0473461	0	0.0560203	0	0.00470421	0	0	-0.0327819	0.609143	0	0	0	0	0.0978504	0.188287	0	0	0	-0.0177723	-0.0553793	0	0	0.155519	0	0	0	0	0.0222253	0.260365	0.0174038	0	0	0	0.616784	0	-0.0610972	0.0290829	0	-0.151029	0	0	0	0	-0.071776
P080	0	0	0.176742	-0.0452434	-0.126158	-0.0629622	0	0.0575641	0	0.0673014	0	0	-0.0519173	0.631135	0	0	0	0	0.0889171	0.191949	0	0	0	-0.000994039	-0.0498232	0	0	0.161488	0	0	0	0	0.0121521	0.262439	0.0150236	0	0	0	0.617525	0	-0.0578522	0	0	-0.141368	0	0	0	0	-0.057425
P085	0	0	0.18229	-0.0522359	-0.122409	-0.0341348	0	0.0546226	0	0.0436217	0	0	-0.0663265	0.618343	0	0	0	0	0.0831892	0.197062	0	0	0	-0.0100786	-0.0589918	0	0	0.154245	0	0	0	0	0.00513796	0.25569	0.0150831	0	0	0	0.619834	0	-0.0336152	0	0	-0.147005	0	0	0	0	-0.0562646
P092	0	0	0.184595	-0.0601012	-0.131585	-0.0506382	0	0.054551	0	0.0664663	0	0	-0.0435084	0.632344	0	0	0	0	0.0949918	0.189695	0	0	0	0	-0.0550168	0	0	0.169245	0	0	0	0	0.017727	0.254006	0.0113755	0	0	0	0.626479	0	-0.0616247	0	0	-0.143522	0	0	0	0	-0.0468638
P094	0	0	0.181946	-0.0724653	-0.192939	-0.134241	0	0.0727551	0	0.168428	0	0.00314159	0	0.683345	0	0	0	0	0.0811118	0.161646	0	0	0	-0.00308644	0	0	0	0.130959	0.00556823	0	0	0	0.0484924	0.275964	0.0192327	0	0	0	0.618121	0	-0.138248	0	0	-0.182126	0	0	0	0.00304376	-0.0560526
P095	0	0	0.16443	0	-0.092083	-0.0855676	0	0.0520566	0	0.171708	0	0	-0.0199639	0.607914	0	0	0	0	0.0247574	0.2673	0	0.0226999	0	-0.0374355	0	0	0	0.130768	0.0248947	0	-0.00225133	0	0	0.240866	0.0750036	0	0	0	0.533753	0.00346033	-0.0774799	0.0162085	0	-0.125203	0	0	0	0.0109455	-0.12563
P097	0	0	0.179313	-0.0646249	-0.140453	-0.045919	0	0.0548307	0	0.0660852	0	0	-0.0474664	0.642229	0	0	0	0	0.0761426	0.182721	0	0	0	0	-0.0477639	0	0	0.15496	0	0	0	0	0.0114764	0.281299	0.00396202	0	0	0	0.637396	0	-0.0659443	0.0117672	0.0063764	-0.137999	0	0	0	0	-0.0701258
P098	0	0	0.180676	0	-0.130724	-0.104579	0	0.061886	-0.00395027	0.0113807	0	0	-0.0488836	0.682139	0	0	0	0	0.0841675	0.147663	0	0	0	0	-0.0733141	0	0	0.129822	0	0	0	0	0.00806554	0.248547	0.00247682	0	0	0	0.603508	0	-0.0294983	0	0	-0.129166	0	0	0	0	-0.0172011
P100	0	0	0.186144	-0.0467233	-0.132091	-0.0588556	0	0.0621488	0	0.0659507	0	0	-0.0487296	0.623121	0	0	0	0	0.0912617	0.193508	0	0	0	-0.00738597	-0.0555222	0	0	0.155386	0	0	0	0	0.0112882	0.268445	0.0101638	0	0	0	0.616714	0	-0.0571184	0	0	-0.145319	0	0	0	0	-0.0551774
P109	0	0	0.179136	-0.0344891	-0.170428	-0.114533	0	0.0754536	0	0.113862	0	0	-0.049149	0.674128	0	0	0	0	0.113379	0.134829	0	0	0	0	-0.026049	0	0	0.177843	0	0	0	0	0	0.239668	0.0226269	0	-0.0169383	0	0.631116	0	-0.0852906	0	0	-0.125869	0	0	0	0.0112515	-0.0815623
P110	0.0563573	0	0.0458536	-0.0105042	-0.113627	-0.319793	0.0384639	0.136872	-0.0107685	0.0929497	-0.150376	0.180348	0	0.588375	0	0.0111925	0	-0.0124943	0.0529153	0.0525443	0	0	0	0	0	0	0	0.224418	0	0	-0.0922695	0	0.119178	0.343368	0.119489	0	-0.014582	-0.0289563	0.653912	0	-0.316485	0	0	-0.0995	-0.03232	0	0	0	-0.0745272
P111	0	0	0.147777	-0.0616017	-0.170277	-0.0789997	0	0.0566414	0	0.160259	0	0	-0.0423103	0.662316	0	0	0	0	0.0976081	0.136585	-0.00859635	0	0	0	-0.0541146	0	0	0.176639	0	0	0	0	0.0174915	0.23118	0.00262865	0	-0.000644492	0	0.644074	0	-0.156268	0	0	-0.139214	0	0	0	0	-0.0971993
P112	0	0	0.160915	-0.0494302	-0.135988	-0.0674776	0	0.0834307	0	0.0508028	0	0	-0.0602604	0.611769	0	0	0	0	0.0740871	0.243646	0	0	0	-0.000604989	-0.0721639	0	0	0.138893	0	0	0	0	0.000715898	0.262215	0.0330528	0	0	0	0.648939	0	-0.0252943	0.0257038	0	-0.121709	0	0	0	0.00120497	-0.0705793
P114	0	0	0.179967	-0.0527999	-0.120104	-0.0472762	0	0.0558949	0	0.0445987	0	0	-0.0561026	0.620881	0	0	0	0	0.086311	0.203789	0	0	0	0	-0.0582339	0	0	0.157338	0	0	0	0	0.00460163	0.259708	0.0172744	0	0	0	0.614796	0	-0.042569	0	0	-0.149556	0	0	0	0	-0.0611606
P122	0	0	0.185805	-0.0891982	-0.179373	-0.0743175	0	0.0765112	0	0.109042	0	0	-0.0559421	0.554426	0	0	0	0	0.10489	0.0812585	-0.00193889	0	0	0	-0.0444438	-0.0242998	0	0.155536	0	0	0	0	0.0240038	0.225592	0.0239228	0	0	0	0.465769	0	-0.0167399	0.0122214	0	-0.135517	0	0	0	0	-0.0885728
P127	0	0	0.189452	-0.0529992	-0.125046	-0.0691772	0	0.0573301	0	0.0760787	0	0	-0.0511037	0.639857	0	0	0	0	0.0893909	0.18591	0	0	0	-0.00711457	-0.0353053	0	0	0.162358	0	0	0	0	0.0150749	0.266396	0.0120582	0	0	0	0.622935	0	-0.0582969	0	0	-0.143915	0	0	0	0	-0.0666797
P130	0	0.0107798	0.264161	0	-0.0933501	0	0	0.176817	0	0.144948	0	0.0473981	-0.0683922	0.644367	0	0	0	0	0	0.219943	-0.00191346	0.0228519	0	0	-0.119047	-0.106219	0	0.0646851	0	0	0	0	0.0847111	0	0	0	-0.0400693	0	0.599282	0.0611573	-0.12841	0.0360222	0	-0.0935028	0	0	-0.015517	0	-0.0992074
P138	0	0	0.236891	-0.0634912	-0.151794	-0.0669402	0	0	0	0.0797599	0	0	-0.0493413	0.641731	0	0	0	0	0.104531	0.210344	0	0.00332489	0	0	-0.0360367	0	0	0.0995614	0	0	0	0	0	0.278795	0.0433357	0	0	0	0.658706	0	-0.0654979	0	0	-0.141942	0	0	0	0.0393706	-0.0576261
P140	0	0	0.178512	-0.0605754	-0.134497	-0.0671474	0	0.0517319	0	0.0666003	0	0	-0.0315493	0.637866	0	0	0	0	0.0912314	0.196102	0	0	0	-0.00125292	-0.0697822	0	0	0.140562	0	0	0	0	0	0.265887	0.0100553	0	0	0	0.617147	0	-0.0525956	0	0	-0.158199	0	0	0	0	-0.0688534
P142	0	0	0.17589	-0.0801901	-0.132564	-0.0727522	0	0.0478189	0	0.0778418	0	0	-0.0482169	0.669903	0	0	0	0	0.0745547	0.181863	0	0	0	-0.027695	-0.03477	0	0	0.135785	0	0	0	0	0.0608989	0.255291	0.0105091	0	0	0	0.625086	0	-0.0773212	0	0	-0.127176	0	0	0	0	-0.0568326
P143	0	0	0.153781	-0.035306	-0.148576	-0.050257	0	0.0650181	0	0.0763363	0	0	-0.0502256	0.63175	0	0	0	0	0.10456	0.196526	0	0	0	0	-0.0152894	0	0	0.152402	0	0	0	0	0.0068543	0.253801	0.0217552	0	0	0	0.617418	0	-0.0589583	0.0124668	0	-0.152167	0	0	0	0	-0.0494934
P144	0	0	0.202222	-0.113754	-0.0867265	-0.028939	0	0.0407909	0	0.07082	0	0	0	0.589836	0	0	0	0	0.0706958	0.176426	0	0	0	0	-0.0420535	0	0	0.19488	0	0	0	0	0.116993	0.277977	0.0783042	0	-0.0185335	0	0.570216	0	-0.0596803	0	0	-0.113555	0	0	0	0.0198778	-0.0899124
P152	0	0	0.171149	-0.0510805	-0.121537	-0.0970735	0	0.0476656	0	0.121267	0	0	-0.0408137	0.612759	0	0	0	0	0.0775551	0.18252	0	0	0	0	-0.0498086	0	0	0.147853	0	0	0	0	0.021978	0.254415	7.03719e-05	0	0	0	0.639772	0	-0.0474033	0	0	-0.156881	0	0	0	0	-0.0495518
P154	0	0	0.225722	-0.0248475	-0.101721	-0.058311	0	0.0381648	-1.59822e-06	0.0313128	0	0	0	0.613487	0	0	0	0	0.0623152	0.216995	0	0	0	-0.0206049	0	0	0	0.152631	0.0385111	0	0	0	0	0.125075	0.0502158	0	0	0	0.673792	0	-0.0630804	0	0	-0.122058	0	0	0	0	-0.0561461
P155	0	0	0.11879	0	-0.100187	0	0	0	0	0	0	0	-0.0662337	0.49235	0	0	0	0	0.0738285	0.168391	0	0.00265036	0	-0.000751181	-0.069175	0	0	0.124922	0	0	0	0	0	0.301561	0.00454889	0	0	0	0.6085	0.00485948	-0.0149846	0.0296664	0	-0.196913	0	0	0	0	-0.0395924
P158	0	0	0.170547	-0.0699511	-0.0939324	0	0	0.0765521	0	0.0167623	0	0	-0.0754192	0.614941	0	0	0	0	0.0920244	0.220975	0	0	0	-0.0197375	-0.0639648	0	0	0.1597	0	0	0	0	0	0.285296	0	0	0	0	0.618238	0	-0.0082076	0.0185717	0.00259279	-0.146693	0	0	0	0.00164827	-0.0243438
P159	0	0	0.176134	-0.0567959	-0.138167	-0.0601003	0	0.0594006	0	0.0586312	0	0	-0.0412586	0.611782	0	0	0	0	0.0962131	0.188939	0	0	0	-0.00139038	-0.0446562	0	0	0.15076	0	0	0	0	0.0071808	0.269253	0.00209497	0	0	0	0.630756	0	-0.0414567	0	0	-0.146803	0	0	0	0	-0.0680847
P169	0.140305	0	0.164861	-0.00154724	-0.234398	-0.219909	0	0.0814791	-0.0253491	0.200853	0	0.0317865	0	0.652013	0	0	0	0	0.137924	0.0811046	0	0.0364532	0	0	-0.0357327	0	0	0.0855632	0	0	-0.0600459	0	0.0735345	0.288051	0	0	0	0	0.655421	0	-0.189809	0	0.0755592	-0.117569	0	0	0	0	-0.066975
P170	0	0	0.188289	-0.0555486	-0.138243	-0.0775068	0	0.060702	0	0.0843511	0	0	-0.0445142	0.640863	0	0	0	0	0.0970102	0.176645	0	0	0	0	-0.0441199	0	0	0.150018	0	0	0	0	0.0273834	0.258697	0.0158161	0	0	0	0.63413	0	-0.0839102	0	0	-0.139479	0	0	0	0	-0.0640998
P174	0	0	0.188171	-0.0742062	-0.127254	-0.0951211	0	0.0648147	0	0.104715	0	0	-0.0247241	0.613276	0	0	0	0	0.106541	0.176284	0	0	0	-0.0312308	-0.059948	0	0	0.128338	0	0	0	0	0.0245175	0.254628	0.0199844	0	0	0	0.631861	0	-0.0631522	0	0	-0.1245	0	0	0	0	-0.0486748
P181	0	0	0.109078	-0.0871638	-0.0126354	-0.0712644	0	0	-0.0243325	0.0112316	0	0.035918	-0.0224617	0.507189	0.0123821	0	0	0	0.0744474	0.228758	0	0.0559471	0	0	-0.0534694	0	0	0.102084	0	0	0	0	0	0.316982	0	0	0	0	0.530093	0	0	0	0	-0.0981102	0	0	0	0	-0.0790564
P183	0	0	0.182707	-0.0507106	-0.127804	-0.0595414	0	0.0590127	0	0.0632977	0	0	-0.0557502	0.630233	0	0	0	0	0.0895673	0.1905	0	0	0	-0.000238424	-0.049286	0	0	0.154617	0	0	0	0	0.0137483	0.262396	0.0142834	0	0	0	0.624155	0	-0.0559036	0	0	-0.145622	0	0	0	0	-0.0627226
P188	0	0	0.203917	-0.0443596	-0.107547	-0.055538	0	0.0564967	0	0.0480328	0	0	-0.0787058	0.606363	0	0	0	0	0.0785353	0.196813	0	0	0	0	-0.0508874	0	0	0.152648	0	0	0	0	0	0.263893	0.0138611	0	0	0	0.623189	0	-0.0129195	0	0	-0.169704	0	0	0	0	-0.059678
P199	0	0	0.190464	-0.0304226	-0.136198	-0.052998	0	0.0780513	0	0.0703336	0	0	-0.0501632	0.674656	0	0	0	0	0.0849593	0.15359	0	0	0	-0.00764382	-0.0312043	0	0	0.14068	0	0	0	0	0.00973133	0.289081	0.0276218	0	0	0	0.598627	0	-0.0368358	0	0	-0.1224	0	0	0	0.00408158	-0.0525944
P200	0	0	0.188338	-0.0525086	-0.132174	-0.0852833	0	0.0802962	0	0.102396	0	0	-0.0384733	0.651267	0	0	0	0	0.0908136	0.169563	0	0	0	0	-0.0364452	0	0	0.152428	0	0	0	0	0.0268116	0.272527	0.0164116	0	0	0	0.637729	0	-0.073072	0	0	-0.149316	0	0	0	0	-0.0644346
P202	0	0	0.195508	-0.0820934	-0.125565	-0.0921228	0	0.0741739	0	0.0789238	0	0	-0.0487104	0.615394	0	0	0	0	0.0666215	0.202739	0	0	0	-0.0237462	-0.0140712	0	0	0.143103	0	0	0	0	0	0.293051	0	0	0	0	0.65651	0.00286087	-0.0844937	0	0	-0.114536	0	0	0	0	-0.0708644
P203	0	0	0.171283	-0.0330373	-0.131014	-0.0529607	0	0.0565985	0	0.0788332	0	0	-0.0692472	0.645858	0	0	0	0	0.0767567	0.174563	0	0	0	0	-0.0614757	0	0	0.166755	0	0	0	0	0.0146112	0.270394	0.00322544	0	0	0	0.620861	0	-0.074126	0	0	-0.142641	0	0	0	0.0179725	-0.0513278
P204	0	0	0.203443	-0.0514666	-0.141391	-0.09887	0	0.0586364	0	0.0905696	0	0	-0.0358282	0.636951	0	0	0	0	0.0853348	0.181782	0	0	0	-0.0149672	-0.032654	0	0	0.178167	0	0	0	0	0.0126927	0.25207	0	0	0	0	0.639609	0	-0.0987282	0	0	-0.156222	0	0	0	0.0010505	-0.0497684
P205	0	0	0.118679	-0.0752934	-0.0893686	0	0	0.03495	-0.0104849	0	0	0	-0.0548472	0.635216	0	0	0	0	0.06663	0.173373	0	0.00294679	0	0	-0.09901	0	0	0.117504	0.0499203	0	0	0	0	0.250735	0	0	0	0	0.625863	0.0692113	-0.00141072	0	0	-0.166833	0	0	0	0.00913698	-0.0832004
P213	0	0	0.184374	-0.056456	-0.111129	-0.0518402	0	0.0778743	0	0.0294832	0	0	-0.0313249	0.663486	0	0	0	0	0.0902883	0.191893	0	0	0	-0.0103327	-0.0632537	0	0	0.174147	0	0	0	0	0.0192551	0.227543	0	0	0	0	0.600314	0	-0.039125	0.0228233	0	-0.157319	0	0	0	0	-0.0692684
P214	0.00731462	0	0.199934	-0.0397328	-0.173132	-0.147271	0	0.106096	0	0.0889314	0	0	0	0.700457	0	0	0	0	0.0317214	0.0885571	0	0.0153778	0	0	-0.0397437	0	0	0.153555	0	0	-0.00434829	0	0.0208844	0.326998	0.0190383	0	0	0	0.70817	0	-0.153922	0	0	-0.123121	0	0	0	0	-0.130986
P217	0	0	0.191898	-0.0456774	-0.128485	-0.0618807	0	0.0537268	0	0.0586023	0	0	-0.0524234	0.636184	0	0	0	0	0.0883895	0.193058	0	0	0	0	-0.0685585	0	0	0.147487	0	0	0	0	0.0179115	0.2547	0.011569	0	0	0	0.617989	0	-0.0520557	0.000799456	0	-0.152056	0	0	0	0	-0.0584424
P219	0	0	0.18027	-0.0481281	-0.13241	-0.0496213	0	0.0580089	0	0.0390202	0	0	-0.0733367	0.615606	0	0	0	0	0.0834732	0.210949	0	0	0	-0.0197521	-0.0720991	0	0	0.179015	0	0	0	0	0.00865656	0.257456	0.0239801	0	0	0	0.616269	0	-0.0308236	0.00922668	0	-0.156397	0	0	0	0	-0.0452724
[truncated: 82 more columns]

## Sheet: biomass_variants
	2	3	4	10	12	13	16	17	19	20	22	25	26	27	28	29	30	31	32	33	34	36	37	40	41	44	45	47	48	50	51	52	53	58	59	62	63	65	68	70	71	72	74	76	77	81	82	83	84
non-zero	68	1	14	66	1	1	65	68	68	48	2	1	68	68	68	23	17	68	56	68	68	67	68	17	25	6	32	1	66	68	68	65	2	68	2	1	3	6	68	50	50	50	1	3	3	65	2	16	68
mean	-0.177673	-0.000202898	-0.00440235	0.0440838	-0.000108038	-3.53297e-06	0.0389443	-0.214513	0.0966788	0.00565237	0.000531189	7.73734e-05	-0.0902814	0.116374	-0.0502106	0.00473108	-0.00538834	-0.252626	-0.023209	-0.31846	0.188893	-0.0181555	0.186079	0.00267421	0.00502548	-0.00288527	-0.00683863	0.000285107	-0.0332238	0.0682129	0.150139	0.0205837	-0.000281023	0.16632	0.000194655	0.000269386	0.000535747	0.00187789	-0.159192	0.00922218	0.0121235	0.0121275	-2.19037e-05	0.000975448	0.000461553	-0.0327582	0.000484641	0.00291513	0.120063
median	-0.175666	0	0	0.0433732	0	0	0.0370621	-0.21185	0.0935989	0.00337797	0	0	-0.0909859	0.117416	-0.0507414	0	0	-0.251091	-0.0216362	-0.313081	0.187379	-0.0159595	0.184759	0	0	0	0	0	-0.0325916	0.0686464	0.150345	0.0207193	0	0.167057	0	0	0	0	-0.160003	0.00465497	0.00742756	0.00742741	0	0	0	-0.0305763	0	0	0.117919
min	-0.27505	-0.013797	-0.0673052	0	-0.00734661	-0.000240242	0	-0.267819	0.036308	0	-0.00202174	0	-0.132514	0.0471583	-0.095587	0	-0.0890134	-0.339868	-0.0965053	-0.394881	0.100076	-0.0600529	0.0628784	0	0	-0.0982578	-0.072413	0	-0.0583541	0.0112993	0.110322	0	-0.0160279	0.0374366	0	0	0	0	-0.246279	0	0	0	-0.00148945	0	0	-0.0860621	0	0	0.0473113
max	-0.100885	0	0	0.110538	0	0	0.0901925	-0.129483	0.18142	0.0251063	0.0381426	0.00526139	-0.0457266	0.190731	-0.00264242	0.0818843	0	-0.182157	0	-0.243267	0.313246	0	0.298552	0.0331869	0.0791185	0	0	0.0193873	0	0.155901	0.205231	0.0576681	0	0.253406	0.0103415	0.0183183	0.0239967	0.049715	-0.0184752	0.047671	0.0926435	0.0926441	0	0.0579877	0.0192582	0	0.031781	0.0451087	0.225471
P002	-0.200869	0	0	0.0304688	0	0	0	-0.216972	0.0645097	0.0019819	0	0	-0.0768894	0.095529	-0.0501465	0.0300639	0	-0.234012	-0.0250329	-0.289856	0.203384	-0.0135078	0.10417	0	0.0045004	0	-0.000820931	0	0	0.0405189	0.150644	0.0112868	0	0.173915	0	0	0	0	-0.171556	0.00430459	0	0	0	0	0	-0.0296478	0	0.00756653	0.0951247
P004	-0.199668	0	0	0.0377337	0	0	0.0434305	-0.200133	0.0752257	0.00809958	0	0	-0.0945712	0.111705	-0.0467138	0	0	-0.244465	-0.0309156	-0.302764	0.196675	-0.0101477	0.18797	0	0	0	0	0	-0.0274169	0.0671833	0.143968	0.0140301	0	0.167142	0	0	0	0	-0.157466	0.00917239	0.00320758	0.00320732	0	0	0	-0.0217306	0	0	0.127277
P007	-0.152726	0	0	0.026618	0	0	0.0518799	-0.249117	0.115134	0	0	0	-0.0824889	0.119907	-0.0537185	0	0	-0.27579	-0.0248038	-0.329834	0.219241	-0.027429	0.164289	0.000404653	0	0	-0.0177038	0	-0.0104612	0.0727365	0.1623	0.0278894	0	0.184451	0	0	0	0	-0.182335	0.00409897	0.0223047	0.0223057	0	0	0	-0.0420486	0	0.00756279	0.111349
P008	-0.177449	0	0	0.0519327	0	0	0.0434937	-0.223315	0.105213	0.00198235	0	0	-0.0905401	0.118487	-0.0544245	0	0	-0.264028	-0.0286379	-0.329388	0.200816	-0.02219	0.195187	0.000171433	0.00348024	0	-0.00935543	0	-0.0381007	0.0747857	0.161363	0.0253515	0	0.178161	0	0	0	0	-0.167968	0.00396729	0.0152106	0.0152109	0	0	0	-0.0357004	0	0	0.121755
P009	-0.162126	0	0	0.043715	0	0	0.0483136	-0.196549	0.0895609	0	0	0	-0.0593176	0.111609	-0.0578166	0	0	-0.250568	-0.0259531	-0.338385	0.182106	-0.0129262	0.200599	0	0.000830479	0	0	0	-0.0387625	0.0566184	0.120246	0.0239609	0	0.166498	0	0	0	0	-0.159846	0.00141805	0.00849622	0.00849574	0	0	0	-0.0236371	0	0	0.111889
P010	-0.22401	0	-0.0617767	0.0559228	0	0	0.0284349	-0.267819	0.164152	0.0123668	0	0	-0.11028	0.0471583	-0.060105	0	-0.0159144	-0.297032	-0.0965053	-0.288827	0.202376	-0.0391072	0.180625	0.0157402	0.0791185	0	-0.0284206	0	-0.0328363	0.0916743	0.172143	0.0225176	0	0.174081	0	0	0	0	-0.177149	0.00767087	0	0	0	0	0	-0.0613898	0	0	0.088256
P016	-0.119186	0	0	0.0729328	-0.00734661	0	0.0436212	-0.24745	0.18142	0.0130558	0	0.00526139	-0.091832	0.0536224	-0.0755551	0	0	-0.339868	-0.0268052	-0.29801	0.191283	-0.0145021	0.298552	0	0.0117936	0	-0.0118114	0	-0.0346446	0.0848439	0.185829	0.0379902	0	0.19613	0	0	0.00902347	0	-0.177757	0	0.0361178	0.0361195	0	0.00763111	0	-0.0538679	0	0	0.225471
P017	-0.16248	0	-0.00701338	0.0522801	0	0	0.0381061	-0.227009	0.126448	0	0	0	-0.107015	0.0964124	-0.051652	0.0165072	-0.0118888	-0.264603	-0.0125609	-0.329799	0.210105	-0.026513	0.122706	0.0270648	0	0	-0.00704245	0	-0.0366314	0.0392073	0.156144	0.0251972	0	0.19141	0	0	0	0	-0.173732	0	0.0100206	0.0100198	0	0	0	-0.0471783	0	0	0.103977
P020	-0.186819	0	-0.00840838	0.0437163	0	0	0.0407955	-0.226612	0.0995132	0	0	0	-0.0931365	0.116127	-0.0550365	0	0	-0.259187	-0.0292796	-0.327804	0.188388	-0.0186748	0.189661	0	0.0161253	0	0	0	-0.0363605	0.0775769	0.164051	0.0209171	0	0.172888	0	0	0	0	-0.164203	0.00480857	0.0152751	0.0152742	0	0	0	-0.0458251	0	0.00155823	0.116985
P023	-0.185322	0	-0.00812948	0.0455844	0	0	0.0411131	-0.226917	0.0990631	0.00094587	0	0	-0.0954804	0.114789	-0.0598134	0	-0.00623497	-0.265515	-0.036537	-0.346602	0.191449	-0.0228368	0.197392	0.00556035	0.0246651	0	-0.00904394	0	-0.040637	0.0565942	0.169892	0	0	0.173656	0	0	0	0	-0.162288	0	0.0215654	0.0215661	0	0	0	-0.026973	0	0.00343488	0.111755
P024	-0.189598	0	0	0.0578449	0	0	0.0511474	-0.214264	0.119919	0	0	0	-0.109008	0.120724	-0.0529373	0.0106438	0	-0.274812	-0.0249833	-0.358058	0.195072	-0.0315037	0.2	0.00759519	0.00772902	0	-0.0121954	0	-0.0424975	0.0708319	0.161027	0.0239975	0	0.176319	0	0	0	0	-0.174842	0.00419738	0.0193982	0.019399	0	0	0	-0.0470799	0	0	0.100102
P035	-0.189616	0	-0.0673052	0.0621086	0	0	0.0511823	-0.201005	0.119186	0.0160655	0	0	-0.0825179	0.139379	-0.0682545	0.0087783	-0.0288995	-0.286014	-0.0212713	-0.311239	0.15369	-0.0261331	0.229396	0	0.0331332	0	0	0	-0.0408681	0.0272965	0.162399	0.0158956	0	0.197225	0	0	0	0	-0.177721	0.0275656	0.00980289	0.00980262	0	0	0	0	0.031781	0	0.0473113
P037	-0.169035	0	0	0.0508079	0	0	0.0404776	-0.218495	0.108606	0	0	0	-0.0880439	0.124126	-0.0496501	0.0054808	-0.00073164	-0.275532	-0.041114	-0.326267	0.189335	-0.0229244	0.208164	0	0.0100683	0	-0.00480797	0	-0.0367105	0.0872905	0.158489	0.0238382	0	0.180555	0	0	0	0	-0.169711	0	0.0157677	0.0157682	0	0	0	-0.0407873	0	0.00458195	0.125191
P038	-0.156867	0	0	0.0369865	0	0	0.0369659	-0.233414	0.0988584	0.00862853	0	0	-0.0663196	0.119293	-0.0530154	0	-0.00992094	-0.252708	-0.0217418	-0.32474	0.222671	-0.0155535	0.219098	0	0	0	-0.0119536	0	-0.0317692	0.0840703	0.159507	0.0221739	0	0.155077	0	0	0	0	-0.15972	0.0108484	0.00774784	0.00774726	0	0	0	-0.0569724	0	0	0.112524
P039	-0.1736	0	0	0.0498544	0	0	0.0432172	-0.224406	0.10403	0.00166186	0	0	-0.0925267	0.118526	-0.0569414	0	0	-0.262925	-0.0284136	-0.332898	0.199635	-0.0213827	0.194034	0	0.000384877	0	-0.00975721	0	-0.0384823	0.0727768	0.158316	0.0253781	0	0.18457	0	0	0	0	-0.168587	0.00390458	0.0148723	0.0148725	0	0	0	-0.0357363	0	0	0.120794
P049	-0.182499	0	0	0.0452175	0	0	0.0411136	-0.21025	0.0972808	0.0139555	0	0	-0.095654	0.116973	-0.0526927	0.00275209	0	-0.265965	-0.0227994	-0.323085	0.190612	-0.0175256	0.18486	0	0	0	-0.00830104	0	-0.0355226	0.0685314	0.157276	0.0212783	0	0.167075	0	0	0	0	-0.161543	0.0032705	0.0106754	0.0106748	0	0	0	-0.0277312	0	0	0.118364
P050	-0.162177	-0.013797	0	0	0	0	0.0447235	-0.205693	0.104469	0.0166131	0	0	-0.0806174	0.121775	-0.0445763	0	0	-0.190161	0	-0.302103	0.132612	-0.0164499	0.215274	0.000334168	0.0090286	0	0	0	-0.0370135	0.0604064	0.120197	0.0185922	0	0.171847	0	0	0	0	-0.165152	0.0247709	0	0	0	0	0	-0.0425776	0	0	0.15533
P051	-0.18339	0	-0.00415294	0.0513774	0	0	0.0469136	-0.219905	0.111303	0	0	0	-0.0879512	0.113998	-0.0523627	0.00366916	0	-0.259356	-0.0215305	-0.32728	0.208925	-0.0241532	0.20122	0	0	0	-0.00826599	0	-0.0389628	0.0725104	0.1606	0.0266341	0	0.180702	0	0	0	0	-0.172328	0.00135127	0.0132494	0.0132498	0	0	0	-0.0390617	0	0.00415935	0.125377
P052	-0.140814	0	-0.00357155	0.0464005	0	0	0.019824	-0.19339	0.0838935	0	0	0	-0.114378	0.0886697	-0.0536753	0	-0.0117273	-0.247722	0	-0.259801	0.244203	-0.026721	0.289974	0	0.00362045	0	-0.0231975	0	-0.0225624	0.0261348	0.175524	0.0319535	0	0.168228	0	0	0	0.00262188	-0.158572	0.046306	0.00710727	0.00710757	0	0	0	-0.0285981	0	0.0162879	0.159126
P053	-0.221872	0	0	0.049808	0	0	0.0629712	-0.231226	0.0951522	0	0.0381426	0	-0.0727152	0.176249	-0.095587	0.0818843	-0.0252328	-0.315825	0	-0.295348	0.222919	-0.0305537	0.224143	0	0	-0.0291667	-0.0324467	0	-0.0442685	0.155901	0.205231	0.0395637	0	0.241781	0.00289503	0	0	0	-0.164514	0.0446019	0	0	-0.00148945	0	0	-0.0285391	0.00117455	0.0364268	0.217959
P054	-0.212404	0	-0.0447215	0.110538	0	0	0.0646263	-0.262041	0.142547	0	0	0	-0.120824	0.112612	-0.0161352	0	-0.0182903	-0.278064	-0.0591	-0.394881	0.179737	-0.0132369	0.177578	0.00805708	0	-0.0283438	0	0	-0.0483575	0.118246	0.111121	0.0349489	0	0.192617	0	0	0	0.0489237	-0.194365	0.00942047	0.0416862	0.0416848	0	0.000711644	0.0192582	-0.0860621	0	0.0161657	0.184195
P059	-0.166423	0	-0.0485233	0.0610973	0	0	0.0502274	-0.203552	0.122276	0.0196673	0	0	-0.0724593	0.130569	-0.0595091	0.0165309	0	-0.279045	-0.00753128	-0.346876	0.238977	-0.0214114	0.0991705	0	0	0	0	0	-0.0522515	0.0558792	0.150213	0.0136813	0	0.185584	0	0	0	0	-0.185602	0.0332841	0.0926435	0.0926441	0	0	0	0	0	0	0.153077
P064	-0.128729	0	0	0.0335095	0	0	0.0386275	-0.222434	0.093992	0.0063279	0	0	-0.0996849	0.0867103	-0.0502448	0.0173608	0	-0.262952	-0.0328921	-0.319657	0.168622	-0.0154824	0.184657	0	0	0	-0.000257194	0	-0.0289497	0.0866758	0.145744	0.0211479	0	0.15976	0	0	0	0	-0.159192	0.0176348	0.00645581	0.00645556	0	0	0	-0.0257234	0	0	0.096163
P068	-0.196197	0	0	0.044819	0	0	0.0365009	-0.193201	0.102601	0	0	0	-0.0968481	0.130997	-0.0567224	0	0	-0.261889	-0.0353253	-0.350284	0.182037	-0.0216761	0.196549	0.00302808	0	0	0	0	-0.0425843	0.0690555	0.135985	0.0330682	0	0.175102	0	0	0	0	-0.157962	0	0.018619	0.0186195	0	0	0	-0.0220832	0	0.00689442	0.117473
P077	-0.205938	0	0	0.0524622	0	0	0	-0.216062	0.0694728	0.00278443	0	0	-0.0833903	0.118029	-0.0427828	0	0	-0.249748	-0.037799	-0.3143	0.164691	-0.0248895	0.231745	0.000436366	0	0	0	0	-0.0583541	0.10996	0.161191	0.015797	0	0.184142	0	0	0	0	-0.177221	0.010404	0.0747176	0.0747177	0	0	0	-0.0356854	0	0	0.0845269
P079	-0.189029	0	0	0.0446106	0	0	0.0347434	-0.234594	0.0914869	0	0	0	-0.0977546	0.115945	-0.0529998	0	0	-0.248835	-0.0295579	-0.338802	0.186575	-0.0225714	0.204644	0	0	0	-0.0111602	0	-0.0331871	0.0546717	0.157176	0.0250922	0	0.167039	0	0	0	0	-0.165015	0	0.0202512	0.0202504	0	0	0	-0.0329028	0	0	0.12993
P080	-0.172749	0	0	0.0511202	0	0	0.0444533	-0.224025	0.11149	0.000651716	0	0	-0.087775	0.115576	-0.055529	0.00431668	0	-0.263997	-0.0270181	-0.334835	0.207301	-0.0231609	0.188713	0	0.00545045	0	-0.0184254	0	-0.0396505	0.0804178	0.162985	0.0265142	0	0.168958	0	0	0	0	-0.171157	0.00201099	0.0168792	0.0168794	0	0	0	-0.0379147	0	0	0.122361
P085	-0.184063	0	0	0.0468546	0	0	0.0419293	-0.224998	0.107414	0.00305837	0	0	-0.0862095	0.118773	-0.054269	0	0	-0.260285	-0.0179335	-0.321394	0.192439	-0.0198008	0.19563	0	0	0	-0.00809305	0	-0.037508	0.0666318	0.158215	0.0240541	0	0.170407	0	0	0	0	-0.164822	0.0133126	0.0123151	0.0123145	0	0	0	-0.0302109	0	0	0.119437
P092	-0.153253	0	0	0.0692953	0	0	0.037527	-0.210228	0.0933438	0.0113973	0	0	-0.0960037	0.123837	-0.0461196	0	0	-0.252995	-0.0745776	-0.36825	0.202982	-0.0171861	0.215719	0	0.00673052	0	0	0	-0.0352021	0.069623	0.141074	0.0142466	0	0.168183	0	0	0	0	-0.170844	0	0	0	0	0	0	-0.045303	0	0	0.140393
P094	-0.189265	0	0	0.0430362	0	0	0.0345058	-0.211146	0.112469	0.0149064	0	0	-0.100755	0.126068	-0.047049	0.00571235	0	-0.255946	-0.0282344	-0.322441	0.201186	-0.0095971	0.162497	0	0.00931194	0	-0.000268344	0	-0.0283453	0.0861734	0.137852	0.0191387	0	0.147913	0	0	0	0	-0.147855	0.0196758	0	0	0	0	0	-0.0293295	0	0	0.111403
P095	-0.100885	0	0	0.030876	0	0	0.0266587	-0.129483	0.152764	0	0	0	-0.132514	0.190731	-0.0589622	0.0435424	0	-0.210233	0	-0.243267	0.132681	-0.00609917	0.0628784	0	0	0	0	0	-0.0185707	0.0592705	0.131922	0.0261683	0	0.150577	0	0	0	0.049715	-0.125971	0	0.0181428	0.0181432	0	0	0	-0.00765369	0	0	0.11142
P097	-0.167722	0	0	0.0439181	0	0	0.0287624	-0.196071	0.0370889	0.000313577	0	0	-0.0965133	0.0947607	-0.0417699	0	0	-0.231915	0	-0.308512	0.124989	-0.0144247	0.135514	0.0255895	0.00238065	0	0	0	-0.0351148	0.0740518	0.141761	0.0210735	0	0.175315	0	0	0	0	-0.152003	0	0	0	0	0	0	-0.0312835	0	0	0.156804
P098	-0.180822	0	0	0.0367644	0	0	0.0340625	-0.206487	0.0878124	0.00789551	0	0	-0.0949571	0.117508	-0.0473411	0	0	-0.244726	-0.00757216	-0.304216	0.176974	-0.0110247	0.180887	0	0	0	0	0	-0.0297398	0.0651308	0.143507	0.0161291	0	0.156108	0	0	0	0	-0.157919	0.00778385	0.00214816	0.00214816	0	0	0	-0.0316492	0	0	0.117399
P100	-0.184098	0	0	0.0391775	0	0	0.0361005	-0.20985	0.0917361	0.00885038	0	0	-0.0897101	0.118998	-0.0503509	0	0	-0.248132	-0.0174459	-0.308309	0.175547	-0.0139919	0.184306	0	0	0	0	0	-0.0298939	0.0607049	0.143343	0.0159502	0	0.159619	0	0	0	0	-0.154251	0.00991124	0.00408419	0.00408402	0	0	0	-0.0296116	0	0	0.114121
P109	-0.159278	0	0	0.0422107	0	0	0.0415471	-0.206732	0.0791311	0.0135104	0	0	-0.0890119	0.103708	-0.0618663	0.00298958	0	-0.252725	-0.0203941	-0.307567	0.169455	-0.0136543	0.184431	0	0	0	0	0	-0.0321134	0.0566848	0.138681	0.0182572	0	0.167853	0	0	0	0	-0.158173	0	0.000398847	0.000398625	0	0	0	-0.0276803	0	0	0.129962
P110	-0.119001	0	0	0	0	0	0.0360983	-0.18171	0.117961	0.00733244	-0.00202174	0	-0.0611218	0.127306	-0.0111069	0.00182792	-0.0890134	-0.275287	0	-0.282945	0.100076	0	0.200136	0	0	-0.0982578	0	0	-0.0316177	0.0716603	0.11747	0.0213526	0	0.203284	0	0	0	0.0141249	-0.0184752	0.019869	0.0120013	0.012001	0	0	0	0	0	0	0.0490888
P111	-0.152181	0	0	0.0326505	0	0	0.0352162	-0.225696	0.0852949	0.00705859	0	0	-0.0978084	0.122817	-0.0511318	0	-0.00600609	-0.247512	-0.0286828	-0.329674	0.18445	-0.0160668	0.168508	0	0	0	-0.00579096	0	-0.0301807	0.0748582	0.162076	0.0205215	0	0.168934	0	0	0	0	-0.161577	0.00607984	0.0141435	0.0141428	0	0	0	-0.0292416	0	0	0.108077
P112	-0.181879	0	0	0.0346247	0	0	0.0327175	-0.196376	0.0783968	0.00911421	0	0	-0.0914316	0.119368	-0.0438827	0	0	-0.242363	-0.00430259	-0.304421	0.167743	-0.00941727	0.175227	0	0	0	0	0	-0.0267179	0.0532434	0.137982	0.0132036	0	0.150025	0	0	0	0	-0.14554	0.0108998	0.000179447	0.000179839	0	0	0	-0.0264427	0	0	0.123765
P114	-0.193737	0	0	0.0226015	0	0	0.0276524	-0.181937	0.0809657	0.00731895	0	0	-0.0652721	0.114603	-0.0472159	0	0	-0.226633	-0.00907162	-0.300297	0.155608	-0.00515886	0.167655	0	0	0	0	0	-0.02503	0.0382377	0.110322	0.0144589	0	0.139256	0	0	0	0	-0.141593	0.00302174	0	0	0	0	0	-0.0467035	0	0	0.13823
P122	-0.27505	0	0	0.0285439	0	0	0	-0.188646	0.036308	0	0	0	-0.0920327	0.0934948	-0.0591879	0	0	-0.238142	-0.0483497	-0.388044	0.106234	-0.0158522	0.203988	0	0.0122959	0	0	0	-0.0363845	0.111319	0.139713	0.00129008	-0.00308167	0.14198	0	0	0	0	-0.0653235	0	0	0	0	0	0	-0.0235703	0	0.00618776	0.165134
P127	-0.169386	0	0	0.0322247	0	0	0.0307959	-0.198806	0.084017	0.00895542	0	0	-0.0824095	0.117324	-0.0459177	0.000333686	0	-0.242745	-0.0130654	-0.292707	0.182845	-0.00839047	0.171887	0	0	0	0	0	-0.0253279	0.0520571	0.128858	0	0	0.153471	0	0	0	0	-0.147868	0.00751144	0	0	0	0	0	-0.0211127	0	0	0.1117
P130	-0.122053	0	0	0.0431836	0	0	0.0615418	-0.215063	0.130094	0.0031669	0	0	-0.0831727	0.103423	-0.0599159	0	0	-0.240216	0	-0.306777	0.221724	-0.0123075	0.229749	0	0.00342075	0	-0.072413	0	-0.0420189	0.0911198	0.146223	0.0251406	0	0.0374366	0	0	0	0	-0.166562	0	0.00151517	0.00151458	0	0	0	-0.0332754	0	0.02097	0.085726
P138	-0.190036	0	0	0.0472378	0	0	0.0531759	-0.223354	0.123271	0	0	0	-0.0858428	0.141042	-0.0600231	0	-0.0135669	-0.261379	-0.0403915	-0.326269	0.220145	-0.0244601	0.215601	0.0243804	0.010301	0	-0.00988347	0	-0.0444868	0.0852416	0.166759	0.0291606	0	0.187516	0	0	0	0	-0.176957	0.0211645	0.0195248	0.0195254	0	0	0	-0.0411949	0	0.0129486	0.132135
P140	-0.18991	0	0	0.0595514	0	0	0.0349335	-0.220982	0.088159	0.00252323	0	0	-0.0968724	0.111273	-0.0501253	0	0	-0.246141	-0.0244604	-0.301721	0.180614	-0.0155343	0.176685	0	0	0	-0.000159912	0	-0.033648	0.0735416	0.150387	0.0213292	0	0.160758	0	0	0	0	-0.155286	0	0.00604311	0.00604271	0	0	0	-0.0288221	0	0	0.11509
P142	-0.232367	0	0	0.0460139	0	0	0.0398555	-0.233575	0.0867238	0.00178321	0	0	-0.0961714	0.106535	-0.0668685	0	-0.00226835	-0.265732	-0.00288187	-0.363038	0.200681	-0.0264958	0.263973	0.00547421	0.011363	-0.0157581	0	0	-0.0396581	0.0838156	0.180062	0.0318198	0	0.171471	0	0	0	0	-0.179302	0.00450136	0	0	0	0	0	-0.0315315	0	0	0.109381
P143	-0.190127	0	-0.00785893	0.0563309	0	0	0.0425611	-0.25663	0.127243	0.00390597	0	0	-0.125431	0.118349	-0.00264242	0	-0.0228734	-0.305434	-0.0801924	-0.377613	0.215655	-0.0291577	0.174463	0.0108408	0	-0.00553212	-0.0385078	0	-0.0382217	0.113545	0.119295	0.0436804	0	0.155603	0	0	0	0	-0.183695	0	0.0390755	0.0390745	0	0	0	-0.0433115	0	0.0079617	0.176204
P144	-0.16499	0	0	0.0358199	0	0	0.037096	-0.202233	0.0893617	0.00210836	0	0	-0.0954952	0.115467	-0.03528	0	0	-0.248717	-0.0245194	-0.323381	0.183185	-0.0154355	0.212331	0	0	0	-0.0028857	0	-0.0314981	0.0772917	0.152072	0.0169119	0	0.162735	0	0	0	0	-0.162313	0.00530175	0.00873715	0.00873671	0	0	0	-0.0277357	0	0	0.114431
P152	-0.171591	0	0	0.0382655	0	0	0.0365102	-0.205684	0.0945009	0.00413275	0	0	-0.112954	0.136398	-0.0430522	0	0	-0.237396	-0.0301603	-0.304096	0.191102	-0.0137903	0.186711	0	0	0	0	0	-0.0321216	0.051692	0.14626	0.0162263	0	0.160547	0	0	0	0	-0.159174	0.00348017	0.0014233	0.0014231	0	0	0	-0.0309416	0	0	0.133192
P154	-0.135309	0	0	0.0435628	0	0	0.0361036	-0.172118	0.0472664	0.0193901	0	0	-0.0768134	0.131744	-0.0388642	0	-0.0315647	-0.255879	0	-0.291654	0.200879	-0.0153263	0.226489	0	0	0	0	0	-0.0342563	0.0410772	0.136357	0.015183	0	0.160125	0	0	0	0	-0.0924986	0.0314283	0	0	0	0	0	-0.0323786	0	0	0.076948
P155	-0.211744	0	0	0.0455609	0	0	0.0499103	-0.207189	0.125818	0	0	0	-0.0885266	0.10363	-0.0367566	0	0	-0.234183	-0.0195538	-0.28761	0.205415	-0.00803261	0.1261	0	0	0	0	0	0	0.0541433	0.143709	0.0132419	0	0.16175	0	0	0	0	-0.0964285	0.00350778	0	0	0	0	0	-0.024546	0	0	0.126579
P158	-0.171089	0	0	0.0428909	0	0	0.0360959	-0.242098	0.0947086	0.0104369	0	0	-0.124968	0.117635	-0.0378351	0	0	-0.244962	-0.00209526	-0.305269	0.148596	-0.0176229	0.146646	0	0	0	0	0	-0.0287331	0.0508801	0.139323	0.0172504	0	0.0963474	0	0	0	0	-0.156778	0.019138	0	0	0	0	0	-0.00467066	0	0	0.135672
P159	-0.251498	0	-0.0238904	0.0968537	0	-0.000240242	0.0565499	-0.23234	0.084962	0	0	0	-0.0457266	0.117507	-0.0756128	0.0218312	-0.0480327	-0.208784	-0.0654875	-0.374438	0.313246	-0.0600529	0.153756	0.0126315	0.0420216	-0.0191399	-0.0506714	0.0193873	-0.0569991	0.0989527	0.192052	0.0576681	0	0.253406	0.0103415	0.0183183	0.0239967	0	-0.213172	0	0.0430634	0.0433374	0	0.0579877	0.00603499	-0.0778068	0	0.0451087	0.0666959
P169	-0.182103	0	0	0.0410268	0	0	0.0338507	-0.201918	0.0908551	0	0	0	-0.0805096	0.110975	-0.0546868	0.000473256	0	-0.247413	-0.0293007	-0.323161	0.177186	-0.0150168	0.178163	0	0	0	0	0	-0.0323469	0.0680487	0.14934	0.0222158	0	0.161643	0	0	0	0	-0.155024	0	0.00829364	0.00829302	0	0	0	-0.0281888	0	0	0.119398
P170	-0.170625	0	0	0.0410283	0	0	0.0198963	-0.207766	0.07594	0.00697588	0	0	-0.0920887	0.120149	-0.0429516	0	0	-0.246923	-0.0203305	-0.309146	0.183024	-0.0108561	0.161258	0	0	0	0	0	-0.0309392	0.0613717	0.155173	0.0150641	0	0.131373	0	0	0	0	-0.153581	0.0104605	0	0	0	0	0	-0.0323763	0	0	0.123265
P174	-0.171731	0	0	0.036233	0	0	0.0345113	-0.218433	0.0871616	0.00348186	0	0	-0.0814626	0.114878	-0.0336509	0	0	-0.240001	-0.0157124	-0.311862	0.187376	-0.0289488	0.174004	0	0	0	0	0	-0.0294251	0.0517364	0.150634	0.0159441	0	0.154946	0	0	0	0	-0.149593	0.00845264	0.00465835	0.00465884	0	0	0	-0.0402997	0	0	0.112666
P181	-0.246475	0	0	0.0478357	0	0	0.02245	-0.254376	0.0636906	0.0202825	0	0	-0.111093	0.148985	-0.0363414	0	-0.0242411	-0.206233	0	-0.350563	0.254597	-0.0226002	0.164485	0.00135045	0	0	-0.00837482	0	-0.0271169	0.0112993	0.153857	0	-0.0160279	0.185972	0	0	0	0.00783047	-0.246279	0.036663	0.02632	0.0263204	0	0	0	-0.0326266	0	0	0.0702599
P183	-0.173884	0	0	0.0399806	0	0	0.0338434	-0.200076	0.0999143	0.0102651	0	0	-0.0954226	0.123964	-0.047936	0	0	-0.251614	-0.024398	-0.306635	0.186945	-0.0134179	0.18371	0	0	0	0	0	-0.0301012	0.0709823	0.144534	0.0173855	0	0.160465	0	0	0	0	-0.151789	0.0102143	0.00664324	0.00664285	0	0	0	-0.0293649	0	0	0.114142
P188	-0.169055	0	0	0.0421983	0	0	0.0577735	-0.199609	0.0864142	0.0022677	0	0	-0.078592	0.115931	-0.0541784	0.00830153	0	-0.252447	-0.0108406	-0.337927	0.189487	-0.0187035	0.177311	0	0	0	-0.00313271	0	-0.0318991	0.0679862	0.156674	0.0211018	0	0.166285	0	0	0	0	-0.162438	0.0211795	0.0115141	0.0115134	0	0	0	-0.0333393	0	0	0.121099
P199	-0.168228	0	0	0.0386902	0	0	0.0370282	-0.208731	0.0782243	0.0062109	0	0	-0.0876825	0.109579	-0.0476877	0	0	-0.238611	-0.0230528	-0.30418	0.181028	-0.0116401	0.189356	0	0	0	0	0	-0.030244	0.0687614	0.144425	0.0147503	0	0.157453	0	0	0	0	-0.15165	0.00380244	0.000607449	0.000607381	0	0	0	-0.0290142	0	0	0.110896
P200	-0.181333	0	-0.0112577	0.0674757	0	0	0.0692789	-0.227851	0.112691	0	0	0	-0.0867688	0.137952	-0.0733577	0.00243847	0	-0.252051	-0.0704374	-0.369781	0.277657	-0.0417381	0.21762	0.0331869	0.0214806	0	-0.0359103	0	-0.0571739	0.0745685	0.190145	0.0507042	0	0.205083	0	0	0.00341062	0	-0.206181	0.00116925	0.0474011	0.0474032	0	0	0	-0.048449	0	0.000413586	0.159218
P202	-0.141268	0	0	0.0314725	0	0	0.0901925	-0.248832	0.0848316	0.00562834	0	0	-0.0567887	0.122766	-0.0619582	0.0264389	0	-0.263126	0	-0.283935	0.158614	-0.0178579	0.15432	0	0	0	-0.00306859	0	-0.0250616	0.0932011	0.157359	0.0242265	0	0.153165	0	0	0	0	-0.155349	0	0.0107006	0.0107	0	0	0.00609244	-0.0273465	0	0	0.078479
P203	-0.166657	0	0	0.0369349	0	0	0.0331372	-0.212553	0.0832631	0.00991511	0	0	-0.0947337	0.126688	-0.0455374	0	0	-0.247897	-0.0180936	-0.299449	0.187381	-0.0108771	0.178273	0	0	0	-0.000900084	0	-0.0289144	0.0550156	0.140748	0.014925	0	0.150285	0	0	0	0	-0.151219	0.000158826	0.00345767	0.00345762	0	0	0	-0.0244948	0	0	0.114128
P204	-0.167196	0	0	0.0379084	0	0	0.0351048	-0.201564	0.0876354	0.00434351	0	0	-0.0982123	0.117311	-0.0479281	0	0	-0.243701	-0.0159907	-0.305519	0.176249	-0.0143126	0.178973	0	0	0	0	0	-0.0310174	0.0585918	0.150303	0.0163864	0	0.155458	0	0	0	0	-0.153099	0.00825996	0.00452892	0.00452887	0	0	0	-0.0273277	0	0	0.128493
P205	-0.201354	0	0	0.017301	0	0	0.025893	-0.198866	0.0587781	0.0251063	0	0	-0.0480674	0.0893931	-0.0430697	0.00178544	0	-0.182157	0	-0.249866	0.134211	-0.000295242	0.149268	0	0.0109213	0	0	0	-0.0168807	0.0218947	0.125225	0.00167869	0	0.117221	0	0	0	0	-0.136389	0	0	0	0	0	0	-0.0157729	0	0	0.0907582
P213	-0.19262	0	-0.00119771	0.0361589	0	0	0.0443208	-0.204395	0.0770599	0.00327408	0	0	-0.108976	0.13076	-0.0530542	0	0	-0.257537	-0.0150366	-0.322307	0.177532	-0.0115757	0.184393	0	0	0	0	0	-0.0335787	0.0435389	0.139653	0.011626	0	0.159916	0	0	0	0	-0.160159	0.00601843	0	0	0	0	0	-0.0239165	0	0	0.128785
P214	-0.145664	0	0	0.0364545	0	0	0.0300876	-0.192038	0.0789108	0	0	0	-0.0847558	0.0873973	-0.0370342	0.00805078	0	-0.20478	0	-0.279341	0.177986	-0.0027862	0.170536	0	0	0	0	0	-0.0208458	0.0267635	0.123499	0.000161995	0	0.134682	0	0	0	0.00448037	-0.145703	0.047671	0	0	0	0	0	-0.0280484	0	0	0.0933717
P217	-0.164894	0	-0.0015526	0.0494653	0	0	0.0300992	-0.231771	0.0938539	0.00850091	0	0	-0.0875168	0.11202	-0.0368158	0	0	-0.248239	-0.0131907	-0.307714	0.186002	-0.0176129	0.192878	0	0.00157692	0	0	0	-0.032199	0.0818665	0.140278	0.0155045	0	0.160983	0	0	0	0	-0.158717	0.00517778	0.00192105	0.00192072	0	0	0	-0.0421341	0	0	0.126842
P219	-0.18575	0	0	0.0300171	0	0	0.035931	-0.2088	0.081317	0.00616129	0	0	-0.0887188	0.116859	-0.0463883	0	0	-0.246778	-0.0143436	-0.308277	0.181545	-0.0142933	0.186653	0	0	0	0	0	-0.0302429	0.0595103	0.152782	0.0158624	0	0.159328	0	0	0	0	-0.155999	0.00628181	0.0134852	0.013485	0	0	0	-0.0334001	0	0	0.119871
[truncated: 585 more columns]

## Sheet: bolting_all_genes
	AT1G01040	AT1G01070	AT1G01080	AT1G01140	AT1G01200	AT1G01225	AT1G01300	AT1G01340	AT1G01355	AT1G01380	AT1G01390	AT1G01448	AT1G01570	AT1G01580	AT1G01670	AT1G01710	AT1G01740	AT1G01760	AT1G01810	AT1G01840	AT1G01910	AT1G01950	AT1G02000	AT1G02060	AT1G02090	AT1G02130	AT1G02145	AT1G02160	AT1G02180	AT1G02205	AT1G02260	AT1G02400	AT1G02405	AT1G02560	AT1G02690	AT1G02800	AT1G03000	AT1G03055	AT1G03060	AT1G03100	AT1G03150	AT1G03190	AT1G03200	AT1G03250	AT1G03320	AT1G03365	AT1G03370	AT1G03420	AT1G03545
non-zero	1	1	2	4	2	2	2	1	2	2	2	1	2	2	1	2	1	2	2	2	1	2	2	2	2	2	1	1	1	2	2	2	1	2	2	1	2	2	1	2	1	2	2	2	2	2	2	1	2
mean	3.61146e-06	4.00043e-06	-2.73377e-05	0.000325468	-0.000495225	-0.000361759	0.000310559	7.23233e-05	0.000231157	-0.000380329	0.000218561	-1.46286e-05	-7.9837e-05	0.000264992	3.49942e-05	-1.89222e-05	-1.05101e-05	0.000106238	-0.000136054	-0.000180368	-3.09846e-05	3.37912e-05	0.00036857	-0.000178072	6.85028e-05	-2.68379e-05	2.50455e-05	-8.52952e-06	-1.22205e-05	0.000176358	0.000105312	9.65542e-05	-7.06488e-06	-7.64479e-05	-0.000717343	1.35108e-05	-4.74892e-05	-3.11248e-05	1.65559e-06	0.00032584	1.67766e-05	-0.00027989	-8.64913e-05	0.000508339	-0.000166805	0.000159396	1.99927e-05	9.55438e-06	0.00014732
median	0	0	0	0	0	0	0	0	0	0	0	0	0	0	0	0	0	0	0	0	0	0	0	0	0	0	0	0	0	0	0	0	0	0	0	0	0	0	0	0	0	0	0	0	0	0	0	0	0
min	0	0	-0.0015665	0	-0.0184848	-0.0146641	0	0	0	-0.0143817	0	-0.000994747	-0.00301002	0	0	-0.000707729	-0.000714688	0	-0.00509883	-0.00799625	-0.00210695	0	0	-0.00697134	0	-0.00177977	0	-0.000580007	-0.000830993	0	0	0	-0.000480412	-0.00426774	-0.025016	0	-0.0021082	-0.00129738	0	0	0	-0.0100376	-0.00473294	0	-0.00980501	0	0	0	0
max	0.000245579	0.000272029	0	0.0114392	0	0	0.0109621	0.00491798	0.0104886	0	0.0103138	0	0	0.0127324	0.0023796	0	0	0.00505633	0	0	0	0.00185436	0.0145341	0	0.00416029	0	0.00170309	0	0	0.00676608	0.00518218	0.00359947	0	0	0	0.000918734	0	0	0.00011258	0.0142602	0.00114081	0	0	0.0183371	0	0.00677091	0.000833263	0.000649698	0.00535222
P002	0	0	0	0	0	0	0	0	0	0	0	0	0	0	0	0	0	0	0	0	0	0	0	0	0	0	0	0	0	0	0	0	0	0	0	0	0	0	0	0	0	0	0	0	0	0	0	0	0
P004	0	0	0	0	0	0	0	0	0	0	0	0	0	0	0	0	0	0	0	0	0	0	0	0	0	0	0	0	0	0	0	0	0	0	0	0	0	0	0	0	0	0	0	0	0	0	0	0	0
P007	0	0	0	0	0	0	0	0	0	0	0	0	0	0	0	0	0	0	0	0	0	0	0	0	0	0	0	0	0	0	0	0	0	0	0	0	0	0	0	0	0	0	0	0	0	0	0	0	0
P008	0	0	0	0	0	0	0	0	0	0	0	0	0	0	0	0	0	0	0	0	0	0	0	0	0	0	0	0	0	0	0	0	0	0	0	0	0	0	0	0	0	0	0	0	0	0	0	0	0
P009	0	0	0	0	0	0	0	0	0	0	0	0	0	0	0	0	0	0	0	0	0	0	0	0	0	0	0	0	0	0	0	0	0	0	0	0	0	0	0	0	0	0	0	0	0	0	0	0	0
P010	0	0	0	0	0	0	0	0	0	0	0	0	0	0	0	0	0	0	0	0	0	0	0	0	0	0	0	0	0	0	0	0	0	0	0	0	0	0	0	0	0	0	0	0	0	0	0	0	0
P016	0	0	0	0	0	0	0	0	0	0	0	0	0	0	0	0	0	0	0	0	0	0	0	0	0	0	0	0	0	0	0	0	0	0	0	0	0	0	0	0	0	0	0	0	0	0	0	0	0
P017	0	0	0	0	0	0	0	0	0	0	0	0	0	0	0	0	0	0	0	0	0	0	0	0	0	0	0	0	0	0	0	0	0	0	0	0	0	0	0	0	0	0	0	0	0	0	0	0	0
P020	0	0	0	0	0	0	0	0	0	0	0	0	0	0	0	0	0	0	0	0	0	0	0	0	0	0	0	0	0	0	0	0	0	0	0	0	0	0	0	0	0	0	0	0	0	0	0	0	0
P023	0	0	0	0	0	0	0	0	0	0	0	0	0	0	0	0	0	0	0	0	0	0	0	0	0	0	0	0	0	0	0	0	0	0	0	0	0	0	0	0	0	0	0	0	0	0	0	0	0
P024	0	0	0	0	0	0	0	0	0	0	0	0	0	0	0	0	0	0	0	0	0	0	0	0	0	0	0	0	0	0	0	0	0	0	0	0	0	0	0	0	0	0	0	0	0	0	0	0	0
P035	0	0	0	0	0	0	0	0	0	0	0	0	0	0	0	0	0	0	0	0	0	0	0	0	0	0	0	0	0	0	0	0	0	0	0	0	0	0	0	0	0	0	0	0	0	0	0	0	0
P037	0	0	0	0	0	0	0	0	0	0	0	0	0	0	0	0	0	0	0	0	0	0	0	0	0	0	0	0	0	0	0	0	0	0	0	0	0	0	0	0	0	0	0	0	0	0	0	0	0
P038	0	0	0	0	0	0	0	0	0	0	0	0	0	0	0	0	0	0	0	0	0	0	0	0	0	0	0	0	0	0	0	0	0	0	0	0	0	0	0	0	0	0	0	0	0	0	0	0	0
P039	0	0	0	0	0	0	0	0	0	0	0	0	0	0	0	0	0	0	0	0	0	0	0	0	0	0	0	0	0	0	0	0	0	0	0	0	0	0	0	0	0	0	0	0	0	0	0	0	0
P049	0	0	0	0	0	0	0	0	0	0	0	0	0	0	0	0	0	0	0	0	0	0	0	0	0	0	0	0	0	0	0	0	0	0	0	0	0	0	0	0	0	0	0	0	0	0	0	0	0
P050	0	0	0	0	0	0	0	0	0	0	0	0	0	0	0	0	0	0	0	0	0	0	0	0	0	0	0	0	0	0	0	0	0	0	0	0	0	0	0	0	0	0	0	0	0	0	0	0	0
P051	0	0	0	0	0	0	0	0	0	0	0	0	0	0	0	0	0	0	0	0	0	0	0	0	0	0	0	0	0	0	0	0	0	0	0	0	0	0	0	0	0	0	0	0	0	0	0	0	0
P052	0	0	0	0	0	0	0	0	0	0	0	0	0	0	0	0	0	0	0	0	0	0	0	0	0	0	0	0	0	0	0	0	0	0	0	0	0	0	0	0	0	0	0	0	0	0	0	0	0
P053	0	0	0	0	0	0	0	0	0	0	0	0	0	0	0	0	0	0	0	0	0	0	0	0	0	0	0	0	0	0	0	0	0	0	0	0	0	0	0	0	0	0	0	0	0	0	0	0	0
P054	0	0	0	0	0	0	0	0	0	0	0	0	0	0	0	0	0	0	0	0	0	0	0	0	0	0	0	0	0	0	0	0	0	0	0	0	0	0	0	0	0	0	0	0	0	0	0	0	0
P059	0	0	0	0	0	0	0	0	0	0	0	0	0	0	0	0	0	0	0	0	0	0	0	0	0	0	0	0	0	0	0	0	0	0	0	0	0	0	0	0	0	0	0	0	0	0	0	0	0
P064	0	0	0	0	0	0	0	0	0	0	0	0	0	0	0	0	0	0	0	0	0	0	0	0	0	0	0	0	0	0	0	0	0	0	0	0	0	0	0	0	0	0	0	0	0	0	0	0	0
P068	0	0	0	0	0	0	0	0	0	0	0	0	0	0	0	0	0	0	0	0	0	0	0	0	0	0	0	0	0	0	0	0	0	0	0	0	0	0	0	0	0	0	0	0	0	0	0	0	0
P077	0	0	0	0	0	0	0	0	0	0	0	0	0	0	0	0	0	0	0	0	0	0	0	0	0	0	0	0	0	0	0	0	0	0	0	0	0	0	0	0	0	0	0	0	0	0	0	0	0
P079	0	0	0	0	0	0	0	0	0	0	0	0	0	0	0	0	0	0	0	0	0	0	0	0	0	0	0	0	0	0	0	0	0	0	0	0	0	0	0	0	0	0	0	0	0	0	0	0	0
P080	0	0	0	0	0	0	0	0	0	0	0	0	0	0	0	0	0	0	0	0	0	0	0	0	0	0	0	0	0	0	0	0	0	0	0	0	0	0	0	0	0	0	0	0	0	0	0	0	0
P085	0	0	0	0	0	0	0	0	0	0	0	0	0	0	0	0	0	0	0	0	0	0	0	0	0	0	0	0	0	0	0	0	0	0	0	0	0	0	0	0	0	0	0	0	0	0	0	0	0
P092	0	0	0	0	0	0	0	0	0	0	0	0	0	0	0	0	0	0	0	0	0	0	0	0	0	0	0	0	0	0	0	0	0	0	0	0	0	0	0	0	0	0	0	0	0	0	0	0	0
P094	0	0	0	0	0	0	0	0	0	0	0	0	0	0	0	0	0	0	0	0	0	0	0	0	0	0	0	0	0	0	0	0	0	0	0	0	0	0	0	0	0	0	0	0	0	0	0	0	0
P095	0	0	0	0	0	0	0	0	0	0	0	0	0	0	0	0	0	0	0	0	0	0	0	0	0	0	0	0	0	0	0	0	0	0	0	0	0	0	0	0	0	0	0	0	0	0	0	0	0
P097	0	0	0	0	0	0	0	0	0	0	0	0	0	0	0	0	0	0	0	0	0	0	0	0	0	0	0	0	0	0	0	0	0	0	0	0	0	0	0	0	0	0	0	0	0	0	0	0	0
P098	0	0	0	0	0	0	0	0	0	0	0	0	0	0	0	0	0	0	0	0	0	0	0	0	0	0	0	0	0	0	0	0	0	0	0	0	0	0	0	0	0	0	0	0	0	0	0	0	0
P100	0	0	0	0	0	0	0	0	0	0	0	0	0	0	0	0	0	0	0	0	0	0	0	0	0	0	0	0	0	0	0	0	0	0	0	0	0	0	0	0	0	0	0	0	0	0	0	0	0
P109	0	0	0	0	0	0	0	0	0	0	0	0	0	0	0	0	0	0	0	0	0	0	0	0	0	0	0	0	0	0	0	0	0	0	0	0	0	0	0	0	0	0	0	0	0	0	0	0	0
P110	0	0	0	0.000468095	0	0	0	0	0	0	0	0	0	0	0	0	0	0	0	0	0	0	0	0	0	0	0	0	0	0	0	0	0	0	0	0	0	0	0	0	0	0	0	0	0	0	0	0	0
P111	0	0	0	0	0	0	0	0	0	0	0	0	0	0	0	0	0	0	0	0	0	0	0	0	0	0	0	0	0	0	0	0	0	0	0	0	0	0	0	0	0	0	0	0	0	0	0	0	0
P112	0	0	0	0	0	0	0	0	0	0	0	0	0	0	0	0	0	0	0	0	0	0	0	0	0	0	0	0	0	0	0	0	0	0	0	0	0	0	0	0	0	0	0	0	0	0	0	0	0
P114	0	0	0	0	0	0	0	0	0	0	0	0	0	0	0	0	0	0	0	0	0	0	0	0	0	0	0	0	0	0	0	0	0	0	0	0	0	0	0	0	0	0	0	0	0	0	0	0	0
P122	0	0	0	0	0	0	0	0	0	0	0	0	0	0	0	0	0	0	0	0	0	0	0	0	0	0	0	0	0	0	0	0	0	0	0	0	0	0	0	0	0	0	0	0	0	0	0	0	0
P127	0	0	0	0	0	0	0	0	0	0	0	0	0	0	0	0	0	0	0	0	0	0	0	0	0	0	0	0	0	0	0	0	0	0	0	0	0	0	0	0	0	0	0	0	0	0	0	0	0
P130	0	0	0	0	0	0	0	0	0	0	0	0	0	0	0	0	0	0	0	0	0	0	0	0	0	0	0	0	0	0	0	0	0	0	0	0	0	0	0	0	0	0	0	0	0	0	0	0	0
P138	0	0	0	0	0	0	0	0	0	0	0	0	0	0	0	0	0	0	0	0	0	0	0	0	0	0	0	0	0	0	0	0	0	0	0	0	0	0	0	0	0	0	0	0	0	0	0	0	0
P140	0	0	0	0	0	0	0	0	0	0	0	0	0	0	0	0	0	0	0	0	0	0	0	0	0	0	0	0	0	0	0	0	0	0	0	0	0	0	0	0	0	0	0	0	0	0	0	0	0
P142	0	0	0	0	0	0	0	0	0	0	0	0	0	0	0	0	0	0	0	0	0	0	0	0	0	0	0	0	0	0	0	0	0	0	0	0	0	0	0	0	0	0	0	0	0	0	0	0	0
P143	0	0	0	0	0	0	0	0	0	0	0	0	0	0	0	0	0	0	0	0	0	0	0	0	0	0	0	0	0	0	0	0	0	0	0	0	0	0	0	0	0	0	0	0	0	0	0	0	0
P144	0	0	0	0	0	0	0	0	0	0	0	0	0	0	0	0	0	0	0	0	0	0	0	0	0	0	0	0	0	0	0	0	0	0	0	0	0	0	0	0	0	0	0	0	0	0	0	0	0
P152	0	0	0	0	0	0	0	0	0	0	0	0	0	0	0	0	0	0	0	0	0	0	0	0	0	0	0	0	0	0	0	0	0	0	0	0	0	0	0	0	0	0	0	0	0	0	0	0	0
P154	0	0	0	0	0	0	0	0	0	0	0	0	0	0	0	0	0	0	0	0	0	0	0	0	0	0	0	0	0	0	0	0	0	0	0	0	0	0	0	0	0	0	0	0	0	0	0	0	0
P155	0	0	0	0	0	0	0	0	0	0	0	0	0	0	0	0	0	0	0	0	0	0	0	0	0	0	0	0	0	0	0	0	0	0	0	0	0	0	0	0	0	0	0	0	0	0	0	0	0
P158	0	0	0	0	0	0	0	0	0	0	0	0	0	0	0	0	0	0	0	0	0	0	0	0	0	0	0	0	0	0	0	0	0	0	0	0	0	0	0	0	0	0	0	0	0	0	0	0	0
P159	0	0	0	0	0	0	0	0	0	0	0	0	0	0	0	0	0	0	0	0	0	0	0	0	0	0	0	0	0	0	0	0	0	0	0	0	0	0	0	0	0	0	0	0	0	0	0	0	0
P169	0	0	0	0	0	0	0	0	0	0	0	0	0	0	0	0	0	0	0	0	0	0	0	0	0	0	0	0	0	0	0	0	0	0	0	0	0	0	0	0	0	0	0	0	0	0	0	0	0
P170	0	0	0	0	0	0	0	0	0	0	0	0	0	0	0	0	0	0	0	0	0	0	0	0	0	0	0	0	0	0	0	0	0	0	0	0	0	0	0	0	0	0	0	0	0	0	0	0	0
P174	0	0	0	0	0	0	0	0	0	0	0	0	0	0	0	0	0	0	0	0	0	0	0	0	0	0	0	0	0	0	0	0	0	0	0	0	0	0	0	0	0	0	0	0	0	0	0	0	0
P181	0	0.000272029	-0.0015665	0.0114392	-0.0151905	-0.00993553	0.0109621	0	0.00523003	-0.0114807	0.00454835	0	-0.00241889	0.0127324	0.0023796	-0.000578978	-0.000714688	0.00505633	-0.00509883	-0.00426877	0	0.000443438	0.0105287	-0.00697134	0.000497897	-4.52089e-05	0.00170309	-0.000580007	0	0.00676608	0.00197905	0.00296622	-0.000480412	-0.000930712	-0.0237633	0	-0.0021082	-0.00129738	0.00011258	0.00789689	0.00114081	-0.0100376	-0.00473294	0.0183371	-0.00153776	0.00677091	0.000833263	0	0.00466551
P183	0.000245579	0	-0.000292463	0.0101111	-0.0184848	-0.0146641	0.010156	0.00491798	0.0104886	-0.0143817	0.0103138	-0.000994747	-0.00301002	0.00528703	0	-0.000707729	0	0.00216783	-0.00415282	-0.00799625	-0.00210695	0.00185436	0.0145341	-0.00513753	0.00416029	-0.00177977	0	0	-0.000830993	0.00522628	0.00518218	0.00359947	0	-0.00426774	-0.025016	0.000918734	-0.00112107	-0.000819108	0	0.0142602	0	-0.00899491	-0.00114848	0.01623	-0.00980501	0.00406805	0.00052624	0.000649698	0.00535222
P188	0	0	0	0	0	0	0	0	0	0	0	0	0	0	0	0	0	0	0	0	0	0	0	0	0	0	0	0	0	0	0	0	0	0	0	0	0	0	0	0	0	0	0	0	0	0	0	0	0
P199	0	0	0	0	0	0	0	0	0	0	0	0	0	0	0	0	0	0	0	0	0	0	0	0	0	0	0	0	0	0	0	0	0	0	0	0	0	0	0	0	0	0	0	0	0	0	0	0	0
P200	0	0	0	0	0	0	0	0	0	0	0	0	0	0	0	0	0	0	0	0	0	0	0	0	0	0	0	0	0	0	0	0	0	0	0	0	0	0	0	0	0	0	0	0	0	0	0	0	0
P202	0	0	0	0	0	0	0	0	0	0	0	0	0	0	0	0	0	0	0	0	0	0	0	0	0	0	0	0	0	0	0	0	0	0	0	0	0	0	0	0	0	0	0	0	0	0	0	0	0
P203	0	0	0	0	0	0	0	0	0	0	0	0	0	0	0	0	0	0	0	0	0	0	0	0	0	0	0	0	0	0	0	0	0	0	0	0	0	0	0	0	0	0	0	0	0	0	0	0	0
P204	0	0	0	0	0	0	0	0	0	0	0	0	0	0	0	0	0	0	0	0	0	0	0	0	0	0	0	0	0	0	0	0	0	0	0	0	0	0	0	0	0	0	0	0	0	0	0	0	0
P205	0	0	0	0	0	0	0	0	0	0	0	0	0	0	0	0	0	0	0	0	0	0	0	0	0	0	0	0	0	0	0	0	0	0	0	0	0	0	0	0	0	0	0	0	0	0	0	0	0
P213	0	0	0	0	0	0	0	0	0	0	0	0	0	0	0	0	0	0	0	0	0	0	0	0	0	0	0	0	0	0	0	0	0	0	0	0	0	0	0	0	0	0	0	0	0	0	0	0	0
P214	0	0	0	0	0	0	0	0	0	0	0	0	0	0	0	0	0	0	0	0	0	0	0	0	0	0	0	0	0	0	0	0	0	0	0	0	0	0	0	0	0	0	0	0	0	0	0	0	0
P217	0	0	0	0.000113456	0	0	0	0	0	0	0	0	0	0	0	0	0	0	0	0	0	0	0	0	0	0	0	0	0	0	0	0	0	0	0	0	0	0	0	0	0	0	0	0	0	0	0	0	0
P219	0	0	0	0	0	0	0	0	0	0	0	0	0	0	0	0	0	0	0	0	0	0	0	0	0	0	0	0	0	0	0	0	0	0	0	0	0	0	0	0	0	0	0	0	0	0	0	0	0
[truncated: 3,983 more columns]

## Sheet: bolting_only_regulators
	AT1G01010	AT1G01030	AT1G01060	AT1G01210	AT1G01250	AT1G01260	AT1G01380	AT1G01520	AT1G01720	AT1G02220	AT1G02230	AT1G02340	AT1G02740	AT1G03040	AT1G03800	AT1G03970	AT1G04100	AT1G04240	AT1G04250	AT1G04550	AT1G05230	AT1G05690	AT1G05710	AT1G05805	AT1G05830	AT1G06040	AT1G06070	AT1G06150	AT1G06160	AT1G06180	AT1G06660	AT1G06850	AT1G07050	AT1G07530	AT1G07640	AT1G07705	AT1G08000	AT1G08010	AT1G08620	AT1G08970	AT1G09250	AT1G09530	AT1G09570	AT1G09770	AT1G10170	AT1G10240	AT1G10450	AT1G10470	AT1G10585
non-zero	10	5	47	7	10	48	68	5	7	46	6	10	44	8	7	5	46	6	9	5	5	4	15	5	8	8	15	8	5	8	9	49	6	3	42	5	10	13	50	21	32	68	5	8	7	68	5	15	6
mean	0.00373899	-0.00022629	0.0109652	-0.000325987	-0.000976872	0.0189802	-0.0919994	-0.000340359	0.000869912	0.0123204	-0.000534478	0.00379632	0.00712092	0.00177922	0.00159021	9.93229e-05	0.0158351	-0.000870783	-0.00164797	0.000124665	8.24575e-05	5.97963e-05	0.00325421	-0.000434966	-0.000726432	0.00146707	-0.00345368	0.00106683	0.000371899	0.00170347	0.003067	0.0119268	-0.000311341	-2.19333e-05	0.00676749	-5.6251e-05	-0.00343196	-0.00367961	0.0497901	-0.00500703	0.00491169	-0.0576514	-0.000522112	0.00191428	0.00102983	-0.0356452	0.000276257	-0.00102284	-0.000442618
median	0	0	0.009181	0	0	0.0212211	-0.106003	0	0	0.0123463	0	0	0.00522708	0	0	0	0.0155478	0	0	0	0	0	0	0	0	0	0	0	0	0	0	0.0120911	0	0	0.00248913	0	0	0	0.0621488	0	0	-0.0582824	0	0	0	-0.0368035	0	0	0
min	0	-0.00432372	0	-0.00657874	-0.0129856	0	-0.171544	-0.0059922	0	0	-0.0123613	0	0	0	0	0	0	-0.0125504	-0.0191845	0	0	0	0	-0.00681734	-0.0106071	0	-0.0440202	0	0	0	0	0	-0.00936143	-0.000923925	0	-0.00163919	-0.0341317	-0.0391421	0	-0.0464939	0	-0.11171	-0.00823085	0	0	-0.0940846	0	-0.0126152	-0.00772024
max	0.03962	0	0.0471819	0	0	0.0636247	-0.0240334	0	0.0146103	0.0441022	0	0.0407376	0.0313765	0.0219772	0.0255055	0.00198882	0.0683478	0	0	0.00402483	0.00199855	0.00182563	0.0387767	0	0	0.0200737	0	0.01429	0.00573459	0.0204777	0.0340619	0.0447223	0.00123186	0	0.0477055	0.000318634	0	0	0.113535	0	0.0380901	-0.0302407	0	0.0224476	0.0142271	-0.0034186	0.00439537	0	0
P002	0	0	0.00948019	0	0	0.0205261	-0.107379	0	0	0.0117634	0	0	0.00626013	0	0	0	0.0173722	0	0	0	0	0	0	0	0	0	0	0	0	0	0	0.0142932	0	0	0.00382456	0	0	0	0.0638558	0	0	-0.0598615	0	0	0	-0.0386522	0	0	0
P004	0	0	0.00888181	0	0	0.0218987	-0.108549	0	0	0.012602	0	0	0.00571906	0	0	0	0.0169337	0	0	0	0	0	0	0	0	0	0	0	0	0	0	0.0151037	0	0	0.00274945	0	0	0	0.0641533	0	0	-0.0618902	0	0	0	-0.0390493	0	0	0
P007	0	0	0.018909	0	0	0.0323509	-0.0995215	0	0	0.00333726	0	0.00631892	0.0110854	0	0	0	0.0259982	0	-0.000537848	0	0	0	0	0	0	0	0	0	0	0	0.00151014	0.00785355	0	0	0	0	-0.00140149	-0.00555559	0.04016	-0.0125612	0.0200222	-0.0428473	0	0	0	-0.0384118	0	0	0
P008	0.0360211	-0.00432372	0.0452168	-0.00268477	-0.00959903	0.0560605	-0.15789	-0.0059922	0.0104836	0.0417387	-0.00702416	0.0374194	0.0311492	0.0219772	0.0195034	0.00198882	0.0550807	-0.0119543	-0.0183951	0.00191211	0.000711299	0.000745747	0.0268271	-0.00681734	-0.0106071	0.0178399	-0.0285308	0.013612	0.00538247	0.0185042	0.028881	0.0380314	-0.00370353	-0.000923925	0.0364436	-0.000968854	-0.0295675	-0.0353899	0.10487	-0.0400361	0.0331217	-0.0836256	-0.00823085	0.0224476	0.0142271	-0.0640024	0.00271999	-0.00906268	-0.00385949
P009	0	0	0.0102989	0	0	0.0213645	-0.107523	0	0	0.0131706	0	0	0.00647957	0	0	0	0.0180596	0	0	0	0	0	0	0	0	0	0	0	0	0	0	0.0130173	0	0	0.00380446	0	0	0	0.0629069	0	0	-0.0591222	0	0	0	-0.039134	0	0	0
P010	0	0	0.00498833	0	-0.00296493	0.0173666	-0.0988783	0	0	0.0138177	0	0	0.0143945	0	0	0	0.0265776	0	0	0	0	0	0	0	0	0	0	0	0	0	0	0.0108496	0	0	0	0	0	0	0.0717217	0	0	-0.0592322	0	0	0	-0.0394942	0	0	0
P016	0.0371607	-0.00379883	0.0420161	-0.00447583	-0.0113913	0.0537968	-0.157128	-0.00574326	0.0114978	0.0441022	-0.00959018	0.0353647	0.0312843	0.0203629	0.0255055	0.00154064	0.0546669	-0.0125504	-0.0182051	0.00182046	0.00199855	0.000985891	0.0279328	-0.0067036	-0.00995796	0.0189692	-0.0316663	0.01429	0.00573459	0.0189838	0.0301784	0.0326457	-0.00364363	-0.000532852	0.0351241	0.000318634	-0.0328323	-0.037031	0.109029	-0.0376257	0.0306858	-0.0822405	-0.00807235	0.0216372	0.0138507	-0.0689916	0.00420426	-0.0070545	-0.00461644
P017	0	0	0	0	0	0	-0.0394088	0	0	0	0	0	0	0	0	0	0	0	0	0	0	0	0	0	0	0	0	0	0	0	0	0	0	0	0	0	0	0	0.0012257	0	0	-0.0415312	0	0	0	-0.020252	0	-0.00383607	0
P020	0	0	0.00471711	0	0	0.0241144	-0.111667	0	0	0.0124862	0	0	0.00672711	0	0	0	0.0143698	0	0	0	0	0	0	0	0	0	-0.00216729	0	0	0	0	0.0201171	0	0	0.00225645	0	0	0	0.0503639	0	0.00411904	-0.0570368	0	0	0	-0.0413505	0	0	0
P023	0	0	0	0	0	0	-0.0380542	0	0	0	0	0	0	0	0	0	0	0	0	0	0	0	0	0	0	0	0	0	0	0	0	0	0	0	0	0	0	0	0	0	0	-0.0485892	0	0	0	-0.0217739	0	0	0
P024	0	0	0	0	0	0	-0.0374141	0	0	0	0	0	0	0	0	0	0	0	0	0	0	0	0	0	0	0	0	0	0	0	0	0	0	0	0	0	0	0	0	0	0	-0.0461422	0	0	0	-0.0201882	0	0	0
P035	0.03962	-0.000784531	0.0369125	-0.000936307	-0.00286795	0.0636247	-0.1463	-0.00280955	0.0146103	0.0331723	-0.00187329	0.0368052	0.030708	0.0198701	0.0166113	0.00174954	0.0394446	-0.0103853	-0.0099211	0.000395427	0.00185336	0.00182563	0.0387767	-0.00632594	-0.00223053	0.012136	-0.0440202	0.00937316	0.00407765	0.0204777	0.0312705	0.0447223	-0.00339681	0	0.0477055	-0.00163919	-0.0341317	-0.0384881	0.111159	-0.0443425	0.0320245	-0.0725258	-0.004899	0.0197021	0.0118215	-0.0555311	0.00439537	-0.00614763	-0.00582308
P037	0.0197416	0	0.0471819	-0.00657874	-0.00266156	0.0440125	-0.0848499	0	0.00183702	0.0430423	-0.00115689	0.0228813	0.0120578	0.000355743	0	0	0.0683478	-0.00467543	-0.00548051	0	0	0	0.0186498	0	-0.00611443	0.00306462	-0.0227535	0.00578808	0	0.00576444	0.032481	0.0283308	-0.00936143	0	0.0387762	0	-0.0271561	-0.00293861	0.0716873	-0.0135797	0.0130569	-0.11171	0	0.000659289	0	-0.0940846	0	0	-0.00772024
P038	0	0	0	0	0	0	-0.0394287	0	0	0	0	0	0	0	0	0	0	0	0	0	0	0	0	0	0	0	0	0	0	0	0	0	0	0	0	0	0	0	0	0	0	-0.0442982	0	0	0	-0.0187964	0	-0.00219455	0
P039	0	0	0.0111131	0	0	0.0214843	-0.108488	0	0	0.0140202	0	0	0.00502985	0	0	0	0.0160821	0	0	0	0	0	0	0	0	0	0	0	0	0	0	0.0153938	0	0	0.00272181	0	0	0	0.0609895	0	0.000764639	-0.0584364	0	0	0	-0.0326484	0	0	0
P049	0	0	0.00988563	0	0	0.0191965	-0.107969	0	0	0.0125777	0	0	0.00700682	0	0	0	0.017044	0	0	0	0	0	0	0	0	0	0	0	0	0	0	0.0120183	0	0	0.00197455	0	0	0	0.0620782	0	0	-0.0594462	0	0	0	-0.0372743	0	0	0
P050	0	0	0.0173441	0	0	0.0293034	-0.0794452	0	0	0.0201783	0	0	0.0105641	0	0	0	0.022393	0	0	0	0	0	0.00794275	0	0	0	-0.00163008	0	0	0	0	0.0373174	0	0	0	0	0	0	0.0722284	0	0.00224147	-0.067352	0	0	0	-0.0034186	0	-0.00230604	0
P051	0	0	0	0	0	0	-0.0240334	0	0	0	0	0	0	0	0	0	0	0	0	0	0	0	0	0	0	0	0	0	0	0	0	0	0	0	0	0	0	0	0	0	0	-0.0500431	0	0	0	-0.017156	0	0	0
P052	0	0	0.0108787	0	0	0.0210777	-0.108708	0	0	0.0128181	0	0	0.00504202	0	0	0	0.0186106	0	0	0	0	0	0	0	0	0	0	0	0	0	0	0.0136768	0	0	0.00460498	0	0	0	0.0641602	0	0	-0.0604899	0	0	0	-0.0394769	0	0	0
P053	0	0	0	0	0	0	-0.0402351	0	0	0	0	0	0	0	0	0	0	0	0	0	0	0	0	0	0	0	0	0	0	0	0	0	0	0	0	0	0	0	0	0	0	-0.0376326	0	0	0	-0.0136287	0	-0.00115173	0
P054	0.0296875	-0.00418763	0.0391775	-0.00465914	-0.0129856	0.0544023	-0.148257	-0.00320079	0.00995011	0.0326397	-0.0123613	0.0407376	0.030275	0.0141756	0.014962	0.000657624	0.0549949	-0.00957108	-0.0191845	0.00402483	0.000468889	0	0.0255944	-0.00447256	-0.00537757	0.0200737	-0.01287	0.0138213	0.00544161	0.0164981	0.0340619	0.0261454	0.00123186	-3.46893e-05	0.0428622	-0.00142925	-0.0280629	-0.022917	0.108223	-0.0464939	0.0380901	-0.0828699	-0.00807068	0.0169209	0.0116445	-0.0736895	0.00331947	-0.0126152	-0.00540984
P059	0	0	0.0058101	0	0	0.0235351	-0.122553	0	0	0.0212544	0	0	0.00643944	0	0	0	0.0346073	0	0	0	0	0	0	0	0	0	0	0	0	0	0	0.0134659	0	0	0.00762178	0	0	-0.00198127	0.070513	-0.00899141	0	-0.0649405	0	0	0	-0.025792	0	0	0
P064	0	0	0	0	0	0	-0.0491738	0	0	0	0	0	0	0	0	0	0	0	0	0	0	0	0	0	0	0	0	0	0	0	0	0	0	0	0	0	0	0	0	0	0	-0.0469573	0	0	0	-0.00888944	0	0	0
P068	0	0	0.0126131	0	0	0.0207358	-0.115418	0	0	0.0115229	0	0	0.00715124	0	0	0	0.0181745	0	0	0	0	0	0.000225519	0	0	0	0	0	0	0	0	0.0148345	0	0	0.00289156	0	0	0	0.056227	0	0.00366936	-0.0574687	0	0	0	-0.0338672	0	0	0
P077	0	0	0	0	0	0	-0.0393414	0	0	0	0	0	0	0	0	0	0	0	0	0	0	0	0	0	0	0	0	0	0	0	0	0	0	0	0	0	0	0	0	0	0	-0.0480955	0	0	0	-0.0200103	0	0	0
P079	0	0	0.0144616	0	0	0.0237242	-0.113834	0	0	0.013957	0	0	0.00463538	0	0	0	0.0226922	0	0	0	0	0	0.00178183	0	0	0	0	0	0	0	0	0.01336	0	0	0.0046813	0	0	0	0.059967	-0.00155283	0	-0.0583055	0	0	0	-0.0335685	0	0	0
P080	0	0	0	0	0	0	-0.0349517	0	0	0	0	0	0	0	0	0	0	0	0	0	0	0	0	0	0	0	0	0	0	0	0	0	0	0	0	0	0	0	0	0	0	-0.0527151	0	0	0	-0.0193505	0	0	0
P085	0	0	0.0097262	0	0	0.0209872	-0.10703	0	0	0.013688	0	0	0.00592941	0	0	0	0.0182359	0	0	0	0	0	0	0	0	0	0	0	0	0	0	0.0135649	0	0	0.00384169	0	0	0	0.0623967	0	0.000360266	-0.0600354	0	0	0	-0.0384612	0	0	0
P092	0	0	0	0	0	0	-0.0548112	0	0	0	0	0	0	0	0	0	0	0	0	0	0	0	0	0	0	0	0	0	0	0	0	0.00322039	0	0	0	0	0	0	0	0	0	-0.0375308	0	0	0	-0.00768484	0	0	0
P094	0	0	0	0	0	0.0276049	-0.103288	0	0	0	0	0	0.00480742	0	0	0	0.0130223	0	0	0	0	0	0	0	0	0	-0.0192111	0	0	0	0	0.0112134	0	0	0.00730012	0	0	0	0.0597255	-0.000813304	0.00182306	-0.0582594	0	0	0	-0.0505161	0	0	0
P095	0	0	0	0	0	0	-0.0432793	0	0	0	0	0	0	0	0	0	0	0	0	0	0	0	0	0	0	0	0	0	0	0	0	0	0	0	0	0	0	0	0	0	0	-0.0449005	0	0	0	-0.0191657	0	0	0
P097	0	0	0	0	0	0	-0.0363392	0	0	0	0	0	0	0	0	0	0	0	0	0	0	0	0	0	0	0	0	0	0	0	0	0	0	0	0	0	0	0	0	0	0	-0.0447431	0	0	0	-0.0172822	0	0	0
P098	0	0	0.0133037	0	0	0.0251722	-0.108763	0	0	0.0125856	0	0	0.0104363	0	0	0	0.0170366	0	0	0	0	0	0	0	0	0	0	0	0	0	0	0.00769165	0	0	0.00308518	0	0	0	0.0721427	0	0.00175956	-0.0558739	0	0	0	-0.0373745	0	0	0
P100	0	0	0.00951931	0	0	0.0301337	-0.096294	0	0	0.0361368	0	0	0	0	0	0	0.00577487	0	0	0	0	0	0	0	0	0	0	0	0	0	0	0.0261546	0	0	0.00754088	0	0	0	0.0566927	0	0.0079315	-0.0404123	0	0	0	-0.0619529	0	0	0
P109	0	0	0.00807099	0	0	0.0178125	-0.0978782	0	0	0.0122064	0	0	0.00471675	0	0	0	0.0219953	0	0	0	0	0	0	0	0	0	0	0	0	0	0	0.0133228	0	0	0.00856142	0	0	-0.00198561	0.0588378	-0.00259559	0.00410105	-0.0599171	0	0	0	-0.0407943	0	0	0
P110	0	0	0	0	0	0	-0.0327759	0	0	0	0	0	0	0	0	0	0	0	0	0	0	0	0	0	0	0	0	0	0	0	0	0	0	0	0	0	0	0	0	0	0	-0.0355635	0	0	0	-0.0204385	0	-0.00502213	0
P111	0	0	0.00633306	0	0	0.0234958	-0.106199	0	0	0.00945123	0	0	0	0	0	0	0	0	0	0	0	0	0	0	0	0	-0.00153618	0	0	0	0	0.00745946	0	0	0	0	0	0	0.0664832	0	0.00588614	-0.0721547	0	0	0	-0.0565218	0	0	0
P112	0	0	0.010865	0	0	0.0213647	-0.107115	0	0	0.0134912	0	0	0.00765802	0	0	0	0.0179549	0	0	0	0	0	0	0	0	0	0	0	0	0	0	0.0144593	0	0	0.00426234	0	0	0	0.0630369	0	0.000796131	-0.0583165	0	0	0	-0.0400806	0	0	0
P114	0	0	0	0	0	0	-0.0344071	0	0	0	0	0	0	0	0	0	0	0	0	0	0	0	0	0	0	0	0	0	0	0	0	0	0	0	0	0	0	0	0	0	0	-0.0473868	0	0	0	-0.0188965	0	0	0
P122	0	0	0.0113341	0	0	0.0222375	-0.110719	0	0	0.0126639	0	0	0.00541213	0	0	0	0.0172737	0	0	0	0	0	0	0	0	0	0	0	0	0	0	0.0121639	0	0	0.00520647	0	0	0	0.0613405	0	0.00221769	-0.061934	0	0	0	-0.0372893	0	0	0
P127	0	0	0.0125476	0	0	0.0220325	-0.105513	0	0	0.0113405	0	0	0.00614326	0	0	0	0.0204311	0	0	0	0	0	0	0	0	0	0	0	0	0	0	0.0116646	0	0	0.0064098	0	0	0	0.0648713	-0.000209658	0.000637035	-0.0618177	0	0	0	-0.035688	0	0	0
P130	0	0	0.011894	0	0	0.028223	-0.105807	0	0	0.0113541	0	0	0	0	0	0	0.024743	0	0	0	0	0	0	0	0	0	0	0	0	0	0	0.00989414	0	0	0	0	0	0	0.0622194	0	0	-0.0755542	0	0	0	-0.0427991	0	0	0
P138	0	0	0.00759241	0	0	0.0224461	-0.103861	0	0	0.00804757	0	0	0.0200813	0	0	0	0	0	0	0	0	0	0.000912036	0	0	0	0	0	0	0	0	0.0195876	0	0	0	0	0	0	0.069245	-0.00776236	0.0210109	-0.0615919	0	0	0	-0.0332236	0	0	0
P140	0	0	0.0132184	0	0	0.013481	-0.0990156	0	0	0.0141318	0	0	0.0099469	0	0	0	0.0156531	0	0	0	0	0	0	0	0	0	0	0	0	0	0	0.0111221	0	0	0.00926173	0	0	0	0.0617252	-0.0115407	0	-0.0506193	0	0	0	-0.0388638	0	0	0
P142	0	0	0.012436	0	0	0.0237706	-0.11072	0	0	0.0131026	0	0	0.00473814	0	0	0	0.0170468	0	0	0	0	0	0	0	0	0	0	0	0	0	0	0.012329	0	0	0.00367483	0	0	0	0.0645462	0	0.00232846	-0.058242	0	0	0	-0.0390609	0	0	0
P143	0.0324855	-0.00229297	0.0410124	-0.0021588	-0.00782979	0.0543442	-0.161631	-0.00539862	0.00960657	0.042005	-0.00433873	0.0330731	0.0313765	0.0214667	0.0196793	0.000817334	0.0466337	-0.0100767	-0.0148958	0.000324383	0.000575017	0.000508876	0.0240822	-0.00525823	-0.00816014	0.0124245	-0.0299166	0.0122825	0.00465284	0.0152694	0.0237785	0.0334207	-0.00229763	0	0.0407089	-0.000106399	-0.0316698	-0.0391421	0.113535	-0.0343256	0.0314322	-0.0840097	-0.00623075	0.0189259	0.0134562	-0.0631216	0.00414636	-0.00573828	-0.00266891
P144	0.000138596	0	0.0179161	0	0	0.0143416	-0.108516	0	0	0.00855359	0	0	0.00986195	0	0	0	0.0216633	0	0	0	0	0	0	0	0	0	0	0	0	0	0	0.000874981	0	0	0.00147571	0	0	0	0.072266	-0.000555258	0	-0.0695637	0	0	0	-0.0351014	0	0	0
P152	0	0	0.00587168	0	0	0.0260972	-0.0857809	0	0	0.0108629	0	0	0.00121667	0	0	0	0.0114133	0	0	0	0	0	0	0	0	0	0	0	0	0	0	0.00697934	0	0	4.79564e-05	0	0	0	0.0620502	0	0.00182791	-0.0598027	0	0	0	-0.0389619	0	0	0
P154	0	0	0	0	-0.00601236	0.0282786	-0.0866984	0	0	0.0234024	0	0	0.0063948	0	0	0	0.000293097	0	0	0	0	0	0	0	0	0	-0.0109941	0	0	0	0	0.0163039	0	0	0.00485947	0	0	0	0.0523093	-0.00164519	0.0119844	-0.0551886	0	0	0	-0.0291054	0	-0.00365539	0
P155	0	0	0.016915	0	0	0.00274909	-0.10729	0	0	0.0188025	0	0	0.0187336	0	0	0	0	0	0	0	0	0	0.00540615	0	0	0	0	0	0	0	0	0.0126497	0	0	0.0122053	0	0	0	0.0666285	-0.0091331	0	-0.0644607	0	0	0	-0.0429854	0	0	0
P158	0	0	0.0110156	0	0	0.0228995	-0.107233	0	0	0.0142606	0	0	0.00406597	0	0	0	0.0149823	0	0	0	0	0	0	0	0	0	0	0	0	0	0	0.0121874	0	0	0.0014117	0	0	0	0.0633423	0	0	-0.0568164	0	0	0	-0.0401826	0	0	0
P159	0.0226901	0	0.0385	-0.000673532	-0.00982917	0.0501033	-0.171544	0	0	0.0332888	0	0.0178314	0.0285256	0.0106259	0.00484376	0	0.0553398	0	-0.0136925	0	0	0	0.0105766	0	-0.00538389	0.0089229	-0.0102268	0.000839165	0	0.0118882	0.0111029	0.0341616	0	0	0.0298392	0	-0.0252904	-0.0249542	0.0998503	-0.0338306	0.0231794	-0.0621628	0	0.018528	0.00214298	-0.0604307	0	-0.0024433	0
P169	0	0	0.00817768	0	0	0.0186834	-0.110199	0	0	0.0158958	0	0	0.00546648	0	0	0	0.0154424	0	0	0	0	0	0	0	0	0	0	0	0	0	0	0.0165287	0	0	0.00119627	0	0	0	0.0656291	0	0	-0.0674425	0	0	0	-0.0386733	0	0	0
P170	0.0105716	0	0.0266854	0	0	0	-0.109701	0	0	0	0	0	0	0	0	0	0.0144033	0	0	0	0	0	0	0	0	0	-0.00114245	0	0	0	0	0.0106912	0	0	0.0119428	0	0	0	0.0446729	-0.00199592	0.0069329	-0.0563512	0	0	0	-0.0311034	0	0	0
P174	0	0	0.00995913	0	0	0.0216609	-0.105705	0	0	0.0128874	0	0	0.00618521	0	0	0	0.0175445	0	0	0	0	0	0	0	0	0	0	0	0	0	0	0.0134756	0	0	0.00421048	0	0	0	0.0644696	0	0.000554572	-0.0595384	0	0	0	-0.0391209	0	0	0
P181	0	0	0.00382098	0	0	0.0230853	-0.0957299	0	0	0	0	0.00534457	0.00360677	0	0	0	0	0	0	0	0	0	0	0	0	0	0	0	0	0	0	0	0	0	0	0	-0.00931396	-0.0136608	0.0861485	-0.00235975	0.00743084	-0.032232	0	0	0	-0.0363327	0	0	0
P183	0	0	0.00495831	0	0	0.012292	-0.108887	0	0	0.0285523	0	0	0.00564229	0	0	0	0.0131273	0	0	0	0	0	0	0	0	0	0	0	0	0	0	0.0217058	0	0	0.0104413	0	0	-0.00376938	0.0634744	0	9.41723e-05	-0.0464173	0	0	0	-0.0252696	0	0	0
P188	0	0	0.0104529	0	0	0.0234441	-0.110839	0	0	0.0151839	0	0	0.00646334	0	0	0	0.0196943	0	0	0	0	0	0	0	0	0	0	0	0	0	0	0.016373	0	0	0.00510699	0	0	0	0.0648968	0	0.000237236	-0.0584173	0	0	0	-0.0351166	0	0	0
P199	0	0	0	0	0	0	-0.0316733	0	0	0	0	0	0	0	0	0	0	0	0	0	0	0	0	0	0	0	0	0	0	0	0	0	0	0	0	0	0	0	0	0	0	-0.0558395	0	0	0	-0.0215316	0	-0.00608794	0
P200	0	0	0	0	0	0	-0.0443831	0	0	0	0	0	0	0	0	0	0	0	0	0	0	0	0	0	0	0	0	0	0	0	0	0	0	0	0	0	0	0	0	0	0	-0.0465058	0	0	0	-0.0253119	0	-0.000769874	0
P202	0	0	0.00842373	0	0	0.0256252	-0.110033	0	0	0.0120042	0	0	0.00841037	0	0	0	0.0206154	0	0	0	0	0	0	0	0	0	0	0	0	0	0	0.00931577	0	0	0.000846811	0	0	0	0.0627901	0	0	-0.0573959	0	0	0	-0.035161	0	0	0
P203	0	0	0.0132641	0	0	0.0142143	-0.123468	0	0	0.0156976	0	0	0.00441367	0	0	0	0.00920229	0	0	0	0	0	0.0118557	0	0	0	-0.000163744	0	0	0	0	0.012305	0	0	0.00767112	0	0	0	0.0630711	0	0	-0.0568725	0	0	0	-0.0430168	0	0	0
P204	0.0261346	0	0.0348788	0	-0.000285693	0.0479739	-0.139732	0	0.00116867	0.0357818	0	0.0223735	0.0256135	0.0121529	0.00702923	0	0.0485236	0	-0.0117493	0	0	0	0.0199002	0	-0.00156572	0.00633019	-0.0180214	0.00253796	0	0.00845012	0.0152914	0.0282845	0	0	0.0263161	0	-0.0139473	-0.0223999	0.0905774	-0.0285278	0.0228128	-0.0673803	0	0.01135	0.00288524	-0.0632736	0	-0.00146792	0
P205	0	0	0.00403826	0	0	0.0147682	-0.129341	0	0	0.000307897	0	0	0	0	0	0	0.00743317	0	0	0	0	0	0.000822372	0	0	0	0	0	0	0	0	0.00708502	0	0	3.5213e-05	0	0	0	0.0568402	0	0	-0.0732032	0	0	0	-0.0354002	0	0	0
P213	0	0	0	0	0	0	-0.0339321	0	0	0	0	0	0	0	0	0	0	0	0	0	0	0	0	0	0	0	0	0	0	0	0	0	0	0	0	0	0	0	0	0	0	-0.0496606	0	0	0	-0.0259427	0	0	0
P214	0	0	0	0	0	0	-0.0417577	0	0	0	0	0	0	0	0	0	0	0	0	0	0	0	0	0	0	0	0	0	0	0	0	0	0	0	0	0	0	0	0	0	0	-0.0520054	0	0	0	-0.0178258	0	0	0
P217	0	0	0	0	0	0	-0.0321392	0	0	0	0	0	0	0	0	0	0.0126362	0	0	0	0	0	0	0	0	0	0	0	0	0	0	0	0	0	0	0	0	0	0	0	0	-0.0302407	0	0	0	-0.00796431	0	0	0
P219	0	0	0.0130186	0	0	0.0227549	-0.109529	0	0	0.0138987	0	0	0.0063673	0	0	0	0.0172194	0	0	0	0	0	0	0	0	0	0	0	0	0	0	0.0136582	0	0	0.00468717	0	0	0	0.0643942	0	0.000861226	-0.0585274	0	0	0	-0.0383604	0	0	0
[truncated: 1,109 more columns]

## Sheet: bolting_variants
	1	2	3	4	5	6	7	8	9	10	11	12	13	14	15	16	17	18	19	20	21	22	23	24	25	26	27	28	29	30	31	32	33	34	35	36	37	38	39	40	41	42	43	44	45	46	47	48	49
non-zero	20	43	32	49	48	42	20	14	26	33	10	32	32	32	32	36	34	32	43	63	41	33	23	32	13	36	68	46	68	44	68	43	55	33	30	36	62	8	16	39	34	46	34	38	18	40	20	55	30
mean	-0.000814886	-0.0523087	-0.00921376	0.0669911	0.0712631	0.0217329	0.00104058	-0.000557116	0.00109425	0.00662479	-0.000250556	0.00397362	0.00666882	-0.00383345	0.00242223	0.0105461	0.00914739	0.00193135	-0.0238727	0.093589	0.019308	-0.00109395	0.0010463	-0.00594184	-0.000216946	-0.0116099	0.337631	-0.0458835	0.348628	-0.034714	-0.177374	-0.0305121	-0.0857382	-0.00609553	-0.00135067	-0.010446	0.107489	-2.58143e-05	-0.000613484	0.0136503	0.0116068	0.0319739	0.0104467	0.019742	-0.000973666	0.0217499	-0.00128355	-0.0683909	0.00143615
median	0	-0.0355372	0	0.0700545	0.0757568	0.0221897	0	0	0	0	0	0	0	0	0	0.0109555	0.00100869	0	-0.0258074	0.101101	0.0159037	0	0	0	0	-0.0055548	0.343595	-0.0510559	0.367643	-0.0321963	-0.192405	-0.0304824	-0.0984859	0	0	-0.0043753	0.117409	0	0	0.0106474	0	0.0368148	0.00463233	0.0219417	0	0.0218803	0	-0.0833348	0
min	-0.0067906	-0.229102	-0.0391453	0	0	0	0	-0.00614464	0	-0.00735506	-0.0033849	-0.00713352	0	-0.0412354	0	0	0	0	-0.0738041	0	0	-0.0215991	0	-0.0210842	-0.00637006	-0.0710249	0.135849	-0.108953	0.0693893	-0.150576	-0.351896	-0.118489	-0.200024	-0.0723049	-0.00768691	-0.0392572	0	-0.000523868	-0.00493535	0	-0.0031192	0	0	0	-0.0133722	0	-0.0390973	-0.154389	0
max	0	0	0	0.175897	0.21618	0.0667473	0.0180845	0	0.01093	0.0468175	0	0.0274114	0.0270181	0.00569038	0.00876321	0.0383074	0.0363467	0.0149676	0	0.182218	0.0465098	0.0276148	0.00780868	0	0.00305322	0	0.535582	0	0.492511	0	-0.0509139	0	0	0.0147999	0	0	0.194463	2.59313e-05	0	0.0525709	0.0626675	0.0812494	0.0404897	0.0830875	0.0068584	0.0642371	0.011646	0	0.00870985
P002	0	0	0	0	0	0	0	0	0	0	0	0	0	0	0	0	0	0	0	0	0	0	0	0	0	0	0.209316	0	0.479448	0	-0.114584	0	0	0	0	0	0	0	0	0	0	0	0	0	0	0	0	0	0
P004	0	-0.0898908	-0.0068942	0.0567319	0.0735373	0.0299998	0.00066141	-0.000156005	0.00116167	0.00950733	0	0.0123182	0.00933214	-0.00271108	0.00445024	0.0215349	0.0299115	0.0149676	-0.0518583	0.10564	0.0108116	-0.0215991	0	-0.00995073	0	-0.0178782	0.376882	-0.0626368	0.340894	-0.0326256	-0.21487	-0.0768229	-0.148259	-0.00153559	-0.00213303	-0.0146509	0.18436	0	-0.000693288	0.0147248	0	0.0491281	0.0163661	0.0200041	0	0.031655	0	-0.0933843	0.00170919
P007	0	-0.0147636	0	0.117979	0.107219	0.0213248	0.0180845	-0.00124709	0.00195395	-0.00735506	0	0.00502692	0.00858142	-0.00619091	0.00374977	0.0190312	0	0.00466593	-0.0332942	0.079917	0.0429382	0.0163572	0	-0.0100848	-0.00176134	-0.00716581	0.450823	-0.0510293	0.193061	-0.0317669	-0.265899	-0.0342978	-0.126445	-0.00484224	-0.00311545	-0.0154293	0.0160451	0	0	0.0279407	0.00788418	0.0380322	0.0122031	0.0379199	0	0.0384701	0.00049842	-0.0194252	0.000818105
P008	0	-0.0162198	0	0.0375697	0.0490689	0.00820929	0	0	0	0	0	0	0	0	0	0	0	0	-0.0100495	0.0731832	0.00734628	0	0	0	0	0	0.412158	-0.0296675	0.372038	-0.0153143	-0.157967	-0.0219314	-0.0371745	0	0	0	0.104855	0	0	0.00300497	0	0.0235434	0	0	0	0.00393452	0	-0.0641206	0
P009	0	0	0	0	0	0	0	0	0	0	0	0	0	0	0	0	0	0	0	0	0	0	0	0	0	0	0.345078	0	0.326235	0	-0.111987	0	0	0	0	0	0.0547454	0	0	0	0	0	0	0	0	0	0	0	0
P010	0	0	0	0	0	0	0	0	0	0	0	0	0	0	0	0	0	0	0	0.0887575	0	0	0	0	0	0	0.183016	0	0.282505	0	-0.199547	0	0	0	0	0	0.0231287	0	0	0	0	0	0	0	0	0	0	0	0
P016	0	-0.00676162	0	0.0724251	0.0577262	0	0	0	0	0	0	0	0	0	0	0	0	0	0	0.101585	0	0	0	0	0	0	0.135849	-0.0351879	0.169694	0	-0.140217	0	-0.0245309	0	0	0	0.0944171	0	0	0	0	0.00208061	0	0.026858	0	0	0	-0.0450695	0
P017	0	-0.0306226	0	0.0970606	0.0945556	0.02261	0	0	0	0	0	0	0	0	0	0.00238429	0.00251685	0	-0.0176408	0.109174	0.0188364	0	0	0	0	0	0.319562	-0.0506785	0.475543	-0.0580775	-0.199852	-0.0257463	-0.13752	0	0	0	0.0405166	0	0	0.0270972	0	0.0355975	0	0.0210927	0	0.0210336	0	-0.0896662	0
P020	0	0	0	0	0	0	0	0	0	0	0	0	0	0	0	0	0	0	0	0.0514865	0	0	0	0	0	0	0.326704	0	0.350497	0	-0.146848	0	-0.0319729	0	0	0	0.0573198	0	0	0	0	0	0	0	0	0	0	-0.0181461	0
P023	0	0	0	0	0	0	0	0	0	0	0	0	0	0	0	0	0	0	0	0.00665841	0	0	0	0	0	0	0.313588	0	0.307034	0	-0.119224	0	-0.00672752	0	0	0	0.0608462	0	0	0	0	0	0	0	0	0	0	0	0
P024	0	0	0	0	0	0	0	0	0	0	0	0	0	0	0	0	0	0	0	0	0	0	0	0	0	0	0.349478	0	0.315611	0	-0.100863	0	0	0	0	0	0.0393421	0	0	0	0	0	0	0	0	0	0	0	0
P035	-9.23298e-05	-0.149129	-0.0238033	0.0663118	0.184308	0.0518531	0	-0.000276057	0	0.0313898	0	0.014263	0.0132232	-0.00917585	0.00227023	0.0252502	0.0295216	0.00284997	-0.0491147	0.182218	0.035899	0.0097276	0.00315859	-0.00998999	0	-0.035388	0.317764	-0.105229	0.373236	-0.150576	-0.240487	-0.0687481	-0.136766	-0.0723049	0	-0.0317225	0.164238	0	0	0.0199265	0.0626675	0.0699842	0.0313219	0.0674824	0	0.0556875	-0.0390973	-0.140159	0.0028842
P037	0	0	0	0	0	0	0	0	0	0	0	0	0	0	0	0	0	0	0	0.0789317	0	0	0	0	0	0	0.294362	0	0.328607	0	-0.098539	0	-0.0419552	0	0	0	0.0467365	0	0	0	0	0	0	0	0	0	0	-0.0173639	0
P038	0	0	0	0	0	0	0	0	0	0	0	0	0	0	0	0	0	0	0	0	0	0	0	0	0	0	0.342834	0	0.328894	0	-0.111266	0	0	0	0	0	0.0639725	0	0	0	0	0	0	0	0	0	0	0	0
P039	0	-0.0349897	-0.0163619	0.0809511	0.108708	0.0382483	0.00261536	0	0.000577209	0.00756857	0	0.00623762	0.0117873	-0.0044644	0.00489244	0.0169092	0.0176859	0.00198168	-0.041685	0.12256	0.0349901	-0.000542418	0	-0.0103647	0	-0.0145668	0.419566	-0.06727	0.392563	-0.0462921	-0.187012	-0.0469126	-0.127578	-0.0124951	-0.00231973	-0.0155297	0.132636	0	-0.000644359	0.02676	0.0173032	0.0483289	0.0148931	0.0241878	0	0.0352851	0	-0.0982173	0.001558
P049	0	0	0	0	0	0	0	0	0	0	0	0	0	0	0	0	0	0	0	0.0638362	0	0	0	0	0	0	0.33889	0	0.35808	0	-0.181829	0	0	0	0	0	0.0442597	0	0	0	0	0	0	0	0	0	0	0	0
P050	0	0	0	0	0	0	0	0	0	0	0	0	0	0	0	0	0	0	0	0.0352845	0	0	0	0	0	0	0.315159	0	0.394783	0	-0.222562	0	-0.0474351	0	0	0	0.0398207	0	0	0	0	0	0	0	0	0	0	-0.00997784	0
P051	-0.0067906	-0.228976	-0.0264849	0.131672	0.21618	0.0555414	0.00561276	-0.00614464	0.01093	0.0276903	-0.00253269	0.0274114	0.0270181	0.00569038	0.00793606	0.0383074	0.0355685	0.0099946	-0.0403872	0.153162	0.0447256	0.0276148	0.00772879	-0.0210842	0.00305322	-0.0375658	0.292965	-0.0961775	0.416677	-0.0832156	-0.200935	-0.0543412	-0.145028	-0.000497961	-0.00768691	-0.0392572	0.187585	2.59313e-05	-0.00253852	0.0309693	-0.0031192	0.0812494	0.0404897	0.0830875	-0.00556524	0.0642371	-0.00931334	-0.154389	0.00870985
P052	0	0	0	0.0444359	0.0508379	0.00177537	0	0	0	0	0	0	0	0	0	0	0	0	-0.00948704	0.0531869	0.00675942	0	0	0	0	0	0.402248	-0.0452644	0.387392	-0.00184138	-0.164495	-0.0124702	-0.0548516	0	0	0	0.142711	0	0	0	0	0.0192445	0	0	0	0	0	-0.0572595	0
P053	0	-0.057051	-0.00623153	0.0942879	0.107587	0.0272965	0	0	0	0	0	0	0	0	0	0.0131972	0	0	-0.00566889	0.134933	0.010383	0	0	0	0	-0.0180962	0.219635	-0.0737216	0.269133	-0.0488309	-0.171636	-0.0642898	-0.1588	0	0	-0.00539967	0.113366	0	0	0.0225581	0.0238447	0.0493231	0.00926467	0.0312084	0	0.027256	0	-0.105409	0
P054	0	0	0	0	0	0	0	0	0	0	0	0	0	0	0	0	0	0	0	0.00228631	0	0	0	0	0	0	0.157737	0	0.0877022	0	-0.0672065	0	0	0	0	0	0	0	0	0	0	0	0	0	0	0	0	0	0
P059	0	0	0	0.0581495	0.0779763	0.000786899	0	0	0	0	0	0	0	0	0	0	0	0	-0.0120724	0.0555191	0.00316375	0	0	0	0	0	0.406594	-0.0374894	0.375193	-0.0103009	-0.14674	-0.0207183	-0.0658672	0	0	0	0.173354	0	0	0	0	0.000653493	0	0	0	0.000242415	0	-0.0573046	0
P064	-0.00658277	-0.229102	-0.0391453	0.162863	0.159593	0.0667473	0.00260487	-0.00437327	0.00602647	0.0302578	-0.0013795	0.0184867	0.0251421	-0.0196288	0.00786349	0.0301008	0.0292307	0.00280027	-0.0516854	0.171005	0.0428289	-0.0154487	0.00780868	-0.0200257	0.00058166	-0.0411747	0.366992	-0.108953	0.351029	-0.14188	-0.206699	-0.0604321	-0.158292	-0.0132689	-0.00456173	-0.0323646	0.158347	0	-0.00269063	0.0525709	0.0449831	0.0810929	0.0320418	0.0284845	-0.00740466	0.0606939	-0.00557787	-0.151279	0.00724855
P068	0	0	0	0.0545166	0.056191	0	0	0	0	0	0	0	0	0	0	0	0	0	-0.0047668	0.0639375	0	0	0	0	0	0	0.450741	-0.0410131	0.387542	0	-0.159827	-0.0153986	-0.0771111	0	0	0	0.11721	0	0	0	0	0.02031	0	0	0	0	0	-0.0605587	0
P077	-0.001065	-0.176257	-0.0276487	0.16249	0.16433	0.0478369	0	-0.000607981	0.00331512	0.0211716	0	0.015308	0.0147874	-0.0184182	0.0038929	0.013098	0.0193344	2.46534e-05	-0.0637562	0.165824	0.0366207	-0.00605381	0.00207745	-0.0146405	0	-0.0353282	0.299232	-0.100674	0.357027	-0.0963039	-0.210043	-0.0677814	-0.149418	-0.0265159	-0.000428172	-0.0275043	0.152662	0	0	0.0264477	0.0259899	0.0734542	0.030867	0.0556893	-0.00224648	0.0535861	-0.00335196	-0.146571	0
P079	0	0	0	0	0	0	0	0	0	0	0	0	0	0	0	0	0	0	0	0.047618	0	0	0	0	0	0	0.307658	0	0.347508	0	-0.144767	0	-0.039763	0	0	0	0.0882328	0	0	0	0	0	0	0	0	0	0	0	0
P080	0	0	0	0.0513534	0.0312274	0	0	0	0	0	0	0	0	0	0	0	0	0	0	0.048092	0	0	0	0	0	0	0.246548	0	0.403946	0	-0.150548	0	-0.0526284	0	0	0	0	0	0	0	0	0	0	0	0	0	0	-0.0124396	0
P085	0	0	0	0	0	0	0	0	0	0	0	0	0	0	0	0	0	0	0	0.050232	0	0	0	0	0	0	0.322265	0	0.345406	0	-0.13964	0	0	0	0	0	0.0662999	0	0	0	0	0	0	0	0	0	0	-0.0176406	0
P092	0	-0.066285	0	0.109612	0.128942	0.0202464	0	0	0	0.0202547	0	0	0	0	0	0.00918071	0.00312219	0	-0.022865	0.139866	0	-0.00856414	0	0	0	-0.0281419	0.259391	-0.0684559	0.30566	-0.0376496	-0.193319	-0.118489	-0.200024	0	0	-0.0105894	0.158476	0	0	0.00656996	0.0242858	0.0506036	0.0117123	0.0359532	0	0	0	-0.115079	0
P094	-0.00303397	-0.12835	-0.0297402	0.175897	0.132109	0.047465	0	0	8.99284e-05	0.012834	0	-0.000114233	0.0175054	-0.0103353	0.00454804	0.0276514	0.0140232	0.00304105	-0.0738041	0.157522	0.0457994	-0.0139724	0.00259712	-0.0122485	0	-0.0292555	0.280899	-0.102694	0.339604	-0.0938031	-0.206286	-0.0418709	-0.13273	-0.0302788	0	-0.0298563	0.167942	0	0	0.0210766	0.011296	0.0772027	0.0301464	0.0588396	0	0.0569142	0	-0.139581	0.00413345
P095	-0.000908913	-0.0457584	-0.0101221	0.105124	0.115245	0.0408093	0.00298572	0	0.00165427	0.00894645	0	0.0117223	0.0123888	-0.00481354	0.00457963	0.0187398	0.0265472	0.00413539	-0.0371476	0.132424	0.0348658	-0.00274908	0.00123999	-0.0107791	0	-0.0172864	0.438588	-0.0688361	0.454008	-0.0422165	-0.210199	-0.0442595	-0.103717	-0.0141257	-0.00259826	-0.0173584	0.117608	0	-0.000891844	0.0258436	0.0180046	0.0530481	0.0161361	0.0364915	0	0.0381123	-0.000178915	-0.106119	0.00254444
P097	0	0	0	0	0	0	0	0	0	0	0	0	0	0	0	0	0	0	0	0.0024908	0	0	0	0	0	0	0.146027	0	0.0781789	0	-0.0509139	0	0	0	0	0	0	0	0	0	0	0	0	0	0	0	0	0	0
P098	0	-0.0638593	-0.0140226	0.0882568	0.0985735	0.0346604	0	0	0.000804659	0.0076469	0	0.00484186	0.0110285	-0.003813	0.00382437	0.0170076	0.0195038	0.00186505	-0.0395648	0.127602	0.0378021	-0.00580379	0	-0.0103447	0	-0.0119551	0.404534	-0.0643853	0.39611	-0.0473742	-0.20317	-0.0453628	-0.11376	-0.0123694	-0.00192113	-0.015487	0.150417	0	-0.000125542	0.0248503	0.018116	0.0496998	0.0147395	0.025869	0	0.0351076	0	-0.100073	0.00141138
P100	0	-0.0352019	-0.013253	0.0760013	0.0829577	0.033509	0	0	0	0.00787129	0	0.00422983	0.0129509	-0.00346423	0.00368481	0.0166467	0.0157837	0.00203952	-0.0379219	0.098993	0.034418	-0.00243894	0	-0.0101034	0	-0.0108839	0.402745	-0.0595942	0.386711	-0.0363123	-0.197006	-0.0435779	-0.116331	-0.00673149	-0.00129594	-0.0148748	0.136349	0	0	0.0264903	0.0212493	0.0469956	0.0145047	0.0216835	0	0.0317931	0	-0.0878713	0.000328114
P109	0	0	0	0	0.00549454	0	0	0	0	0	0	0	0	0	0	0	0	0	0	0.0192403	0	0	0	0	0	0	0.376481	0	0.302238	0	-0.1257	0	-0.0385455	0	0	0	0.0568332	0	0	0	0	0	0	0	0	0	0	-0.0127389	0
P110	0	0	0	0.0345126	0	0	0	0	0	0	0	0	0	0	0	0	0	0	0	0.0682701	0	0	0	0	0	0	0.328243	0	0.430092	-0.023809	-0.15353	0	0	0	0	0	0.0907773	0	0	0	0	0	0	0	0	0	0	-0.00602245	0
P111	-0.000935461	-0.109006	-0.0353718	0.14697	0.153793	0.0550097	0.00130532	0	0.000841655	0.00760071	0	0.0104538	0.0158233	-0.01248	0.00334319	0.0205179	0.00714795	0.00264685	-0.0573061	0.167901	0.0353905	-0.00996804	0.00226595	-0.0137195	-0.00637006	-0.0433956	0.305903	-0.104592	0.358688	-0.116947	-0.214548	-0.0698067	-0.169078	-0.0161336	-0.000286457	-0.025422	0.11716	0	0	0.0243009	0.0292853	0.0743761	0.029911	0.0454272	-0.00532898	0.050426	-0.0104835	-0.132872	0.00267864
P112	-0.000152515	-0.0358725	-0.0130197	0.0885374	0.0807883	0.0327199	0.00233077	0	0.00121762	0.00906257	0	0.00101073	0.0113821	-0.00508049	0.00512646	0.0166461	0.00516689	0.00295354	-0.0294762	0.133819	0.0345124	2.03378e-05	0.000272891	-0.0098201	0	-0.00918775	0.360819	-0.0645243	0.346552	-0.0380489	-0.197651	-0.0541661	-0.100688	-0.00691092	-0.00154268	-0.016111	0.15049	0	0	0.0205591	0.0211815	0.0467227	0.0150719	0.029005	0	0.03384	0	-0.0933484	0.00161273
P114	0	-0.0683261	-0.0145952	0.0902353	0.101422	0.036391	0.00126866	0	0.000910079	0.0059215	0	0.00462704	0.0109821	-0.00368354	0.00239826	0.0169741	0.0224676	0.00281463	-0.0387732	0.118082	0.0351681	-0.00620591	0	-0.0107149	0	-0.00741817	0.398719	-0.066066	0.391203	-0.0410761	-0.198014	-0.0465167	-0.114082	-0.0127916	-0.00209632	-0.0156825	0.142054	0	0	0.0262719	0.0182065	0.0489024	0.0142731	0.0263174	0	0.0359833	0	-0.0996012	0.00117725
P122	-0.00361776	-0.109019	-0.0171454	0.116497	0.089432	0.037184	0.00401344	-0.0027004	0.00453051	0.012028	-0.000990658	0.00267223	0.0154656	-0.00862666	0.00876321	0.0127303	0.0245751	0.00474025	-0.0507281	0.106367	0.0403301	-0.00194854	0.00315358	-0.0134148	-0.00148994	-0.015077	0.3809	-0.0654023	0.379417	-0.044086	-0.190582	-0.0514363	-0.146386	-0.0221741	-0.00450755	-0.0194453	0.1534	-4.16847e-08	-0.00390039	0.0257337	0.0232288	0.0503532	0.0179268	0.031463	-0.00198439	0.0368236	-0.000837762	-0.104617	0.00467642
P127	-0.0006473	-0.0700449	-0.015222	0.109781	0.113342	0.0376466	0.00200339	0	0.00227249	0.00864594	0	0.00649147	0.012377	-0.00582811	0.00502374	0.0185421	0.0215601	0.00356964	-0.041173	0.137663	0.0362939	-0.00795677	0.00131632	-0.011163	0	-0.0122677	0.386969	-0.0669595	0.433181	-0.0530195	-0.229349	-0.0461897	-0.125275	-0.00972032	-0.00249076	-0.0171116	0.143788	0	-0.000703571	0.0255557	0.0199613	0.0516351	0.017352	0.026873	-0.00091765	0.0389232	0	-0.106596	0.00267416
P130	-0.00115065	-0.126728	-0.029936	0.168366	0.170616	0.0505146	0	0	0.00243196	0.0169365	0	0.0196239	0.0168787	-0.0103455	0.00417934	0.0323083	0.0166895	0.00116927	-0.0405494	0.166196	0.0465098	-0.0093336	0.00215172	-0.013981	0	-0.0343368	0.292672	-0.102992	0.358024	-0.0931301	-0.208485	-0.0545532	-0.150989	-0.00190044	-4.92438e-05	-0.026096	0.15867	0	0	0.0246852	0.033952	0.0801903	0.0314622	0.0560149	-0.0133722	0.0549006	-0.0026195	-0.140996	0.00503949
P138	0	0	0	0.0302395	0.0501641	0.0234723	0	0	0	0	0	0	0	0	0	0	0	0	-0.0403408	0.118083	0.0170944	0	0	0	0	-0.00189888	0.262217	-0.0504253	0.492511	0	-0.261167	-0.0221328	-0.164529	-0.00387903	0	-0.00173115	0.0929893	0	0	0	0	0.0400382	0	0.00360015	0	0.022727	0	-0.0791398	0
P140	0	-0.193109	-0.0315843	0.135356	0.149497	0.0532641	0	0	0.000794986	0.0468175	0	0.00376995	0.015107	-0.0104781	0.00379626	0.0223892	0.00450461	0.00205735	-0.056584	0.155559	0.0388134	-0.0191911	0.00253805	-0.012867	0	-0.049998	0.286003	-0.106491	0.345343	-0.0705081	-0.20861	-0.0745472	-0.120573	-0.0194299	-0.00358565	-0.0264928	0.113364	0	0	0.0298293	0.0252436	0.0761432	0.0313041	0.0444526	-0.00473127	0.0505885	-0.00772507	-0.140333	0.00185979
P142	0	-0.0476729	0	0.0580428	0.0492321	0	0	0	0	0	0	0	0	0	0	0	0	0	0	0.0874972	0	0	0	0	0	0	0.160822	-0.0351632	0.190641	-0.026726	-0.117149	0	-0.0650658	0	0	0	0.0575084	0	0	0	0	0.00843435	0	0	0	0	0	-0.043099	0
P143	0	-0.0408105	0	0.0554558	0.0475447	0	0	0	0	0	0	0	0	0	0	0	0	0	0	0.0883317	0	0	0	0	0	0	0.163214	-0.0140986	0.188784	-0.0295601	-0.121525	0	-0.0657629	0	0	0	0.0317914	0	0	0	0	0.007714	0	0	0	0	0	-0.0468489	0
P144	0	-0.0468545	-0.0147619	0.0957227	0.105943	0.0338954	0.00035422	0	0.00139568	0.00531104	0	0.00429297	0.0109702	-0.00374288	0.00483157	0.0166019	0.0237286	0.00229668	-0.041825	0.1162	0.0341614	0.00282745	7.03996e-05	-0.010659	0	-0.0129091	0.403601	-0.0510825	0.394122	-0.0352464	-0.187388	-0.0468072	-0.122064	-0.0133087	-0.00195339	-0.0154842	0.194463	0	-0.000205231	0.0268163	0.016257	0.0474597	0.0144678	0.0308721	0	0.0342062	0	-0.096998	0.00130332
P152	0	-0.138425	-0.0291873	0.130927	0.17306	0.0504552	0	0	0.00220643	0.0168337	0	0.0214713	0.0151979	-0.0113803	0.00351172	0.0269027	0.0206349	0.00238613	-0.0447435	0.161688	0.0412649	0.000570404	0.00283133	-0.0145303	0	-0.0710249	0.332886	-0.0969094	0.339961	-0.0839792	-0.207004	-0.079486	-0.150397	-0.00034255	-0.0013052	-0.0287915	0.151363	0	0	0.0241953	0.0349712	0.0741357	0.0279897	0.0585568	-0.00120351	0.0540133	-0.00352126	-0.141601	0.00309838
P154	0	-0.0394825	0	0.0606796	0.0666682	0.0169798	0	0	0	0	0	0	0	0	0	0	0	0	-0.0121217	0.0920528	0.0148078	0	0	0	0	0	0.374353	-0.0509193	0.381277	-0.0133378	-0.177702	-0.0266671	-0.0925314	0	0	0	0.122967	0	0	0.00331175	0	0.0307911	0	0	0	0.0148777	0	-0.0770261	0
P155	-0.000868895	-0.169545	-0.0254319	0.161915	0.164273	0.0475773	0	0	0.00243103	0.0191189	0	0.0180383	0.0167976	-0.00192823	0.00319885	0.0326231	0.0170835	0.00229793	-0.0407309	0.161439	0.0429664	0.000448679	0.00179735	-0.0146331	0	-0.0366083	0.291491	-0.0977498	0.363249	-0.09463	-0.214542	-0.0705614	-0.149948	-0.00278787	-0.000834532	-0.0265791	0.106761	0	0	0.0237592	0.033291	0.0783762	0.0305183	0.0560239	-0.00400256	0.0535322	-0.00423042	-0.118117	0.00521823
P158	0	0	0	0	0	0	0	0	0	0	0	0	0	0	0	0	0	0	0	0	0	0	0	0	0	0	0.344356	0	0.335362	0	-0.103718	0	0	0	0	0	0.0838708	0	0	0	0	0	0	0	0	0	0	0	0
P159	0	-0.0436158	-0.0131326	0.0771554	0.0920934	0.0337421	0	0	0	0.00699857	0	0.00397347	0.0107964	-0.00372036	0.00352442	0.0168626	0.0152108	0.00142805	-0.0355008	0.100617	0.0352779	0.00032233	0	-0.0101551	0	-0.0104124	0.427088	-0.063304	0.388373	-0.0383909	-0.252509	-0.0466585	-0.101338	-0.0112474	-0.00113753	-0.0157457	0.172398	0	0	0.0259284	0.0206227	0.0469125	0.0136214	0.0232521	0	0.0328095	0	-0.0855664	0.000294973
P169	0	0	0	0	0	0	0	0	0	0	0	0	0	0	0	0	0	0	0	0.0492357	0	0	0	0	0	0	0.306403	0	0.391044	0	-0.146017	0	-0.0319391	0	0	0	0.0735277	0	0	0	0	0	0	0	0	0	0	-0.014262	0
P170	0	-0.0610363	-0.0123942	0.0795138	0.0860319	0.0333991	0	0	0	0.00749462	0	0.00477053	0.0108163	-0.00376646	0.00367079	0.017016	0.0157906	0.00184145	-0.0363354	0.103342	0.0357021	1.6017e-05	0	-0.00996155	0	-0.0105968	0.42584	-0.0638647	0.397264	-0.0401762	-0.198704	-0.0457617	-0.0984731	-0.0110456	-0.00127834	-0.0157984	0.166914	0	0	0.0253775	0.0199083	0.0471358	0.0141055	0.0238214	0	0.0329379	0	-0.0863277	0.000208757
P174	-0.00381174	-0.0627129	-0.0178282	0.092416	0.102602	0.0369263	0.00329413	-0.00310341	0.00490546	0.0111891	-0.00158078	0.00852661	0.0148642	-0.00798927	0.00857063	0.0195675	0.0205925	0.00628608	-0.0430446	0.124144	0.0395358	-0.00507651	0.00382833	-0.0143867	-0.00188852	-0.0140299	0.406912	-0.0622819	0.40368	-0.0454021	-0.20108	-0.0493959	-0.116506	-0.00942867	-0.00604663	-0.0221334	0.162492	-0.000274946	-0.00458639	0.0298088	0.0214669	0.0512045	0.0186296	0.0331942	-0.00294528	0.038758	-0.00153051	-0.102346	0.00504464
P181	-0.0043487	-0.202096	-0.0203373	0.170196	0.0700744	0.0377181	0.00378015	-0.00371914	0.00244548	0.010367	-0.0033849	-0.00713352	0.0148909	-0.0412354	0.00788491	0.0141428	0.010081	0.0103003	-0.0635446	0.159821	0.034268	0.0254442	0.0060127	-0.0114012	3.4033e-05	-0.0186699	0.535582	-0.0629331	0.325321	-0.0709275	-0.105096	-0.0249909	-0.162945	0.0147999	-0.0064815	-0.0197013	0.0810595	-9.33185e-05	-0.00329626	0.0313419	0.0152663	0.0108255	0.0248123	0.0323086	-0.0081592	0.0352494	-0.00211968	-0.0899265	0.00332221
P183	-0.00354972	-0.0491331	-0.0174894	0.0945525	0.11426	0.0363279	0.0022031	-0.00316811	0.0040357	0.0116982	-0.00152514	0.00370895	0.013354	-0.00677227	0.00739265	0.0177518	0.0363467	0.00609222	-0.034239	0.136366	0.0370587	-0.0174022	0.00393686	-0.0143659	-0.00165527	-0.0176985	0.448122	-0.0676328	0.375298	-0.0491797	-0.247348	-0.0600426	-0.0955893	-0.00674357	-0.00632507	-0.0202572	0.163347	-0.000523868	-0.00493535	0.0294494	0.0186381	0.051895	0.0177686	0.0260567	0.0068584	0.0373328	0.000284037	-0.0991451	0.00406142
P188	-0.00388024	-0.0642213	-0.017434	0.0900924	0.10094	0.0381901	0.00390204	-0.00314812	0.00460653	0.0116189	-0.0015985	0.00795112	0.0148684	-0.00818489	0.00801454	0.0203621	0.0221988	0.00601391	-0.0425102	0.128668	0.0390157	-0.00394324	0.00394175	-0.0147201	-0.00176426	-0.0158438	0.408265	-0.0670978	0.412824	-0.0487148	-0.208338	-0.048823	-0.115775	-0.0156483	-0.00606948	-0.0202227	0.162372	-0.000241807	-0.00424934	0.0291087	0.02227	0.0521017	0.0183022	0.0288657	-0.00264167	0.0383995	-0.000345148	-0.100097	0.00518796
P199	0	-0.00407898	0	0.00171579	0	0	0	0	0	0	0	0	0	0	0	0	0	0	0	0.0745103	0	0	0	0	0	0	0.413925	0	0.23268	0	-0.214174	0	-0.0683122	0	0	0	0	0	0	0	0	0	0	0	0	0	0	-0.024595	0
P200	0	-0.0288853	0	0.0676838	0.061308	0.0149838	0	0	0	0	0	0	0	0	0	0	0	0	-0.017367	0.100589	0.01475	0	0	0	0	0	0.377315	-0.0493669	0.415892	-0.0282971	-0.212925	-0.0205117	-0.0984988	0	0	0	0.137952	0	0	0.00354638	0	0.0305597	0	0	0	0.0139421	0	-0.0770691	0
P202	0	-0.0373281	-0.0130372	0.0770295	0.0781494	0.0336614	0.000893889	0	0	0.00540673	0	0.00519829	0.0106259	-0.00288544	0.00399775	0.0224582	0.0133352	0.00177327	-0.0373321	0.0927259	0.0351236	-0.00198812	0	-0.00925986	-0.000242554	-0.00672989	0.432393	-0.0669585	0.421912	-0.0392423	-0.191491	-0.0392908	-0.0791346	-0.0147867	-0.00147072	-0.0152071	0.1365	0	0	0.0230876	0.0182089	0.0456434	0.0137265	0.0221999	0	0.0324154	0	-0.0811032	0
P203	0	0	0	0	0	0	0	0	0	0	0	0	0	0	0	0	0	0	0	0.0162091	0	0	0	0	0	0	0.217738	0	0.0693893	0	-0.0699616	0	0	0	0	0	0	0	0	0	0	0	0	0	0	0	0	0	0
P204	-0.00504718	-0.0523931	-0.0163445	0.0865114	0.0939357	0.0371866	0.0043352	-0.003321	0.00473382	0.0111492	-0.00135589	0.00766079	0.0144055	-0.00821636	0.00776933	0.0191997	0.026244	0.00582279	-0.0423544	0.123629	0.038961	-0.00647162	0.00369735	-0.0140345	-0.0015654	-0.017528	0.416127	-0.0669758	0.382899	-0.0489476	-0.205924	-0.0492191	-0.0991948	-0.0159503	-0.00583453	-0.0198333	0.156701	-0.000302609	-0.00440707	0.0291781	0.0225205	0.0505948	0.0180367	0.0286105	-0.00303683	0.0386779	-0.00114028	-0.101798	0.00505369
P205	-0.00377878	-0.0997255	-0.017564	0.112171	0.116738	0.0372667	0.00539965	-0.00344041	0.00509481	0.0105993	-0.00194282	0.000326861	0.0118689	-0.00887216	0.00723003	0.0207772	0.0177191	0.00602392	-0.0455803	0.141311	0.0384448	0.00280496	0.00315428	-0.0143796	-0.00168871	-0.00437972	0.352523	-0.0687684	0.469959	-0.052788	-0.137796	-0.0382343	-0.0813833	-0.0209189	-0.00587992	-0.0221267	0.171831	-0.000344713	-0.00357481	0.0388781	0.0374213	0.0495412	0.0200336	0.0316456	-0.00465853	0.0361802	0.011646	-0.102939	0.00532676
P213	0	-0.117834	0	0.0528868	0.0950605	0.0217694	0	0	0	0	0	0	0	0	0	0.0166452	0.00201738	0	-0.0460082	0.115511	0.0169996	0	0	0	0	-0.0208427	0.445208	-0.0684214	0.359665	-0.0227463	-0.351896	-0.0431589	-0.199424	0	0	-0.00335093	0.165365	0	0	0.00156294	0.0047233	0.0313664	0	0.0251798	0	0.0163844	0	-0.111903	0
P214	-0.00123865	-0.132704	-0.0292362	0.150735	0.143836	0.0546595	0	0	0	0.0201334	0	0.0154615	0.0177503	-0.0104794	0.00309668	0.026479	0.0203847	0.00452108	-0.0536544	0.158959	0.0458693	0.00297538	0.00197955	-0.0126119	0	-0.0378047	0.280877	-0.102261	0.38566	-0.0859836	-0.197745	-0.0522166	-0.147448	-0.00353148	-0.000489202	-0.0274312	0.156558	0	0	0.0211918	0.0359794	0.0701293	0.0299609	0.0608832	-0.00236442	0.0566337	-0.00638777	-0.138572	0.00337508
P217	0	0	0	0	0	0	0	0	0	0	0	0	0	0	0	0	0	0	0	0.025787	0	0	0	0	0	0	0.326652	0	0.377485	0	-0.152677	0	0	0	0	0	0.173604	0	0	0	0	0	0	0	0	0	0	0	0
P219	-0.00391109	-0.0331143	-0.011775	0.0758051	0.0727184	0.0379753	0.00311115	-0.00247826	0.00304134	0.0177707	-0.00074693	0.00757816	0.0145118	-0.0076541	0.00769534	0.0206	0.0157936	0.00593046	-0.0287499	0.110311	0.0364367	0.00313991	0.00358917	-0.0136497	4.7827e-06	-0.0161255	0.432455	-0.0678803	0.389168	-0.0512706	-0.214118	-0.0502001	-0.123641	-0.01565	-0.00612036	-0.0195503	0.162573	0	-0.00427429	0.0279143	0.0241517	0.051471	0.0164164	0.0229799	-0.00250479	0.0344209	-0.00124981	-0.0878667	0.00509898
[truncated: 998 more columns]
