# Supplementary material for: Single-plant-omics reveals the cascade of transcriptional changes during the vegetative-to-reproductive transition
Source: Plant Cell. 2024 Aug 9;36(10):4594–606. doi: 10.1093/plcell/koae226 (PMC11449079; doi:10.1093/plcell/koae226)
Supplement: koae226_Supplementary_Data [file koae226_supplementary_data.zip › Supplementary Data Set S8 GCV values with different hyperparameters resubmission.xlsx]

## Sheet: Sheet1
	1	1.17877	1.3895	1.63789	1.9307	2.27585	2.6827	3.16228	3.72759	4.39397	5.17947	6.1054	7.19686	8.48343	10	11.7877	13.895	16.3789	19.307	22.7585	26.827	31.6228	37.2759	43.9397	51.7947	61.054	71.9686	84.8343	100	117.877	138.95	163.789	193.07	227.585	268.27	316.228	372.759	439.397	517.947	610.54	719.686	848.343	1000	1178.77	1389.5	1637.89	1930.7	2275.85	2682.7
5	656.006	656	655.992	655.983	655.972	655.96	655.945	655.928	655.907	655.883	655.855	655.822	655.783	655.738	655.685	655.622	655.55	655.466	655.367	655.253	655.122	654.97	654.796	654.597	654.37	654.114	653.827	653.508	653.157	652.774	652.362	651.927	651.474	651.013	650.555	650.113	649.703	649.34	649.039	648.815	648.68	648.646	648.718	648.9	649.193	649.593	650.094	650.687	651.358
6	669.278	669.254	669.225	669.191	669.152	669.106	669.051	668.988	668.913	668.825	668.723	668.603	668.464	668.301	668.112	667.893	667.64	667.348	667.013	666.63	666.195	665.703	665.151	664.536	663.856	663.113	662.308	661.449	660.542	659.599	658.635	657.667	656.712	655.79	654.918	654.113	653.388	652.75	652.204	651.75	651.383	651.095	650.878	650.723	650.623	650.572	650.57	650.618	650.72
7	671.386	671.317	671.236	671.142	671.031	670.902	670.751	670.574	670.369	670.131	669.856	669.538	669.172	668.752	668.274	667.731	667.118	666.432	665.669	664.828	663.909	662.916	661.853	660.73	659.558	658.35	657.121	655.888	654.664	653.464	652.301	651.184	650.119	649.111	648.164	647.28	646.461	645.711	645.035	644.44	643.935	643.529	643.232	643.051	642.994	643.065	643.265	643.593	644.043
8	688.479	688.317	688.127	687.907	687.651	687.353	687.01	686.614	686.159	685.639	685.047	684.377	683.624	682.784	681.853	680.83	679.718	678.52	677.245	675.902	674.504	673.066	671.603	670.129	668.658	667.201	665.766	664.356	662.974	661.618	660.286	658.976	657.686	656.417	655.172	653.957	652.781	651.656	650.596	649.616	648.732	647.956	647.303	646.782	646.4	646.161	646.066	646.113	646.296
9	684.239	683.927	683.566	683.151	682.676	682.133	681.518	680.823	680.045	679.179	678.224	677.181	676.052	674.844	673.566	672.23	670.849	669.438	668.013	666.587	665.173	663.779	662.409	661.067	659.751	658.458	657.187	655.934	654.699	653.482	652.287	651.119	649.985	648.894	647.854	646.875	645.966	645.137	644.398	643.757	643.224	642.807	642.513	642.347	642.313	642.41	642.639	642.994	643.47
10	698.638	698.095	697.478	696.778	695.991	695.111	694.136	693.064	691.896	690.638	689.295	687.879	686.403	684.88	683.325	681.751	680.171	678.593	677.02	675.454	673.893	672.33	670.76	669.177	667.576	665.957	664.321	662.673	661.021	659.375	657.748	656.153	654.601	653.107	651.682	650.337	649.083	647.93	646.887	645.963	645.169	644.512	643.999	643.635	643.423	643.362	643.451	643.684	644.054
(rows = number of basis functions; columns = value of regularisation parameter)
[truncated: 1 more columns]
