# Supplementary material for: Single-plant-omics reveals the cascade of transcriptional changes during the vegetative-to-reproductive transition
Source: Plant Cell. 2024 Aug 9;36(10):4594–606. doi: 10.1093/plcell/koae226 (PMC11449079; doi:10.1093/plcell/koae226)
Supplement: koae226_Supplementary_Data [file koae226_supplementary_data.zip › Supplementary Data Set S9 values for filtering out genes based on smoothing.xlsx]

## Sheet: filtering_values
	gcv_value	iqr_value	woo_differentially_expressed	regulator_in_GRN
AT2G32230	0.00358615	2.88127	TRUE	FALSE
AT1G74070	0.00422435	2.12302	TRUE	FALSE
AT3G02450	0.00447586	1.6832	FALSE	FALSE
AT1G74850	0.00463331	2.5394	TRUE	FALSE
AT2G45440	0.00469477	2.59698	FALSE	FALSE
AT3G12930	0.0048406	2.5076	TRUE	FALSE
AT5G52010	0.00489589	2.09108	FALSE	FALSE
AT5G07900	0.00489832	2.27693	TRUE	FALSE
AT2G31800	0.00493275	1.86509	FALSE	FALSE
AT3G14050	0.0049952	2.52083	TRUE	FALSE
AT3G01520	0.00506956	2.54143	FALSE	FALSE
AT3G50830	0.00508018	1.91669	FALSE	FALSE
AT2G19870	0.00508107	2.27503	FALSE	FALSE
AT3G06980	0.00529012	2.3446	TRUE	FALSE
AT1G63680	0.00535334	2.69286	TRUE	FALSE
AT4G21900	0.00543439	2.85793	FALSE	FALSE
AT4G23270	0.00550922	2.59214	FALSE	FALSE
AT2G37860	0.00569795	2.00518	TRUE	FALSE
AT1G13730	0.00583557	2.33151	TRUE	FALSE
AT1G09900	0.00584357	2.24678	FALSE	FALSE
AT3G61770	0.00593726	2.20621	FALSE	FALSE
AT4G30550	0.00595893	3.20689	TRUE	FALSE
AT3G63080	0.00600323	3.34764	FALSE	FALSE
AT5G60960	0.00604211	2.4644	FALSE	FALSE
AT2G26730	0.00604552	2.06111	TRUE	FALSE
AT4G28210	0.00606692	2.50876	FALSE	FALSE
AT5G65207	0.0060968	2.76612	FALSE	FALSE
AT4G34460	0.00609768	2.01841	TRUE	FALSE
AT1G29970	0.0061705	2.57199	FALSE	FALSE
AT5G35220	0.00619047	2.30787	TRUE	FALSE
AT3G25890	0.00630611	2.56665	FALSE	FALSE
AT2G30440	0.00631082	2.41958	FALSE	FALSE
AT1G73030	0.00631687	2.15677	FALSE	FALSE
AT4G14510	0.00632871	2.26795	FALSE	FALSE
AT5G57180	0.00633067	1.72318	TRUE	FALSE
AT3G06780	0.00633738	2.61287	TRUE	FALSE
AT4G16390	0.00633973	2.74367	TRUE	FALSE
AT2G37940	0.00636297	2.1483	TRUE	FALSE
AT5G07320	0.00636872	2.05003	FALSE	FALSE
AT2G45980	0.00637219	2.52732	FALSE	FALSE
AT5G10910	0.00639032	2.28124	TRUE	FALSE
AT1G01970	0.00643167	1.85103	TRUE	FALSE
AT4G19640	0.0064353	2.8559	TRUE	FALSE
AT4G15510	0.00652809	2.43678	TRUE	FALSE
AT4G02990	0.0065564	2.77468	TRUE	FALSE
AT3G55340	0.00657682	2.73074	FALSE	FALSE
AT5G23310	0.00662594	2.37541	TRUE	FALSE
AT1G14410	0.00662863	2.28721	FALSE	FALSE
AT1G61870	0.00663078	2.74584	FALSE	FALSE
AT5G02200	0.00664805	3.05813	FALSE	FALSE
AT4G34480	0.00665376	2.25457	FALSE	FALSE
AT3G60620	0.00666322	2.3325	FALSE	FALSE
AT4G30600	0.00671576	2.23916	TRUE	FALSE
AT1G62422	0.00674147	2.11938	FALSE	FALSE
AT4G10970	0.00675377	2.58327	FALSE	FALSE
AT3G47550	0.00676182	2.43608	TRUE	FALSE
AT3G28460	0.00682581	3.56074	TRUE	FALSE
AT3G12360	0.00685158	2.10914	FALSE	FALSE
AT1G11820	0.00687052	2.60788	TRUE	FALSE
AT5G66640	0.00690659	2.30321	FALSE	FALSE
AT5G54180	0.00695836	2.14562	TRUE	FALSE
AT4G32150	0.00697251	2.24124	FALSE	FALSE
AT1G60600	0.00698509	1.92183	TRUE	FALSE
AT2G41950	0.00707793	2.83975	TRUE	FALSE
AT3G14590	0.00707828	2.65676	TRUE	FALSE
AT3G13510	0.00709875	2.41502	TRUE	FALSE
AT2G24050	0.00709936	3.42932	FALSE	FALSE
AT1G06400	0.00716714	2.06577	FALSE	FALSE
AT2G40690	0.00716875	2.42971	TRUE	FALSE
AT3G29230	0.00717519	1.99798	FALSE	FALSE
AT4G23850	0.00719094	2.24764	FALSE	FALSE
AT2G18940	0.00719744	2.4389	FALSE	FALSE
AT4G05410	0.00721497	3.05818	FALSE	FALSE
AT3G16290	0.00722327	4.30566	TRUE	FALSE
AT4G20270	0.00730678	2.62918	TRUE	FALSE
AT1G45230	0.00731438	2.12647	TRUE	FALSE
AT2G11890	0.00734437	2.35421	FALSE	FALSE
AT3G61070	0.00736836	3.09879	TRUE	FALSE
AT3G04760	0.00740125	2.01688	TRUE	FALSE
AT1G13195	0.00741666	2.61276	FALSE	FALSE
AT5G62560	0.00741929	1.95178	FALSE	FALSE
AT5G24020	0.00743615	2.70405	FALSE	FALSE
AT2G14660	0.00744629	2.66429	FALSE	FALSE
AT4G25390	0.00746024	1.81916	TRUE	FALSE
AT4G01010	0.00746789	1.72129	TRUE	FALSE
AT2G31270	0.00747749	2.56238	FALSE	FALSE
AT5G50310	0.00748493	3.09581	FALSE	FALSE
AT5G11970	0.00749817	2.31171	FALSE	FALSE
AT5G46580	0.00753575	2.47384	TRUE	FALSE
AT1G64230	0.0075656	3.37255	FALSE	FALSE
AT5G55740	0.00757212	3.07148	TRUE	FALSE
AT5G43960	0.00757821	2.76894	FALSE	FALSE
AT4G03150	0.00757986	2.02816	TRUE	FALSE
AT4G18480	0.0075955	3.98796	TRUE	FALSE
AT2G02370	0.0076122	1.90259	TRUE	FALSE
AT1G14030	0.00762158	3.4622	TRUE	FALSE
AT1G02610	0.00765947	2.0843	FALSE	FALSE
AT1G71697	0.00766708	2.46551	TRUE	FALSE
AT4G27700	0.00767425	2.25483	TRUE	FALSE
AT3G06760	0.00768152	2.01878	FALSE	FALSE
AT1G79660	0.00770388	2.12623	FALSE	FALSE
AT1G19310	0.00771649	2.34434	FALSE	FALSE
AT5G60860	0.00780295	2.66722	TRUE	FALSE
AT5G65860	0.00780631	2.34053	FALSE	FALSE
AT5G11270	0.00781994	2.29368	FALSE	FALSE
AT3G53700	0.00782204	2.63292	FALSE	FALSE
AT1G28090	0.00782766	2.17827	FALSE	FALSE
AT1G70590	0.00783031	1.80588	FALSE	FALSE
AT4G05150	0.00786116	2.61364	FALSE	FALSE
AT3G10300	0.00786846	2.07571	FALSE	FALSE
AT5G61210	0.00787801	1.99365	TRUE	FALSE
AT1G07000	0.00788982	2.17091	TRUE	FALSE
AT5G10695	0.00790146	2.19063	TRUE	FALSE
AT1G07790	0.00793358	2.26691	FALSE	FALSE
AT5G05750	0.00799433	2.27926	FALSE	FALSE
AT2G04305	0.00800491	1.9842	FALSE	FALSE
AT2G31410	0.00802338	2.14667	FALSE	FALSE
AT1G30610	0.00802724	2.82624	FALSE	FALSE
AT2G31870	0.00802941	2.3885	FALSE	FALSE
AT1G74720	0.00805453	2.41126	FALSE	FALSE
AT2G47060	0.0080618	1.73494	TRUE	FALSE
AT5G64050	0.00806769	3.0996	FALSE	FALSE
AT5G15260	0.00807632	2.53965	TRUE	FALSE
AT1G16110	0.00807853	2.35601	FALSE	FALSE
AT4G27960	0.0081121	2.93481	TRUE	FALSE
AT4G19200	0.00811278	3.02035	FALSE	FALSE
AT4G12040	0.00813445	2.52238	TRUE	FALSE
AT4G17170	0.00818858	3.11042	TRUE	FALSE
AT5G48380	0.00820175	1.93232	TRUE	FALSE
AT1G03970	0.0082193	1.78688	FALSE	FALSE
AT3G03000	0.00822431	3.00619	FALSE	FALSE
AT3G24080	0.00822481	2.778	FALSE	FALSE
AT3G55840	0.00823119	2.2772	FALSE	FALSE
AT3G18110	0.0082312	3.08442	TRUE	FALSE
AT5G58650	0.00823365	2.31952	TRUE	FALSE
AT4G27595	0.00825177	2.4412	TRUE	FALSE
AT1G12360	0.00827209	2.32941	FALSE	FALSE
AT1G76180	0.00827377	2.64198	TRUE	FALSE
AT1G71950	0.00828397	1.82934	TRUE	FALSE
AT4G30825	0.00829701	2.62024	TRUE	FALSE
AT1G16790	0.0083061	2.32162	FALSE	FALSE
AT2G02180	0.00833936	3.11209	FALSE	FALSE
AT5G46920	0.00833976	2.15408	FALSE	FALSE
AT2G34640	0.0083523	2.2918	TRUE	FALSE
AT3G56070	0.00835915	2.52311	FALSE	FALSE
AT1G12800	0.00837601	3.58964	TRUE	FALSE
AT2G06000	0.00839306	2.46096	FALSE	FALSE
AT5G01100	0.00839434	2.58008	TRUE	FALSE
AT4G07400	0.00839654	2.43486	TRUE	FALSE
AT3G54760	0.00842164	2.24594	FALSE	FALSE
AT1G13700	0.0084394	2.61766	FALSE	FALSE
AT3G03960	0.00845282	2.65845	FALSE	FALSE
AT1G70200	0.00847893	2.36422	FALSE	FALSE
AT5G25780	0.00849047	2.7188	FALSE	FALSE
AT5G41800	0.00849357	2.17819	TRUE	FALSE
AT5G39530	0.00849388	2.58165	TRUE	FALSE
AT5G45130	0.00849963	2.47752	TRUE	FALSE
AT5G22690	0.00851799	1.85454	FALSE	FALSE
AT1G06220	0.00852638	3.16527	FALSE	FALSE
AT2G23670	0.00853714	1.94355	TRUE	FALSE
AT2G41630	0.00856418	2.19071	FALSE	FALSE
AT3G13050	0.00856696	2.47703	FALSE	FALSE
AT5G02590	0.00858595	2.16536	FALSE	FALSE
AT5G10690	0.00858598	3.11477	TRUE	FALSE
AT3G18680	0.00861067	2.64667	TRUE	FALSE
AT1G60000	0.00861964	1.76719	TRUE	FALSE
AT1G14520	0.00863879	1.85296	FALSE	FALSE
AT5G03800	0.00864153	2.69313	FALSE	FALSE
AT2G16800	0.008653	2.6969	TRUE	FALSE
AT5G44370	0.00865302	2.70397	TRUE	FALSE
AT4G13050	0.00865966	2.7714	TRUE	FALSE
AT1G48460	0.0086664	3.62176	FALSE	FALSE
AT4G36800	0.00866865	2.99327	FALSE	FALSE
AT4G30620	0.00868059	2.33577	TRUE	FALSE
AT4G38100	0.00868767	2.2785	FALSE	FALSE
AT3G09580	0.00868925	2.14065	TRUE	FALSE
AT2G17240	0.00872074	1.96931	TRUE	FALSE
AT4G30720	0.00875377	3.19241	TRUE	FALSE
AT2G31400	0.00876236	2.81468	FALSE	FALSE
AT1G35670	0.0087727	2.34518	FALSE	FALSE
AT4G24750	0.0087897	3.46985	TRUE	FALSE
AT1G19520	0.00879558	2.67964	FALSE	FALSE
AT3G62550	0.00880621	2.52761	FALSE	FALSE
AT1G63800	0.00880631	3.05311	TRUE	FALSE
AT1G62810	0.00882255	2.46687	FALSE	FALSE
AT5G48730	0.00883111	1.8058	FALSE	FALSE
AT4G14365	0.00887107	2.58117	TRUE	FALSE
AT1G02170	0.00887126	2.75101	FALSE	FALSE
AT5G22050	0.00887717	2.37384	TRUE	FALSE
AT4G38710	0.00888991	2.70747	FALSE	FALSE
AT5G55850	0.00890286	2.65305	TRUE	FALSE
AT1G04440	0.00891535	2.57749	TRUE	FALSE
AT5G28500	0.00892119	4.26864	TRUE	FALSE
AT1G61250	0.0089223	2.35668	TRUE	FALSE
AT3G46610	0.00894271	2.72242	FALSE	FALSE
AT3G60960	0.00894581	2.46349	FALSE	FALSE
AT2G28120	0.00894655	2.53216	FALSE	FALSE
AT3G11780	0.00895877	2.6826	TRUE	FALSE
AT3G59670	0.0089603	3.34793	FALSE	FALSE
AT3G18190	0.00897412	2.89297	FALSE	FALSE
AT5G41992	0.00897491	3.06875	FALSE	FALSE
AT1G32170	0.00897571	1.69333	FALSE	FALSE
AT3G61820	0.00898165	2.47393	TRUE	FALSE
AT3G02760	0.00898354	2.65268	FALSE	FALSE
AT5G17230	0.00900533	3.64166	TRUE	FALSE
AT5G40830	0.00900631	2.96949	FALSE	FALSE
AT4G04860	0.00901223	2.78657	FALSE	FALSE
AT3G48760	0.00902099	2.04453	FALSE	FALSE
AT4G39640	0.00902381	3.07002	TRUE	FALSE
AT5G14050	0.00902649	2.83598	FALSE	FALSE
AT5G05740	0.00902816	2.95888	TRUE	FALSE
AT1G36280	0.00902928	2.12924	FALSE	FALSE
AT1G27050	0.00904274	2.09355	FALSE	FALSE
AT1G49760	0.00906938	2.79669	FALSE	FALSE
AT1G20440	0.00909572	2.30246	TRUE	FALSE
AT1G49500	0.00909949	2.57022	FALSE	FALSE
AT2G46490	0.00910932	3.01868	FALSE	FALSE
AT3G43590	0.00911334	2.91124	FALSE	FALSE
AT2G21370	0.00911366	2.99751	TRUE	FALSE
AT3G57150	0.00911581	2.6964	FALSE	FALSE
AT1G62110	0.0091467	2.54441	FALSE	FALSE
AT2G17290	0.00914698	2.16557	TRUE	FALSE
AT2G18990	0.00914821	2.35521	FALSE	FALSE
AT1G18470	0.00915153	1.68194	TRUE	FALSE
AT1G19380	0.00915963	2.19143	FALSE	FALSE
AT5G63100	0.00916965	2.9317	TRUE	FALSE
AT3G57280	0.00918575	3.34438	FALSE	FALSE
AT2G21500	0.00920901	2.50067	TRUE	FALSE
AT5G14660	0.009222	3.31413	TRUE	FALSE
AT3G08720	0.00923563	2.15576	TRUE	FALSE
AT2G43360	0.00923729	3.28485	TRUE	FALSE
AT1G79080	0.00925416	1.90123	FALSE	FALSE
AT2G42890	0.00925542	2.62066	TRUE	FALSE
AT2G23350	0.00926444	2.3062	FALSE	FALSE
AT2G22300	0.00926755	1.92001	FALSE	FALSE
AT3G18820	0.00928576	2.05158	FALSE	FALSE
AT5G65430	0.00929344	2.47615	FALSE	FALSE
AT3G10840	0.00929773	2.56518	TRUE	FALSE
AT5G40910	0.00931503	1.79872	TRUE	FALSE
AT3G07880	0.00935824	2.12405	FALSE	FALSE
AT1G76150	0.00936914	2.74845	TRUE	FALSE
AT4G20380	0.00937859	1.76928	TRUE	FALSE
AT2G22790	0.00937972	1.8349	TRUE	FALSE
AT3G63500	0.00938142	2.26487	FALSE	FALSE
AT3G55430	0.00940346	2.06873	TRUE	FALSE
AT4G32060	0.00944203	1.90652	TRUE	FALSE
AT5G40780	0.00944752	2.73573	TRUE	FALSE
AT1G22950	0.00945674	1.84727	FALSE	FALSE
AT3G61980	0.00946699	2.11567	TRUE	FALSE
AT4G09980	0.00947448	2.52818	FALSE	FALSE
AT5G20040	0.00949092	3.20089	FALSE	FALSE
AT3G07780	0.00949303	1.64369	TRUE	FALSE
AT3G46110	0.00949859	1.94412	FALSE	FALSE
AT1G65030	0.00950001	3.37725	FALSE	FALSE
AT1G27290	0.00951189	2.2233	FALSE	FALSE
AT3G54900	0.00951337	3.42713	TRUE	FALSE
AT3G27180	0.0095143	2.80173	FALSE	FALSE
AT5G28540	0.00952388	2.33401	FALSE	FALSE
AT3G29200	0.00953108	2.20912	FALSE	FALSE
AT1G20370	0.00953967	2.15223	FALSE	FALSE
AT3G63130	0.00956042	2.55886	FALSE	FALSE
AT5G42130	0.00957558	2.46865	TRUE	FALSE
AT3G49080	0.00958082	2.48963	FALSE	FALSE
AT4G11300	0.00958967	2.28368	FALSE	FALSE
AT4G28200	0.00959098	2.63572	FALSE	FALSE
AT5G49220	0.00959502	1.70641	FALSE	FALSE
AT1G57610	0.00959756	2.11618	FALSE	FALSE
AT1G26761	0.00960728	3.09486	TRUE	FALSE
AT3G15290	0.00960816	2.38754	FALSE	FALSE
AT5G45600	0.0096156	2.91164	FALSE	FALSE
AT3G56190	0.0096311	3.86375	FALSE	FALSE
AT4G27020	0.00963662	3.13152	TRUE	FALSE
AT1G22280	0.0096463	2.11441	TRUE	FALSE
AT1G69850	0.00965905	2.48032	FALSE	FALSE
AT3G04930	0.00967764	2.01447	FALSE	FALSE
AT4G30580	0.00968257	3.55359	FALSE	FALSE
AT3G49170	0.00969056	3.15901	FALSE	FALSE
AT5G59420	0.00972828	2.46644	TRUE	FALSE
AT2G21090	0.00973636	3.25358	FALSE	FALSE
AT3G02910	0.00974628	3.46668	TRUE	FALSE
AT4G33910	0.00975104	2.01484	FALSE	FALSE
AT3G04550	0.0097576	2.54205	TRUE	FALSE
AT5G10390	0.00975804	2.67267	TRUE	FALSE
AT5G52420	0.00976117	1.79628	FALSE	FALSE
AT3G20050	0.009771	2.89027	FALSE	FALSE
AT4G12070	0.0097885	2.82391	FALSE	FALSE
AT3G08710	0.00978894	2.16855	TRUE	FALSE
AT3G05580	0.00980558	1.84395	FALSE	FALSE
AT4G20960	0.00980655	2.86162	FALSE	FALSE
AT5G02290	0.00980728	1.66589	FALSE	FALSE
AT5G62865	0.00980863	2.26627	TRUE	FALSE
AT1G50900	0.00981214	2.12715	TRUE	FALSE
AT3G02460	0.00981965	2.01449	FALSE	FALSE
AT1G79245	0.00983786	1.93709	FALSE	FALSE
AT4G30890	0.00984439	2.44075	FALSE	FALSE
AT1G07128	0.00984841	2.21415	FALSE	FALSE
AT1G15010	0.00987348	2.63281	TRUE	FALSE
AT2G17972	0.00988978	2.29603	TRUE	FALSE
AT4G39400	0.00989183	2.43254	TRUE	FALSE
AT3G62220	0.00989263	2.21456	FALSE	FALSE
AT5G38210	0.00991689	2.19965	FALSE	FALSE
AT2G12400	0.00992806	1.89288	FALSE	FALSE
AT1G05500	0.0099315	3.1139	FALSE	FALSE
AT5G54910	0.00993744	2.95712	FALSE	FALSE
AT5G58720	0.00993861	2.01967	FALSE	FALSE
AT1G33770	0.00994289	2.23263	TRUE	FALSE
AT3G05200	0.00994555	2.0565	FALSE	FALSE
AT1G59580	0.00995058	3.48048	FALSE	FALSE
AT3G04770	0.00999089	3.30521	FALSE	FALSE
AT4G34390	0.00999159	1.7464	TRUE	FALSE
AT3G07560	0.00999712	1.89901	FALSE	FALSE
AT3G45040	0.0100176	1.86158	TRUE	FALSE
AT1G71500	0.0100194	3.97095	TRUE	FALSE
AT3G56800	0.0100456	2.46389	TRUE	FALSE
AT5G59500	0.0100484	2.72001	FALSE	FALSE
AT5G50430	0.0100562	1.93072	FALSE	FALSE
AT1G68690	0.0100677	2.40222	TRUE	FALSE
AT2G41310	0.0100718	1.77234	TRUE	FALSE
AT1G30755	0.010076	2.75747	TRUE	FALSE
AT2G11520	0.010086	2.24413	FALSE	FALSE
AT4G10620	0.0100965	2.9778	FALSE	FALSE
AT4G13650	0.0100987	2.1838	FALSE	FALSE
AT5G61000	0.0101082	2.87429	FALSE	FALSE
AT4G03090	0.0101158	2.96991	FALSE	FALSE
AT4G01037	0.01012	2.28158	FALSE	FALSE
AT4G05400	0.010128	2.16696	FALSE	FALSE
AT3G09830	0.0101303	2.11072	TRUE	FALSE
AT3G48780	0.0101312	2.16475	TRUE	FALSE
AT1G49300	0.0101319	2.65324	FALSE	FALSE
AT2G40420	0.0101399	2.79377	FALSE	FALSE
AT1G02150	0.0101458	2.57307	TRUE	FALSE
AT1G13210	0.0101701	2.34612	FALSE	FALSE
AT1G28240	0.0101883	2.07249	FALSE	FALSE
AT2G17800	0.0101984	2.28721	FALSE	FALSE
AT2G47990	0.010199	2.86958	TRUE	FALSE
AT5G06810	0.010206	2.72911	FALSE	FALSE
AT2G30720	0.0102171	2.14866	FALSE	FALSE
AT5G67280	0.0102187	1.77592	TRUE	FALSE
AT5G44070	0.0102209	2.25401	FALSE	FALSE
AT5G28740	0.0102372	2.96812	FALSE	FALSE
AT4G02400	0.0102406	3.04102	FALSE	FALSE
AT1G11430	0.0102426	2.54578	FALSE	FALSE
AT4G17600	0.0102477	2.89545	TRUE	FALSE
AT1G19270	0.010249	2.87058	TRUE	FALSE
AT4G21560	0.0102514	1.71784	TRUE	FALSE
AT3G25680	0.0102563	3.26612	FALSE	FALSE
AT4G02790	0.0102577	3.04123	TRUE	FALSE
AT2G25830	0.0102639	2.71322	TRUE	FALSE
AT4G28310	0.0102756	2.78151	FALSE	FALSE
AT1G06550	0.0102818	2.44327	FALSE	FALSE
AT3G59060	0.010286	2.03755	TRUE	FALSE
AT5G60430	0.0102916	1.9456	FALSE	FALSE
AT2G07180	0.0102976	2.64272	TRUE	FALSE
AT1G36390	0.0102978	3.00346	TRUE	FALSE
AT5G61770	0.0103018	2.68818	TRUE	FALSE
AT5G57870	0.0103166	2.79478	FALSE	FALSE
AT1G54690	0.0103335	3.24505	FALSE	FALSE
AT4G17740	0.0103429	2.23468	FALSE	FALSE
AT4G35985	0.0103528	2.76802	FALSE	FALSE
AT5G17060	0.0103604	2.26732	TRUE	FALSE
AT1G33390	0.0103621	2.48299	FALSE	FALSE
AT4G36360	0.0103635	2.51688	TRUE	FALSE
AT4G21770	0.0103807	2.45595	TRUE	FALSE
AT1G08315	0.0103854	1.71966	TRUE	FALSE
AT5G13160	0.0103914	1.83887	FALSE	FALSE
AT1G80420	0.0104014	2.22998	TRUE	FALSE
AT3G60500	0.0104034	2.56646	FALSE	FALSE
AT3G16250	0.0104125	2.15078	TRUE	FALSE
AT4G17870	0.0104129	3.46698	FALSE	FALSE
AT5G11730	0.0104168	2.59666	FALSE	FALSE
AT5G39210	0.0104307	2.56928	TRUE	FALSE
AT1G55160	0.0104435	3.13827	TRUE	FALSE
AT1G22510	0.0104661	1.69787	FALSE	FALSE
AT1G12550	0.0104686	2.04593	TRUE	FALSE
AT5G20600	0.010489	2.95134	FALSE	FALSE
AT1G31180	0.0104906	2.9608	FALSE	FALSE
AT1G10580	0.0104906	2.5381	FALSE	FALSE
AT5G62570	0.0104967	1.59725	FALSE	FALSE
AT3G25410	0.0105051	2.75657	FALSE	FALSE
AT5G66470	0.0105076	2.37652	TRUE	FALSE
AT3G15710	0.0105108	2.20214	FALSE	FALSE
AT1G79380	0.0105133	1.79748	FALSE	FALSE
AT2G26840	0.0105209	2.70754	FALSE	FALSE
AT3G10800	0.010526	1.78249	TRUE	TRUE
AT2G34780	0.0105273	2.08748	FALSE	FALSE
AT2G43430	0.0105352	1.59059	FALSE	FALSE
AT3G54100	0.0105392	1.94278	FALSE	FALSE
AT5G11480	0.0105431	2.94608	TRUE	FALSE
AT3G49350	0.0105541	1.92222	FALSE	FALSE
AT1G09830	0.0105546	2.6217	FALSE	FALSE
AT5G60990	0.0105567	2.6604	FALSE	FALSE
AT3G03020	0.0105582	1.83912	TRUE	FALSE
AT1G75440	0.01056	2.14365	FALSE	FALSE
AT2G02980	0.0105614	2.23971	FALSE	FALSE
AT3G56990	0.0105655	2.75086	FALSE	FALSE
AT3G29030	0.0105718	2.41413	TRUE	FALSE
AT2G04360	0.0105846	2.84701	FALSE	FALSE
AT3G09210	0.0105885	2.80042	TRUE	FALSE
AT1G53040	0.0105972	1.89646	TRUE	FALSE
AT2G29200	0.0105973	2.14247	FALSE	FALSE
AT3G11250	0.010599	2.99013	FALSE	FALSE
AT5G18110	0.0106106	2.24491	FALSE	FALSE
AT1G51100	0.0106145	2.30351	TRUE	FALSE
AT5G27390	0.010616	2.83652	TRUE	FALSE
AT1G69950	0.0106236	3.07761	FALSE	FALSE
AT5G25930	0.010634	2.33549	TRUE	FALSE
AT3G44160	0.0106363	2.87997	TRUE	FALSE
AT1G59710	0.0106367	1.79741	FALSE	FALSE
AT5G46330	0.0106374	2.4563	TRUE	FALSE
AT5G03050	0.0106476	3.11992	TRUE	FALSE
AT2G33410	0.0106504	2.71525	FALSE	FALSE
AT4G29160	0.0106507	2.41774	TRUE	FALSE
AT2G28740	0.010659	2.60647	TRUE	FALSE
AT5G24690	0.0106652	3.3094	FALSE	FALSE
AT5G11450	0.0106697	3.11407	TRUE	FALSE
AT5G45800	0.0106749	2.05319	TRUE	FALSE
AT5G65910	0.010677	2.59194	FALSE	FALSE
AT1G12900	0.0106783	2.62445	TRUE	FALSE
AT3G20330	0.0106826	3.14514	FALSE	FALSE
AT1G77840	0.0106874	1.98847	FALSE	FALSE
AT1G12330	0.010697	1.90793	TRUE	FALSE
AT5G64320	0.010699	2.65667	FALSE	FALSE
AT1G12830	0.0107128	3.16998	FALSE	FALSE
AT2G33430	0.0107206	2.76129	TRUE	FALSE
AT5G64310	0.0107251	2.42521	TRUE	FALSE
AT1G67060	0.0107286	1.95559	TRUE	FALSE
AT1G61990	0.0107312	1.80691	FALSE	FALSE
AT4G36810	0.0107442	3.09184	TRUE	FALSE
AT1G76280	0.0107452	2.51552	FALSE	FALSE
AT1G12780	0.0107494	3.28174	TRUE	FALSE
AT5G05380	0.0107569	3.26632	TRUE	FALSE
AT5G51960	0.0107632	2.61068	FALSE	FALSE
AT1G61980	0.0107645	2.56797	FALSE	FALSE
AT4G15470	0.0107847	2.39732	FALSE	FALSE
AT5G61330	0.0107869	3.69295	FALSE	FALSE
AT5G40920	0.0107882	1.9213	TRUE	FALSE
AT3G52910	0.0108006	2.57844	FALSE	FALSE
AT1G59359	0.0108151	3.18691	FALSE	FALSE
AT1G79150	0.0108467	3.19014	FALSE	FALSE
AT2G36220	0.0108617	2.49641	FALSE	FALSE
AT1G14270	0.0108621	3.7227	TRUE	FALSE
AT2G31820	0.0108651	1.76069	FALSE	FALSE
AT3G24030	0.0108692	3.66242	FALSE	FALSE
AT4G34830	0.0108693	2.62674	TRUE	FALSE
AT3G05180	0.0108708	3.13987	FALSE	FALSE
AT2G37660	0.0108717	2.81445	TRUE	FALSE
AT5G46740	0.0108763	2.54017	FALSE	FALSE
AT4G24160	0.0108792	1.86158	TRUE	FALSE
AT2G18090	0.0108828	1.93851	TRUE	FALSE
AT2G23450	0.0108836	2.176	TRUE	FALSE
AT5G04020	0.0108841	2.05091	FALSE	FALSE
AT1G58380	0.0108875	2.62148	FALSE	FALSE
AT1G57980	0.0109181	1.75054	FALSE	FALSE
AT1G80920	0.0109199	3.24217	FALSE	FALSE
AT5G63050	0.0109291	2.81689	FALSE	FALSE
AT1G80150	0.0109369	3.32936	TRUE	FALSE
AT1G21080	0.0109385	2.51233	FALSE	FALSE
AT3G18295	0.010945	2.0838	FALSE	FALSE
AT4G05440	0.0109471	3.46359	FALSE	FALSE
AT1G49050	0.0109483	1.90008	FALSE	FALSE
AT1G49950	0.0109508	2.17091	FALSE	FALSE
AT1G77500	0.0109552	2.43164	TRUE	FALSE
AT2G24990	0.0109595	2.56473	FALSE	FALSE
AT5G04170	0.0109612	2.50054	FALSE	FALSE
AT4G25690	0.0109634	2.81514	TRUE	FALSE
AT2G31680	0.0109752	2.68739	FALSE	FALSE
AT3G02650	0.0109766	3.4013	FALSE	FALSE
AT4G23220	0.0109787	2.44617	FALSE	FALSE
AT1G54380	0.0109975	2.9884	FALSE	FALSE
AT3G03460	0.0110014	2.59532	FALSE	FALSE
AT2G41430	0.0110062	1.51946	TRUE	FALSE
AT1G48630	0.0110099	2.7417	FALSE	FALSE
AT5G67560	0.011014	2.96018	FALSE	FALSE
AT5G26770	0.0110203	1.73581	TRUE	FALSE
AT4G17230	0.0110265	1.72022	FALSE	FALSE
AT5G08610	0.0110268	2.52961	FALSE	FALSE
AT2G24230	0.0110292	2.43492	TRUE	FALSE
AT5G01950	0.0110406	2.40399	FALSE	FALSE
AT5G40400	0.0110441	2.87941	FALSE	FALSE
AT1G60990	0.0110498	4.2401	TRUE	FALSE
AT5G44650	0.0110687	2.39251	TRUE	FALSE
AT3G15770	0.0110744	1.86392	FALSE	FALSE
AT4G25630	0.0110771	3.04503	FALSE	FALSE
AT3G50950	0.0110902	2.11805	FALSE	FALSE
AT4G32750	0.0110912	3.57545	FALSE	FALSE
AT2G40270	0.0111012	1.77227	FALSE	FALSE
AT1G35430	0.0111021	2.66766	FALSE	FALSE
AT4G16660	0.0111131	2.87493	FALSE	FALSE
AT1G63650	0.0111133	3.80306	FALSE	FALSE
AT1G15440	0.0111142	3.09384	TRUE	FALSE
AT3G25580	0.0111263	3.03245	FALSE	FALSE
AT3G55280	0.0111288	2.49763	FALSE	FALSE
AT4G23650	0.0111304	1.96949	FALSE	FALSE
AT1G06670	0.0111438	3.61932	FALSE	FALSE
AT1G17730	0.0111624	3.29068	FALSE	FALSE
AT1G48860	0.0111672	4.48112	FALSE	FALSE
AT5G14100	0.0111715	3.01629	TRUE	FALSE
AT5G25757	0.0111741	3.56024	FALSE	FALSE
AT5G13190	0.0111831	1.71316	FALSE	FALSE
AT4G13170	0.0111856	2.92265	FALSE	FALSE
AT2G37110	0.0111881	2.16395	TRUE	FALSE
AT4G34730	0.011193	5.6362	TRUE	FALSE
AT4G37520	0.0111987	2.88764	TRUE	FALSE
AT5G44290	0.0112215	1.73228	TRUE	FALSE
AT5G38280	0.011233	2.23698	FALSE	FALSE
AT4G26490	0.0112399	2.586	TRUE	FALSE
AT3G22300	0.0112486	2.27787	FALSE	FALSE
AT1G45976	0.0112511	2.15083	TRUE	FALSE
AT3G02410	0.0112663	1.96781	FALSE	FALSE
AT4G00238	0.0112806	2.49654	FALSE	FALSE
AT3G08760	0.0112841	2.10741	TRUE	FALSE
AT3G58490	0.0112919	2.46187	TRUE	FALSE
AT5G24210	0.0112956	1.81916	FALSE	FALSE
AT3G57940	0.0113155	3.90014	FALSE	FALSE
AT5G02830	0.0113171	1.67145	TRUE	FALSE
AT5G40950	0.0113171	2.64676	TRUE	FALSE
AT4G18340	0.0113285	1.93443	FALSE	FALSE
AT5G52180	0.011333	3.04598	FALSE	FALSE
AT1G75200	0.0113331	3.04203	FALSE	FALSE
AT1G67680	0.0113387	3.43647	FALSE	FALSE
AT5G27330	0.0113401	3.1288	FALSE	FALSE
AT3G46320	0.011341	2.8379	FALSE	FALSE
AT5G19010	0.0113468	2.91031	FALSE	FALSE
AT3G14390	0.0113562	3.2201	FALSE	FALSE
AT5G67070	0.0113596	2.96534	TRUE	FALSE
AT4G27080	0.0113665	2.47057	FALSE	FALSE
AT5G54880	0.0113696	2.36121	FALSE	FALSE
AT2G33110	0.011382	1.91355	TRUE	FALSE
AT5G43930	0.01139	2.54857	TRUE	FALSE
AT3G07360	0.0113943	1.80211	TRUE	FALSE
AT5G16800	0.0113972	2.97665	FALSE	FALSE
AT3G54980	0.0114042	2.33634	FALSE	FALSE
AT1G76120	0.0114049	3.03711	FALSE	FALSE
AT2G45170	0.0114077	2.98549	TRUE	FALSE
AT4G10760	0.0114259	2.1814	FALSE	FALSE
AT1G04510	0.0114313	3.32794	FALSE	FALSE
AT1G67530	0.0114388	1.78475	FALSE	FALSE
AT2G44870	0.0114388	3.12739	FALSE	FALSE
AT3G11440	0.0114434	1.67157	FALSE	TRUE
AT3G62720	0.0114514	1.63987	TRUE	FALSE
AT1G27120	0.0114586	2.30892	TRUE	FALSE
AT5G11680	0.0114619	2.08994	FALSE	FALSE
AT5G25280	0.0114783	2.45133	FALSE	FALSE
AT3G44400	0.0114868	1.92941	TRUE	FALSE
AT5G39900	0.0114882	2.45698	FALSE	FALSE
AT1G07030	0.0114993	2.21501	FALSE	FALSE
AT3G63200	0.0115008	2.7851	TRUE	FALSE
AT1G60870	0.0115334	3.50159	FALSE	FALSE
AT4G30190	0.0115469	2.38873	TRUE	FALSE
AT1G28560	0.0115495	2.24647	FALSE	FALSE
AT5G19210	0.0115611	3.00533	FALSE	FALSE
AT4G29920	0.0115678	2.27947	FALSE	FALSE
AT4G32400	0.0115772	2.46788	FALSE	FALSE
AT5G55510	0.0115782	2.76507	FALSE	FALSE
AT4G20930	0.0115809	2.88157	TRUE	FALSE
AT1G79440	0.0115811	3.12495	FALSE	FALSE
AT1G73380	0.0115825	3.28085	FALSE	FALSE
AT5G11240	0.0115829	3.0174	FALSE	FALSE
AT2G40430	0.0115846	2.88218	FALSE	FALSE
AT1G06190	0.0115898	2.83631	TRUE	FALSE
AT1G67310	0.0115908	2.97147	FALSE	FALSE
AT2G34050	0.0115918	2.95011	FALSE	FALSE
AT1G04940	0.011596	2.50108	TRUE	FALSE
AT4G35310	0.0115977	1.78615	FALSE	FALSE
AT3G46930	0.0116007	1.71535	TRUE	FALSE
AT3G21300	0.0116155	2.15786	FALSE	FALSE
AT1G04780	0.0116191	1.75554	TRUE	FALSE
AT4G29950	0.0116214	2.03086	TRUE	FALSE
AT3G56410	0.0116265	2.10398	FALSE	FALSE
AT2G40490	0.0116276	2.76274	TRUE	FALSE
AT1G17080	0.0116297	2.37214	FALSE	FALSE
AT5G58250	0.0116297	3.08243	TRUE	FALSE
AT4G24805	0.0116325	1.60316	FALSE	FALSE
AT1G30200	0.0116331	2.87885	FALSE	FALSE
AT1G18390	0.0116348	2.58514	TRUE	FALSE
AT5G66130	0.0116489	2.48925	FALSE	FALSE
AT2G47070	0.0116515	2.07266	FALSE	TRUE
AT4G31160	0.0116544	2.55331	FALSE	FALSE
AT1G03370	0.0116574	2.00238	FALSE	FALSE
AT4G04940	0.0116575	3.68061	FALSE	FALSE
AT2G36680	0.0116615	2.51533	FALSE	FALSE
AT4G23010	0.0116689	1.81013	TRUE	FALSE
AT3G17700	0.011675	2.73234	FALSE	FALSE
AT5G67200	0.0116771	3.07355	FALSE	FALSE
AT3G56370	0.0116848	2.84348	TRUE	FALSE
AT1G15670	0.0116853	2.31632	TRUE	FALSE
AT5G57565	0.0116917	1.99922	TRUE	FALSE
AT5G57030	0.0117028	3.77802	TRUE	FALSE
AT1G78180	0.0117122	1.71015	TRUE	FALSE
AT1G72740	0.0117245	2.92396	FALSE	TRUE
AT5G11200	0.0117291	2.83001	FALSE	FALSE
AT3G13490	0.0117341	3.08818	FALSE	FALSE
AT1G57990	0.0117341	1.76595	TRUE	FALSE
AT2G28150	0.0117356	2.94619	TRUE	FALSE
AT1G72730	0.0117418	3.74444	FALSE	FALSE
AT3G26780	0.01175	2.45975	FALSE	FALSE
AT1G22740	0.0117537	2.17489	TRUE	FALSE
AT3G15850	0.011754	2.59945	TRUE	FALSE
AT3G58660	0.0117543	2.61309	FALSE	FALSE
AT3G57930	0.0117614	1.68038	FALSE	FALSE
AT5G58670	0.0117621	2.66959	TRUE	FALSE
AT1G08720	0.0117639	2.22499	FALSE	FALSE
AT4G21705	0.0117683	2.72633	FALSE	FALSE
AT2G37450	0.0117739	2.53244	TRUE	FALSE
AT2G33845	0.0117787	2.51748	FALSE	FALSE
AT2G26680	0.0117788	1.88296	FALSE	FALSE
AT5G06000	0.0117803	2.78066	FALSE	FALSE
AT1G11260	0.011787	2.49083	TRUE	FALSE
AT2G47840	0.0117999	3.08794	TRUE	FALSE
AT1G72050	0.0118051	2.13806	FALSE	FALSE
AT5G63500	0.0118051	3.38265	TRUE	FALSE
AT2G46500	0.0118053	2.23421	TRUE	FALSE
AT5G64940	0.011816	2.92772	TRUE	FALSE
AT4G38550	0.0118265	1.91237	FALSE	FALSE
AT4G39830	0.0118324	2.62969	TRUE	FALSE
AT3G14090	0.0118361	1.71526	FALSE	FALSE
AT4G02340	0.0118373	3.13525	FALSE	FALSE
AT5G20130	0.0118469	2.19548	TRUE	FALSE
AT3G44480	0.011849	1.82841	FALSE	FALSE
AT4G31590	0.0118525	2.65547	TRUE	FALSE
AT3G13430	0.0118604	2.54679	TRUE	FALSE
AT3G27560	0.0118636	1.68194	TRUE	FALSE
AT1G10510	0.0118656	2.62955	FALSE	FALSE
AT4G15110	0.0118727	2.99495	TRUE	FALSE
AT4G15760	0.0118819	2.46209	FALSE	FALSE
AT3G02350	0.011883	2.64952	TRUE	FALSE
AT2G27840	0.0118902	3.05423	FALSE	FALSE
AT5G01590	0.0118923	3.18835	TRUE	FALSE
AT5G39940	0.0118972	3.22123	FALSE	FALSE
AT1G60770	0.0118974	2.91867	FALSE	FALSE
AT3G12270	0.0118984	3.36515	FALSE	FALSE
AT3G53990	0.0119009	1.96483	FALSE	FALSE
AT2G39020	0.01191	2.61948	TRUE	FALSE
AT1G01550	0.0119114	2.20581	TRUE	FALSE
AT1G02660	0.0119138	1.58233	TRUE	FALSE
AT3G06730	0.0119153	2.67179	TRUE	FALSE
AT3G53430	0.0119253	2.60533	FALSE	FALSE
AT1G14010	0.0119256	3.05299	FALSE	FALSE
AT3G66654	0.0119315	2.72291	TRUE	FALSE
AT1G07320	0.011943	3.55116	TRUE	FALSE
AT1G27880	0.0119436	3.77943	FALSE	FALSE
AT1G53500	0.011946	2.09939	FALSE	FALSE
AT5G63905	0.0119486	2.55943	FALSE	FALSE
AT3G17970	0.0119487	2.8537	FALSE	FALSE
AT4G28360	0.0119508	3.10023	TRUE	FALSE
AT5G39990	0.0119653	2.98553	FALSE	FALSE
AT5G08400	0.0119659	2.77802	FALSE	FALSE
AT5G52210	0.0119745	1.89812	FALSE	FALSE
AT4G39960	0.0119813	2.8381	FALSE	FALSE
AT3G18240	0.011983	2.91217	FALSE	FALSE
AT5G20230	0.011989	2.23853	TRUE	FALSE
AT5G06550	0.0119919	3.94798	TRUE	FALSE
AT5G51110	0.011992	2.44747	TRUE	FALSE
AT1G01320	0.0119932	3.44103	FALSE	FALSE
AT5G58420	0.0119952	2.62084	FALSE	FALSE
AT5G06460	0.0119957	3.062	FALSE	FALSE
AT5G66070	0.0119966	1.74132	TRUE	FALSE
AT1G14810	0.0120021	2.66077	TRUE	FALSE
AT4G13010	0.0120023	3.24431	FALSE	FALSE
AT2G43320	0.0120075	1.88002	TRUE	FALSE
AT5G60030	0.0120085	3.038	FALSE	FALSE
AT2G19600	0.0120225	2.43588	FALSE	FALSE
AT1G48570	0.0120274	2.82538	FALSE	FALSE
AT5G39590	0.0120288	2.32669	TRUE	FALSE
AT1G50000	0.0120373	2.25172	FALSE	FALSE
AT4G30160	0.0120427	3.17516	FALSE	FALSE
AT3G13965	0.0120432	2.3083	FALSE	FALSE
AT1G05540	0.0120441	3.1449	TRUE	FALSE
AT5G57035	0.012046	2.23799	FALSE	FALSE
AT5G08050	0.0120464	2.3085	TRUE	FALSE
AT3G10530	0.0120497	2.71517	FALSE	FALSE
AT3G26850	0.0120507	2.23904	FALSE	FALSE
AT4G02350	0.0120576	1.7688	FALSE	FALSE
AT3G24506	0.0120579	3.00376	FALSE	FALSE
AT3G44670	0.0120581	2.01908	FALSE	FALSE
AT2G20900	0.0120585	2.89922	TRUE	FALSE
AT4G39910	0.0120652	2.07693	FALSE	FALSE
AT4G21740	0.012066	1.64975	TRUE	FALSE
AT1G28070	0.0120713	2.88021	FALSE	FALSE
AT1G79930	0.0120741	2.5126	FALSE	FALSE
AT2G39870	0.0120817	1.88144	TRUE	FALSE
AT4G07410	0.0120853	2.38697	FALSE	FALSE
AT1G09932	0.012086	3.99643	TRUE	FALSE
AT3G05670	0.012087	1.9889	TRUE	FALSE
AT1G01080	0.0120875	2.83804	TRUE	FALSE
AT3G15460	0.0120881	2.74033	FALSE	FALSE
AT4G13670	0.0120935	4.52979	TRUE	FALSE
AT5G66210	0.0120937	1.79054	TRUE	FALSE
AT3G15530	0.0120947	1.79281	TRUE	FALSE
AT5G45850	0.0120964	2.86343	FALSE	FALSE
AT1G13880	0.0121221	1.712	TRUE	FALSE
AT3G04820	0.0121347	2.82234	FALSE	FALSE
AT3G13350	0.0121372	2.32606	FALSE	FALSE
AT3G55360	0.0121437	2.82264	TRUE	FALSE
AT5G05470	0.0121468	2.73483	FALSE	FALSE
AT4G24220	0.0121506	1.53674	TRUE	FALSE
AT3G60630	0.0121509	1.82231	TRUE	FALSE
AT2G20020	0.0121529	2.74673	FALSE	FALSE
AT5G59970	0.0121651	2.20301	FALSE	FALSE
AT2G20130	0.0121663	2.67805	TRUE	FALSE
AT5G05590	0.0121683	4.16533	FALSE	FALSE
AT5G01390	0.0121683	2.40402	FALSE	FALSE
AT2G35658	0.0121754	1.90089	TRUE	FALSE
AT2G15820	0.0121798	2.28972	FALSE	FALSE
AT5G57100	0.0121911	2.22355	TRUE	FALSE
AT5G66660	0.0122026	2.32882	FALSE	FALSE
AT1G05805	0.0122118	2.10487	FALSE	FALSE
AT5G48385	0.0122162	2.41268	FALSE	FALSE
AT4G31170	0.0122163	3.62101	FALSE	FALSE
AT4G03110	0.0122171	1.79872	TRUE	FALSE
AT3G44630	0.0122177	1.97411	FALSE	FALSE
AT5G25210	0.0122234	2.48871	TRUE	FALSE
AT3G56330	0.0122251	2.77073	FALSE	FALSE
AT2G03050	0.0122269	3.06848	FALSE	FALSE
AT5G52380	0.0122354	2.64319	FALSE	FALSE
AT5G47210	0.0122368	2.68169	FALSE	FALSE
AT1G47580	0.0122368	1.93575	TRUE	FALSE
AT3G23620	0.0122379	3.01804	FALSE	FALSE
AT3G22260	0.0122396	2.65538	TRUE	FALSE
AT1G72710	0.0122414	2.31635	FALSE	FALSE
AT3G17170	0.0122445	2.22859	TRUE	FALSE
AT4G28010	0.0122464	2.8154	FALSE	FALSE
AT1G11310	0.0122473	1.80616	TRUE	FALSE
AT4G16110	0.0122479	2.67704	TRUE	FALSE
AT1G55140	0.0122489	2.77752	TRUE	FALSE
AT2G17520	0.0122517	1.88096	TRUE	FALSE
AT3G59080	0.0122612	1.69546	FALSE	FALSE
AT1G19300	0.0122655	2.46705	FALSE	FALSE
AT5G44785	0.0122684	3.17302	TRUE	FALSE
AT5G38720	0.0122727	2.76635	FALSE	FALSE
AT5G62460	0.0122727	1.60148	TRUE	FALSE
AT5G56140	0.0122732	2.28352	FALSE	FALSE
AT1G31920	0.012278	2.36866	TRUE	FALSE
AT3G54030	0.0122794	2.97007	FALSE	FALSE
AT1G28380	0.0122802	1.65715	FALSE	FALSE
AT1G71720	0.0122847	4.00517	TRUE	FALSE
AT5G50900	0.0122849	1.69857	FALSE	FALSE
AT3G13190	0.0122851	2.34741	FALSE	FALSE
AT1G06820	0.0122895	4.28276	FALSE	FALSE
AT1G74060	0.0122946	2.45723	FALSE	FALSE
AT1G25682	0.0122987	1.89049	TRUE	FALSE
AT4G17520	0.0123056	2.66183	FALSE	FALSE
AT5G53580	0.012309	2.69011	TRUE	FALSE
AT2G44510	0.0123151	3.47769	FALSE	FALSE
AT5G46570	0.0123267	1.95046	TRUE	FALSE
AT1G29050	0.0123444	1.86979	TRUE	FALSE
AT3G10985	0.0123444	1.87178	TRUE	FALSE
AT4G18905	0.0123487	2.91352	FALSE	FALSE
AT4G39330	0.0123492	2.75707	TRUE	FALSE
AT3G09670	0.012357	2.04941	FALSE	FALSE
AT1G04960	0.0123634	3.44996	TRUE	FALSE
AT2G23320	0.0123658	1.81537	TRUE	TRUE
AT5G53540	0.012366	2.54653	FALSE	FALSE
AT2G17630	0.0123726	2.48951	FALSE	FALSE
AT3G46990	0.0123733	2.27602	FALSE	FALSE
AT3G58680	0.0123749	2.39279	FALSE	FALSE
AT4G24770	0.012383	3.56213	TRUE	FALSE
AT2G21120	0.0123881	1.61519	FALSE	FALSE
AT4G23870	0.0123902	2.58788	TRUE	FALSE
AT1G12760	0.0123974	2.00596	TRUE	FALSE
AT1G14020	0.0124252	2.48837	FALSE	FALSE
AT5G16730	0.0124333	1.89506	FALSE	FALSE
AT1G16870	0.0124335	2.97104	FALSE	FALSE
AT1G72360	0.012435	2.06583	FALSE	FALSE
AT5G23060	0.0124364	2.23247	TRUE	FALSE
AT3G23070	0.0124389	4.01724	TRUE	FALSE
AT3G09540	0.0124652	3.72657	FALSE	FALSE
AT3G11964	0.0124691	3.32151	FALSE	FALSE
AT1G80770	0.0124771	3.54462	FALSE	FALSE
AT5G51370	0.0124789	1.94814	FALSE	FALSE
AT5G52780	0.0124813	2.53286	TRUE	FALSE
AT3G20240	0.0124836	1.87791	FALSE	FALSE
AT2G40920	0.012485	2.33154	FALSE	FALSE
AT1G80640	0.0124868	3.49699	TRUE	FALSE
AT1G23030	0.0124882	1.85906	TRUE	FALSE
AT1G19860	0.0124899	2.39901	FALSE	FALSE
AT3G13230	0.0124976	3.17897	FALSE	FALSE
AT5G08760	0.0124979	2.0752	FALSE	FALSE
AT5G25440	0.0124989	2.86722	TRUE	FALSE
AT2G06530	0.0124993	1.53046	FALSE	FALSE
AT5G19140	0.0125002	2.66309	FALSE	FALSE
AT5G06320	0.012501	1.99806	TRUE	FALSE
AT5G10920	0.0125056	3.50081	TRUE	FALSE
AT1G34750	0.0125068	2.12185	TRUE	FALSE
AT3G13070	0.0125071	3.40253	TRUE	FALSE
AT1G33970	0.0125085	2.79085	TRUE	FALSE
AT1G58440	0.0125122	2.51465	TRUE	FALSE
AT5G23070	0.0125188	3.2046	FALSE	FALSE
AT4G27380	0.0125189	2.73895	FALSE	FALSE
AT3G21630	0.0125246	3.90865	FALSE	FALSE
AT2G45300	0.0125254	2.47597	FALSE	FALSE
AT3G02490	0.0125288	2.17038	FALSE	FALSE
AT5G14580	0.0125347	3.48103	FALSE	FALSE
AT3G20770	0.0125379	2.56757	FALSE	TRUE
AT5G06860	0.0125396	2.62799	FALSE	FALSE
AT5G17930	0.0125426	2.87349	FALSE	FALSE
AT3G22150	0.0125432	2.04483	TRUE	FALSE
AT5G62390	0.0125435	1.85468	FALSE	FALSE
AT5G64580	0.0125497	2.81682	TRUE	FALSE
AT1G72790	0.0125617	1.45714	FALSE	FALSE
AT5G63640	0.0125632	2.0835	FALSE	FALSE
AT4G30240	0.0125677	2.82834	TRUE	FALSE
AT5G55580	0.0125737	2.0196	TRUE	FALSE
AT2G03750	0.0125835	1.9169	TRUE	FALSE
AT3G16810	0.0125839	2.8806	TRUE	FALSE
AT2G41480	0.0125841	3.14886	FALSE	FALSE
AT2G48120	0.0125873	3.47851	TRUE	FALSE
AT5G57280	0.0125877	2.62624	FALSE	FALSE
AT1G51680	0.0125928	2.28278	TRUE	FALSE
AT3G45640	0.0126017	2.04977	FALSE	FALSE
AT3G15030	0.0126036	1.9759	FALSE	FALSE
AT5G25240	0.0126053	2.39048	FALSE	FALSE
AT1G18850	0.0126121	2.94594	FALSE	FALSE
AT4G04350	0.0126146	3.19873	TRUE	FALSE
AT3G07140	0.0126232	2.48066	FALSE	FALSE
AT5G08280	0.0126255	3.29256	TRUE	FALSE
AT1G60140	0.0126259	2.47408	TRUE	FALSE
AT3G12400	0.0126361	1.58873	TRUE	FALSE
AT1G21110	0.0126395	2.38892	FALSE	FALSE
AT5G48965	0.0126471	2.74744	FALSE	FALSE
AT4G08930	0.0126491	1.86762	FALSE	FALSE
AT4G33430	0.0126524	1.69158	FALSE	FALSE
AT2G34930	0.0126537	2.42728	TRUE	FALSE
AT5G57580	0.0126605	2.59132	FALSE	FALSE
AT1G63750	0.0126611	1.96793	FALSE	FALSE
AT4G34610	0.0126645	2.99619	TRUE	FALSE
AT5G14060	0.0126656	1.91728	TRUE	FALSE
AT2G31810	0.0126688	2.11199	FALSE	FALSE
AT1G49832	0.012672	2.66486	TRUE	FALSE
AT2G02760	0.0126735	2.95364	FALSE	FALSE
AT4G30840	0.0126768	3.2489	FALSE	FALSE
AT2G04740	0.0126771	2.16267	FALSE	FALSE
AT3G48330	0.0126881	3.73915	FALSE	FALSE
AT4G37190	0.0126887	3.03516	FALSE	FALSE
AT4G02195	0.0126887	1.81563	FALSE	FALSE
AT3G44590	0.0126927	2.74639	FALSE	FALSE
AT1G01140	0.0126984	2.40253	FALSE	FALSE
AT2G32930	0.0127075	3.03814	FALSE	FALSE
AT1G32500	0.0127163	2.97918	FALSE	FALSE
AT5G56170	0.0127175	2.07222	FALSE	FALSE
AT5G47070	0.0127215	2.09168	FALSE	FALSE
AT1G63740	0.0127231	1.94067	FALSE	FALSE
AT1G63850	0.0127294	1.8659	TRUE	FALSE
AT2G37100	0.0127322	2.42211	TRUE	FALSE
AT5G06750	0.0127328	1.85427	TRUE	FALSE
AT4G37040	0.0127351	3.40465	FALSE	FALSE
AT1G72500	0.0127364	1.83043	TRUE	FALSE
AT1G04550	0.0127423	1.98715	TRUE	FALSE
AT3G29170	0.0127453	1.91824	FALSE	FALSE
AT4G31850	0.0127494	2.31898	TRUE	FALSE
AT1G76700	0.0127563	1.65426	FALSE	FALSE
AT3G07460	0.0127691	1.90069	TRUE	FALSE
AT3G51960	0.0127717	2.50406	TRUE	FALSE
AT1G72150	0.0127878	2.05757	TRUE	FALSE
AT2G17250	0.0127895	3.11817	FALSE	FALSE
AT2G12462	0.0127956	2.16859	TRUE	FALSE
AT1G56520	0.012811	1.90792	TRUE	FALSE
AT5G61380	0.0128193	1.79614	TRUE	FALSE
AT5G05480	0.0128207	2.5838	FALSE	FALSE
AT5G36120	0.012828	2.27747	TRUE	FALSE
AT2G23120	0.0128314	2.20738	TRUE	FALSE
AT1G29965	0.0128338	2.87579	FALSE	FALSE
AT4G30760	0.0128366	3.37717	FALSE	FALSE
AT1G22870	0.0128379	2.79052	FALSE	FALSE
AT1G22930	0.0128392	2.80783	TRUE	FALSE
AT1G60640	0.0128579	2.84003	FALSE	FALSE
AT4G17486	0.012863	2.80968	FALSE	FALSE
AT1G79560	0.0128697	2.80995	TRUE	FALSE
AT1G80270	0.0128746	3.35769	FALSE	FALSE
AT4G36220	0.0128822	3.0071	FALSE	FALSE
AT1G79540	0.0128833	2.33818	FALSE	FALSE
AT3G19760	0.0128907	3.80412	FALSE	FALSE
AT1G08280	0.0128909	2.27814	FALSE	FALSE
AT5G22880	0.012895	2.28722	TRUE	FALSE
AT5G40340	0.0128953	1.91937	FALSE	FALSE
AT2G14880	0.0128957	2.62908	TRUE	FALSE
AT3G28450	0.0128987	2.11846	FALSE	FALSE
AT4G39350	0.0129006	2.06678	TRUE	FALSE
AT5G42000	0.0129023	2.26058	FALSE	FALSE
AT4G19140	0.0129053	1.55687	FALSE	FALSE
AT1G74780	0.012906	2.82339	FALSE	FALSE
AT4G19985	0.0129086	2.1776	TRUE	FALSE
AT4G39890	0.0129202	3.07133	FALSE	FALSE
AT2G20960	0.0129228	1.83677	TRUE	FALSE
AT3G48500	0.0129262	2.64728	TRUE	FALSE
AT3G10050	0.0129456	2.58542	TRUE	FALSE
AT3G21070	0.0129506	2.03114	FALSE	FALSE
AT1G71210	0.0129565	2.31925	FALSE	FALSE
AT4G37650	0.0129733	2.832	TRUE	FALSE
AT1G09390	0.0129757	1.92279	TRUE	FALSE
AT1G07870	0.0129772	1.71178	TRUE	FALSE
AT3G49240	0.0129867	3.28343	FALSE	FALSE
AT3G58560	0.0129891	2.67117	FALSE	FALSE
AT2G23290	0.0130061	1.99205	FALSE	TRUE
AT2G32060	0.0130102	2.64481	FALSE	FALSE
AT1G14740	0.0130133	1.39424	FALSE	FALSE
AT2G32920	0.0130241	3.20403	FALSE	FALSE
AT3G57120	0.0130261	1.56992	FALSE	FALSE
AT4G17900	0.0130283	2.57059	FALSE	FALSE
AT3G01640	0.013031	1.79043	FALSE	FALSE
AT4G27230	0.0130315	2.7512	FALSE	FALSE
AT5G58120	0.0130352	1.97058	FALSE	FALSE
AT2G37230	0.0130365	3.05901	FALSE	FALSE
AT5G55920	0.0130373	3.16479	FALSE	FALSE
AT1G24510	0.0130387	3.03007	FALSE	FALSE
AT3G05940	0.0130411	1.64675	FALSE	FALSE
AT5G21090	0.0130464	4.54031	TRUE	FALSE
AT4G02820	0.0130525	2.74076	FALSE	FALSE
AT5G19320	0.013053	2.06838	FALSE	FALSE
AT3G07370	0.013063	2.20063	TRUE	FALSE
AT2G30150	0.0130664	3.01438	TRUE	FALSE
AT1G08980	0.0130693	1.62911	TRUE	FALSE
AT1G23410	0.0130761	3.79704	FALSE	FALSE
AT1G21660	0.0130761	2.20752	FALSE	FALSE
AT1G09995	0.0130821	2.2963	FALSE	FALSE
AT1G02460	0.0130854	3.09165	TRUE	FALSE
AT4G34740	0.0130897	3.03289	TRUE	FALSE
AT5G52190	0.0130905	1.84607	FALSE	FALSE
AT4G04960	0.0130935	2.02865	TRUE	FALSE
AT4G00720	0.013095	1.87762	FALSE	FALSE
AT2G05914	0.0130997	2.54948	FALSE	FALSE
AT5G59850	0.0131054	2.40371	FALSE	FALSE
AT3G13180	0.0131227	2.30999	TRUE	FALSE
AT3G63090	0.0131255	2.38565	FALSE	FALSE
AT5G58980	0.0131275	2.102	FALSE	FALSE
AT1G63830	0.0131315	1.66441	FALSE	FALSE
AT4G01590	0.0131412	2.71939	FALSE	FALSE
AT5G61510	0.0131433	2.30772	FALSE	FALSE
AT3G54020	0.013146	2.09301	TRUE	FALSE
AT1G18020	0.0131506	1.73291	FALSE	FALSE
AT5G22790	0.013159	2.93109	FALSE	FALSE
AT1G11905	0.0131607	2.77022	TRUE	FALSE
AT3G14330	0.0131629	3.5198	TRUE	FALSE
AT1G08640	0.0131638	2.09011	TRUE	FALSE
AT5G13810	0.0131742	2.98373	FALSE	FALSE
AT4G29840	0.0131748	2.32309	FALSE	FALSE
AT1G33720	0.0131811	2.50097	FALSE	FALSE
AT1G70550	0.0131935	1.83218	TRUE	FALSE
AT4G39510	0.0131968	2.44705	TRUE	FALSE
AT1G16280	0.0131993	2.76275	FALSE	FALSE
AT4G27600	0.0132017	2.52038	FALSE	FALSE
AT1G70600	0.0132042	2.40857	FALSE	FALSE
AT2G22100	0.0132068	2.39608	FALSE	FALSE
AT1G71840	0.0132117	2.64812	FALSE	FALSE
AT3G10020	0.0132148	2.71623	TRUE	FALSE
AT5G57000	0.0132179	2.13332	FALSE	FALSE
AT2G36230	0.0132226	4.17879	TRUE	FALSE
AT1G69070	0.0132253	3.29269	FALSE	FALSE
AT5G58320	0.0132275	2.63967	TRUE	FALSE
AT3G25940	0.0132292	2.82779	FALSE	FALSE
AT2G19710	0.0132309	1.95268	TRUE	FALSE
AT2G28600	0.0132339	2.53335	FALSE	FALSE
AT2G20980	0.0132426	2.80561	FALSE	FALSE
AT1G71860	0.0132441	3.29152	FALSE	FALSE
AT2G43130	0.0132449	3.04743	TRUE	FALSE
AT4G19380	0.013256	2.92602	FALSE	FALSE
AT3G24430	0.0132561	2.90211	TRUE	FALSE
AT4G14030	0.0132917	2.5917	FALSE	FALSE
AT1G05470	0.0132996	2.40457	TRUE	FALSE
AT3G07790	0.0133022	1.6759	FALSE	FALSE
AT4G18070	0.0133025	2.43719	TRUE	FALSE
AT4G18950	0.0133039	2.20839	TRUE	FALSE
AT1G25470	0.0133052	2.45982	FALSE	FALSE
AT5G63030	0.0133077	3.84076	FALSE	FALSE
AT5G25140	0.013308	3.33297	FALSE	FALSE
AT3G15820	0.0133206	2.09264	FALSE	FALSE
AT1G35350	0.0133217	1.95372	FALSE	FALSE
AT5G44600	0.0133242	2.84589	TRUE	FALSE
AT2G45730	0.0133273	2.3277	FALSE	FALSE
AT2G39990	0.0133292	3.07329	FALSE	FALSE
AT3G25030	0.0133322	2.17685	FALSE	FALSE
AT5G53310	0.013343	1.9781	FALSE	FALSE
AT4G33580	0.013348	2.29154	FALSE	FALSE
AT1G62420	0.0133481	2.98922	TRUE	FALSE
AT1G69890	0.0133493	2.04615	FALSE	FALSE
AT1G30810	0.0133521	2.76332	FALSE	FALSE
AT5G67240	0.0133576	3.19949	FALSE	FALSE
AT5G38260	0.0133592	2.1638	FALSE	FALSE
AT4G35780	0.0133622	2.71433	FALSE	FALSE
AT3G21820	0.0133653	2.4382	FALSE	FALSE
AT1G64880	0.0133654	3.19161	FALSE	FALSE
AT4G14190	0.0133702	2.59145	FALSE	FALSE
AT5G22000	0.013379	2.62273	FALSE	FALSE
AT3G21080	0.0133825	2.7285	TRUE	FALSE
AT2G30250	0.0133863	3.93974	TRUE	TRUE
AT2G03340	0.0133863	3.03633	FALSE	TRUE
AT5G25265	0.0133882	3.01075	FALSE	FALSE
AT5G59180	0.0133883	2.47308	FALSE	FALSE
AT1G16350	0.0133991	2.81299	TRUE	FALSE
AT1G02970	0.0134013	3.09107	FALSE	FALSE
AT3G09630	0.013402	2.43898	FALSE	FALSE
AT5G22100	0.013404	2.95239	FALSE	FALSE
AT3G55050	0.0134242	1.83011	FALSE	FALSE
AT4G11000	0.0134269	3.21825	FALSE	FALSE
AT4G38890	0.0134321	2.83295	FALSE	FALSE
AT3G45960	0.0134327	2.58	FALSE	FALSE
AT5G06660	0.0134376	2.42473	FALSE	FALSE
AT5G05140	0.0134432	2.05686	TRUE	FALSE
AT1G73930	0.013444	2.72901	FALSE	FALSE
AT3G05060	0.0134451	2.71441	FALSE	FALSE
AT1G09560	0.0134452	2.45751	TRUE	FALSE
AT5G60680	0.0134497	3.7058	FALSE	FALSE
AT3G51140	0.0134636	3.39839	FALSE	FALSE
AT4G39520	0.0134674	2.9621	FALSE	FALSE
AT1G05385	0.0134747	2.89669	TRUE	FALSE
AT1G32410	0.0134754	3.3742	FALSE	FALSE
AT3G44740	0.0134796	2.93573	FALSE	FALSE
AT1G31817	0.0134801	2.20214	FALSE	FALSE
AT3G13120	0.0134918	2.77943	TRUE	FALSE
AT1G10050	0.0134923	2.15337	FALSE	FALSE
AT2G17270	0.0134927	3.09407	FALSE	FALSE
AT5G13720	0.0134982	3.17739	FALSE	FALSE
AT4G22592	0.0134992	2.42131	FALSE	FALSE
AT1G52160	0.0135012	3.07192	FALSE	FALSE
AT5G24840	0.0135017	2.73887	FALSE	FALSE
AT1G80440	0.0135041	2.82532	FALSE	FALSE
AT1G03687	0.0135063	2.40506	FALSE	FALSE
AT4G16360	0.0135094	2.04643	FALSE	FALSE
AT1G09070	0.0135169	1.74354	TRUE	FALSE
AT3G57660	0.0135195	2.96974	FALSE	FALSE
AT4G27100	0.0135204	1.72009	FALSE	FALSE
AT2G19490	0.0135213	4.08205	FALSE	FALSE
AT5G61560	0.0135224	2.20364	TRUE	FALSE
AT5G02530	0.0135311	2.69586	FALSE	FALSE
AT3G05320	0.0135352	1.8569	FALSE	FALSE
AT2G21860	0.0135474	3.73742	FALSE	FALSE
AT5G39710	0.0135511	2.117	FALSE	FALSE
AT4G27680	0.0135525	2.43686	TRUE	FALSE
AT3G02060	0.0135553	2.78749	TRUE	FALSE
AT5G61020	0.0135554	2.75427	FALSE	FALSE
AT2G19520	0.0135564	2.51934	FALSE	FALSE
AT3G01142	0.0135623	2.14433	FALSE	FALSE
AT4G19230	0.0135706	3.5467	TRUE	FALSE
AT3G61260	0.0135755	1.68224	TRUE	FALSE
AT1G47900	0.0135843	4.39275	TRUE	FALSE
AT2G13790	0.0135905	1.97454	FALSE	FALSE
AT2G42770	0.0135998	4.10346	TRUE	FALSE
AT3G01060	0.0136007	1.72898	FALSE	FALSE
AT2G30360	0.0136025	3.07017	TRUE	FALSE
AT5G46520	0.0136095	2.20725	FALSE	FALSE
AT3G55220	0.0136124	2.28965	FALSE	FALSE
AT1G27360	0.0136143	2.07463	FALSE	FALSE
AT2G30060	0.0136249	3.11851	FALSE	FALSE
AT1G27470	0.0136257	3.1747	FALSE	FALSE
AT5G43790	0.0136278	2.05619	FALSE	FALSE
AT1G10370	0.0136404	2.46593	TRUE	FALSE
AT4G29610	0.0136518	2.29117	TRUE	FALSE
AT4G21100	0.0136574	2.39718	FALSE	FALSE
AT2G24590	0.0136625	5.52457	FALSE	FALSE
AT3G52120	0.0136754	2.9683	TRUE	FALSE
AT2G01850	0.0136771	1.97386	FALSE	FALSE
AT3G57340	0.0136801	3.34747	FALSE	FALSE
AT3G14930	0.0136902	3.28524	TRUE	FALSE
AT5G60820	0.0137016	3.47489	FALSE	FALSE
AT2G33120	0.0137052	1.90604	TRUE	FALSE
AT1G07920	0.0137069	3.02089	FALSE	FALSE
AT2G31090	0.0137093	2.29398	FALSE	FALSE
AT1G74450	0.0137153	2.04288	FALSE	FALSE
AT1G50920	0.0137157	2.60304	FALSE	FALSE
AT5G24000	0.0137257	2.90035	TRUE	FALSE
AT3G57490	0.0137269	2.36589	TRUE	FALSE
AT5G67260	0.0137321	3.40477	FALSE	FALSE
AT4G27460	0.0137374	2.66248	FALSE	FALSE
AT1G33050	0.0137395	2.24121	FALSE	FALSE
AT4G01560	0.0137398	2.83666	FALSE	FALSE
AT1G62020	0.0137398	2.73444	FALSE	FALSE
AT2G24060	0.0137647	2.31535	TRUE	FALSE
AT3G56160	0.013768	2.22396	TRUE	FALSE
AT2G14910	0.0137682	3.15204	TRUE	FALSE
AT2G27530	0.0137713	2.50509	TRUE	FALSE
AT1G69790	0.0137723	1.63171	TRUE	FALSE
AT3G56910	0.0137747	3.27142	TRUE	FALSE
AT3G47570	0.0137868	1.47844	FALSE	FALSE
AT3G23210	0.0137909	2.22371	TRUE	FALSE
AT1G78230	0.0137973	2.2855	TRUE	FALSE
AT4G28400	0.0138013	1.81406	FALSE	FALSE
AT1G30835	0.0138079	2.1561	FALSE	FALSE
AT5G09820	0.0138088	2.12183	TRUE	FALSE
AT2G19750	0.0138097	2.3106	FALSE	FALSE
AT4G20740	0.0138118	3.17164	FALSE	FALSE
AT4G34290	0.0138162	2.43555	TRUE	FALSE
AT1G05340	0.0138331	3.75341	TRUE	FALSE
AT4G26790	0.0138339	2.16176	TRUE	FALSE
AT1G68490	0.0138413	2.20764	FALSE	FALSE
AT1G20630	0.0138415	3.18998	TRUE	FALSE
AT3G55830	0.0138427	3.75651	FALSE	FALSE
AT3G60590	0.0138436	4.49522	TRUE	FALSE
AT2G33180	0.0138508	2.04554	TRUE	FALSE
AT5G18210	0.0138508	3.63598	TRUE	FALSE
AT3G45930	0.013856	2.93413	FALSE	FALSE
AT3G18390	0.0138655	3.75249	TRUE	FALSE
AT4G32720	0.0138666	3.13908	FALSE	FALSE
AT4G20362	0.013873	3.12266	FALSE	FALSE
AT2G36070	0.0138756	2.73872	FALSE	FALSE
AT5G13140	0.0138762	2.38529	TRUE	FALSE
AT4G37770	0.0138827	2.98346	FALSE	FALSE
AT1G60800	0.0138889	2.07303	TRUE	FALSE
AT4G28440	0.0138901	3.92278	FALSE	FALSE
AT3G16860	0.0138973	1.90878	TRUE	FALSE
AT3G57610	0.0139009	3.30677	TRUE	FALSE
AT4G01540	0.0139098	2.65289	TRUE	TRUE
AT3G60420	0.0139108	2.23299	TRUE	FALSE
AT5G23250	0.0139122	2.60555	FALSE	FALSE
AT3G19740	0.013913	2.97595	FALSE	FALSE
AT4G20440	0.0139136	2.91266	FALSE	FALSE
AT5G38220	0.0139141	2.60489	TRUE	FALSE
AT2G33390	0.0139142	1.85987	TRUE	FALSE
AT5G15930	0.0139168	1.60695	FALSE	FALSE
AT1G07530	0.0139197	2.56998	FALSE	FALSE
AT3G45970	0.0139208	1.47068	FALSE	FALSE
AT5G07180	0.013928	3.39765	TRUE	FALSE
AT5G01960	0.0139282	3.93229	FALSE	FALSE
AT3G58530	0.013933	2.28757	FALSE	FALSE
AT5G45400	0.0139454	2.98089	FALSE	FALSE
AT1G15390	0.0139496	2.88654	FALSE	FALSE
AT3G55600	0.0139532	3.13905	FALSE	FALSE
AT1G19450	0.0139556	2.75286	TRUE	FALSE
AT4G31790	0.0139632	2.79674	FALSE	FALSE
AT4G01090	0.0139766	2.00327	FALSE	FALSE
AT2G18900	0.0139825	3.62048	FALSE	FALSE
AT5G51480	0.0139886	2.42057	FALSE	FALSE
AT3G18310	0.0139945	2.15472	FALSE	FALSE
AT3G62370	0.0139983	2.79457	TRUE	FALSE
AT4G32040	0.0140134	2.69122	FALSE	FALSE
AT5G45710	0.0140136	1.53444	FALSE	FALSE
AT4G21140	0.0140179	2.7793	FALSE	FALSE
AT5G46410	0.0140239	1.95021	TRUE	FALSE
AT5G06350	0.0140255	2.47576	FALSE	FALSE
AT1G18080	0.0140274	2.6656	FALSE	FALSE
AT3G01480	0.0140366	2.45972	TRUE	FALSE
AT2G26800	0.014041	3.25955	FALSE	FALSE
AT1G53800	0.0140414	2.50945	TRUE	FALSE
AT2G13800	0.0140436	2.03912	FALSE	FALSE
AT5G35620	0.0140457	2.17829	FALSE	FALSE
AT2G44490	0.0140557	3.12654	FALSE	FALSE
AT2G42740	0.0140589	3.58824	TRUE	FALSE
AT4G30270	0.0140654	2.11133	TRUE	FALSE
AT3G56300	0.0140666	2.46161	FALSE	FALSE
AT2G03090	0.0140688	1.87888	FALSE	FALSE
AT2G02790	0.0140689	2.88136	TRUE	FALSE
AT1G17470	0.0140728	3.71138	FALSE	FALSE
AT2G44640	0.0140729	2.6269	TRUE	FALSE
AT3G60250	0.0140747	2.76787	FALSE	FALSE
AT3G11940	0.0140756	2.78694	FALSE	FALSE
AT5G04720	0.0140771	1.93861	TRUE	FALSE
AT4G26430	0.014081	3.459	FALSE	FALSE
AT1G72440	0.0140908	2.95327	FALSE	FALSE
AT5G15730	0.0140924	1.727	FALSE	FALSE
AT1G59910	0.0140931	1.5367	FALSE	FALSE
AT5G15570	0.0140954	2.68784	FALSE	FALSE
AT1G35140	0.0141033	1.67947	FALSE	FALSE
AT2G37640	0.0141061	1.78436	TRUE	FALSE
AT5G41550	0.0141083	1.88615	FALSE	FALSE
AT5G01400	0.0141086	3.50381	FALSE	FALSE
AT5G37190	0.0141117	2.66745	FALSE	FALSE
AT4G25680	0.0141121	3.20099	FALSE	FALSE
AT5G61790	0.0141127	2.33243	FALSE	FALSE
AT1G01030	0.0141206	2.43775	FALSE	FALSE
AT5G24650	0.0141222	4.70225	FALSE	FALSE
AT4G28320	0.0141242	2.99717	FALSE	FALSE
AT1G06950	0.0141255	2.80785	FALSE	FALSE
AT5G61480	0.0141271	2.48315	TRUE	FALSE
AT5G15980	0.0141356	2.31402	FALSE	FALSE
AT5G14460	0.0141389	3.38817	FALSE	FALSE
AT1G68670	0.0141401	2.2233	FALSE	TRUE
AT3G13080	0.0141418	1.87144	FALSE	FALSE
AT5G15610	0.0141599	2.74722	FALSE	FALSE
AT2G27800	0.0141606	3.56386	FALSE	FALSE
AT5G26910	0.0141639	1.58441	TRUE	FALSE
AT5G40890	0.0141653	1.84215	FALSE	FALSE
AT1G53880	0.0141667	2.31948	FALSE	FALSE
AT3G53130	0.0141667	3.15467	TRUE	FALSE
AT5G63370	0.0141679	1.65771	FALSE	FALSE
AT3G16000	0.0141716	3.56166	TRUE	FALSE
AT1G18540	0.0141719	2.3752	FALSE	FALSE
AT1G48920	0.0141753	2.66225	FALSE	FALSE
AT5G19620	0.0141815	2.99734	TRUE	FALSE
AT1G09060	0.0141841	1.92131	TRUE	FALSE
AT4G31490	0.0141859	2.9265	FALSE	FALSE
AT5G32450	0.0141878	3.59432	TRUE	FALSE
AT3G62310	0.0141897	2.77413	FALSE	FALSE
AT2G21870	0.0141922	3.7765	FALSE	FALSE
AT1G50740	0.0141952	1.51258	TRUE	FALSE
AT1G29340	0.0142157	1.88847	FALSE	FALSE
AT1G50600	0.0142227	1.79579	FALSE	FALSE
AT4G00330	0.0142266	3.03599	FALSE	FALSE
AT1G01950	0.014232	1.57229	FALSE	FALSE
AT1G19330	0.0142355	2.03397	TRUE	FALSE
AT3G46870	0.0142365	2.65981	FALSE	FALSE
AT3G12630	0.0142429	1.67	TRUE	FALSE
AT5G41100	0.0142446	1.6031	TRUE	FALSE
AT1G02816	0.0142492	3.23279	TRUE	FALSE
AT5G07470	0.0142521	3.75642	TRUE	FALSE
AT1G78280	0.014253	1.91135	TRUE	FALSE
AT5G09580	0.0142536	3.11409	FALSE	FALSE
AT5G46470	0.0142539	1.66327	FALSE	FALSE
AT4G24370	0.0142578	2.53405	FALSE	FALSE
AT1G73230	0.0142673	2.59706	TRUE	FALSE
AT2G18220	0.0142684	3.31821	FALSE	FALSE
AT5G04040	0.014269	1.79722	TRUE	FALSE
AT3G48090	0.0142725	2.38603	FALSE	FALSE
AT5G57930	0.014273	2.20556	TRUE	FALSE
AT5G52580	0.0142756	2.038	FALSE	FALSE
AT1G32360	0.0142805	1.81548	FALSE	FALSE
AT1G54310	0.0142807	2.86671	TRUE	FALSE
AT5G48500	0.0142808	2.14455	FALSE	FALSE
AT2G47610	0.014284	2.31055	FALSE	FALSE
AT5G63220	0.0142852	3.11649	FALSE	FALSE
AT2G40810	0.0142854	3.35314	FALSE	FALSE
AT1G03630	0.0142903	2.33453	TRUE	FALSE
AT2G45910	0.0142941	3.06199	FALSE	FALSE
AT3G22660	0.0142943	3.11589	FALSE	FALSE
AT5G19860	0.0142957	3.97735	FALSE	FALSE
AT5G67480	0.0142997	2.46321	TRUE	FALSE
AT1G49032	0.0143004	3.71492	FALSE	FALSE
AT3G54470	0.0143006	2.52372	TRUE	FALSE
AT5G60790	0.0143044	2.23598	FALSE	FALSE
AT5G64410	0.0143095	2.3235	TRUE	FALSE
AT1G66840	0.0143102	1.82713	FALSE	FALSE
AT4G14580	0.0143113	3.28484	FALSE	FALSE
AT2G37540	0.0143129	1.91182	FALSE	FALSE
AT2G35470	0.0143153	1.83675	TRUE	FALSE
AT1G43690	0.0143187	2.28259	FALSE	FALSE
AT3G14080	0.0143207	2.10582	FALSE	FALSE
AT2G41420	0.0143216	1.66991	FALSE	FALSE
AT2G46520	0.0143223	2.63952	FALSE	FALSE
AT5G67250	0.0143278	2.0651	FALSE	FALSE
AT3G56270	0.0143289	2.58331	TRUE	FALSE
AT4G30470	0.0143343	1.90779	TRUE	FALSE
AT5G41070	0.0143345	2.14924	FALSE	FALSE
AT2G37220	0.0143398	2.80133	TRUE	FALSE
AT1G07020	0.0143477	2.94968	FALSE	FALSE
AT1G33170	0.0143514	4.13284	TRUE	FALSE
AT3G16480	0.0143519	2.66292	FALSE	FALSE
AT3G05490	0.0143564	1.54512	FALSE	FALSE
AT3G48610	0.0143571	2.35576	TRUE	FALSE
AT2G17480	0.0143643	1.80432	FALSE	FALSE
AT5G62810	0.014366	4.31144	FALSE	FALSE
AT3G03600	0.0143706	2.70709	FALSE	FALSE
AT1G02420	0.0143733	2.28395	FALSE	FALSE
AT2G26300	0.0143733	1.93987	FALSE	FALSE
AT1G09590	0.0143734	2.5873	FALSE	FALSE
AT2G20710	0.0143795	2.86253	FALSE	FALSE
AT3G12740	0.0143836	2.32116	TRUE	FALSE
AT3G23200	0.0143926	3.61981	FALSE	FALSE
AT2G20725	0.0143946	3.58484	FALSE	FALSE
AT5G38830	0.0143949	2.61434	TRUE	FALSE
AT3G44380	0.0143971	3.05604	TRUE	FALSE
AT3G09650	0.0143998	2.09279	TRUE	FALSE
AT5G58090	0.0144012	1.75795	FALSE	FALSE
AT1G50575	0.0144032	1.75643	TRUE	FALSE
AT5G05190	0.0144077	2.40958	TRUE	FALSE
AT1G21120	0.0144086	1.97811	FALSE	FALSE
AT3G17840	0.0144099	2.54719	TRUE	FALSE
AT3G28180	0.0144115	1.48572	TRUE	FALSE
AT4G15810	0.0144121	2.37453	FALSE	FALSE
AT2G36540	0.0144125	2.69777	FALSE	FALSE
AT3G49670	0.0144144	1.68669	TRUE	FALSE
AT1G22970	0.0144156	3.02349	FALSE	FALSE
AT1G14900	0.0144169	1.99856	FALSE	FALSE
AT2G25580	0.014417	2.02113	FALSE	FALSE
AT4G36780	0.0144186	3.17797	FALSE	TRUE
AT1G50840	0.0144219	2.53648	FALSE	FALSE
AT3G09720	0.0144231	2.96731	FALSE	FALSE
AT3G15200	0.014424	2.77581	FALSE	FALSE
AT5G20070	0.0144254	2.35386	FALSE	FALSE
AT3G52430	0.0144256	2.82353	FALSE	FALSE
AT3G46000	0.0144281	2.75451	FALSE	FALSE
AT3G44890	0.0144322	2.73498	TRUE	FALSE
AT4G35080	0.0144327	1.89264	FALSE	FALSE
AT5G22650	0.0144347	2.60472	FALSE	FALSE
AT5G57210	0.0144389	1.92859	FALSE	FALSE
AT5G55860	0.0144392	2.06775	FALSE	FALSE
AT5G22440	0.0144418	2.32261	FALSE	FALSE
AT1G07310	0.0144438	2.5363	FALSE	FALSE
AT3G27080	0.0144458	1.82879	FALSE	FALSE
AT1G20350	0.0144467	3.64046	TRUE	FALSE
AT3G47520	0.0144495	2.50612	FALSE	FALSE
AT1G36310	0.0144542	2.57845	FALSE	FALSE
AT1G15510	0.0144609	2.48513	FALSE	FALSE
AT3G19150	0.0144629	1.6889	TRUE	FALSE
AT3G62110	0.0144673	2.83985	TRUE	FALSE
AT4G32300	0.014479	1.84746	FALSE	FALSE
AT1G16170	0.0144794	2.62446	FALSE	FALSE
AT1G07070	0.0144812	2.88736	FALSE	FALSE
AT1G18340	0.0144815	2.725	FALSE	FALSE
AT4G30060	0.0144829	2.18255	TRUE	FALSE
AT1G66260	0.0144847	1.52559	FALSE	FALSE
AT4G22820	0.0144878	3.08882	TRUE	FALSE
AT2G45710	0.0144878	2.78089	FALSE	FALSE
AT1G63090	0.0144889	2.96806	FALSE	FALSE
AT3G18100	0.0144896	2.74045	FALSE	FALSE
AT1G28200	0.0144899	2.2882	TRUE	FALSE
AT3G15760	0.0144917	2.2112	TRUE	FALSE
AT5G37310	0.0144937	3.38752	TRUE	FALSE
AT3G01430	0.0144945	1.6518	TRUE	FALSE
AT5G66740	0.0144945	1.90254	TRUE	FALSE
AT1G03530	0.014496	2.80842	FALSE	FALSE
AT5G39840	0.0144973	2.32757	FALSE	FALSE
AT3G54910	0.0145033	3.14077	FALSE	FALSE
AT1G29710	0.0145036	2.34954	FALSE	FALSE
AT1G09640	0.014505	2.81374	FALSE	FALSE
AT1G73200	0.0145057	1.6259	FALSE	FALSE
AT4G16250	0.0145098	3.20295	FALSE	FALSE
AT5G11960	0.0145126	2.9477	FALSE	FALSE
AT2G14460	0.0145141	3.27125	FALSE	FALSE
AT4G13990	0.0145179	3.43688	TRUE	FALSE
AT3G20060	0.0145206	3.43987	FALSE	FALSE
AT1G03475	0.0145214	3.13478	TRUE	FALSE
AT5G26742	0.0145233	3.18556	TRUE	FALSE
AT5G01890	0.0145255	2.98775	TRUE	FALSE
AT3G51800	0.0145403	2.68238	FALSE	FALSE
AT4G01330	0.0145411	1.56202	TRUE	FALSE
AT1G03220	0.0145437	2.02665	FALSE	FALSE
AT4G11630	0.0145485	3.44264	FALSE	FALSE
AT5G48630	0.0145485	2.35859	FALSE	FALSE
AT2G22870	0.0145551	2.91511	FALSE	FALSE
AT1G23360	0.0145562	2.54286	TRUE	FALSE
AT3G14740	0.0145563	3.77432	FALSE	FALSE
AT4G29720	0.0145592	3.04177	TRUE	FALSE
AT5G47930	0.0145592	2.26226	FALSE	FALSE
AT5G17790	0.0145612	3.70391	FALSE	FALSE
AT2G33630	0.0145652	3.43679	FALSE	FALSE
AT4G33520	0.0145706	3.6077	TRUE	FALSE
AT4G24400	0.0145706	4.04935	TRUE	FALSE
AT4G16500	0.0145719	2.21113	TRUE	FALSE
AT2G20420	0.0145732	3.49251	FALSE	FALSE
AT1G79340	0.0145738	2.15441	FALSE	FALSE
AT3G61950	0.0145741	2.38266	FALSE	FALSE
AT5G17630	0.0145785	2.71828	TRUE	FALSE
AT3G60290	0.0145828	2.91428	TRUE	FALSE
AT5G65560	0.0145848	1.78847	FALSE	FALSE
AT1G70290	0.0145853	2.08986	FALSE	FALSE
AT3G55010	0.0145923	2.5652	FALSE	FALSE
AT4G02075	0.0145933	3.34646	FALSE	FALSE
AT2G20690	0.0145985	2.17668	FALSE	FALSE
AT4G27340	0.0145999	2.55231	FALSE	FALSE
AT3G03150	0.0146039	3.47245	TRUE	FALSE
AT3G18870	0.0146124	3.19139	FALSE	FALSE
AT3G53870	0.0146203	2.65762	FALSE	FALSE
AT2G03820	0.0146211	3.02094	FALSE	FALSE
AT1G68780	0.0146218	2.594	TRUE	FALSE
AT1G55450	0.0146253	2.54358	FALSE	FALSE
AT4G20980	0.0146255	2.48921	FALSE	FALSE
AT3G07660	0.0146269	3.67028	FALSE	FALSE
AT2G30590	0.0146314	3.59623	FALSE	TRUE
AT4G23770	0.0146324	2.93815	TRUE	FALSE
AT3G01560	0.0146373	3.44023	FALSE	FALSE
AT5G51280	0.0146438	2.95448	FALSE	FALSE
AT1G11890	0.0146463	2.15613	FALSE	FALSE
AT2G41160	0.0146494	1.73158	FALSE	FALSE
AT1G10930	0.0146509	3.04092	FALSE	FALSE
AT1G43860	0.014652	2.10939	FALSE	FALSE
AT3G03740	0.0146547	1.93883	FALSE	FALSE
AT2G43160	0.0146552	3.36908	FALSE	FALSE
AT5G45110	0.0146579	2.15174	TRUE	FALSE
AT1G55270	0.0146693	1.90145	FALSE	FALSE
AT5G45680	0.014672	3.59085	TRUE	FALSE
AT1G74380	0.0146728	1.58157	FALSE	FALSE
AT5G47910	0.0146741	1.78356	FALSE	FALSE
AT2G31170	0.0146748	2.47097	TRUE	FALSE
AT1G02100	0.0146753	3.3255	FALSE	FALSE
AT5G14930	0.0146774	2.57343	FALSE	FALSE
AT5G15210	0.0146797	1.64557	FALSE	FALSE
AT3G16080	0.0146804	2.39829	FALSE	FALSE
AT2G27260	0.0146805	1.61056	FALSE	FALSE
AT3G48425	0.014686	3.48838	FALSE	FALSE
AT2G39570	0.0146881	2.09364	FALSE	FALSE
AT4G30210	0.0146888	1.74491	FALSE	FALSE
AT5G04160	0.0146902	3.42122	TRUE	FALSE
AT5G19080	0.0146935	2.98671	FALSE	FALSE
AT4G29400	0.0147	3.51956	TRUE	FALSE
AT1G13160	0.0147061	2.6507	FALSE	FALSE
AT5G18360	0.0147066	2.41577	FALSE	FALSE
AT2G02800	0.0147077	2.55528	FALSE	FALSE
AT4G23190	0.0147096	2.16806	TRUE	FALSE
AT1G29690	0.0147129	1.58816	FALSE	FALSE
AT1G61670	0.0147169	1.60057	FALSE	FALSE
AT5G08660	0.0147201	1.71757	TRUE	FALSE
AT5G19300	0.0147267	2.89062	FALSE	FALSE
AT1G20830	0.0147289	2.25042	FALSE	FALSE
AT5G48655	0.0147313	3.85412	TRUE	FALSE
AT3G48800	0.0147337	2.18129	FALSE	FALSE
AT5G16830	0.0147489	1.86383	TRUE	FALSE
AT4G02880	0.0147497	2.48328	FALSE	FALSE
AT3G51550	0.0147553	1.49111	FALSE	FALSE
AT3G51470	0.014758	2.65262	FALSE	FALSE
AT5G42100	0.0147584	2.9043	TRUE	FALSE
AT5G03120	0.0147589	2.13747	TRUE	FALSE
AT1G05100	0.0147605	8.40497	TRUE	FALSE
AT3G01290	0.0147608	1.83773	TRUE	FALSE
AT3G19553	0.0147623	3.15296	FALSE	FALSE
AT1G75220	0.0147643	2.33435	FALSE	FALSE
AT2G13420	0.0147676	2.91353	FALSE	FALSE
AT5G35580	0.0147676	2.75926	FALSE	FALSE
AT5G18660	0.0147684	3.44644	TRUE	FALSE
AT3G26560	0.0147709	1.90507	FALSE	FALSE
AT2G02220	0.0147791	1.90319	FALSE	FALSE
AT5G45300	0.0147811	3.26983	FALSE	TRUE
AT5G66900	0.0147853	1.81194	FALSE	FALSE
AT4G29750	0.014788	3.9105	TRUE	FALSE
AT1G77740	0.0147928	2.16078	FALSE	FALSE
AT1G44000	0.0147982	1.89418	TRUE	FALSE
AT5G35700	0.0147988	2.74854	FALSE	FALSE
AT3G61020	0.0148022	3.57558	FALSE	FALSE
AT3G52040	0.014803	2.41296	FALSE	FALSE
AT1G13650	0.0148086	3.15491	TRUE	FALSE
AT5G04940	0.0148128	2.15466	FALSE	FALSE
AT2G35880	0.0148132	1.62725	TRUE	FALSE
AT5G52430	0.0148153	3.00358	TRUE	FALSE
AT3G47910	0.0148164	3.08986	FALSE	FALSE
AT3G18800	0.0148191	2.83876	TRUE	FALSE
AT1G32380	0.0148191	2.66147	FALSE	FALSE
AT3G20300	0.014822	2.09149	FALSE	FALSE
AT5G22340	0.0148279	2.67904	TRUE	FALSE
AT3G61800	0.0148284	2.42293	FALSE	FALSE
AT1G11380	0.0148311	1.91833	FALSE	FALSE
AT2G25100	0.0148313	3.16049	FALSE	FALSE
AT4G22730	0.0148412	2.3735	TRUE	FALSE
AT4G00370	0.0148484	2.5799	TRUE	FALSE
AT1G76070	0.0148497	2.94769	TRUE	FALSE
AT1G62950	0.0148527	3.11587	FALSE	FALSE
AT4G13510	0.0148557	2.53582	FALSE	FALSE
AT4G26750	0.0148604	1.75465	TRUE	FALSE
AT2G20450	0.0148653	2.35166	FALSE	FALSE
AT3G25470	0.0148683	3.36515	FALSE	FALSE
AT1G66180	0.0148695	1.85985	TRUE	FALSE
AT3G17710	0.0148725	2.12836	TRUE	FALSE
AT1G07135	0.0148826	1.76454	FALSE	FALSE
AT5G08180	0.0148872	2.43807	FALSE	FALSE
AT3G16785	0.0148962	2.75748	FALSE	FALSE
AT5G57660	0.0148984	2.35152	FALSE	FALSE
AT3G03750	0.0148989	1.91874	FALSE	FALSE
AT3G15090	0.0149005	2.93709	FALSE	FALSE
AT3G59040	0.0149011	2.54416	TRUE	FALSE
AT3G10670	0.0149017	3.01724	FALSE	FALSE
AT5G56950	0.014905	2.29503	TRUE	FALSE
AT3G25480	0.0149062	2.51526	TRUE	FALSE
AT3G49730	0.0149134	2.9088	FALSE	FALSE
AT4G29360	0.0149157	3.29723	FALSE	FALSE
AT3G06070	0.0149159	1.66768	TRUE	FALSE
AT5G48590	0.0149189	2.21613	TRUE	FALSE
AT1G12710	0.0149192	1.99262	FALSE	FALSE
AT2G45270	0.0149199	2.98668	FALSE	FALSE
AT5G52440	0.0149221	3.85038	TRUE	FALSE
AT2G28605	0.0149235	1.76614	TRUE	FALSE
AT2G22360	0.0149251	2.30078	FALSE	FALSE
AT1G06410	0.0149284	1.64441	FALSE	FALSE
AT5G20590	0.0149287	3.88903	FALSE	FALSE
AT1G51510	0.0149307	3.57586	FALSE	FALSE
AT2G37400	0.0149308	2.35351	FALSE	FALSE
AT3G04260	0.0149349	3.40618	TRUE	FALSE
AT4G26690	0.0149383	1.44358	FALSE	FALSE
AT2G37630	0.0149403	2.06511	FALSE	FALSE
AT5G26360	0.0149437	2.96464	FALSE	FALSE
AT3G62910	0.0149528	3.36658	TRUE	FALSE
AT3G59090	0.0149537	2.87668	FALSE	FALSE
AT1G02650	0.0149636	1.74702	FALSE	FALSE
AT3G23810	0.0149647	2.7843	TRUE	FALSE
AT3G18130	0.014966	2.36834	FALSE	FALSE
AT1G54090	0.0149675	2.89569	FALSE	FALSE
AT1G64860	0.01497	2.52787	TRUE	FALSE
AT1G48830	0.0149787	3.0232	FALSE	FALSE
AT2G24490	0.01498	2.95633	FALSE	FALSE
AT1G53250	0.0149824	2.51275	FALSE	FALSE
AT3G27740	0.0149826	2.57889	FALSE	FALSE
AT3G52170	0.0149854	2.52602	FALSE	FALSE
AT1G74260	0.0149961	2.92283	FALSE	FALSE
AT3G07050	0.0149966	2.93269	FALSE	FALSE
AT3G60770	0.014999	2.38687	FALSE	FALSE
AT3G50690	0.0149997	2.63992	FALSE	FALSE
AT1G19360	0.0150039	2.74132	FALSE	FALSE
AT5G43890	0.0150056	1.9628	FALSE	FALSE
AT1G76360	0.0150105	1.80751	FALSE	FALSE
AT3G09890	0.0150118	2.45431	FALSE	FALSE
AT3G07580	0.0150137	3.08726	FALSE	FALSE
AT3G20430	0.0150182	3.08444	FALSE	FALSE
AT5G37890	0.0150236	2.81993	FALSE	FALSE
AT1G19920	0.0150243	1.84824	TRUE	FALSE
AT3G01160	0.0150245	2.87765	FALSE	FALSE
AT1G17990	0.0150337	2.28035	FALSE	FALSE
AT4G22780	0.0150353	2.74716	TRUE	FALSE
AT5G18570	0.0150467	2.88014	FALSE	FALSE
AT3G57010	0.0150513	28.3407	TRUE	FALSE
AT2G35230	0.0150554	2.16609	TRUE	FALSE
AT5G45330	0.0150646	2.28678	FALSE	FALSE
AT5G54830	0.0150668	2.37637	FALSE	FALSE
AT4G25940	0.0150711	3.06599	FALSE	FALSE
AT5G66675	0.0150797	1.60271	FALSE	FALSE
AT5G46690	0.0150801	1.77243	TRUE	FALSE
AT1G58180	0.0150811	2.69532	TRUE	FALSE
AT1G64980	0.0150844	2.21562	TRUE	FALSE
AT1G16750	0.0150867	2.29963	FALSE	FALSE
AT1G14840	0.0150935	3.04747	TRUE	FALSE
AT1G19770	0.0150955	1.95993	FALSE	FALSE
AT1G77290	0.0150987	2.93366	FALSE	FALSE
AT5G16910	0.0151051	2.0062	TRUE	FALSE
AT4G11160	0.0151112	2.14402	FALSE	FALSE
AT1G61667	0.0151123	1.75681	FALSE	FALSE
AT4G31700	0.0151162	2.17572	FALSE	FALSE
AT5G50530	0.0151217	1.8706	TRUE	FALSE
AT3G15810	0.0151222	1.98819	FALSE	FALSE
AT2G34570	0.0151241	2.30403	FALSE	FALSE
AT1G05575	0.0151292	2.56811	FALSE	FALSE
AT1G17860	0.0151335	2.46035	TRUE	FALSE
AT4G26400	0.0151352	1.94134	FALSE	FALSE
AT5G09440	0.0151429	2.32222	TRUE	FALSE
AT4G32915	0.0151541	2.70966	FALSE	FALSE
AT1G22960	0.0151559	2.24003	FALSE	FALSE
AT1G33290	0.0151586	4.01453	FALSE	FALSE
AT5G01380	0.0151603	2.22297	TRUE	TRUE
AT5G59600	0.0151641	2.86306	FALSE	FALSE
AT4G10480	0.015167	2.25693	FALSE	FALSE
AT5G43080	0.0151753	2.9556	FALSE	FALSE
AT3G46740	0.0151801	3.03853	TRUE	FALSE
AT3G58930	0.0151809	2.88946	FALSE	FALSE
AT1G55820	0.0151865	2.73986	TRUE	FALSE
AT1G32460	0.0151878	1.73358	TRUE	FALSE
AT4G23470	0.0151881	1.66415	FALSE	FALSE
AT1G56510	0.0151897	1.81947	TRUE	FALSE
AT1G22700	0.0151946	3.25507	TRUE	FALSE
AT1G55690	0.0152033	2.30612	FALSE	FALSE
AT2G31880	0.0152102	2.05651	FALSE	FALSE
AT5G10360	0.0152112	2.15826	FALSE	FALSE
AT4G24660	0.0152128	2.24732	FALSE	FALSE
AT2G36010	0.0152245	2.95815	FALSE	TRUE
AT4G37220	0.0152274	2.51423	FALSE	FALSE
AT1G08960	0.0152295	2.58871	FALSE	FALSE
AT3G07630	0.0152299	2.72552	FALSE	FALSE
AT3G17465	0.0152321	2.71187	FALSE	FALSE
AT3G06840	0.0152376	2.74662	FALSE	FALSE
AT3G57000	0.0152464	3.19956	FALSE	FALSE
AT3G52150	0.0152557	2.46215	TRUE	FALSE
AT5G59910	0.0152566	2.20679	FALSE	FALSE
AT3G24350	0.0152567	1.85597	FALSE	FALSE
AT5G09960	0.0152739	2.42439	FALSE	FALSE
AT2G32140	0.0152866	2.99604	TRUE	FALSE
AT2G41100	0.0152905	1.96581	TRUE	FALSE
AT5G19730	0.0152995	3.3241	TRUE	FALSE
AT3G15010	0.0152999	2.48907	FALSE	FALSE
AT5G13170	0.0153002	35.0027	TRUE	FALSE
AT3G11720	0.0153057	2.2274	FALSE	FALSE
AT1G70520	0.0153068	2.43449	FALSE	FALSE
AT3G52870	0.0153097	2.22118	TRUE	FALSE
AT2G39550	0.0153121	3.04613	FALSE	FALSE
AT2G02740	0.0153146	2.69903	TRUE	FALSE
AT5G66790	0.015316	3.07256	FALSE	FALSE
AT1G37130	0.0153209	1.8349	FALSE	FALSE
AT5G61040	0.0153241	2.51963	FALSE	FALSE
AT2G04030	0.0153246	2.66578	TRUE	FALSE
AT4G05070	0.0153378	3.90318	FALSE	FALSE
AT1G75150	0.015344	2.75816	FALSE	FALSE
AT5G16505	0.0153463	3.2759	FALSE	FALSE
AT1G61970	0.0153493	2.71577	FALSE	FALSE
AT5G61010	0.0153512	2.87465	TRUE	FALSE
AT4G25000	0.0153553	21.4057	TRUE	FALSE
AT5G43630	0.0153584	1.75588	FALSE	FALSE
AT2G04660	0.0153622	2.02746	FALSE	FALSE
AT5G41260	0.0153634	2.59193	FALSE	FALSE
AT5G03070	0.0153654	3.63824	FALSE	FALSE
AT2G19640	0.0153716	4.21637	FALSE	FALSE
AT3G10650	0.0153718	2.76316	FALSE	FALSE
AT1G26910	0.0153751	2.45439	TRUE	FALSE
AT2G01250	0.0153768	2.34748	FALSE	FALSE
AT5G62840	0.0153793	2.15205	TRUE	FALSE
AT4G15880	0.01538	3.19974	FALSE	FALSE
AT1G27770	0.0153826	1.56244	FALSE	FALSE
AT2G45350	0.0153958	2.80594	FALSE	FALSE
AT3G52380	0.0154008	2.33913	TRUE	FALSE
AT4G13940	0.0154043	2.42793	FALSE	FALSE
AT1G12244	0.0154065	2.35666	TRUE	FALSE
AT1G10270	0.0154073	2.59689	FALSE	FALSE
AT5G39570	0.0154084	2.99934	FALSE	FALSE
AT2G35040	0.015409	2.76997	FALSE	FALSE
AT1G59870	0.0154096	2.37187	FALSE	FALSE
AT1G30240	0.0154131	2.75783	FALSE	FALSE
AT1G76300	0.0154174	3.19513	FALSE	FALSE
AT1G09820	0.0154192	3.53707	FALSE	FALSE
AT5G01270	0.0154194	2.40177	FALSE	FALSE
AT2G34970	0.0154221	2.65302	FALSE	FALSE
AT3G16780	0.0154258	2.34562	FALSE	FALSE
AT1G61640	0.0154296	3.45587	FALSE	FALSE
AT3G46090	0.0154348	2.39498	FALSE	FALSE
AT1G11020	0.0154362	2.46571	FALSE	FALSE
AT1G67430	0.0154429	2.50604	FALSE	FALSE
AT3G17520	0.0154464	64.9993	FALSE	FALSE
AT2G32130	0.015447	2.89361	FALSE	FALSE
AT5G66080	0.0154479	1.94792	FALSE	FALSE
AT5G53220	0.0154543	2.397	FALSE	FALSE
AT1G48650	0.015456	2.85309	TRUE	FALSE
AT1G55730	0.0154567	3.43999	TRUE	FALSE
AT2G31830	0.0154569	3.75663	FALSE	FALSE
AT4G25840	0.0154584	2.8621	FALSE	FALSE
AT1G27480	0.0154595	2.37822	TRUE	FALSE
AT4G39190	0.0154598	2.13423	FALSE	FALSE
AT2G40570	0.0154638	2.47167	FALSE	FALSE
AT4G17430	0.0154656	2.34395	FALSE	FALSE
AT1G43170	0.0154702	2.47573	FALSE	FALSE
AT3G50270	0.0154741	1.57279	TRUE	FALSE
AT1G20110	0.0154783	2.11926	FALSE	FALSE
AT5G20540	0.0154805	2.44372	FALSE	FALSE
AT1G30580	0.0154855	3.36642	FALSE	FALSE
AT2G27720	0.015487	3.45205	FALSE	FALSE
AT3G59052	0.0155006	2.58744	FALSE	FALSE
AT2G03530	0.0155063	2.27642	TRUE	FALSE
AT3G60300	0.0155126	3.09294	FALSE	FALSE
AT5G54900	0.0155137	4.28094	FALSE	FALSE
AT2G06850	0.015518	1.61658	TRUE	FALSE
AT2G39670	0.0155225	3.03008	TRUE	FALSE
AT4G18270	0.0155226	2.14424	FALSE	FALSE
AT2G38610	0.0155236	4.14095	FALSE	FALSE
AT3G20320	0.0155286	3.01957	FALSE	FALSE
AT1G67910	0.0155349	2.67068	TRUE	FALSE
AT3G10640	0.0155463	1.53895	TRUE	FALSE
AT2G42200	0.0155518	2.03275	TRUE	TRUE
AT3G52800	0.0155551	1.5009	TRUE	FALSE
AT3G07470	0.0155565	1.65363	TRUE	FALSE
AT4G37920	0.0155576	2.86503	FALSE	FALSE
AT3G07350	0.0155644	2.54323	FALSE	FALSE
AT2G20280	0.0155664	2.80913	FALSE	FALSE
AT2G40000	0.0155683	2.2471	TRUE	FALSE
AT2G40700	0.015572	2.83154	FALSE	FALSE
AT5G49910	0.0155773	2.51502	FALSE	FALSE
AT5G41970	0.0155773	2.5542	FALSE	FALSE
AT1G23280	0.0155822	2.88201	FALSE	FALSE
AT3G54090	0.0155841	2.61262	TRUE	FALSE
AT1G47970	0.0155894	3.17558	FALSE	FALSE
AT2G40340	0.0155918	16.9555	TRUE	FALSE
AT5G26622	0.0155921	2.56319	FALSE	FALSE
AT3G04840	0.0155922	2.23964	FALSE	FALSE
AT2G31380	0.0155952	1.62051	TRUE	FALSE
AT1G05810	0.0155956	2.42028	TRUE	FALSE
AT2G01830	0.0155966	2.58933	FALSE	FALSE
AT2G30700	0.0155993	2.14549	FALSE	FALSE
AT4G25740	0.0155998	2.59756	FALSE	FALSE
AT2G02480	0.0156019	2.37385	FALSE	FALSE
AT4G29060	0.0156057	3.3943	TRUE	FALSE
AT2G36990	0.0156058	3.21688	TRUE	FALSE
AT2G17705	0.0156076	2.02116	TRUE	FALSE
AT4G22850	0.0156077	2.39235	FALSE	FALSE
AT1G09210	0.0156085	2.96449	FALSE	FALSE
AT3G50000	0.0156118	2.30967	FALSE	FALSE
AT1G51620	0.0156135	2.72083	FALSE	FALSE
AT3G55200	0.0156148	2.37742	FALSE	FALSE
AT5G48830	0.0156165	2.91685	TRUE	FALSE
AT2G31240	0.0156187	2.41495	FALSE	FALSE
AT5G03250	0.0156188	2.81742	FALSE	FALSE
AT1G07930	0.015621	2.74547	FALSE	FALSE
AT4G14890	0.0156251	2.84181	TRUE	FALSE
AT5G23740	0.0156285	2.3099	TRUE	FALSE
AT5G65660	0.015631	2.18113	FALSE	FALSE
AT5G59870	0.0156314	2.94379	TRUE	FALSE
AT3G02480	0.015635	101.787	TRUE	FALSE
AT4G37530	0.0156363	2.77661	TRUE	FALSE
AT4G19120	0.0156421	2.99707	TRUE	FALSE
AT3G53850	0.0156455	1.87801	TRUE	FALSE
AT5G56740	0.0156682	3.04368	FALSE	FALSE
AT4G16780	0.0156735	2.65904	FALSE	FALSE
AT5G10010	0.0156769	2.37791	FALSE	FALSE
AT2G31350	0.0156772	2.64865	FALSE	FALSE
AT3G48730	0.0156782	2.94181	TRUE	FALSE
AT2G13650	0.0156875	3.70822	TRUE	FALSE
AT3G44850	0.0156887	2.48072	FALSE	FALSE
AT4G33920	0.0156903	1.64198	TRUE	FALSE
AT4G17460	0.0156914	1.71939	TRUE	FALSE
AT4G30910	0.0156935	2.41636	FALSE	FALSE
AT3G16330	0.0156943	10.7815	TRUE	FALSE
AT1G04170	0.0156945	2.33433	FALSE	FALSE
AT1G61000	0.0156999	3.71561	FALSE	FALSE
AT3G21540	0.0157068	3.01176	FALSE	FALSE
AT1G61350	0.0157135	2.57212	FALSE	FALSE
AT1G07780	0.0157145	3.18934	FALSE	FALSE
AT1G16130	0.0157151	1.75593	TRUE	FALSE
AT4G23895	0.015719	3.06308	FALSE	FALSE
AT5G54730	0.015719	1.86882	TRUE	FALSE
AT2G31660	0.0157245	2.77002	FALSE	FALSE
AT3G07340	0.0157247	1.91587	TRUE	FALSE
AT5G15010	0.0157296	2.1804	FALSE	FALSE
AT5G22450	0.0157331	1.55673	TRUE	FALSE
AT5G04280	0.015737	3.49512	FALSE	FALSE
AT1G52690	0.0157394	576.114	TRUE	FALSE
AT5G08020	0.0157423	2.49734	FALSE	FALSE
AT4G23490	0.0157426	3.03916	TRUE	FALSE
AT4G32790	0.0157446	1.57898	FALSE	FALSE
AT2G30930	0.0157447	1.7099	FALSE	FALSE
AT5G51060	0.015747	47.966	FALSE	FALSE
AT4G33420	0.0157481	2.33692	TRUE	FALSE
AT4G02680	0.0157489	2.69848	FALSE	FALSE
AT1G60550	0.0157504	2.76583	TRUE	FALSE
AT3G63445	0.0157533	2.93038	TRUE	FALSE
AT4G32390	0.0157538	2.53675	FALSE	FALSE
AT4G30400	0.0157539	1.7804	TRUE	FALSE
AT5G24430	0.0157581	1.58141	FALSE	FALSE
AT2G33150	0.0157622	2.80459	TRUE	FALSE
AT5G05320	0.0157653	3.85852	FALSE	FALSE
AT3G11480	0.0157659	109.153	FALSE	FALSE
AT4G01550	0.01577	3.41044	FALSE	TRUE
AT5G08320	0.0157709	2.9921	FALSE	FALSE
AT2G19900	0.0157731	6851.43	TRUE	FALSE
AT4G39220	0.0157746	1.79365	FALSE	FALSE
AT4G19650	0.0157798	2.91707	FALSE	FALSE
AT2G40900	0.0157847	2.29048	FALSE	FALSE
AT5G42020	0.0157934	2.82298	FALSE	FALSE
AT4G33940	0.0157968	1.66391	FALSE	FALSE
AT2G24600	0.0157976	2.20718	FALSE	FALSE
AT3G59650	0.0158001	2.62664	FALSE	FALSE
AT1G04530	0.0158059	2.67935	TRUE	FALSE
AT1G56330	0.0158076	3.22089	FALSE	FALSE
AT2G29900	0.0158087	2.38794	FALSE	FALSE
AT4G10980	0.0158096	2.33314	FALSE	FALSE
AT5G54940	0.0158101	2.0514	TRUE	FALSE
AT1G63870	0.0158146	1.65872	FALSE	FALSE
AT1G24310	0.015816	2.99328	FALSE	FALSE
AT1G03610	0.0158195	2.59318	FALSE	FALSE
AT1G73770	0.0158202	2.89333	FALSE	FALSE
AT5G61160	0.0158286	6851.43	FALSE	FALSE
AT5G43250	0.0158297	3.06221	FALSE	FALSE
AT3G06890	0.0158301	2.5335	FALSE	FALSE
AT5G23300	0.0158351	3.24357	FALSE	FALSE
AT3G19810	0.0158355	3.32861	TRUE	FALSE
AT2G31610	0.0158406	2.24883	FALSE	FALSE
AT2G26650	0.0158407	8.01175	FALSE	FALSE
AT1G63670	0.0158424	2.47826	FALSE	FALSE
AT2G26930	0.0158514	3.02401	TRUE	FALSE
AT5G15200	0.0158516	2.91476	FALSE	FALSE
AT4G26780	0.0158558	2.34068	FALSE	FALSE
AT2G37020	0.0158603	2.6912	FALSE	FALSE
AT5G45750	0.0158606	1.39766	FALSE	FALSE
AT3G55880	0.0158666	2.58952	TRUE	FALSE
AT4G36760	0.0158688	2.50708	TRUE	FALSE
AT2G41110	0.0158698	1.60457	FALSE	FALSE
AT3G49910	0.0158705	2.36541	FALSE	FALSE
AT3G49590	0.0158723	2.74564	TRUE	FALSE
AT5G08535	0.0158728	3.73795	TRUE	FALSE
AT4G01690	0.0158769	3.57983	TRUE	FALSE
AT4G23310	0.0158812	2.42238	FALSE	FALSE
AT5G02870	0.0158889	2.26436	FALSE	FALSE
AT1G69900	0.0158898	1.90048	TRUE	FALSE
AT3G03060	0.0158908	3.07276	FALSE	FALSE
AT1G03740	0.015891	2.86507	FALSE	FALSE
AT3G15354	0.0158993	2.42885	FALSE	FALSE
AT1G12820	0.0159001	1.85801	FALSE	FALSE
AT5G64150	0.0159011	3.81655	FALSE	FALSE
AT3G22530	0.015902	2.50148	TRUE	FALSE
AT2G01590	0.0159021	5.14708	TRUE	FALSE
AT5G19920	0.0159077	2.76004	FALSE	FALSE
AT2G33330	0.0159112	2.85346	TRUE	FALSE
AT1G42440	0.0159158	3.13921	FALSE	FALSE
AT4G10750	0.0159289	3.0641	FALSE	FALSE
AT4G11175	0.0159381	2.61421	TRUE	FALSE
AT3G55400	0.015939	2.60099	FALSE	FALSE
AT3G06040	0.0159483	2.87548	FALSE	FALSE
AT3G58510	0.0159509	3.31423	FALSE	FALSE
AT3G26910	0.0159532	1.50775	TRUE	FALSE
AT4G18100	0.0159562	2.28787	FALSE	FALSE
AT3G63510	0.0159572	2.76001	TRUE	FALSE
AT3G63380	0.0159574	6851.43	TRUE	FALSE
AT3G09970	0.0159601	2.0307	FALSE	FALSE
AT3G62870	0.0159724	2.41947	FALSE	FALSE
AT1G72370	0.0159725	2.36441	FALSE	FALSE
AT5G41761	0.0159782	31.257	TRUE	FALSE
AT2G34500	0.0159797	45.0558	TRUE	FALSE
AT4G17540	0.01598	3.07279	FALSE	FALSE
AT5G58370	0.0159814	2.66852	FALSE	FALSE
AT1G55490	0.015982	2.40451	TRUE	FALSE
AT4G10470	0.015986	2.44706	FALSE	FALSE
AT3G26750	0.015989	2.78386	FALSE	FALSE
AT1G69460	0.01599	4.28084	FALSE	FALSE
AT1G76400	0.0159952	3.99256	FALSE	FALSE
AT5G24590	0.0160006	1.60677	TRUE	FALSE
AT2G39030	0.0160028	576.078	FALSE	FALSE
AT5G19070	0.0160045	1.67997	FALSE	FALSE
AT5G44420	0.0160063	78.2038	FALSE	FALSE
AT4G33760	0.0160086	2.60049	FALSE	FALSE
AT2G01680	0.0160131	3.33884	FALSE	FALSE
AT1G80160	0.0160146	67.2077	TRUE	FALSE
AT4G24810	0.0160175	2.32712	TRUE	FALSE
AT2G47770	0.0160185	36.0253	TRUE	FALSE
AT4G19710	0.0160185	2.65952	TRUE	FALSE
AT3G63310	0.0160195	4.52194	TRUE	FALSE
AT1G78700	0.0160215	2.7026	FALSE	TRUE
AT2G21440	0.016023	2.91934	FALSE	FALSE
AT4G23180	0.0160244	1.87404	TRUE	FALSE
AT5G26820	0.0160269	1.99518	TRUE	FALSE
AT1G77550	0.016029	3.09488	FALSE	FALSE
AT4G17560	0.0160299	2.58624	TRUE	FALSE
AT2G42040	0.0160322	2.69075	FALSE	FALSE
AT1G18460	0.0160323	1.74812	TRUE	FALSE
AT2G26140	0.0160346	2.74376	FALSE	FALSE
AT3G04640	0.0160425	1.69543	FALSE	FALSE
AT4G36240	0.0160448	2.02426	FALSE	FALSE
AT1G16240	0.0160512	3.75096	FALSE	FALSE
AT2G27500	0.0160553	1.51683	FALSE	FALSE
AT1G74440	0.016066	2.78998	FALSE	FALSE
AT3G27240	0.0160668	3.05844	FALSE	FALSE
AT3G18640	0.0160669	3.14655	FALSE	FALSE
AT1G63860	0.0160712	2.23371	FALSE	FALSE
AT1G71850	0.0160745	2.60387	FALSE	FALSE
AT5G25080	0.0160772	2.36371	FALSE	FALSE
AT4G21680	0.0160775	99.4874	TRUE	FALSE
AT4G16410	0.0160777	2.54077	TRUE	FALSE
AT4G33960	0.0160807	3.1575	FALSE	FALSE
AT2G23470	0.0160848	3.16498	FALSE	FALSE
AT1G79590	0.0160858	3.61038	FALSE	FALSE
AT1G74330	0.0160884	1.52063	FALSE	FALSE
AT5G22130	0.0160889	2.70119	FALSE	FALSE
AT2G45570	0.01609	105.407	TRUE	FALSE
AT1G68890	0.0160903	3.69566	TRUE	FALSE
AT3G17410	0.0160912	2.55136	TRUE	FALSE
AT1G69200	0.0160948	2.3624	FALSE	FALSE
AT2G23140	0.016099	2.32005	TRUE	FALSE
AT5G63160	0.0160991	2.64085	FALSE	FALSE
AT3G18350	0.0161025	2.38002	TRUE	FALSE
AT1G17980	0.0161078	1.61462	FALSE	FALSE
AT3G03320	0.0161082	3.60333	FALSE	FALSE
AT5G18150	0.0161084	1.69049	FALSE	FALSE
AT2G01180	0.0161085	1.6338	TRUE	FALSE
AT1G31130	0.0161085	1.65449	FALSE	FALSE
AT4G21570	0.0161225	2.1418	FALSE	FALSE
AT5G61420	0.0161238	1.72066	TRUE	FALSE
AT1G65070	0.0161265	2.59852	FALSE	FALSE
AT5G09510	0.0161305	2.31019	FALSE	FALSE
AT4G24740	0.016132	2.3545	FALSE	FALSE
AT3G47390	0.016135	2.5695	FALSE	FALSE
AT1G60650	0.0161361	2.72993	FALSE	FALSE
AT2G45670	0.0161412	3.14579	FALSE	FALSE
AT5G20890	0.0161412	2.49383	FALSE	FALSE
AT5G35160	0.0161416	2.63175	FALSE	FALSE
AT4G25890	0.0161422	2.61543	FALSE	FALSE
AT2G02955	0.0161427	3.09699	FALSE	FALSE
AT1G66090	0.0161441	3.44707	TRUE	FALSE
AT5G16715	0.0161441	3.41376	TRUE	FALSE
AT4G40080	0.0161448	3.19439	FALSE	FALSE
AT2G33590	0.0161474	1.95928	FALSE	FALSE
AT4G14500	0.0161484	1.81714	FALSE	FALSE
AT5G44430	0.016154	2295.22	FALSE	FALSE
AT5G20250	0.0161544	1.63328	TRUE	FALSE
AT1G32400	0.0161558	2.30661	FALSE	FALSE
AT2G26010	0.0161563	6851.43	FALSE	FALSE
AT3G02660	0.0161585	2.62624	TRUE	FALSE
AT3G22840	0.0161646	2.4757	FALSE	FALSE
AT1G17070	0.0161664	2.41515	FALSE	FALSE
AT1G01100	0.0161678	2.89472	FALSE	FALSE
AT3G15730	0.0161716	2.52846	FALSE	FALSE
AT5G10480	0.0161765	2.71178	TRUE	FALSE
AT3G08030	0.0161768	2.49984	TRUE	FALSE
AT1G80610	0.0161771	2.13369	FALSE	FALSE
AT1G04490	0.0161775	2.07309	FALSE	FALSE
AT1G22570	0.0161776	1.81044	FALSE	FALSE
AT5G39740	0.0161808	2.22898	FALSE	FALSE
AT1G65720	0.0161809	3.86455	TRUE	FALSE
AT3G56430	0.0161836	2.73984	FALSE	FALSE
AT2G20740	0.0161847	3.26548	FALSE	FALSE
AT3G56680	0.016186	2.73857	TRUE	FALSE
AT2G27820	0.016192	1.86204	TRUE	FALSE
AT1G26230	0.0161927	3.42657	TRUE	FALSE
AT3G44190	0.0161946	3.71781	FALSE	FALSE
AT5G52200	0.0161968	1.86697	TRUE	FALSE
AT4G14440	0.0161988	2.38559	TRUE	FALSE
AT5G56340	0.0162009	1.90594	TRUE	FALSE
AT5G20160	0.0162105	2.79308	FALSE	FALSE
AT4G00970	0.0162131	1.74463	TRUE	FALSE
AT3G05230	0.0162212	2.79635	FALSE	FALSE
AT3G12170	0.0162222	4.24078	FALSE	FALSE
AT1G73805	0.0162228	2.49527	TRUE	FALSE
AT1G26940	0.0162297	3.91632	FALSE	FALSE
AT1G78870	0.0162311	5.48172	FALSE	FALSE
AT1G20980	0.0162355	2.59665	FALSE	TRUE
AT5G22640	0.0162358	2.57225	TRUE	FALSE
AT1G12920	0.0162374	2.61081	FALSE	FALSE
AT1G10865	0.0162377	2.58229	FALSE	FALSE
AT1G76880	0.0162379	2.45302	FALSE	TRUE
AT5G38430	0.0162413	2.10693	TRUE	FALSE
AT4G14746	0.0162413	3.21517	FALSE	FALSE
AT3G09200	0.0162422	2.50119	FALSE	FALSE
AT1G44575	0.0162438	2.91143	TRUE	FALSE
AT3G01660	0.0162468	1.73434	TRUE	FALSE
AT5G46070	0.0162496	3.35516	FALSE	FALSE
AT1G56110	0.0162508	2.64104	FALSE	FALSE
AT5G54850	0.0162558	2.5547	FALSE	FALSE
AT1G23870	0.0162558	1.7983	TRUE	FALSE
AT2G23810	0.0162777	1.58761	TRUE	FALSE
AT5G43400	0.0162785	3.29629	FALSE	FALSE
AT4G32900	0.0162786	3.09579	FALSE	FALSE
AT5G66540	0.0162825	2.79488	FALSE	FALSE
AT4G13200	0.0162836	3.47447	TRUE	FALSE
AT2G15690	0.0162869	2.69294	FALSE	FALSE
AT5G63570	0.016288	2.88779	TRUE	FALSE
AT4G33300	0.016288	1.77952	FALSE	FALSE
AT5G02890	0.0162961	3.06432	FALSE	FALSE
AT4G16650	0.016297	3.10869	FALSE	FALSE
AT3G18420	0.0163006	2.27684	FALSE	FALSE
AT2G31190	0.0163057	3.71133	FALSE	FALSE
AT2G39795	0.016311	3.3664	FALSE	FALSE
AT2G37270	0.0163233	2.15263	FALSE	FALSE
AT2G37600	0.0163233	2.57726	FALSE	FALSE
AT1G53560	0.0163279	4.30007	TRUE	FALSE
AT1G32150	0.0163293	1.86054	FALSE	TRUE
AT5G59400	0.0163302	2.367	TRUE	FALSE
AT4G34510	0.0163306	20.534	FALSE	FALSE
AT3G11420	0.0163365	1.73216	FALSE	FALSE
AT4G01120	0.0163372	2.37248	TRUE	FALSE
AT5G17870	0.0163381	4.04367	TRUE	FALSE
AT2G20840	0.0163387	2.08733	FALSE	FALSE
AT3G51160	0.0163452	2.67776	TRUE	FALSE
AT5G53370	0.0163458	2.50263	TRUE	FALSE
AT3G63190	0.0163474	2.45746	TRUE	FALSE
AT5G15520	0.0163539	2.94459	FALSE	FALSE
AT1G33140	0.0163546	2.45777	FALSE	FALSE
AT2G47590	0.0163557	3.09375	TRUE	FALSE
AT5G50670	0.0163621	1.91146	FALSE	TRUE
AT3G07430	0.0163625	2.33363	FALSE	FALSE
AT4G37110	0.016367	2.05438	TRUE	FALSE
AT5G08415	0.0163685	5.65653	FALSE	FALSE
AT4G30280	0.0163689	2.21751	FALSE	FALSE
AT5G49360	0.0163697	2.00674	FALSE	FALSE
AT4G32730	0.0163702	3.46663	FALSE	TRUE
AT3G44300	0.0163714	903.215	TRUE	FALSE
AT1G05910	0.0163796	3.65625	FALSE	FALSE
AT5G35935	0.0163814	4.8962	FALSE	FALSE
AT1G77640	0.0163829	2.31093	FALSE	FALSE
AT2G41680	0.0163852	3.43393	TRUE	FALSE
AT1G11960	0.0163893	2.53388	FALSE	FALSE
AT1G74050	0.0163899	2.12818	FALSE	FALSE
AT3G06500	0.0163907	2.69994	TRUE	FALSE
AT1G13020	0.0163907	2.36841	FALSE	FALSE
AT3G58620	0.0163952	2.0471	TRUE	FALSE
AT3G12500	0.0163976	36.4894	TRUE	FALSE
AT3G02170	0.0164007	1.80762	TRUE	FALSE
AT4G24440	0.0164121	2.59047	FALSE	FALSE
AT5G01640	0.0164127	2.52463	TRUE	FALSE
AT3G16570	0.0164175	2.15048	TRUE	FALSE
AT4G34500	0.0164212	3.34766	FALSE	FALSE
AT3G17650	0.0164271	2.59371	TRUE	FALSE
AT1G60590	0.0164307	2.33848	FALSE	FALSE
AT1G45207	0.0164327	1.80303	TRUE	FALSE
AT1G16890	0.016437	3.22963	TRUE	FALSE
AT5G59230	0.0164388	53.8644	FALSE	FALSE
AT2G26020	0.0164464	6841.43	TRUE	FALSE
AT5G12080	0.0164491	2.39726	FALSE	FALSE
AT3G04720	0.0164512	98.0883	FALSE	FALSE
AT1G08810	0.0164519	2.57859	FALSE	FALSE
AT4G26070	0.0164676	2.54993	FALSE	FALSE
AT1G53430	0.0164677	1.52496	FALSE	FALSE
AT5G16130	0.0164695	2.08047	FALSE	FALSE
AT1G60230	0.0164741	2.70837	FALSE	FALSE
AT1G73170	0.0164755	3.38659	FALSE	FALSE
AT2G18730	0.0164764	1.60239	TRUE	FALSE
AT3G49620	0.0164768	34.8894	FALSE	FALSE
AT1G63810	0.016479	2.87954	FALSE	FALSE
AT5G66880	0.0164819	2.38629	FALSE	FALSE
AT3G60880	0.0164837	2.66238	FALSE	FALSE
AT1G01210	0.0164838	2.70577	FALSE	FALSE
AT2G14610	0.0164851	6851.43	TRUE	FALSE
AT2G36160	0.0164853	2.54091	FALSE	FALSE
AT1G77940	0.016488	2.30245	FALSE	FALSE
AT1G68580	0.0164889	1.54557	FALSE	FALSE
AT5G61170	0.0164948	2.34312	FALSE	FALSE
AT5G11650	0.0164973	1.58927	TRUE	FALSE
AT1G73940	0.0164988	2.78993	FALSE	FALSE
AT1G11860	0.0165044	4.25014	TRUE	FALSE
AT2G21190	0.0165053	2.06306	TRUE	FALSE
AT3G45400	0.0165064	2.30894	FALSE	FALSE
AT1G78830	0.0165107	1.70646	TRUE	FALSE
AT2G18510	0.016518	2.52087	FALSE	FALSE
AT1G06160	0.0165292	53.0135	FALSE	FALSE
AT5G39960	0.0165358	2.57015	FALSE	FALSE
AT2G33735	0.0165371	2.9581	FALSE	FALSE
AT1G28400	0.0165394	4.1389	FALSE	FALSE
AT4G29440	0.0165436	2.34083	FALSE	FALSE
AT1G21910	0.0165456	1.84941	TRUE	FALSE
AT5G20000	0.0165495	3.74429	TRUE	FALSE
AT5G04380	0.0165564	22.2664	FALSE	FALSE
AT5G27490	0.0165595	2.98757	FALSE	FALSE
AT3G26710	0.0165642	2.55276	TRUE	FALSE
AT3G04090	0.0165693	4.60535	FALSE	FALSE
AT1G77220	0.0165697	2.13801	TRUE	FALSE
AT5G05080	0.0165727	2.97656	FALSE	FALSE
AT1G04020	0.0165744	3.04096	FALSE	FALSE
AT1G62030	0.0165825	1.73659	FALSE	FALSE
AT4G30510	0.0165872	1.86737	FALSE	FALSE
AT5G03040	0.0165873	1.52627	TRUE	FALSE
AT3G51870	0.0165903	3.36908	TRUE	FALSE
AT5G04870	0.0165907	1.49078	FALSE	FALSE
AT3G12570	0.0165987	3.06936	FALSE	FALSE
AT4G30996	0.016599	1.86308	FALSE	FALSE
AT4G11330	0.0166019	3.25092	FALSE	FALSE
AT1G09940	0.0166045	1.5871	TRUE	FALSE
AT1G10550	0.0166056	1.78798	FALSE	FALSE
AT2G25670	0.0166104	2.76969	FALSE	FALSE
AT5G61970	0.0166114	3.84556	FALSE	FALSE
AT3G21870	0.0166151	3.01548	TRUE	FALSE
AT5G17770	0.0166169	3.07948	FALSE	FALSE
AT1G14320	0.0166176	2.57059	FALSE	FALSE
AT2G21520	0.0166199	2.65589	FALSE	FALSE
AT4G12390	0.0166301	3.13787	TRUE	FALSE
AT3G54000	0.016632	1.87802	TRUE	FALSE
AT3G07110	0.0166325	2.38648	FALSE	FALSE
AT4G20780	0.0166364	3.30448	FALSE	FALSE
[truncated: 17,284 more rows]
